# Supplementary material for: Applying time-frequency analysis to assess cerebral autoregulation during hypercapnia
Source: PLoS One. 2017 Jul 27;12(7):e0181851. doi: 10.1371/journal.pone.0181851 (PMC5531479; doi:10.1371/journal.pone.0181851)
Supplement: S1 Dataset — Database of physiological signals registered in 50 volunteers during normocapnia and hypercapnia. (ZIP) [file pone.0181851.s001.zip]

Archive with 101 entries (101 files):
- h01.csv
- h03.csv
- h04.csv
- h05.csv
- h07.csv
- h08.csv
- h10.csv
- h11.csv
- h12.csv
- h13.csv
- h14.csv
- h15.csv
- h16.csv
- h17.csv
- h18.csv
- h19.csv
- h21.csv
- h22.csv
- h23.csv
- h24.csv
- h26.csv
- h27.csv
- h28.csv
- h29.csv
- h30.csv
- h31.csv
- h32.csv
- h34.csv
- h35.csv
- h36.csv
- h37.csv
- h38.csv
- h39.csv
- h40.csv
- h41.csv
- h42.csv
- h43.csv
- h44.csv
- h45.csv
- h46.csv
- h47.csv
- h48.csv
- h49.csv
- h50.csv
- h51.csv
- h52.csv
- h53.csv
- h54.csv
- h55.csv
- h56.csv
- n01.csv
- n03.csv
- n04.csv
- n05.csv
- n07.csv
- n08.csv
- n10.csv
- n11.csv
- n12.csv
- n13.csv
- n14.csv
- n15.csv
- n16.csv
- n17.csv
- n18.csv
- n19.csv
- n21.csv
- n22.csv
- n23.csv
- n24.csv
- n26.csv
- n27.csv
- n28.csv
- n29.csv
- n30.csv
- n31.csv
- n32.csv
- n34.csv
- n35.csv
- n36.csv
- n37.csv
- n38.csv
- n39.csv
- n40.csv
- n41.csv
- n42.csv
- n43.csv
- n44.csv
- n45.csv
- n46.csv
- n47.csv
- n48.csv
- n49.csv
- n50.csv
- n51.csv
- n52.csv
- n53.csv
- n54.csv
- n55.csv
- n56.csv
- !readme.txt
