# Supplementary material for: Applying time-frequency analysis to assess cerebral autoregulation during hypercapnia
Source: PLoS One. 2017 Jul 27;12(7):e0181851. doi: 10.1371/journal.pone.0181851 (PMC5531479; doi:10.1371/journal.pone.0181851)
Supplement: S1 Dataset — Database of physiological signals registered in 50 volunteers during normocapnia and hypercapnia. (ZIP) [file pone.0181851.s001.zip › h01.csv]

ABP_smoothed_fluctuations[mmHg]	CBFV_smoothed_fluctuations[cm/s]	EtCO2[mmHg]
-0.19622	0.99545	0.25614
-5.1824	-3.658	0.2307
-6.0424	-4.1697	0.24495
-1.3771	-0.014511	0.23974
4.1313	4.8259	0.24284
7.0746	7.4524	0.23772
7.1225	7.1739	0.25334
4.2313	3.6867	0.21197
-0.26759	-1.6195	-0.15843
-2.5483	-3.4785	-0.74606
0.53838	-1.5363	-0.77246
5.6829	2.0996	-0.73783
8.2833	4.4182	-0.82313
8.1567	3.5137	-0.26676
5.6489	0.49371	0.21085
2.2095	-2.6772	0.2452
1.5182	-3.8157	0.24291
6.1095	-0.61373	0.24369
12.439	4.748	0.24371
14.346	6.1806	0.24391
12.727	4.5933	0.24408
8.1837	1.5934	0.24423
2.1424	-3.8716	0.24446
-2.2315	-6.6705	0.24443
-0.7882	-3.618	0.24517
3.8273	0.66835	0.24372
5.7298	2.9681	0.24835
6.7087	4.9518	0.23709
5.9327	3.989	0.26077
3.2603	0.82971	0.67445
-0.58782	-2.2471	1.2233
0.078159	-1.5677	1.2572
6.424	5.158	1.242
12.009	10.458	1.2476
15.699	13.075	1.2459
16.611	13.704	1.2468
14.514	11.389	1.2467
10.22	7.1601	1.2469
5.1194	3.0421	1.2471
2.849	1.4532	1.2473
6.4163	4.6076	1.2474
10.878	9.1384	1.2476
12.334	10.723	1.2478
11.921	10.132	1.2479
9.2305	7.3698	1.2481
4.2643	3.4079	1.2483
-1.7566	-0.83272	1.2484
-5.701	-2.9757	1.2486
-3.9701	-0.32487	1.2488
1.7012	4.6495	1.2489
5.707	8.9056	1.2491
7.962	11.705	1.2493
7.5339	11.019	1.2494
4.4862	8.4641	1.2496
-1.3019	2.8046	1.2498
-4.8089	-0.58569	1.2499
-3.0085	1.8173	1.2501
2.7409	7.6263	1.2503
8.8099	12.864	1.2504
12.36	14.796	1.2506
13.664	13.886	1.2508
13.196	11.126	1.2509
9.8963	5.4462	1.2511
3.9689	-0.34648	1.2513
1.546	-2.1391	1.2513
3.1172	-1.1096	1.2521
4.9697	1.4235	1.2502
8.9307	5.3001	1.2571
13.636	8.8637	1.2366
14.252	10.062	1.2915
13.894	8.6287	1.68
11.757	6.9158	2.1908
7.2382	2.9953	2.2898
0.23478	-2.0482	2.24
-5.8654	-5.412	2.2562
-7.4249	-5.3097	2.2529
-5.6802	-2.0072	2.2533
-3.2252	2.6438	2.2533
-0.49173	6.8467	2.2579
1.2356	8.2003	2.23
0.89517	7.6576	2.3801
3.0371	7.8839	1.3038
3.4015	7.7386	0.3031
1.1002	6.5849	0.2617
0.88789	5.5268	0.25657
0.29964	3.8926	0.25321
-2.2067	1.5068	0.25579
-6.6905	-2.0638	0.25516
-11.578	-5.7577	0.25546
-13.877	-6.3758	0.25556
-12.349	-4.6233	0.25625
-9.3486	-0.82275	0.25405
-3.423	4.9588	0.26345
2.0981	10.022	0.23006
5.1372	12.166	0.339
7.0166	11.577	0.051715
6.58	8.4941	-1.4876
3.0644	2.9474	-3.3594
-1.7386	-2.4518	-3.9182
-6.6058	-7.1924	-3.7011
-10.235	-10.953	-3.7479
-10.208	-11.165	-3.7431
-5.9169	-7.1102	-3.7412
-2.172	-3.8616	-3.7432
1.2021	-1.5808	-3.7387
2.8085	-0.79704	-3.7523
1.3825	-2.9963	-3.703
-2.4172	-7.4674	-3.3472
-7.8619	-11.982	-2.7615
-12.236	-14.886	-2.7181
-12.817	-14.686	-2.7506
-9.092	-10.831	-2.7379
-5.0793	-6.2169	-2.7395
-2.7224	-3.1364	-2.7373
-1.3873	-2.1708	-2.3703
-2.3722	-4.2845	-1.7002
-6.1852	-8.6042	-1.7229
-11.267	-12.376	-1.7527
-15.456	-15.055	-1.7343
-13.904	-13.041	-1.7426
-8.6054	-7.2145	-1.7332
-4.5711	-2.1835	-1.7548
-2.0078	0.37108	-1.7024
-2.4573	-0.98032	-1.3067
-5.4385	-4.5635	-0.81659
-10.038	-9.0182	-0.70201
-13.144	-11.255	-0.74848
-12.323	-9.9256	-0.73744
-8.3634	-6.025	-0.7336
-3.9479	-1.0675	-0.7448
-1.0914	1.5438	-0.74756
-0.49757	0.90969	-0.25054
-1.7013	-1.0139	0.18191
-5.4627	-3.6179	0.28465
-10.115	-7.0073	0.2577
-12.235	-8.3993	0.26434
-9.7395	-4.718	0.26359
-3.0385	0.86023	0.26343
2.4126	6.4068	0.26273
6.4757	9.3585	0.27667
7.4056	8.8215	0.17741
6.2128	5.1628	0.71482
3.041	0.81351	1.3253
-2.002	-2.7484	1.2647
-6.2352	-6.4059	1.2572
-7.2641	-6.443	1.2685
-2.6583	-1.8842	1.264
2.212	3.4433	1.2657
4.5264	6.6911	1.2654
6.3009	7.6094	1.2657
5.623	5.9061	1.2658
2.8413	2.6939	1.266
-1.8692	-0.94446	1.2662
-6.0043	-3.8391	1.2663
-6.6838	-3.7409	1.2665
-2.4542	0.61688	1.2667
3.2148	5.6621	1.2668
6.0798	8.2913	1.267
6.8705	9.2082	1.2672
5.3168	6.1084	1.2673
1.8129	2.5112	1.2675
-4.2285	-2.5475	1.2677
-8.6528	-6.0164	1.2678
-6.5517	-3.3403	1.268
0.17392	2.9576	1.2682
6.1423	7.8761	1.2683
10.324	10.897	1.2685
12.209	9.4714	1.2687
10.961	6.1328	1.2689
7.2154	1.3537	1.269
2.1202	-3.8885	1.2692
-0.488	-4.8547	1.2694
0.90227	-1.851	1.2695
3.9516	1.3343	1.2697
8.174	5.1198	1.2699
13.219	8.9014	1.27
15.199	10.363	1.2702
14.301	8.4504	1.2703
10.595	4.2535	1.2706
5.2918	-0.39524	1.2706
-0.22147	-4.2234	1.2708
-5.1241	-6.8635	1.2716
-7.0941	-7.1095	1.2688
-5.2548	-3.6232	1.279
-1.211	1.161	1.2497
1.4013	3.6502	1.3212
1.1247	4.1994	1.2248
0.65403	4.2534	-0.071754
-2.9181	1.8574	-1.4487
-8.889	-3.2144	-1.8201
-13.063	-6.6401	-1.7008
-14.215	-6.5256	-1.7343
-12.307	-3.6902	-1.7244
-5.8764	2.467	-1.7286
-1.4414	6.3763	-1.7334
0.98341	8.4495	-1.6687
0.79763	7.9274	-2.2133
-2.8225	4.7281	-2.6807
-8.6676	-0.58852	-2.7308
-12.424	-4.2379	-2.7249
-11.633	-3.1736	-2.726
-8.5923	-0.27064	-2.7255
-2.3972	5.2793	-2.7254
3.422	9.2456	-2.7263
6.9191	9.6112	-2.718
7.0242	7.182	-2.7377
4.2424	2.6209	-2.346
-0.26641	-3.2161	-1.7155
-5.5323	-8.7858	-1.6803
-10.305	-12.864	-1.7423
-12.287	-14.267	-1.7189
-9.4281	-11.578	-1.7258
-3.874	-6.3658	-1.7225
-0.85408	-3.6769	-1.7228
0.93026	-2.2549	-1.7392
0.4223	-3.2379	-1.6351
-3.0026	-6.6079	-2.1925
-7.9842	-10.774	-2.745
-11.435	-13.659	-2.712
-10.983	-13.321	-2.7241
-6.8807	-8.9804	-2.7226
-0.45405	-2.9396	-2.7239
2.7214	0.35094	-2.7078
4.4519	1.1916	-2.8013
3.6252	-1.4616	-2.282
-0.1342	-6.1095	-1.7003
-5.2434	-10.302	-1.7251
-9.948	-13.802	-1.7251
-10.98	-15.17	-1.7192
-7.8362	-11.815	-1.721
-3.6992	-7.0726	-1.723
-0.32632	-3.8373	-1.7131
1.2727	-2.3302	-1.74
0.031778	-3.9397	-1.6925
-3.009	-8.3464	-1.255
-9.5977	-12.516	-0.80405
-14.948	-16.201	-0.69152
-16.16	-16.619	-0.72833
-12.579	-12.426	-0.7165
-6.8217	-6.6214	-0.7217
-3.7246	-2.3429	-0.71485
-2.2425	-1.0094	-0.72251
-2.8754	-2.0766	-0.7518
-6.6184	-5.8143	-0.21609
-12.035	-10.134	0.22015
-15.567	-12.591	0.29325
-15.251	-11.583	0.27881
-10.624	-6.5978	0.28286
-4.2396	-0.40408	0.28206
-1.3613	2.7533	0.28245
-0.56297	3.1443	0.28258
-2.5106	0.39169	0.28274
-7.4759	-4.9103	0.28292
-13.834	-10.007	0.28308
-18.434	-12.864	0.28325
-17.808	-12.175	0.28342
-12.407	-7.1968	0.28358
-8.648	-2.0548	0.28375
-5.838	0.55464	0.28392
-6.8308	0.25971	0.28409
-11.583	-4.0349	0.28425
-16.249	-8.3336	0.28442
-17.737	-9.0373	0.28459
-15.307	-6.4224	0.28476
-10.34	-1.2936	0.28492
-7.1479	1.5657	0.28509
-6.1432	3.1976	0.28526
-6.7	1.8228	0.28542
-9.5951	-2.0586	0.28559
-15.291	-7.159	0.28576
-19.636	-10.862	0.28593
-19.58	-10.692	0.28609
-16.129	-6.4248	0.28626
-9.1432	-0.045085	0.28643
-5.1472	2.6915	0.2866
-1.6471	3.7067	0.28676
0.3364	3.8269	0.28693
-0.48562	1.5564	0.2871
-4.18	-3.2671	0.28725
-9.2046	-8.2407	0.28748
-11.081	-9.4455	0.28745
-8.2331	-6.5838	0.28825
-3.8569	-2.7129	0.28642
2.8531	2.5106	0.29294
11.272	8.4713	0.27397
14.5	10.361	0.31522
15.04	8.7076	0.75215
13.64	4.8873	1.1654
10.689	0.1287	1.3205
5.8426	-5.0425	1.2888
-0.92239	-10.04	1.2859
-5.1395	-11.562	1.291
-5.6803	-9.6893	1.2888
-0.68472	-4.5167	1.2911
6.2894	1.1997	1.2863
8.6067	3.5852	1.3002
9.5063	4.1199	1.2684
8.5155	1.4135	0.90583
4.8745	-2.3582	0.35534
-1.9221	-6.9911	0.25529
-8.9698	-11.098	0.30355
-12.018	-11.479	0.2876
-11.145	-8.5127	0.29217
-6.6067	-3.0032	0.29124
1.5862	4.6205	0.29167
6.4732	8.069	0.29178
9.3452	9.7331	0.29195
10.013	8.979	0.29212
7.7999	5.4014	0.29229
1.8352	0.18516	0.29246
-4.8987	-4.453	0.29262
-7.2485	-5.4636	0.29279
-4.026	-2.0533	0.29296
3.7654	4.691	0.29312
14.771	12.889	0.29329
20.972	15.91	0.29346
21.633	13.914	0.29362
20.142	10.334	0.29388
15.912	5.4191	0.29383
9.4985	-0.055985	0.29394
5.5081	-2.6749	0.2953
4.4838	-2.1071	0.29182
7.4947	1.6865	0.30055
12.491	6.2418	0.28534
12.28	6.2143	0.28485
9.6325	3.8561	0.44392
5.1278	-0.63407	-0.68796
-1.3818	-5.2749	-1.7107
-8.3169	-8.5589	-1.69
-12.458	-10.188	-1.7059
-11.894	-8.3263	-1.7043
-8.6118	-3.5531	-1.7036
-4.3299	0.40514	-1.7038
-2.2929	1.2647	-1.7035
-2.4825	-0.21054	-1.7034
-3.7479	-2.8324	-1.7032
-8.1005	-6.1744	-1.703
-15.076	-10.463	-1.7029
-18.331	-12.01	-1.7027
-15.605	-7.9403	-1.7025
-8.1048	-0.27766	-1.7024
1.2214	6.4513	-1.7022
7.3013	9.2306	-1.702
11.236	9.7941	-1.7019
12.041	6.6915	-1.7017
7.8844	0.90784	-1.7015
0.85704	-5.3056	-1.7014
-1.9894	-7.8285	-1.7012
-1.3992	-6.9828	-1.701
3.4228	-2.5772	-1.7008
7.406	0.99969	-1.7007
9.3661	2.346	-1.7005
9.7805	2.2639	-1.7003
6.9947	-0.46001	-1.7002
1.3286	-5.5961	-1.7
-5.4633	-10.301	-1.6998
-8.9782	-11.55	-1.6996
-8.3191	-9.6586	-1.6999
-4.7183	-5.4444	-1.6976
1.4061	-0.16	-1.7058
4.3504	1.3182	-1.6748
5.1514	1.8327	-1.7881
5.4867	1.0948	-1.2414
0.032756	-3.4284	-0.67299
-7.111	-8.8225	-0.70974
-8.509	-9.5523	-0.69514
-4.1819	-3.8072	-0.6988
5.0411	4.258	-0.69762
12.873	10.115	-0.69773
15.974	10.681	-0.69748
17.132	8.8973	-0.69733
14.127	5.4668	-0.69718
6.1943	-1.5384	-0.69698
-0.75403	-6.8042	-0.69682
-1.0919	-5.5806	-0.69681
3.4838	-0.72416	-0.69576
10.896	5.5419	-0.69964
11.725	6.2277	-0.68119
11.308	3.9388	-0.76455
8.2496	0.49248	-0.20802
-0.15392	-6.6444	0.27642
-7.3931	-11.485	0.30621
-9.9498	-11.659	0.30422
-6.9987	-8.2874	0.30496
-0.38056	-2.0494	0.30498
2.162	-0.21043	0.30519
3.579	1.0515	0.30534
3.1872	0.47556	0.30551
-2.612	-6.0161	0.30569
-11.077	-11.254	0.30582
-13.345	-13.385	0.30608
-10.765	-8.5678	0.30599
-3.7384	-1.0286	0.30707
4.6694	5.5893	0.30344
8.48	9.0879	0.3184
11.631	9.6287	0.70122
11.677	7.0206	1.2833
7.0094	2.7839	1.3322
-0.48729	-2.6669	1.2964
-3.1537	-5.2067	1.3108
-1.2985	-2.9445	1.3072
5.7096	2.6492	1.3065
11.944	6.7309	1.3136
11.449	6.4239	1.2832
8.8317	2.7095	0.92196
-0.011968	-4.6509	0.30173
-5.9216	-9.2612	0.29477
-8.6914	-9.6841	0.3155
2.0996	-1.4778	0.30668
6.1517	3.7249	0.30996
4.4192	5.3885	0.30913
2.7497	2.4498	0.3096
-2.3155	-2.1786	0.30968
-6.5614	-4.0413	0.30987
-6.5347	-3.0725	0.31003
-2.7968	1.4613	0.3102
2.0862	5.9718	0.31037
3.1002	6.6997	0.31054
2.0359	4.0256	0.3107
-0.20618	0.86031	0.31087
-4.7169	-3.4684	0.31104
-12.229	-7.4683	0.31119
-16.005	-8.0577	0.31146
-15.375	-6.73	0.31116
-6.0768	1.1146	0.31316
1.9003	9.6971	0.30637
5.4366	12.083	0.33368
5.8674	10.546	0.22394
1.0456	5.5939	0.78518
-5.4378	-0.1603	1.3375
-8.5363	-2.3784	1.3008
-7.5485	-0.19936	1.3162
-2.4708	4.5064	1.3113
3.7533	8.842	1.3165
6.4967	11.094	1.3038
7.7296	10.288	1.3385
7.0046	8.0303	1.7217
1.2947	1.763	2.2704
-5.3016	-3.9265	2.3393
-8.5161	-6.5464	2.3051
-7.895	-4.871	2.3172
-5.3438	-1.6951	2.3138
1.0416	3.5287	2.3149
6.4486	7.5479	2.3148
7.3299	6.6812	2.3151
8.0295	4.7026	2.3152
5.5725	1.147	2.3154
-2.1148	-4.707	2.3155
-9.1341	-9.0596	2.3157
-9.4555	-8.4119	2.316
-4.6859	-2.2336	2.3156
6.9872	7.1924	2.3181
12.974	11.452	2.3096
17.132	11.905	2.3459
19.505	11.74	1.8276
14.133	6.7221	1.3774
7.3843	1.0999	1.3
4.5188	-0.67239	1.3221
4.6793	-0.028282	1.3161
10.357	4.6395	1.3179
16.589	9.1249	1.3176
17.186	8.0719	1.3179
16.396	5.5863	1.3181
11.792	0.61479	1.3182
2.0445	-6.0074	1.3184
-5.5609	-10.776	1.3184
-7.7725	-9.4435	1.3193
-5.7316	-5.476	1.3169
1.0558	0.67567	1.3262
6.7902	4.4404	1.2934
8.7817	6.2984	1.4121
8.9234	5.7352	0.90145
3.0196	0.88403	0.24687
-5.4723	-3.929	0.34168
-7.5502	-5.2811	0.31434
-4.5126	-0.75581	0.32173
3.4875	7.0406	0.32002
12.347	14.822	0.32069
15.093	16.544	0.32072
16.297	15.508	0.32092
13.825	10.62	0.32108
6.402	4.6568	0.32125
-0.6026	-0.93316	0.32142
-4.3455	-3.0144	0.32158
-1.8311	-0.26183	0.32175
4.8543	5.0096	0.32192
9.1701	9.1578	0.32209
11.12	9.7694	0.32225
11.399	7.4246	0.32242
7.8196	3.4287	0.32259
-1.9887	-1.9293	0.32276
-7.918	-6.147	0.32292
-9.5222	-5.8639	0.32309
-3.6202	0.19682	0.32326
3.634	6.2837	0.32343
6.6156	8.8883	0.32359
9.1076	9.5495	0.32376
6.393	6.258	0.32393
-2.8465	-0.35647	0.3241
-8.1722	-4.39	0.32426
-9.1928	-5.608	0.32443
-1.7229	1.1728	0.3246
5.5946	6.7529	0.32476
8.381	8.0156	0.32493
8.7133	5.717	0.3251
2.9724	-0.031146	0.32527
-5.4612	-6.0185	0.32543
-10.508	-8.9524	0.3256
-10.052	-7.6921	0.32577
-3.9158	-2.0888	0.32594
2.3778	4.4086	0.3261
6.568	8.1985	0.32627
8.5273	9.0025	0.32644
6.0813	6.6151	0.3266
-1.1231	1.0367	0.32681
-6.3524	-2.4717	0.3268
-6.8207	-2.0644	0.32759
-3.0118	2.6338	0.3257
4.152	9.8907	0.33257
10.094	14.541	0.31142
11.733	15.041	0.37082
9.5868	11.575	0.76981
2.5671	4.6049	1.2508
-4.0732	-1.2188	1.3628
-7.7574	-3.3451	1.3172
-7.0554	-1.3697	1.3334
-2.239	2.8585	1.3227
1.7482	5.4562	1.3409
1.9851	5.0599	1.323
1.1714	2.9566	0.8536
-3.9227	-1.9562	0.41341
-11.989	-7.055	0.30389
-17.682	-9.8346	0.33704
-19.101	-8.8282	0.32777
-14.839	-3.2333	0.33164
-5.4944	4.0514	0.32749
-3.0279	7.7889	0.33538
-1.1691	7.4568	0.33388
-2.7846	5.0751	-0.12053
-10.4	-0.79637	-0.61568
-16.201	-5.3032	-0.68729
-17.241	-5.175	-0.66279
-13.815	-0.8174	-0.67027
-2.9574	6.9542	-0.66789
5.4223	12.873	-0.66834
10.506	13.615	-0.66799
12.987	10.704	-0.66789
9.5321	4.8893	-0.6677
4.1076	-1.9906	-0.66753
1.2822	-5.5779	-0.66737
1.0811	-5.66	-0.6672
8.8199	-0.078418	-0.66703
18.026	5.9618	-0.66687
20.696	6.7578	-0.6667
19.285	3.9644	-0.66653
15.678	-0.044888	-0.66636
5.444	-6.3628	-0.6662
-3.5945	-10.101	-0.66603
-8.0988	-10.597	-0.66586
-6.0307	-7.9336	-0.66569
3.2157	-0.93527	-0.66553
5.9523	2.5487	-0.66536
6.3978	2.0004	-0.66519
1.6767	-1.5796	-0.66502
-8.9184	-8.2416	-0.66486
-15.088	-12.455	-0.66469
-15.897	-11.022	-0.66452
-10.918	-4.9589	-0.66435
-1.8731	1.5096	-0.66419
3.3866	5.9756	-0.66402
5.0304	7.6931	-0.66385
3.2793	3.9544	-0.66368
-4.8759	-2.6722	-0.66352
-13.18	-7.7507	-0.66335
-15.754	-8.3281	-0.66318
-14.057	-4.3391	-0.66301
-6.0788	2.9805	-0.66285
1.7912	8.5953	-0.66268
5.4424	11.138	-0.66251
6.7166	10.723	-0.66235
4.8163	6.949	-0.66218
-1.4806	1.1907	-0.66201
-8.7774	-3.8171	-0.66184
-12.068	-6.1991	-0.66168
-11.667	-4.199	-0.66151
-6.2487	0.26224	-0.66134
2.9183	6.5357	-0.66117
9.0934	10.279	-0.66101
10.411	8.6759	-0.66084
8.8771	3.4157	-0.66067
4.7727	-3.0128	-0.6605
-1.6581	-8.3511	-0.66034
-7.1302	-11.751	-0.66017
-7.558	-11.206	-0.66
-1.8173	-6.021	-0.65983
5.0893	-0.59807	-0.65967
6.7675	1.2514	-0.6595
6.9501	0.074497	-0.65933
6.0913	-2.6957	-0.65916
-0.6533	-6.8986	-0.659
-9.1341	-11.11	-0.65883
-12.287	-12.235	-0.65866
-8.3378	-8.0243	-0.65849
0.9274	0.11728	-0.65833
7.6422	6.6812	-0.65816
10.862	7.2992	-0.65799
10.911	4.739	-0.65783
5.442	-1.3955	-0.65766
