# Supplementary material for: Applying time-frequency analysis to assess cerebral autoregulation during hypercapnia
Source: PLoS One. 2017 Jul 27;12(7):e0181851. doi: 10.1371/journal.pone.0181851 (PMC5531479; doi:10.1371/journal.pone.0181851)
Supplement: S1 Dataset — Database of physiological signals registered in 50 volunteers during normocapnia and hypercapnia. (ZIP) [file pone.0181851.s001.zip › h03.csv]

ABP_smoothed_fluctuations[mmHg]	CBFV_smoothed_fluctuations[cm/s]	EtCO2[mmHg]
-2.1667	0.12451	-2.1399
-0.38922	1.3802	-2.1492
-0.01207	1.9122	-2.1123
-0.44143	1.8134	-2.0264
-0.66159	1.9463	-2.4518
-0.54923	2.4454	-3.0538
-0.68418	2.8627	-3.1177
-1.631	2.9267	-3.0399
-2.879	2.5952	-3.048
-3.347	1.9821	-3.0372
-3.4407	1.1445	-3.021
-4.2606	0.32673	-3.0102
-4.7409	-0.20116	-2.9972
-1.5553	-0.01159	-2.9842
2.7418	1.8502	-2.9765
4.7591	2.3983	-2.9448
4.6771	1.3376	-2.9758
4.0382	0.57368	-2.9805
2.5066	0.092264	-2.5143
1.1085	0.26691	-1.9899
0.64894	1.1882	-1.8806
-0.13666	1.7167	-1.8946
-1.9263	1.1785	-1.8732
-4.5354	-0.38903	-1.8588
-7.339	-2.2738	-1.8485
-8.3616	-3.0037	-1.8355
-6.4226	-1.8919	-1.823
-6.1619	-1.9064	-1.8108
-7.0751	-0.85276	-1.798
-6.1864	1.2884	-1.7861
-3.1314	1.7224	-1.7735
-0.62367	3.4151	-1.7581
0.94735	4.6907	-1.7613
3.2185	4.7539	-1.6973
4.7968	3.15	-1.7889
3.5596	0.081305	-1.8148
2.7156	-1.5141	-0.37647
1.1439	-2.1311	1.0543
-1.6351	-2.7275	1.3302
-2.9679	-2.9078	1.3332
-3.8911	-2.6757	1.3523
-5.639	-2.3808	1.364
-6.8058	-2.5047	1.3756
-7.5444	-2.7183	1.3885
-8.6842	-2.8521	1.4009
-9.9751	-3.2813	1.4134
-8.2855	-2.49	1.4253
-4.2148	0.010511	1.4393
0.22227	3.4842	1.4493
5.4482	6.6767	1.46
10.715	7.611	1.5024
13.084	7.1126	1.3234
13.173	6.366	0.47959
13.458	5.8654	-0.98381
13.057	5.6115	-1.6858
11.641	5.1393	-1.4873
9.8628	3.9075	-1.3985
8.3066	2.9285	-1.4472
7.1405	2.5749	-1.4322
5.7708	0.9754	-1.4087
3.7039	-1.6867	-1.4002
0.70401	-3.903	-1.388
-2.9313	-5.7461	-1.3752
-4.6109	-6.1012	-1.3624
-2.1851	-4.1445	-1.35
2.1891	-1.8039	-1.3411
6.7297	0.50776	-1.3122
9.6065	1.705	-1.3462
10.607	1.2546	-1.2942
11.176	0.26954	-0.83258
10.315	-0.44569	-0.41338
8.1957	-0.82923	-0.2677
6.4001	-1.3676	-0.24068
4.7493	-2.1088	-0.24027
2.851	-2.93	-0.2272
1.1004	-3.6877	-0.21266
-0.15024	-4.3463	-0.201
-0.94355	-4.9188	-0.1886
-2.1556	-5.3259	-0.17602
-3.4512	-5.5747	-0.16363
-3.3458	-5.3078	-0.15118
-0.63947	-3.8087	-0.13873
3.438	-2.2293	-0.12629
7.4562	0.066548	-0.11385
10.454	1.4533	-0.1014
11.928	0.36812	-0.08896
12.085	0.53071	-0.076517
12.054	-1.0403	-0.064074
11.651	-3.8727	-0.051631
9.9156	-3.9176	-0.039187
8.4558	-2.9113	-0.026744
7.5597	-2.9063	-0.014301
5.3047	-4.1902	-0.0018582
2.5703	-5.6806	0.010585
0.86489	-6.3462	0.023029
-0.12984	-6.7182	0.03547
-0.94381	-7.0226	0.047913
-1.9914	-7.0199	0.060366
-3.4491	-7.4031	0.072791
-5.2315	-8.37	0.085225
-6.9157	-8.6608	0.097784
-7.7602	-8.402	0.10993
-6.6982	-7.3036	0.1227
-3.2756	-4.4333	0.13575
0.62774	-1.3008	0.14319
5.0961	1.6422	0.17432
7.6376	2.7654	0.14359
6.8636	1.682	0.15057
7.3413	1.9699	0.64099
7.3539	2.5722	1.1356
4.8192	2.0073	1.2285
1.4119	1.2462	1.229
-1.343	0.87696	1.2478
-3.2778	0.45012	1.26
-6.2928	-1.5969	1.2715
-7.6585	-1.7804	1.2847
-4.9651	1.2796	1.2964
-0.61795	3.6478	1.3086
1.3331	4.436	1.3278
0.83165	5.1016	1.3135
-0.60206	5.3248	1.3619
-2.0075	4.0405	1.4449
-4.0751	3.4246	0.94535
-6.4626	3.0188	0.40865
-7.2729	2.4889	0.39881
-4.073	4.1014	0.41067
2.7512	7.5369	0.41725
7.6347	11.095	0.44654
9.3803	12.805	0.40918
10.536	12.262	0.47258
12.336	10.456	0.93181
11.701	7.2796	1.3466
8.3947	3.7901	1.5009
5.0112	1.693	1.5155
2.8722	0.93403	1.516
3.2003	1.3247	1.5359
5.3626	2.4865	1.5472
6.0665	3.0458	1.5399
5.4624	-0.40733	1.6136
3.8466	-4.7548	1.5896
0.73978	-2.5003	1.1355
-2.5689	-1.0003	0.72661
-4.4371	-1.85	0.61037
-3.605	0.26146	0.63166
0.048934	6.2769	0.64796
4.0299	14.018	0.65193
6.5361	20.318	0.68512
6.8652	17.716	0.66173
5.6189	5.7046	0.62314
5.3077	6.4674	1.1156
4.2284	12.758	1.7042
0.21688	9.0103	1.7637
-3.5362	6.229	1.7285
-5.7815	5.7918	1.7601
-6.1554	4.1973	1.7699
-3.0705	5.8176	1.7816
0.87871	7.0547	1.7947
4.4768	8.0813	1.8069
7.0201	9.4148	1.8194
7.8203	9.8614	1.8318
8.2617	11.489	1.8443
7.4882	10.484	1.8567
5.3038	9.4045	1.8692
3.175	15.876	1.8816
1.3639	13.127	1.894
-0.97727	3.528	1.9065
-3.2717	2.0093	1.9189
-1.6077	1.1271	1.9314
2.7976	2.7273	1.9438
7.2804	4.8814	1.9563
10.644	6.8704	1.9687
13.077	8.3042	1.9811
13.875	7.9112	1.9936
11.256	7.6572	2.006
8.9552	0.66766	2.0185
8.2456	-7.4226	2.0309
6.866	-1.1203	2.0434
4.5203	6.1093	2.0558
2.1553	2.2049	2.0683
1.2556	-2.5	2.0807
0.45678	-3.7853	2.0931
-1.9173	-3.5629	2.1056
-3.9643	-5.3708	2.118
-6.4252	-4.3406	2.1306
-8.5896	-0.20204	2.1428
-7.413	-0.1854	2.1552
-4.7651	0.25254	2.1693
-1.9	1.6224	2.1735
0.98499	2.3894	2.2146
2.8028	3.5194	2.1555
2.5644	5.7694	2.22
1.2323	5.8984	3.115
-0.20081	1.3642	3.9506
-1.7364	-5.1349	4.2398
-4.1547	-7.1554	4.2881
-7.1188	-6.0802	4.2775
-9.5875	-5.1434	4.2889
-10.033	-3.978	4.306
-9.8964	-5.4949	4.3171
-11.764	-11.495	4.3292
-12.027	-8.462	4.3429
-8.129	-1.57	4.3525
-1.9213	0.78224	4.3685
1.842	2.507	4.3894
1.6116	1.7629	4.3393
0.069008	-1.444	4.4646
-0.56903	-5.0216	4.622
-2.7537	-6.1849	3.6389
-5.814	-4.7466	2.3881
-7.0622	-4.7237	2.3766
-5.8898	-14.072	2.5102
-3.192	-15.998	2.4691
-0.52882	-2.1126	2.4907
1.0941	2.166	2.5009
2.9559	1.0402	2.473
4.1318	0.91558	1.3747
3.5726	1.151	-0.99258
4.167	-0.224	-1.8343
4.892	-2.399	-1.4127
3.4549	-3.2512	-1.3359
1.3663	-1.6972	-1.4329
-0.39324	-0.65462	-1.4122
-2.8674	-8.1129	-1.3763
-6.1616	-16.743	-1.37
-9.4536	-9.6598	-1.3611
-12.318	-3.7167	-1.3469
-14.136	-20.574	-1.3351
-13.266	-47.874	-1.3197
-10.729	-63.174	-1.3099
-9.2693	-49.587	-1.3104
-8.5824	-23.687	-1.2566
-8.5147	-5.1637	-1.255
-9.4095	-3.7834	-1.4013
-8.806	-5.5194	-0.59923
-5.5973	-2.2488	0.78162
-1.8483	-0.66411	0.90928
-0.99428	-1.4102	0.72207
-2.8571	-2.9785	0.79424
-4.4477	-3.797	0.83525
-6.0659	-4.381	0.82613
-8.5657	-5.4636	0.83298
-10.723	-6.0821	0.85631
-11.719	-5.7559	0.87229
-12.131	-5.351	0.85003
-12.315	-5.0024	0.88658
-12.359	-4.3904	1.0346
-12.216	-3.6523	0.79735
-11.898	-2.9084	-0.033553
-11.604	-1.9874	-0.75167
-10.936	-1.0074	-1.0332
-9.2564	-0.37384	-1.0571
-8.1421	-0.2561	-1.0182
-7.8494	-0.48815	-1.0107
-5.9562	-0.39288	-0.99685
-2.3613	1.2723	-0.99421
1.4285	3.216	-0.95877
3.6791	3.3481	-0.94866
3.7102	2.0448	-1.1165
2.3969	0.24109	-0.58625
0.75505	-1.3704	0.88331
-0.70025	-2.5689	2.2557
-2.0545	-3.3048	3.0373
-3.7045	-3.6795	3.2157
-5.5841	-4.1726	3.1228
-7.4982	-5.1224	3.1151
-9.4643	-5.8195	3.1553
-11.38	-5.8478	3.1673
-12.832	-5.8301	3.174
-13.883	-6.1022	3.1879
-14.769	-6.4301	3.2009
-13.973	-5.6971	3.2129
-10.858	-3.318	3.2255
-6.6684	-0.0045299	3.2379
-2.9286	2.5209	3.2503
-1.7614	2.4074	3.263
-3.211	-0.11762	3.2755
-3.8135	-1.8292	3.2862
-3.9357	-2.2143	3.3005
-5.2237	-2.18	3.3185
-6.1942	-2.0408	3.312
-5.9163	-1.7677	3.3329
-4.7518	-1.1664	3.4247
-2.8738	-0.37086	3.1874
-0.55989	0.53214	3.4147
1.6181	1.3773	4.3216
2.7901	1.2057	-0.58532
2.948	0.23893	-8.4133
2.7096	-0.44256	-9.6729
1.847	-1.2632	-8.2591
0.23985	-2.448	-8.3605
-1.6352	-3.2441	-8.6487
-2.6173	-3.1846	-8.5544
-1.5131	-2.2764	-8.484
-1.3139	-2.015	-8.4993
-5.5039	-3.8961	-8.4943
-9.7402	-5.8475	-8.4747
-10.735	-6.6724	-8.4629
-10.999	-8.129	-8.4513
-9.9558	-6.9193	-8.4386
-8.4007	-2.5695	-8.4262
-10.719	-2.2328	-8.4128
-11.284	-2.7925	-8.4044
-7.1433	-0.96386	-8.3814
-2.4074	1.5779	-8.3822
-2.4456	1.3163	-8.4194
-3.9506	0.50255	-8.1655
-5.364	-0.027232	-8.2071
-7.6089	-1.2177	-9.2887
-9.7823	-2.2611	-8.0272
-10.789	-2.1698	-1.8529
-11.378	-1.721	3.8609
-12.232	-1.5379	5.5983
-13.274	-1.3675	5.8093
-14.505	-1.1698	5.8562
-16.049	-1.2577	5.0234
-16.99	-1.4456	3.848
-16.032	-1.2402	3.6241
-14.343	-0.71102	3.8102
-13.172	-0.1077	3.7558
-12.071	0.35476	3.9626
-10.932	0.637	4.0973
-10.313	0.90571	2.7102
-9.6104	1.0793	0.86006
-7.7483	1.1051	0.64019
-5.1869	1.7653	0.95535
-3.1224	2.9057	0.91414
-2.7594	3.1448	0.91241
-1.7361	3.4221	0.89855
2.1878	4.6118	0.88902
7.6858	5.4903	1.3669
11.959	5.8201	1.8865
13.688	5.9967	1.9907
14.458	6.4336	1.8551
13.92	6.3368	1.2926
11.537	4.9684	0.30063
9.2808	3.4063	-0.11231
8.0881	2.3826	0.043321
7.6119	1.9665	0.070771
7.033	1.7207	0.05384
5.3773	1.1569	0.073216
2.1577	0.08832	0.060652
0.10799	-0.2597	0.15199
1.1478	0.42392	0.48324
4.4233	0.94124	0.98495
8.52	1.8762	1.16
11.536	2.8803	1.1669
12.248	2.8975	1.2754
11.866	2.2622	0.51002
11.394	1.8286	-0.70589
11.212	2.3861	-1.0062
10.626	2.9229	-0.7636
9.1934	2.5322	-0.71518
8.1113	2.2989	-0.82539
7.514	2.197	-0.83
6.0948	0.68541	-0.46836
4.7996	-0.9387	-0.87959
5.2351	-0.76829	-2.9997
6.8472	-0.12289	-4.8907
7.8703	-0.26166	-5.6942
6.9376	-1.3994	-5.832
6.9107	-1.892	-5.3378
8.049	-1.5648	-4.1322
7.6933	-1.8456	-2.3993
5.9238	-2.9862	-1.4341
3.908	-4.2739	-1.5729
3.018	-4.3423	-1.66
3.1479	-3.0158	-1.5822
3.0723	-1.0839	-1.5713
0.75493	-0.18888	-1.5729
-2.3542	-0.72083	-1.555
-2.9856	-1.7804	-1.5363
-1.8995	-1.779	-1.5445
-0.62372	-0.62888	-1.521
-0.11904	0.33928	-1.4206
0.21086	0.97931	-1.6521
0.61879	1.405	-2.3459
0.37834	1.6199	-3.0719
-0.27927	1.8237	-3.4864
-0.79537	2.1868	-3.4852
-1.1378	2.5146	-3.4125
-1.7258	2.2234	-3.4175
-2.7689	0.98991	-3.4116
-2.1429	0.92947	-3.3852
-0.23043	2.4139	-3.3829
0.31271	3.5564	-3.4064
0.016749	3.2418	-3.2469
-0.56467	2.1074	-3.421
-0.67018	1.658	-3.7021
2.1064	2.0596	-0.75426
5.1601	2.9993	2.3214
6.0001	3.6943	2.7097
6.1754	3.3303	2.7194
6.9969	3.0685	2.5937
8.816	3.2592	0.84156
10.433	3.238	-2.6626
9.2222	2.6884	-3.6074
7.7963	1.8651	-3.1762
9.2589	2.1329	-3.234
12.692	5.2019	-2.32
14.992	8.0806	-1.4075
14.75	8.7824	-1.1675
12.949	7.9341	-1.1381
11.287	6.9139	-0.80661
9.9536	6.5271	-0.22328
7.3783	6.625	-0.038158
4.2039	6.4656	-0.11838
1.5064	5.4211	-0.10519
-1.2495	3.8733	-0.078518
-2.4971	3.3985	-0.069269
-0.73627	5.1769	-0.052326
0.91596	7.2624	-0.068471
2.523	8.2648	0.019009
5.0116	9.151	-0.041141
7.7111	11.793	-0.36615
10.631	13.203	1.4206
12.238	12.558	4.1056
11.094	11.482	4.471
10.143	11.197	3.1635
10.113	11.531	0.83021
9.43	11.385	-2.2253
8.1033	10.574	-4.1278
6.493	9.1537	-4.0247
4.6008	7.1053	-4.1409
2.3161	5.1184	-4.8569
0.0037282	4.2859	-5.0111
0.47267	4.8291	-4.823
3.7267	6.094	-4.7671
2.4897	6.1568	-4.951
-4.3903	4.4125	-4.9191
-10.516	2.0455	-3.9104
-11.338	1.2148	-2.9328
-7.3112	2.8325	-2.7798
-3.7839	5.3788	-2.8027
0.96604	7.8506	-2.6623
6.8071	10.246	-2.9273
11.013	12.105	-2.8905
12.374	11.645	0.24977
11.754	9.5749	3.5015
10.444	7.5109	4.3243
9.3253	6.9857	4.2911
8.3015	7.264	4.3196
6.464	5.7942	4.3491
3.5924	3.2791	4.3549
0.092639	1.941	4.3577
-2.4703	0.95676	4.3812
-2.9755	-0.7943	4.4152
-2.7708	-2.005	4.3576
-2.4474	-1.9002	4.3404
-1.2745	-0.92448	4.695
-0.2394	0.071439	4.4804
-0.67682	0.31991	2.5945
-0.32823	0.37036	0.89023
1.6884	0.82259	0.48756
3.3015	1.7716	0.48115
4.3003	2.7314	0.50383
4.8758	3.1241	0.51626
4.0632	2.7798	0.52686
2.9452	2.1108	0.53994
3.8157	2.1197	0.55238
6.949	3.9401	0.56474
8.8345	5.4064	0.57723
7.6877	4.7677	0.58966
6.0582	3.1377	0.6021
4.8697	1.3135	0.61455
3.8564	0.024225	0.627
1.8728	-0.041214	0.63939
-1.4009	0.28662	0.65187
-5.5889	-0.3329	0.66448
-9.8253	-1.2864	0.67644
-11.505	-1.3555	0.68915
-8.3499	-0.079564	0.70344
-7.2059	-0.55806	0.70834
-9.2724	-2.5057	0.73257
-11.013	-3.4511	0.75755
-12.82	-3.9079	0.66787
-12.458	-3.5236	1.0932
-9.7978	-1.8528	1.8192
-8.2135	0.093532	1.8202
-8.3016	-0.46831	1.8057
-9.0406	-2.3621	1.7631
-9.9511	-3.8576	1.4211
-12.008	-5.7871	0.9995
-13.665	-7.5637	0.81054
-13.407	-7.5637	0.86632
-11.464	-5.0284	0.88387
-9.3573	-3.1577	0.86937
-8.2057	-2.8775	0.93548
-8.2605	-3.6	0.93722
-9.0672	-4.9785	0.4861
-10.215	-6.0693	0.043566
-11.551	-6.5151	-0.048297
-13.18	-7.0261	-0.037437
-14.608	-7.4566	-0.024606
-15.132	-7.4257	-0.012307
-14.278	-7.0059	0.0011728
-11.92	-6.2167	0.010348
-8.8837	-4.5141	0.028348
-6.6129	-2.3509	0.044268
-5.7571	-2.9009	-0.0027904
-5.7151	-4.0389	0.19666
-6.2383	-4.1274	0.8451
-7.6438	-4.557	1.7347
-8.0802	-4.8277	2.196
-7.1674	-4.4998	2.1186
-6.7207	-4.1265	2.1042
-6.4682	-4.6521	2.1467
-5.0553	-5.305	2.1491
-1.9866	-4.5274	2.1465
-1.2409	-4.9559	2.1601
-0.93828	-5.8088	0.96964
2.39	-4.9585	-1.546
5.1105	-4.1966	-2.0803
5.141	-4.5758	-1.5431
4.9771	-5.0039	-0.72803
7.7932	-3.8651	0.87044
7.4591	-3.3209	1.4613
5.6189	-3.9032	1.2133
6.2539	-4.4576	1.2588
6.957	-3.829	1.464
8.1411	-2.2927	0.67396
8.9287	-1.0879	-0.68031
7.0714	-1.3338	-0.79037
5.744	-1.7999	-0.59811
5.3656	-1.5951	-0.64476
4.1052	-1.072	-0.63111
3.7703	-1.4665	-0.61109
4.8788	-1.4199	-0.60236
5.8891	-0.81163	-0.58907
5.8616	-1.2187	-0.57691
8.6988	-0.0017666	-0.56252
12.139	1.544	-0.5572
13.766	2.1329	-0.53393
13.857	1.986	-0.50349
12.258	0.239	-0.61202
10.493	-0.3668	-0.30728
10.105	1.8256	0.99707
10.724	3.5822	2.9348
10.62	3.1616	3.7572
9.1536	1.4455	3.5489
6.7644	0.40076	3.4333
3.2902	-0.94736	1.0217
-0.54653	-2.7124	-3.4814
-2.6854	-2.8205	-5.0715
-3.6865	-2.3314	-4.3435
-4.6966	-2.828	-4.2837
