# Supplementary material for: Applying time-frequency analysis to assess cerebral autoregulation during hypercapnia
Source: PLoS One. 2017 Jul 27;12(7):e0181851. doi: 10.1371/journal.pone.0181851 (PMC5531479; doi:10.1371/journal.pone.0181851)
Supplement: S1 Dataset — Database of physiological signals registered in 50 volunteers during normocapnia and hypercapnia. (ZIP) [file pone.0181851.s001.zip › h04.csv]

ABP_smoothed_fluctuations[mmHg]	CBFV_smoothed_fluctuations[cm/s]	EtCO2[mmHg]
-6.1597	-10.232	-2.941
-4.1598	-8.0377	-2.952
-3.1921	-6.5123	-2.9592
-3.7826	-6.9021	-2.9423
-4.4645	-7.8407	-3.0085
-4.6986	-8.3899	-3.0691
-6.2122	-9.4992	-2.7009
-7.3656	-9.2345	-2.1469
-4.8544	-4.887	-1.998
-0.22593	-0.32369	-2.0151
3.327	1.9669	-2.0202
3.9692	2.6051	-2.0309
3.2687	3.0375	-2.0129
1.8615	1.3361	-2.0481
-0.32592	-4.2887	-2.1132
-3.4218	-9.2	-1.6202
-6.8874	-10.429	-0.48855
-8.7769	-11.286	0.074036
-7.9537	-11.01	-0.07919
-4.7679	-6.5269	-0.10997
-1.601	-4.5603	-0.089836
0.53233	-5.332	-0.10362
2.1683	-4.2561	-0.10349
3.7853	-2.6469	-0.16012
4.8212	-2.1502	-0.12699
4.5279	-3.5428	0.19096
4.0106	-5.4599	0.587
4.0412	-5.5903	0.83497
4.464	-2.2474	0.86036
5.7922	-0.192	0.8292
6.3958	-1.5439	0.82518
3.5061	-3.7765	0.79919
-0.43311	-6.8123	0.85437
-3.7732	-10.261	0.87365
-7.1047	-12.792	0.49769
-10.728	-14.34	-0.034172
-14.097	-15.17	-0.22162
-14.04	-13.083	-0.22561
-9.6738	-7.8069	-0.2363
-3.7845	-1.9734	-0.24433
1.0579	2.9718	-0.25155
3.482	5.9898	-0.25952
3.8658	7.008	-0.26721
3.9144	7.2174	-0.27502
3.1347	6.9273	-0.28261
1.5927	6.2018	-0.29015
2.7697	5.774	-0.29923
5.6955	8.2652	-0.3042
7.1623	12.305	-0.31214
5.9675	10.099	-0.33921
3.9357	6.8233	-0.29398
2.1282	5.7419	-0.28021
-0.59968	2.0555	-0.64923
-4.5631	-2.8452	-1.1444
-8.4855	-4.6505	-1.3427
-8.3733	-2.0319	-1.3746
-4.3839	2.4956	-1.3733
0.13156	5.52	-1.3832
2.7631	6.5274	-1.3991
3.9391	5.9685	-1.3622
4.0571	3.55	-1.4432
3.0649	-0.12119	-1.5623
1.1258	-1.349	-0.83473
1.2711	0.42838	0.20899
5.2736	3.1255	0.55018
7.9724	4.5898	0.56676
7.6689	3.0067	0.54153
5.653	-0.11574	0.5392
3.7453	-1.5551	0.53304
0.96339	-3.4584	0.52356
-3.148	-6.8753	0.51592
-6.498	-8.0894	0.50845
-6.514	-6.2084	0.50061
-2.7167	-2.4758	0.49288
0.96671	1.8367	0.48515
3.0004	3.2886	0.4774
3.5197	3.2663	0.46967
2.9535	4.9786	0.46193
1.2612	2.1167	0.45419
-0.28046	-2.2384	0.44645
0.62221	3.3235	0.43871
3.026	6.0238	0.43097
5.895	3.8737	0.42323
8.0079	5.6444	0.41549
7.2794	7.4602	0.40775
6.1498	4.163	0.40001
4.7364	-2.398	0.39228
1.182	-5.8522	0.38454
-1.565	-6.5306	0.3768
-1.0874	-5.6511	0.36906
1.8587	-3.2793	0.36132
4.632	-1.1188	0.35358
5.4852	-1.8976	0.34584
4.9652	1.8056	0.3381
4.11	13.952	0.33037
1.9051	12.467	0.3226
-2.3025	-1.6571	0.31488
-7.4459	-10.743	0.30724
-7.613	-10.139	0.29917
-3.1957	-4.2308	0.29199
0.68809	-0.023014	0.28407
3.8899	1.891	0.27287
4.7933	3.7437	0.28415
3.6234	4.0635	0.23435
1.3202	1.9857	0.1906
-2.2135	1.4977	0.54022
-4.7544	1.2814	1.035
-3.9651	-0.22729	1.2179
-1.5434	3.321	1.2281
0.22867	5.5147	1.2122
0.59538	4.1529	1.207
-0.17813	3.8513	1.1989
-2.2857	1.7715	1.1909
-4.1585	0.014951	1.1833
-5.2188	0.31827	1.1756
-6.0484	1.8077	1.1681
-4.9504	3.4164	1.1593
-1.7558	8.3249	1.1543
0.86888	14.117	1.1426
0.43719	12.051	1.126
-0.3293	9.1438	1.1853
-1.4652	6.0842	1.0831
-4.1722	1.5014	0.5434
-7.3582	1.4437	-0.31295
-8.7617	3.2783	-0.94175
-6.2649	2.6041	-0.92465
-0.56945	9.6559	-0.9037
4.1871	14.021	-0.94039
5.6437	11.661	-0.90201
4.7342	7.5778	-0.93149
3.4501	4.7163	-1.1693
1.0123	3.0753	-0.57053
-1.8077	1.9766	0.79364
-1.738	1.2028	1.1244
-1.1892	1.9741	0.98547
-2.3646	2.1469	1.0173
-4.7569	-1.718	1.0102
-7.6204	-5.3105	0.99431
-10.588	-7.3516	0.98998
-13.604	-9.046	0.98276
-16.745	-10.132	0.97417
-17.97	-10.216	0.96661
-13.861	-7.9034	0.95897
-7.649	2.6363	0.95094
-1.4869	9.0732	0.94397
2.6442	7.0404	0.9349
2.8488	9.1121	0.92441
2.8343	8.0488	0.9217
2.4651	4.0261	0.72039
-0.15662	3.1316	0.15048
-0.58936	5.0539	-0.17345
1.9882	7.0468	-0.10702
3.4029	6.5395	-0.10914
2.6903	4.0229	-0.13208
0.62999	-0.42644	-0.13332
-1.7693	-6.2236	-0.14056
-4.6758	-9.4825	-0.14982
-7.7827	-10.128	-0.15722
-9.7619	-11.791	-0.16512
-8.0414	-9.9286	-0.17208
-3.2049	-4.5977	-0.18112
1.2573	-1.3635	-0.18956
4.606	1.4319	-0.18232
6.1797	2.4968	-0.23898
5.6596	1.3837	-0.23756
3.5129	0.3916	0.10967
1.7781	2.944	0.5424
2.4351	7.2317	0.75869
5.8575	5.6192	0.76818
9.629	6.1921	0.74494
10.437	8.747	0.74377
7.9507	7.9354	0.73491
5.7426	4.5267	0.72618
2.9975	0.45988	0.71902
-1.5077	-2.3056	0.71132
-3.8314	-2.7399	0.70347
-2.9093	-1.3508	0.69577
-1.1093	0.32597	0.68803
0.18959	1.6442	0.68028
0.47269	2.1663	0.67255
-0.13417	0.88205	0.66481
-1.2915	-2.9316	0.65707
-3.1929	-5.7604	0.64933
-4.9638	-6.3601	0.64159
-4.4963	-6.2716	0.63385
-0.78133	-1.8215	0.62611
5.0212	2.1379	0.61837
9.7844	2.7238	0.61063
11.145	5.6167	0.60289
10.547	4.8926	0.59516
9.1937	2.4406	0.58742
7.0271	0.75886	0.57968
2.6922	-3.004	0.57194
-1.0357	-5.8325	0.5642
-0.49218	-3.3267	0.55646
1.7852	-0.13895	0.54872
3.6041	0.83959	0.54098
3.7094	0.59689	0.53325
1.9302	0.97476	0.52551
-0.097781	0.8969	0.51774
-2.1396	-1.0875	0.51007
-4.5538	-4.2443	0.50234
-7.3682	-5.1554	0.49426
-8.3754	-4.0819	0.48719
-6.1521	-2.1688	0.47937
-2.7134	1.2877	0.46825
-0.071526	6.3766	0.47539
1.0501	7.1318	0.43023
0.95673	2.1853	0.42299
0.23241	1.1134	0.65931
-0.91852	2.3304	0.023647
-1.0977	3.6092	-1.3823
1.9772	6.8091	-1.6344
5.9832	7.7621	-1.5643
7.7159	5.5631	-1.6055
6.8611	2.8334	-1.606
5.8016	1.6238	-1.6259
2.6439	-1.4682	-1.6015
-2.0213	-5.9614	-1.3964
-1.672	-3.2381	-0.89878
0.58565	-1.312	-0.58874
0.524	-4.1441	-0.65812
-0.8092	-3.2358	-0.66877
-3.0379	-4.4796	-0.66219
-5.7192	-7.4064	-0.6759
-8.3223	-7.5333	-0.68451
-10.59	-7.9249	-0.69082
-10.512	-7.7979	-0.69895
-5.6679	-2.2184	-0.70689
0.39571	5.4201	-0.71355
4.0011	9.7924	-0.7245
4.9123	9.5413	-0.73004
5.1304	7.4061	-0.72083
3.0584	4.5849	-0.77267
-0.094215	2.4529	-0.78555
1.1043	3.1494	-0.45441
3.8526	7.6243	-0.017636
4.2017	10.311	0.22307
1.8876	2.8818	0.23951
-1.4468	-3.5876	0.1997
-5.2136	-4.9415	0.19849
-9.9005	-9.3655	0.19464
-11.09	-11.698	0.18456
-6.9621	-7.6018	0.17722
-2.7311	-3.6188	0.16958
0.52157	-2.382	0.16174
2.3556	-2.1006	0.15404
2.3281	-1.5799	0.14629
1.4486	-3.265	0.13855
3.3096	-1.5762	0.13082
7.3536	3.6472	0.12308
9.3955	5.5758	0.11534
9.9349	4.3464	0.1076
8.9659	2.3259	0.099856
6.1732	0.84361	0.092117
1.7216	-0.44494	0.084395
-1.9597	-2.0909	0.076624
-2.7459	-3.3145	0.068879
-1.2338	-1.817	0.061326
-0.65854	-1.2879	0.052934
-2.1887	-3.4525	0.046232
-4.4437	-6.3715	0.040241
-6.5921	-8.9139	0.021358
-9.424	-10.888	0.030013
-12.685	-11.697	0.21563
-11.595	-8.7326	0.78703
-5.4929	-1.7056	1.0618
1.7839	4.2891	0.97455
5.7632	5.532	0.98608
5.652	4.9306	0.97922
5.0859	2.4942	0.96634
3.9695	-0.40511	0.96051
0.42829	-1.5593	0.95315
-1.2781	-1.3419	0.94497
0.85681	0.59497	0.93735
4.3589	4.1611	0.92961
7.0144	3.3122	0.92186
6.9504	-1.0651	0.91412
4.4396	-4.9158	0.90638
1.4924	-6.0618	0.89864
-2.0479	-6.4086	0.89091
-4.6791	-6.0076	0.88317
-2.6442	-1.5397	0.87543
1.6089	4.4881	0.86769
3.9892	6.9658	0.85995
3.3155	4.6383	0.85221
2.1576	2.7893	0.8445
-0.3935	0.62871	0.8367
-4.1589	-2.4128	0.82892
-4.5431	-2.0247	0.82155
-1.7123	1.148	0.81292
2.024	4.7194	0.80625
5.2893	7.9328	0.80069
6.5864	9.5834	0.7735
6.7812	9.7514	0.813
6.0741	8.2626	0.82898
2.5063	4.0489	0.44961
-0.95886	0.38563	-0.042921
-0.91067	0.26342	-0.23667
0.75286	1.0382	-0.26373
1.9972	3.3638	-0.26128
1.7475	4.4577	-0.27199
0.078215	-0.065892	-0.2797
-1.9379	-4.1662	-0.28688
-4.3512	-7.0668	-0.29486
-6.3869	-9.6229	-0.30258
-4.4136	-7.1124	-0.3103
-0.77624	-1.0539	-0.31805
2.8195	2.5739	-0.32579
5.3419	1.3571	-0.33353
3.687	-0.10615	-0.34126
1.6982	-1.086	-0.34901
0.56217	-2.844	-0.35675
-2.8242	-6.7421	-0.36446
-5.4519	-7.1171	-0.37225
-3.5949	-0.92578	-0.38
1.4729	4.1227	-0.38741
7.2867	8.274	-0.3964
9.0805	8.6403	-0.40086
6.4517	5.3565	-0.40889
6.2216	7.9006	-0.44049
5.5963	8.9239	-0.40425
1.4389	2.7453	-0.18178
-2.5187	-0.54114	0.27733
-2.7385	0.46374	0.59372
0.67219	3.5087	0.54513
2.9702	8.6903	0.53007
2.3303	6.1534	0.52489
1.181	1.1936	0.52976
1.0534	0.86435	0.5299
-0.71205	-1.0157	0.40893
-4.2801	-2.6563	0.6575
-6.9088	-0.84538	1.3916
-4.0086	2.0455	1.5442
0.13045	7.5047	1.4514
3.3178	9.4572	1.4721
5.2103	3.9372	1.4558
2.2735	0.53866	1.4373
-0.65363	-2.1628	1.4798
-3.365	-6.0436	1.4449
-8.6652	-10.509	1.1157
-9.821	-10.926	0.67339
-6.1418	-7.8238	0.39747
-3.5091	-5.7423	0.39664
0.94068	-1.4726	0.40573
1.9554	0.26689	0.36645
-0.10388	-1.7796	0.39734
-0.87704	-4.1295	0.47227
-3.7185	-5.0102	0.094424
-7.3118	-4.3505	-0.52584
-6.2149	-3.028	-0.6678
-1.8914	-0.070739	-0.65004
2.6952	6.1319	-0.67031
4.8531	10.797	-0.67174
3.5355	6.9055	-0.66853
2.0323	4.0198	-0.73126
0.48762	3.9332	-0.71785
-2.9654	1.3221	-0.39159
-4.292	-1.521	0.031685
-1.3035	0.13615	0.27776
2.7694	7.186	0.28358
5.3856	7.941	0.25825
6.9688	6.0234	0.25825
7.3755	6.754	0.24843
5.2085	5.8515	0.24048
3.4618	5.1536	0.23314
2.0058	3.0429	0.22532
-1.7595	-3.6928	0.21825
-4.3544	-4.7965	0.20857
-3.5292	1.0698	0.20118
-1.1047	1.24	0.20361
0.23331	-2.7148	0.17115
-0.75874	-5.9825	0.15019
-2.9412	-7.281	0.29301
-6.1734	-8.4983	0.15553
-9.8884	-11.515	-0.79318
-9.3901	-11.834	-2.0621
-3.9921	-5.8493	-2.8883
2.2855	4.6014	-2.8916
7.8392	10.325	-2.8646
9.4143	10.216	-2.8657
7.8146	7.0054	-2.8907
6.8027	2.8678	-3.0366
4.0846	-0.97079	-2.512
-0.50496	-3.085	-1.2294
-0.5918	-1.5012	-0.77055
2.3061	2.1521	-0.96036
3.2537	3.8376	-0.94061
2.1757	1.0437	-0.94375
1.4295	-1.5309	-0.93762
0.67177	-2.5153	-0.93611
-3.6237	-6.2721	-1.0858
-6.4575	-5.8488	-0.83007
-3.5226	1.093	-0.060163
0.37406	0.83193	0.054076
5.3558	3.4004	-0.019271
9.2387	6.273	5.3861e-05
9.6612	3.1701	-0.014601
7.746	0.69287	-0.023622
4.6492	2.6541	-0.029545
3.6763	3.9166	-0.037858
6.8507	1.7298	-0.045553
8.7531	10.221	-0.053065
7.9678	6.8617	-0.061715
5.5901	-3.019	-0.067533
2.352	-3.2034	-0.07371
-2.3929	-6.8119	-0.096018
-7.8047	-13.141	-0.083249
-10.97	-14.024	0.11106
-7.1244	-8.2452	0.67079
-0.11769	-2.622	0.94293
6.4122	4.8864	0.86093
11.021	12.385	0.87252
11.825	8.2102	0.86366
12.911	8.517	0.85233
12.617	11.23	0.84642
10.563	10.241	0.83845
13.652	13.034	0.8306
15.803	13.188	0.82294
14.295	8.8132	0.81517
11.294	4.0409	0.80744
7.0049	0.41858	0.7997
1.6104	-2.6717	0.79197
-3.5365	-5.6266	0.78424
-5.1181	-6.821	0.77644
-2.9612	-4.927	0.76886
0.22543	-1.134	0.76084
2.3114	2.3068	0.75321
4.4628	5.2608	0.74757
3.9595	1.7052	0.72789
2.1407	-1.283	0.74668
0.81788	-0.1506	0.57959
-0.59451	-3.5821	-0.13162
2.4735	2.073	-0.35446
6.4751	6.4254	-0.2811
7.8647	4.7267	-0.31453
7.4106	3.9513	-0.31545
4.9196	0.32819	-0.32335
1.0116	-1.9667	-0.33235
-3.2009	-3.8872	-0.3395
-5.1477	-5.7999	-0.34734
-2.1289	-3.114	-0.35509
1.3226	-0.3965	-0.36281
3.217	0.056891	-0.37056
3.6398	-1.3118	-0.37829
3.0358	-1.8319	-0.38603
3.2596	2.0277	-0.39377
7.6969	9.1965	-0.40151
12.95	12.161	-0.40925
14.308	13.519	-0.41699
12.015	13.789	-0.42473
8.7181	9.8533	-0.43247
4.9967	4.4587	-0.44021
-0.098311	1.6614	-0.44795
-4.7801	1.2106	-0.45568
-3.5833	-1.9639	-0.46342
-1.2369	1.7462	-0.47116
-1.1735	4.4584	-0.4789
-2.3299	-1.6657	-0.48664
-3.3768	-4.3668	-0.49438
-5.7741	-4.7903	-0.50212
-8.9348	-6.6397	-0.50985
-8.5952	-6.4244	-0.5176
-1.8873	2.01	-0.52535
2.8162	6.1987	-0.53297
3.674	5.1172	-0.54133
1.2235	0.28059	-0.54699
-2.8389	-5.9103	-0.55556
-6.1689	-9.5805	-0.57474
-11.162	-11.936	-0.55761
-16.821	-14.282	-0.36496
-14.624	-14.592	0.1769
-8.0631	-7.6389	0.46267
-1.8478	2.1597	0.38308
3.0883	5.3391	0.39105
4.6995	3.9639	0.38433
4.5542	1.7086	0.37257
2.6677	1.2801	0.36654
0.39435	3.0023	0.35867
3.979	3.9983	0.35077
7.3583	6.3345	0.34312
6.8412	6.9877	0.33536
4.8666	1.4041	0.32762
0.97187	-4.9738	0.31989
-5.1997	-8.1083	0.31214
-10.412	-7.0419	0.30441
-8.0973	-4.2072	0.29667
-4.1497	-2.0094	0.28893
-1.4099	-0.90743	0.28119
0.58631	-0.76913	0.27345
0.64208	-1.4012	0.26571
-0.2264	-1.1727	0.25797
-2.8706	-2.8603	0.25023
-4.9681	-2.0054	0.24249
-0.99846	9.9278	0.23475
3.3861	8.047	0.22702
3.1401	0.082122	0.21927
-0.047171	-2.0127	0.21154
-2.9273	-2.2442	0.20381
-7.0397	-4.611	0.19602
-8.1506	-4.2327	0.18841
-5.7533	-0.28052	0.18045
-4.3487	0.91551	0.17281
-3.0398	-1.2143	0.16646
-3.8751	-4.5676	0.14996
-5.8523	-5.1311	0.16686
-8.8333	-5.9886	0.14671
-14.063	-13.767	-0.12226
-13.058	-8.5821	-0.63134
-8.0387	-0.20542	-0.92682
-3.5807	3.2067	-0.87923
1.3149	10.367	-0.89807
1.6218	1.3976	-0.90574
1.4444	-0.72608	-0.91107
0.19067	1.7828	-0.92024
-3.7198	-1.9217	-0.92779
-7.6735	-8.058	-0.93597
-8.2629	-9.8053	-0.94455
-4.926	-5.4461	-0.95106
-2.3218	-2.8936	-0.95704
-2.6741	-3.2585	-0.97466
-4.4635	-5.3536	-0.96024
-6.4754	-8.3865	-0.95226
-10.277	-12.11	-1.1094
-13.088	-14.053	-0.8683
-10.78	-11.019	-0.062471
-3.298	-2.5598	0.036281
3.3325	4.1332	-0.041455
