# Supplementary material for: Applying time-frequency analysis to assess cerebral autoregulation during hypercapnia
Source: PLoS One. 2017 Jul 27;12(7):e0181851. doi: 10.1371/journal.pone.0181851 (PMC5531479; doi:10.1371/journal.pone.0181851)
Supplement: S1 Dataset — Database of physiological signals registered in 50 volunteers during normocapnia and hypercapnia. (ZIP) [file pone.0181851.s001.zip › h05.csv]

ABP_smoothed_fluctuations[mmHg]	CBFV_smoothed_fluctuations[cm/s]	EtCO2[mmHg]
5.6547	4.1467	0.31267
4.9302	2.782	-0.067533
3.03	1.3074	-0.52743
0.018942	-0.96971	-0.71383
-2.809	-3.2134	-0.66219
-3.5932	-3.7669	-0.63264
-2.3281	-2.3787	-0.65882
0.047455	0.3253	-0.67427
2.4117	2.7428	-0.6766
3.7642	3.3529	-0.68185
4.0895	2.8245	-0.69095
3.6591	2.4305	-0.69989
2.1592	1.7349	-0.70746
-1.0429	-0.73774	-0.71436
-4.7862	-4.2132	-0.72185
-6.0514	-5.5426	-0.7316
-4.3913	-4.0969	-0.74014
-1.9941	-1.8671	-0.74011
0.018125	0.018124	-0.74524
1.4907	1.2403	-0.78769
2.386	1.7364	-0.91957
2.7343	1.6364	-1.2056
2.3176	0.96967	-1.5817
0.61862	-0.36304	-1.8278
-2.275	-2.3277	-1.8471
-5.0663	-4.6141	-1.7999
-6.6188	-6.4829	-1.8049
-6.4537	-6.3531	-1.8262
-4.7343	-3.9554	-1.8336
-2.507	-1.2831	-1.8379
-0.47676	0.3779	-1.8459
1.181	0.90678	-1.8545
2.1598	0.57354	-1.8621
1.9419	0.050045	-1.87
0.31	-0.62798	-1.8782
-2.4286	-2.505	-1.8846
-5.3786	-5.3744	-1.8906
-6.7115	-6.6563	-1.9046
-5.809	-5.4478	-1.9168
-3.7635	-3.3486	-1.8965
-1.5141	-1.4327	-1.8935
0.2614	-0.12507	-2.0142
1.1243	0.34595	-2.0689
0.82573	-0.11011	-1.6494
-0.8066	-1.6394	-0.84603
-3.8415	-4.4121	-0.22368
-7.2414	-7.571	-0.00039108
-8.7462	-9.1062	0.030556
-7.5142	-8.0923	0.015443
-4.2122	-4.8375	0.012131
-0.22692	-1.0141	0.0057838
2.7084	1.0762	-0.047644
3.6223	1.201	-0.048843
2.0885	0.18558	0.15243
-1.0211	-1.4153	0.48828
-4.1156	-3.1208	0.78606
-5.3515	-3.9131	0.95237
-3.5651	-2.9846	0.96432
-0.69845	-1.2908	0.93679
1.1807	0.00072572	0.95224
1.7458	0.32961	0.91244
0.94475	-0.60619	0.72801
-1.3326	-2.631	0.43
-4.7484	-5.1894	0.094029
-7.3384	-6.7026	-0.12766
-7.5293	-6.1361	-0.1516
-5.7131	-4.4623	-0.11712
-2.8081	-2.5143	-0.12448
-0.092045	-0.32734	-0.14357
1.5363	1.6936	-0.15124
1.8372	2.4378	-0.15607
0.6667	1.4341	-0.16404
-2.0357	-0.57824	-0.17187
-5.0703	-2.6274	-0.17891
-5.3652	-3.5746	-0.18972
-2.512	-2.5986	-0.19868
1.0107	0.60661	-0.19224
3.4578	4.0822	-0.1986
3.7878	4.559	-0.2577
1.9268	2.0512	-0.19993
-1.4378	-1.3029	0.22231
-4.1774	-3.3016	0.72368
-4.0111	-2.3574	0.83957
-2.1441	-0.34619	0.73788
-0.49381	0.47647	0.70912
0.63065	0.53836	0.72836
1.1239	0.49652	0.72703
0.43214	-0.11572	0.71199
-1.7871	-1.7309	0.70195
-4.4309	-3.4974	0.69605
-6.0929	-4.362	0.68886
-5.9541	-4.1198	0.68062
-3.7949	-2.7885	0.67276
-0.77018	-0.28628	0.66517
1.9422	2.9237	0.6575
3.8206	4.924	0.64961
4.5755	4.5104	0.64159
4.2866	3.2005	0.63413
3.0669	2.4436	0.6274
0.89179	1.3591	0.61898
-2.0385	-1.0471	0.60761
-4.0238	-2.9189	0.6026
-3.3387	-2.0829	0.60759
-0.62715	0.38449	0.58246
2.8822	2.8172	0.52924
6.2545	4.5584	0.60581
8.5995	5.2912	0.93381
9.0104	5.0755	1.4863
7.0489	3.9331	2.1413
3.578	1.6337	2.5732
-0.014094	-1.4001	2.5978
-1.5372	-2.8712	2.5087
-0.091789	-1.6471	2.506
2.9287	1.0151	2.5136
6.0093	3.5072	2.5007
7.7549	4.1707	2.5008
7.3681	2.9159	2.4135
4.6403	0.96374	2.0428
0.56575	-1.2783	1.5614
-2.9512	-3.8872	1.3889
-4.3643	-4.9668	1.4525
-2.8341	-2.5227	1.4629
0.2067	0.66546	1.4403
3.1476	2.058	1.4451
5.5963	3.2328	1.4089
7.0772	4.8343	1.2619
6.5968	4.5026	0.97102
3.8377	1.349	0.59644
-0.18282	-2.235	0.3589
-4.114	-4.4288	0.34971
-6.2613	-5.1143	0.38939
-5.5884	-3.9982	0.37661
-2.1437	-0.45139	0.35917
2.394	3.5956	0.35428
5.4102	4.8014	0.34846
6.2994	4.3428	0.33976
5.399	4.8619	0.33156
2.984	4.7157	0.32407
-0.48077	1.3978	0.31643
-3.1837	-2.43	0.3086
-3.3593	-3.1497	0.30084
-1.5242	-1.3073	0.29311
1.2753	1.6799	0.28536
4.1074	4.8149	0.2776
6.1788	7.1268	0.26985
6.9142	7.5945	0.2621
6.2057	5.9359	0.25435
4.8346	3.3553	0.2466
3.192	0.76704	0.23885
0.31994	-2.1838	0.2311
-3.8821	-5.4045	0.22335
-6.252	-6.8136	0.21559
-4.8797	-5.2352	0.20784
-1.9906	-2.3279	0.2001
0.86605	0.80314	0.19235
3.8142	4.2961	0.18457
6.4457	7.2386	0.17681
7.668	7.5511	0.16914
7.1163	5.318	0.16146
5.3202	3.2014	0.1534
2.5131	1.8345	0.14542
-1.4388	-0.78855	0.1389
-4.806	-3.7609	0.13149
-4.2547	-3.2815	0.11844
-0.82225	0.45342	0.11311
2.1324	4.7534	0.12713
4.1377	7.7678	0.09827
5.5906	8.4178	0.0074084
6.3787	7.4231	0.096736
6.19	5.6916	0.54898
4.3823	3.107	1.029
0.6138	-0.46183	1.1533
-3.1953	-3.6408	1.06
-4.7758	-4.8986	1.023
-4.3217	-4.7354	1.0385
-2.6948	-3.8625	1.0354
-0.29493	-1.4799	1.0212
2.3766	2.3796	1.0125
4.2808	4.5598	1.0065
4.6609	3.242	0.99901
3.6892	1.245	0.99065
1.5014	-0.0018263	0.98271
-2.0133	-2.6657	0.97599
-5.2197	-5.3013	0.96821
-5.169	-3.3588	0.95616
-2.5595	0.63266	0.95304
0.52678	2.4228	0.96121
3.098	3.0905	0.9224
4.3377	3.6373	0.77542
3.3289	2.5564	0.48053
0.00091965	-0.70116	0.097941
-4.1136	-4.2997	-0.13318
-7.4065	-6.5721	-0.13108
-8.4779	-6.608	-0.10015
-7.0338	-4.7447	-0.11746
-3.9382	-2.432	-0.11169
-0.33464	-0.057533	-0.12421
2.5575	2.4404	-0.21653
3.841	4.0225	-0.15405
2.9491	3.5074	0.30504
0.43921	1.3015	0.80815
-2.7223	-1.6106	0.91896
-5.4419	-4.0569	0.81763
-6.6969	-4.9624	0.79279
-5.8708	-3.82	0.80906
-2.8116	-0.47891	0.80144
1.8906	4.7248	0.78766
6.6105	9.6566	0.78042
8.5802	10.108	0.77426
6.9325	5.9602	0.76634
3.0988	1.8831	0.75818
-0.89804	0.036258	0.75049
-2.6273	-0.56825	0.74281
-1.7156	-0.022798	0.73503
0.55612	2.3029	0.72736
3.1476	5.9642	0.71955
5.2077	9.7384	0.71145
6.1622	11.074	0.70399
5.5633	7.9246	0.69759
3.173	2.3214	0.68895
-0.8391	-2.7478	0.67636
-4.3667	-5.4621	0.67266
-5.2715	-4.9684	0.68172
-4.1704	-2.8402	0.64688
-2.1392	-0.69271	0.58153
0.43301	1.3472	0.70576
3.0406	3.2249	0.91797
4.7592	4.5995	0.44311
4.7787	4.9313	-0.96989
2.6556	3.3061	-2.2145
-1.174	-0.25321	-2.4972
-4.0226	-3.0365	-2.3849
-3.9843	-2.9515	-2.3915
-1.6809	-0.25143	-2.4211
1.6725	3.6683	-2.4151
4.5299	6.3355	-2.4675
6.0141	6.7988	-2.5214
6.0391	5.9162	-2.3404
4.5332	3.935	-1.9148
1.3943	0.1248	-1.5665
-2.4491	-4.2158	-1.471
-4.1648	-3.9401	-1.4859
-2.269	1.4059	-1.4961
2.1534	4.1457	-1.4887
6.8328	2.0844	-1.4884
8.5273	0.10197	-1.547
6.8926	0.24417	-1.5809
4.4951	1.2785	-1.3803
2.2624	1.8029	-0.99052
-0.41733	0.56215	-0.68855
-2.4438	-1.23	-0.56297
-1.7441	-0.85776	-0.55017
0.90917	1.581	-0.5675
3.6822	4.719	-0.55427
5.9305	7.4029	-0.58047
7.2841	8.621	-0.68465
7.098	7.7073	-0.60661
4.8847	4.4893	-0.12881
1.2719	0.70471	0.37033
-2.6822	-1.7949	0.46825
-5.4675	-3.2837	0.36554
-5.8493	-4.0539	0.34366
-3.9154	-2.4731	0.35997
-0.35589	1.7095	0.35199
3.5469	5.6469	0.3381
6.4159	7.5621	0.33081
6.8612	7.4633	0.32469
4.5767	5.5713	0.31678
0.62892	2.2708	0.30863
-2.8952	-0.7583	0.30094
-3.1464	-0.69577	0.29327
-0.79662	1.6432	0.28549
1.399	3.4128	0.27773
3.0055	4.9591	0.26999
4.1988	7.1908	0.26224
3.9659	8.1911	0.25449
1.3927	5.9123	0.24674
-2.2063	1.6774	0.23899
-4.8536	-2.0875	0.23123
-4.8976	-2.9484	0.22349
-1.8771	0.070399	0.21576
1.531	3.7355	0.20796
3.0307	5.3246	0.20011
2.3768	4.8648	0.19256
-0.051781	2.8151	0.18515
-3.103	-0.20248	0.17653
-5.3892	-2.9588	0.16793
-5.361	-3.3119	0.16454
-2.8892	-1.0095	0.15749
0.75325	2.3181	0.13018
3.9137	5.0166	0.12613
4.9377	5.666	0.19187
3.6753	4.4933	0.11482
0.77452	2.482	-0.35595
-2.5995	0.383	-0.87378
-5.1024	-1.2318	-0.98054
-5.5729	-2.1623	-0.89738
-3.5896	-2.098	-0.90289
-0.39537	-0.22385	-0.92258
2.6022	2.736	-0.9175
4.1321	3.8159	-0.9697
3.5204	1.9742	-1.016
0.83073	-1.3318	-0.81917
-2.6826	-4.2383	-0.40622
-4.5803	-4.6944	-0.097702
-4.08	-2.3521	0.013808
-1.8302	1.5852	0.026175
1.1471	4.674	0.0064044
3.6956	4.9593	-0.0045833
4.6796	4.3855	-0.0088774
3.3332	4.5352	-0.015955
0.11148	2.5703	-0.024623
-3.755	-2.817	-0.032475
-5.5758	-6.0067	-0.040001
-4.1036	-4.1211	-0.047759
-0.98236	-0.95879	-0.055565
1.8347	0.74433	-0.063309
2.4182	0.19369	-0.071046
0.33201	-2.3116	-0.078799
-3.2105	-5.3759	-0.086552
-6.134	-7.0585	-0.094302
-5.8529	-5.2672	-0.10206
-2.8614	-1.7309	-0.10981
0.52795	0.070967	-0.11754
2.7125	0.54577	-0.1253
2.6199	1.086	-0.1331
0.5131	0.43428	-0.14081
-2.5408	-2.4683	-0.14841
-3.9931	-4.2487	-0.15644
-2.4191	-2.5592	-0.16462
0.44596	0.40471	-0.17071
3.1314	2.9615	-0.17741
4.9351	4.6707	-0.19658
5.3434	5.0361	-0.305
4.0016	3.4816	-0.62925
1.0824	0.23471	-1.0645
-2.6767	-3.6281	-1.2833
-5.7722	-6.3514	-1.2507
-6.1931	-5.8161	-1.2077
-4.1909	-2.694	-1.2338
-1.3813	0.70603	-1.2912
1.0102	2.8167	-1.2741
2.0053	2.6168	-1.0777
1.115	0.51869	-0.76887
-1.7022	-2.4855	-0.47437
-4.8315	-5.1601	-0.29119
-6.2514	-6.3483	-0.26981
-4.9846	-5.6517	-0.3084
-1.1505	-2.9942	-0.31681
3.4223	1.4093	-0.31702
6.799	5.6537	-0.32561
7.273	5.9849	-0.33514
5.1037	2.7452	-0.34252
2.3661	0.13552	-0.3502
-0.029434	-1.1873	-0.35814
-2.1925	-3.5476	-0.36443
-3.4003	-5.9402	-0.37266
-2.6069	-5.6029	-0.38675
-0.43653	-3.4232	-0.38884
1.8523	-1.3897	-0.3715
3.0413	-0.23004	-0.40239
2.1948	-0.38612	-0.50351
-0.44946	-2.4285	-0.41899
-4.1624	-6.4693	0.066357
-7.2966	-10.032	0.56157
-8.2319	-10.583	0.63907
-6.6989	-8.8262	0.53625
-3.1809	-5.998	0.52182
0.89569	-2.6296	0.53904
4.0274	0.24478	0.53117
4.8163	0.63178	0.51671
2.7467	-1.9821	0.50914
-1.2837	-5.6246	0.50304
-5.0139	-8.2323	0.49511
-4.7924	-8.0545	0.48703
-1.3608	-5.3506	0.47938
1.5649	-1.8217	0.47169
3.1521	1.2876	0.4639
3.4916	2.8163	0.45614
1.4835	1.0897	0.4484
-3.14	-3.8702	0.44066
-7.0488	-6.3996	0.43288
-8.1808	-4.5113	0.42512
-7.5367	-3.3661	0.41209
-6.1412	-4.1758	0.31345
