# Supplementary material for: Applying time-frequency analysis to assess cerebral autoregulation during hypercapnia
Source: PLoS One. 2017 Jul 27;12(7):e0181851. doi: 10.1371/journal.pone.0181851 (PMC5531479; doi:10.1371/journal.pone.0181851)
Supplement: S1 Dataset — Database of physiological signals registered in 50 volunteers during normocapnia and hypercapnia. (ZIP) [file pone.0181851.s001.zip › h07.csv]

ABP_smoothed_fluctuations[mmHg]	CBFV_smoothed_fluctuations[cm/s]	EtCO2[mmHg]
-4.0799	-2.7419	0.46977
-5.0047	-2.3428	0.46598
-5.7399	-2.8118	0.4622
-7.2575	-3.405	0.45842
-12.926	-7.2603	0.45464
-16.195	-8.6439	0.45085
-13.847	-5.635	0.44707
-9.9412	-0.44317	0.44329
-8.1926	3.3097	0.43951
-8.1852	2.8894	0.43573
-8.2598	0.60094	0.43194
-8.8992	-0.3607	0.42816
-10.706	0.52873	0.42438
-10.272	6.9225	0.4206
-6.3983	17.712	0.41681
-2.7818	21.67	0.41303
-1.0815	17.117	0.40925
0.32728	24.5	0.40547
-0.27646	35.46	0.40169
-3.3684	23.217	0.3979
-6.5528	5.5442	0.39412
-7.7491	7.6319	0.39034
-7.6273	5.0415	0.38656
-5.9097	4.4162	0.38277
-4.9735	4.92	0.37899
-4.9051	1.4388	0.37521
-5.5064	-2.7316	0.37143
-7.6732	-5.1438	0.36765
-11.013	-11.951	0.36386
-12.428	-13.785	0.36008
-11.5	-10.27	0.3563
-8.9552	-6.982	0.35252
-5.8896	-3.1806	0.34873
-3.6008	-0.32797	0.34496
-2.8256	-2.1254	0.34116
-3.9249	-4.8056	0.33738
-6.9704	-7.5826	0.33372
-8.5246	-8.6974	0.32935
-7.11	-7.9509	0.32764
-4.5055	-5.4521	0.3172
-1.906	-2.7041	0.33298
0.0969	-2.0002	0.28356
0.1968	-2.8024	0.31813
-0.77485	-4.3286	1.1115
-4.57	-8.5684	1.3479
-5.6029	-7.7318	1.2836
-2.6784	-3.9004	1.3005
-0.43886	-1.783	1.2907
0.27535	0.29923	1.2884
0.91246	-0.31028	1.2845
-2.3642	-4.2269	1.2806
-5.1953	-7.1982	1.2769
-7.8882	-8.7855	1.2731
-10.548	-9.2404	1.2693
-9.0588	-6.865	1.2655
-5.5072	-3.2095	1.2617
-2.4148	1.3484	1.258
-0.42539	3.2151	1.2542
0.36039	3.4858	1.2504
-0.16898	1.5301	1.2466
-1.3592	-1.9349	1.2428
-1.7809	-2.1566	1.2391
-0.62566	0.27103	1.2353
2.3868	2.2884	1.2315
4.3424	2.5962	1.2277
4.6813	1.0503	1.2239
3.8679	-1.8829	1.2201
0.24511	-4.9369	1.2164
-2.9604	-6.9864	1.2126
-2.5216	-6.9051	1.2088
-0.53621	-4.9385	1.205
0.67911	-2.3175	1.2012
3.9796	0.29183	1.1974
3.9825	1.3555	1.1937
2.5902	0.84736	1.1899
0.66899	-1.3128	1.1861
-0.99286	-4.0627	1.1823
1.2752	-3.591	1.1785
2.6849	1.4261	1.1748
3.5198	2.1945	1.171
4.0972	1.8501	1.1672
4.0783	1.8977	1.1634
3.2528	-0.89884	1.1596
0.82833	-1.6896	1.1558
-2.0674	-5.6504	1.1521
-1.9073	-7.2673	1.1483
0.45619	-2.999	1.1445
1.69	-0.43031	1.1407
4.198	0.74671	1.1369
2.9703	-0.0086815	1.1331
0.95481	-1.9029	1.1294
-1.9318	-5.6452	1.1256
-4.407	-7.824	1.1218
-1.7704	-3.4257	1.118
-0.14038	-0.070328	1.1142
2.1896	3.2855	1.1105
3.7861	4.625	1.1067
4.2067	3.198	1.1029
3.4588	1.3848	1.0991
1.0295	0.56438	1.0953
-1.4957	-1.1042	1.0915
-1.9204	-0.81907	1.0878
0.082594	2.1093	1.084
2.1244	5.356	1.0802
2.4929	6.5255	1.0764
1.7679	5.4596	1.0726
0.087244	3.9639	1.0689
-2.6903	1.618	1.065
-6.1647	-0.33827	1.0614
-8.4002	-0.68482	1.0573
-7.0941	2.0905	1.054
-3.0148	9.0541	1.0501
0.55797	11.334	1.0424
2.0257	12.997	1.0648
2.7305	11.567	0.87785
1.0422	6.7354	0.36657
-0.76606	3.8161	-0.0144
1.3885	4.7512	0.035485
3.9714	5.1011	0.023185
5.9156	4.7769	0.018592
5.3917	1.5331	0.016668
4.5285	-2.4276	0.011816
1.994	-7.1758	0.0084069
-2.5984	-11.814	0.0045516
-3.1396	-10.4	0.00076896
-2.1597	-7.0983	-0.0030067
-0.18345	-5.0074	-0.0067924
1.5263	-4.8001	-0.010573
1.1373	-5.2697	-0.014356
-1.549	-6.3384	-0.018138
-4.7703	-8.7868	-0.02192
-5.4526	-7.3715	-0.025702
-2.047	-3.5931	-0.029485
0.50755	0.41538	-0.033267
0.82631	0.27589	-0.037049
0.093546	-1.7248	-0.040831
-2.3072	-0.65127	-0.044613
-5.4231	-3.5448	-0.048395
-6.1232	-2.6142	-0.052178
-3.316	1.6818	-0.05596
1.8615	9.4394	-0.059741
6.3783	14.508	-0.063526
9.1892	15.103	-0.067301
11.486	16.34	-0.071098
12.045	13.578	-0.074875
9.8875	9.7939	-0.078549
10.663	8.0687	-0.08293
12.938	8.1149	-0.084395
13.633	9.6276	-0.095175
12.786	9.0252	-0.087606
11.524	2.7223	-0.1786
9.8982	-0.92619	-0.82115
5.9652	-3.9273	-1.1841
2.3362	-6.603	-1.0919
2.8809	-4.8961	-1.1143
4.6678	-0.60129	-1.1161
5.181	0.79648	-1.1292
3.9038	0.26352	-1.0798
2.2135	-2.7727	-1.3112
-0.41264	-7.4226	-1.8277
-3.288	-9.2929	-2.1518
-2.31	-6.3213	-2.1406
-0.15792	-2.9191	-2.1431
1.3634	-0.41856	-2.133
2.2252	-0.69941	-2.2095
1.6896	-1.7812	-1.9872
-0.48749	-2.7304	-1.4133
-2.6663	-5.1275	-1.1666
-3.0265	-3.6995	-1.1596
-0.2891	-0.77384	-1.1724
1.8883	-0.20185	-1.1721
1.5076	-0.83336	-1.1773
-0.64417	-2.1964	-1.1807
-3.672	-5.8334	-1.1846
-5.2113	-5.9041	-1.1883
-4.2039	-2.6901	-1.1921
-1.2507	0.80411	-1.1959
1.5348	3.4118	-1.1997
1.9862	4.3252	-1.2035
0.87113	4.4397	-1.2072
-0.40188	3.5115	-1.211
-2.2344	-0.18976	-1.2148
-0.52515	2.7253	-1.2186
3.4705	7.0895	-1.2224
5.6357	9.7405	-1.2262
7.0256	7.6899	-1.2299
7.154	5.5928	-1.2337
4.9818	3.5244	-1.2375
2.6224	-0.43869	-1.2413
2.6515	0.93561	-1.2451
5.6436	2.8719	-1.2489
7.2981	4.6396	-1.2526
5.9743	2.7697	-1.2564
5.8979	-0.0074589	-1.2602
5.1367	-2.5659	-1.264
0.7304	-5.675	-1.2678
-0.15788	-5.172	-1.2715
0.36376	-3.2757	-1.2753
2.4909	-1.3003	-1.2791
1.7524	-1.438	-1.2829
-1.2147	-3.0691	-1.2867
-2.5368	-4.4243	-1.2905
-4.5779	-6.7766	-1.2942
-7.3411	-9.7969	-1.2982
-10.431	-11.693	-1.3015
-11.99	-10.171	-1.3059
-9.4445	-5.0268	-1.3101
-5.843	-0.66618	-1.3072
-1.5425	2.0649	-1.3469
1.419	5.6059	-1.1347
3.7233	8.2474	-0.65882
4.7117	7.1804	-0.30721
2.3132	3.9944	-0.32405
3.4218	3.3965	-0.34207
6.8152	6.4662	-0.3361
10.019	9.5648	-0.34801
11.248	9.1143	-0.33904
9.9706	5.6539	-0.34527
8.8244	2.5121	-0.54491
7.2285	-0.75561	-1.0081
4.2918	-3.9289	-1.3944
1.6522	-4.7448	-1.3724
3.2717	-1.9135	-1.363
4.1727	-1.3539	-1.377
2.3559	-4.4099	-1.3764
-0.4498	-8.4207	-1.3812
-2.9633	-11.514	-1.3852
-5.0167	-12.956	-1.3886
-7.5311	-13.637	-1.3927
-9.912	-13.739	-1.3964
-7.9358	-9.9635	-1.3996
-2.2654	-1.8601	-1.4068
2.7673	5.6373	-1.3955
7.2688	10.259	-1.4586
9.6625	10.612	-1.2373
9.9238	9.2871	-0.71017
10.137	8.8375	-0.42827
7.565	3.405	-0.41583
8.0762	1.3583	-0.43517
11.02	3.8172	-0.43259
12.197	5.2211	-0.4384
10.846	3.4645	-0.4417
8.7518	1.0881	-0.44547
7.1085	-0.90949	-0.44934
4.6344	-3.6228	-0.45308
0.96068	-7.1533	-0.45687
-1.0849	-7.9194	-0.46065
0.95188	-2.3402	-0.46444
4.1634	1.1155	-0.46822
5.8833	2.7182	-0.472
6.4086	3.7266	-0.47578
5.899	2.5618	-0.47957
4.43	0.29178	-0.48335
2.6517	-0.59803	-0.48713
-0.033001	-2.389	-0.49091
2.1219	0.28008	-0.49469
5.5073	5.1432	-0.49848
6.6749	6.711	-0.50226
7.095	5.9647	-0.50604
6.9971	4.5273	-0.50982
4.9375	-0.48071	-0.51361
0.0928	-3.9344	-0.51739
-1.9108	-6.0569	-0.52117
0.65258	-3.6626	-0.52495
3.811	2.3167	-0.52873
5.5686	4.6334	-0.53252
7.1573	4.9634	-0.5363
8.1844	7.9096	-0.54008
7.0572	5.5641	-0.54386
4.7169	2.0891	-0.54765
3.9125	1.0372	-0.55143
6.0118	2.1994	-0.55521
9.5404	5.5188	-0.55899
11.433	6.5327	-0.56277
11.144	4.5041	-0.56656
10.246	3.1092	-0.57034
8.2616	-0.50462	-0.57412
4.238	-5.0044	-0.5779
1.9405	-7.7441	-0.58168
2.7267	-6.386	-0.58547
5.0761	-2.757	-0.58925
6.8263	1.347	-0.59303
8.1819	3.9614	-0.59681
9.8744	3.2193	-0.6006
9.4755	2.6347	-0.60438
7.79	0.82913	-0.60815
4.558	-0.089603	-0.61197
3.4461	-0.32646	-0.61563
5.9215	2.1498	-0.61978
8.3454	5.1997	-0.62256
8.0049	3.602	-0.62838
5.8121	1.6546	-0.63253
3.5596	-1.5172	-0.51077
1.0304	-3.0014	0.036187
-3.4879	-5.611	0.42585
-7.1123	-8.0101	0.34118
-5.7188	-3.6121	0.34821
-6.2659	-0.12572	0.3595
-8.2787	-1.1102	0.29264
-10.555	-3.6013	0.47567
-14.227	-6.3312	0.18553
-19.698	-10.343	-1.3053
-22.831	-10.742	-1.7076
-23.208	-5.0631	-1.6601
-20.378	1.7795	-1.6906
-17.902	3.8576	-1.6636
-17.783	2.6647	-1.7329
-17.343	2.221	-1.6638
-17.213	0.81509	-0.87348
-19.341	-2.8861	-0.65051
-21.547	-5.8753	-0.71977
-20.468	-2.7519	-0.70184
-16.332	2.7498	-0.71151
-12.107	4.8251	-0.71362
-8.6716	7.818	-0.71818
-5.5402	9.2023	-0.72198
-3.2221	9.2385	-0.62281
-1.5826	8.9336	-0.049564
-3.0845	4.8722	0.34116
-6.058	-0.11219	0.24994
-5.0619	1.4855	0.25975
-2.0113	4.5514	0.25856
0.10855	5.8595	0.23951
-0.26685	3.1576	0.30203
-1.0396	-0.31201	0.05496
-1.4407	-2.851	-0.4794
-3.5468	-6.4847	-0.74138
-7.5661	-9.7264	-0.77981
-10.003	-11.56	-0.76677
-10.464	-10.135	-0.77573
-9.6622	-5.2523	-0.77781
-4.6871	-1.0634	-0.78151
-2.4442	2.7883	-0.79451
-0.13052	5.26	-0.65187
2.4015	5.5314	-0.12763
3.3196	3.5988	0.26461
1.9185	0.9209	0.19133
-0.24016	0.022275	0.19312
1.1708	1.5548	0.19319
3.4679	5.0769	0.1868
4.6251	6.6762	0.18412
4.7559	5.8476	0.17994
3.9324	3.7954	0.17627
2.3203	0.39209	0.17248
1.1402	-0.75452	0.16868
-3.0337	-3.2495	0.16491
-7.7027	-6.7638	0.16113
-7.3557	-5.4998	0.15734
-5.2039	0.10812	0.15356
-2.1772	4.7105	0.14978
0.74305	8.8133	0.146
1.5024	9.4118	0.14221
1.2286	8.7481	0.13843
-0.72077	7.5331	0.13465
-2.6924	6.7054	0.13087
-0.2736	9.2379	0.12709
4.2321	13.01	0.1233
6.1369	14.493	0.11952
6.2409	11.762	0.11574
5.5839	7.8201	0.11196
1.7043	2.8402	0.10818
-2.2382	-2.3869	0.10439
-2.4162	-3.5762	0.10061
-0.96649	1.0916	0.096829
1.9838	3.5083	0.093046
1.272	1.4991	0.089264
-0.92502	-2.3722	0.085482
-3.6239	-6.1392	0.0817
-7.0891	-8.6932	0.077918
-9.2697	-8.8122	0.074135
-7.5087	-5.4536	0.070353
-2.6897	1.1927	0.066571
1.5263	5.8575	0.062789
4.4372	7.5904	0.059007
4.8848	6.1589	0.055224
2.6605	1.5016	0.051442
0.096839	-2.2666	0.04766
0.12486	-0.14339	0.043878
3.6331	4.2535	0.040096
6.7062	7.1834	0.036313
7.661	5.65	0.032531
7.6931	3.7926	0.028749
6.5225	1.6912	0.024967
3.6169	-2.631	0.021185
1.2484	-4.9987	0.017402
1.7475	-3.2094	0.01362
2.9577	-1.6154	0.009838
3.5411	-1.5251	0.0060559
2.3479	-3.0735	0.0022737
-0.54262	-5.8601	-0.0015085
-2.9399	-8.0473	-0.0052907
-5.987	-11.68	-0.0090729
-7.8754	-11.395	-0.012855
-4.1737	-3.9406	-0.016637
3.168	4.0134	-0.02042
9.0637	9.1991	-0.024202
13.092	13.418	-0.027984
14.303	10.822	-0.031766
13.884	7.2273	-0.035548
12.371	3.4048	-0.03933
12.935	2.7534	-0.043113
16.221	4.8553	-0.046895
17.737	3.4333	-0.050677
15.743	-0.11188	-0.054459
13.15	-4.8785	-0.058241
10.816	-9.1606	-0.062024
7.166	-11.83	-0.065806
1.6046	-15.283	-0.069588
-0.70254	-15.924	-0.07337
2.4562	-11.348	-0.077152
6.5431	-5.5277	-0.080935
9.9065	-1.6748	-0.084717
11.739	0.65811	-0.088499
12.7	0.077083	-0.092281
12.891	-2.2015	-0.096063
11.077	-2.4329	-0.099846
7.4646	-4.0712	-0.10363
7.1097	-4.4718	-0.10741
10.669	-1.9787	-0.11119
13.18	0.24578	-0.11497
12.925	0.21951	-0.11876
11.707	-1.0879	-0.12254
10.337	-3.1022	-0.12633
7.395	-6.1381	-0.1301
1.8752	-10.066	-0.13385
-0.88902	-11.775	-0.13784
0.050006	-9.2147	-0.14094
3.1779	-3.6712	-0.14653
6.8903	1.0495	-0.14644
9.3565	3.5097	-0.15363
10.268	6.2874	-0.099874
10.082	6.0346	0.54386
10.499	3.4919	0.92635
8.687	-0.31674	0.81475
3.3209	-4.4548	0.82771
3.6317	-4.6945	0.82634
8.7216	-1.4498	0.81983
11.327	2.0002	0.8173
11.113	1.9125	0.81305
10.69	-0.38512	0.80941
9.2233	-1.6228	0.8056
5.6257	-4.4446	0.80181
1.5468	-7.913	0.79804
-0.35197	-8.3743	0.79425
1.7024	-4.8632	0.79047
5.2357	-0.87628	0.78669
4.9891	1.5481	0.78291
4.751	2.852	0.77912
5.4429	0.59286	0.77534
5.0285	-2.29	0.77156
1.9805	-4.3954	0.76778
-2.2654	-8.451	0.764
-3.4594	-10.821	0.76021
-0.032819	-6.0704	0.75643
5.7255	-0.010079	0.75265
9.6902	3.5999	0.74886
11.592	4.8717	0.7451
12.59	4.8543	0.74129
11.382	4.5019	0.73747
8.233	-0.1295	0.73404
5.0056	-4.0974	0.72903
4.0466	-3.611	0.72799
5.5887	-0.95095	0.72138
6.4821	-0.047369	0.70766
4.6801	-1.6291	0.77613
1.6808	-4.343	0.52347
-0.90827	-7.0227	-0.019018
-3.6011	-9.6149	-0.27427
-8.0575	-12.521	-0.31062
-10.832	-14.422	-0.30101
-9.0807	-10.902	-0.30855
-4.9161	-3.1505	-0.31155
-1.5128	-0.53183	-0.31542
1.0974	2.4331	-0.31924
4.7374	4.889	-0.32298
7.0205	4.4861	-0.32679
6.7465	2.1256	-0.33055
4.9833	-0.61147	-0.33433
1.6312	-4.3908	-0.33824
2.4647	-2.4367	-0.34148
6.0968	2.5671	-0.34699
8.3009	5.2867	-0.34619
8.2707	5.1389	-0.35681
6.529	2.2704	-0.37436
4.9294	-0.45167	-0.17291
1.6735	-3.6618	0.29607
-3.0006	-6.9038	0.66591
-4.5562	-6.8797	0.62846
-0.66705	-2.2298	0.6206
1.611	3.1412	0.62213
2.4253	4.7775	0.61573
3.295	4.784	0.61295
3.7099	4.0456	0.60888
2.3027	0.26201	0.60514
-1.6266	-3.9946	0.60128
-2.9067	-4.5384	0.59801
-0.1669	-1.2915	0.59213
2.6336	2.1315	0.59579
3.6	2.7171	0.56847
4.0759	1.589	0.62203
3.8061	0.37351	0.56137
1.3492	-3.1159	-0.24266
-1.4151	-7.2625	-0.48505
-5.3966	-10.208	-0.41323
-6.4973	-11.657	-0.44158
-3.3374	-9.5077	-0.4391
-1.7463	-3.5439	-0.44423
-0.35237	-1.078	-0.44781
0.19589	-0.63764	-0.45156
0.88065	-0.84666	-0.45539
0.6224	-2.2207	-0.45918
-2.8999	-6.2737	-0.46289
-7.8098	-11.153	-0.46673
-7.5782	-10.549	-0.4708
-6.5088	-6.8125	-0.47278
-4.1671	-2.4612	-0.48399
-2.3013	-0.4666	-0.46213
-1.9904	-2.1238	-0.53432
-1.7743	-4.9291	-0.44789
-2.3876	-6.2962	0.31094
-4.3662	-9.055	0.54494
-7.2685	-10.861	0.48405
-7.9512	-9.3339	0.49949
-5.433	-5.5345	0.4908
-3.4935	-2.2783	0.48799
-3.3948	-1.7279	0.48418
-4.4479	-2.0564	0.48028
-7.496	-4.7573	0.47657
-11.227	-8.5046	0.47276
-12.534	-8.5122	0.46899
-10.1	-3.5316	0.4652
-6.7498	1.4271	0.46142
-6.2846	2.9578	0.45764
-5.3089	1.2025	0.45385
-5.5421	-0.68559	0.45009
-9.0239	-4.0768	0.44624
-13.282	-7.5571	0.4426
-13.902	-5.6186	0.43864
-11.232	-0.74108	0.43473
-7.6154	3.51	0.43342
-7.3384	9.1698	0.41465
-7.074	7.8692	0.4749
-7.6871	2.8958	0.24838
-11.725	0.058523	-0.29604
-16.026	-3.0865	-0.5931
-15.547	-3.102	-0.59455
-11.195	5.5333	-0.59327
-7.2282	10.205	-0.60001
-4.2743	11.889	-0.60252
-2.013	12.759	-0.60677
-0.095286	11.438	-0.61043
1.0693	7.6195	-0.61418
1.1986	4.231	-0.61811
2.921	6.1967	-0.62172
7.072	9.4392	-0.62496
8.9818	8.1869	-0.63459
8.8342	5.6476	-0.60658
7.5814	3.0484	-0.70862
5.1119	-0.93943	-0.59648
1.2181	-6.2775	0.18322
-2.9251	-9.4223	0.40762
-3.3581	-8.047	0.32845
-1.6975	-4.7446	0.34932
-1.7557	-3.5092	0.33954
-2.0037	-4.3621	0.33639
-2.6499	-6.1561	0.33306
-6.1497	-10.702	0.32895
-9.5873	-13.716	0.32529
-8.8899	-10.551	0.32147
-5.6033	-4.2751	0.3177
-3.7834	-0.48745	0.31391
-3.9722	-0.23982	0.31014
-4.3648	-1.2242	0.30633
-7.5047	-4.5345	0.30262
-11.516	-8.6455	0.29867
-11.633	-7.4991	0.2952
-8.9685	0.032724	0.29112
-5.2543	5.0946	0.28605
-1.6705	8.5927	0.29364
-0.69933	7.978	0.23546
-3.0119	3.9452	0.45165
-6.2489	0.46746	0.96551
-6.2902	1.3134	1.2882
-2.2347	6.8458	1.2652
-0.23899	10.588	1.2582
-0.29752	9.0105	1.259
-1.5489	6.5176	1.2527
-5.1804	2.2523	1.2497
-9.7445	-3.8646	1.2459
-9.9022	-3.7332	1.2422
-7.4218	-0.11015	1.237
-4.8034	3.8259	1.2398
-0.97455	7.9301	1.2123
2.0969	11.666	1.278
1.9184	13.114	1.1156
2.1039	12.806	0.43208
6.2663	15.266	0.21819
9.9824	20.828	0.20979
13.096	22.669	0.20905
13.574	20.456	0.20384
12.234	16.573	0.20052
10.705	11.05	0.19668
4.5845	3.8718	0.19287
1.0118	0.79115	0.18911
1.5071	1.5506	0.18532
1.6621	2.2834	0.18154
0.36175	2.4074	0.17776
-1.6089	0.98959	0.17397
-4.5024	-1.838	0.17019
-8.1671	-6.2522	0.16641
-11.863	-9.6595	0.16263
-14.565	-5.7665	0.15884
-13.449	-0.21544	0.15506
-12.125	2.5412	0.15128
-12.72	2.5824	0.1475
-12.829	2.3938	0.14372
-13.599	4.396	0.13993
-13.495	5.1599	0.13615
-14.048	3.5965	0.13237
