# Supplementary material for: Applying time-frequency analysis to assess cerebral autoregulation during hypercapnia
Source: PLoS One. 2017 Jul 27;12(7):e0181851. doi: 10.1371/journal.pone.0181851 (PMC5531479; doi:10.1371/journal.pone.0181851)
Supplement: S1 Dataset — Database of physiological signals registered in 50 volunteers during normocapnia and hypercapnia. (ZIP) [file pone.0181851.s001.zip › h08.csv]

ABP_smoothed_fluctuations[mmHg]	CBFV_smoothed_fluctuations[cm/s]	EtCO2[mmHg]
-0.93396	-0.51616	1.1472
-3.6924	-2.8639	1.1214
-6.9069	-5.7787	1.0886
-9.8571	-8.3742	1.0992
-11.677	-9.1714	1.0983
-10.315	-7.4776	1.0937
-5.3543	-3.0155	1.0925
1.2791	2.9681	1.0904
6.1211	5.9338	1.0881
8.8947	6.4597	1.0872
10.745	6.9323	1.1593
11.789	7.0916	1.4787
12.071	6.6339	1.9259
11.631	5.439	2.1545
9.9195	3.4572	2.1191
5.922	0.73302	2.0573
1.1271	-1.7354	2.0649
-0.42089	-2.0264	2.0707
1.1191	-0.38091	2.066
2.5579	1.2832	2.0821
2.9633	1.3509	2.0538
2.5399	-0.49055	1.8402
2.0571	-1.4355	1.2091
1.7887	-0.71009	0.32974
1.1546	-1.0674	-0.074064
-0.66848	-3.1904	0.025326
-4.293	-5.7874	0.08178
-7.5901	-7.9557	0.045423
-8.0772	-8.6948	0.042617
-5.7086	-6.3682	0.04692
-2.043	-2.0408	0.042692
0.89016	1.3618	0.040402
2.8317	2.5206	0.038775
3.9463	2.1198	0.036592
4.302	1.8469	0.034802
3.2428	0.48603	0.032226
0.70904	-2.5978	0.029236
-1.4501	-4.5338	0.030892
-1.4937	-4.1127	0.028546
1.3821	-2.3811	0.0089777
4.1875	-0.53661	0.030555
4.0047	0.48099	0.087707
2.4508	0.49168	-0.078377
0.9668	-0.3491	-0.51392
-0.4666	-1.5696	-0.87368
-2.1749	-2.9379	-0.98507
-4.7525	-4.6265	-0.98906
-8.2644	-6.6683	-0.99137
-11.82	-8.7699	-0.99478
-13.62	-9.6446	-0.99656
-11.582	-7.4581	-0.99845
-8.0681	-3.9899	-1.0006
-5.9502	-1.5612	-1.0027
-4.8102	-0.080943	-1.0047
-3.9695	0.77592	-1.0068
-3.0054	1.29	-1.009
-1.9733	1.788	-1.0108
-1.5362	1.9118	-1.0126
-3.1809	0.14409	-1.0158
-6.302	-2.8981	-1.0184
-7.8939	-4.1447	-1.0152
-7.388	-3.476	-1.019
-6.0913	-2.8405	-1.0428
-5.2729	-3.0132	-1.0193
-5.6297	-4.0433	-0.94223
-6.1552	-5.1532	-1.093
-6.2403	-5.816	-1.5749
-6.9004	-6.4268	-1.9697
-8.5807	-7.4294	-2.0496
-10.371	-9.0924	-2.0309
-11.334	-10.442	-2.0375
-10.774	-9.4194	-2.0439
-9.2803	-6.7603	-2.044
-7.8613	-4.4617	-2.0457
-6.2072	-2.8785	-2.0482
-4.0543	-1.8562	-2.0503
-1.8926	-1.1225	-2.0523
-0.89233	-1.0863	-2.0545
-2.4047	-2.5964	-2.0559
-4.2362	-4.4427	-2.0584
-3.3992	-4.7557	-2.0628
-1.5288	-3.5475	-2.0603
-0.42727	-1.8179	-2.0563
0.13437	-1.4214	-2.0821
0.2889	-2.3334	-2.0228
-0.19375	-2.641	-1.6403
-1.8059	-3.0231	-1.1438
-4.8888	-5.4895	-0.99269
-7.2611	-7.5603	-1.0782
-6.7272	-6.1181	-1.1023
-5.515	-3.6646	-1.0675
-4.8881	-2.3134	-1.0607
-3.1061	-1.4615	-1.1596
-0.74129	-0.76249	-1.1016
0.31085	-0.22534	-0.57796
-0.01806	0.035506	-0.10361
-1.2615	-0.27015	-0.062967
-2.919	-1.637	-0.1116
-4.0146	-2.97	-0.09875
-3.4953	-2.3454	-0.096189
-1.8443	-0.3943	-0.10279
-0.16664	1.5648	-0.10448
0.27143	2.4342	-0.10568
-0.41378	2.0176	-0.10805
-1.2712	0.77167	-0.11026
-2.2153	-0.65419	-0.11223
-3.6926	-2.0012	-0.11427
-6.9192	-4.6401	-0.11637
-11.564	-8.7361	-0.11843
-13.59	-11.027	-0.1205
-12.258	-10.13	-0.12257
-10.566	-7.2829	-0.12462
-8.2337	-3.9311	-0.12671
-4.8139	-1.3125	-0.12881
-2.4004	-0.1203	-0.13066
-2.0792	-0.2021	-0.13298
-3.3422	-0.96133	-0.1357
-3.521	-1.9155	-0.13515
-1.516	-1.9046	-0.13875
1.7037	0.12091	-0.15171
4.1918	1.8424	-0.12358
4.8231	1.6311	-0.11105
3.9519	0.07775	-0.31142
2.4715	-1.7593	-0.66561
1.3636	-2.834	-0.96313
-0.071363	-4.0031	-1.1311
-3.1508	-6.8149	-1.1772
-6.5769	-9.794	-1.1601
-8.0951	-10.405	-1.1534
-7.9909	-9.3064	-1.1636
-7.3914	-7.8765	-1.1709
-7.2365	-6.4793	-1.152
-7.2366	-5.081	-1.1555
-6.1355	-3.4742	-1.2954
-4.6663	-2.0106	-1.6147
-4.2438	-1.4277	-2.0298
-5.6808	-2.7244	-2.2268
-7.4401	-4.5403	-2.1852
-6.3964	-3.7597	-2.1742
-3.7106	-1.4443	-2.1776
-1.4631	0.44185	-2.167
-0.43202	1.1821	-2.2576
-0.57564	0.66727	-2.1919
-1.4225	-0.85253	-1.6653
-2.5605	-2.9226	-1.2126
-3.1183	-4.7064	-1.173
-1.6531	-4.9443	-1.2115
0.24907	-4.1087	-1.2004
-0.44817	-3.7462	-1.1974
-2.6388	-4.303	-1.2036
-4.5039	-5.691	-1.206
-6.0263	-7.3739	-1.2071
-6.8755	-8.0342	-1.2093
-6.1007	-5.8788	-1.2115
-4.1496	-2.7744	-1.2135
-2.1274	-1.2768	-1.2156
-0.92088	-0.71156	-1.2177
-1.1474	-0.414	-1.2197
-2.7669	-0.30863	-1.2218
-3.3931	-0.56143	-1.2239
-1.5531	-0.33766	-1.2259
1.423	2.409	-1.228
3.9311	5.4363	-1.2301
5.1735	6.2594	-1.2321
6.0105	6.3646	-1.2342
6.429	6.2463	-1.2363
5.5755	5.2193	-1.2383
3.0602	3.0808	-1.2404
-0.81148	0.1451	-1.2425
-3.3597	-1.9236	-1.2445
-2.9053	-1.9422	-1.2466
-1.9625	-0.9465	-1.2487
-1.7567	-0.20404	-1.2507
-1.776	-0.60407	-1.2528
-2.08	-1.2717	-1.2549
-2.7414	-1.3496	-1.257
-3.2594	-1.7199	-1.2589
-3.8436	-2.9043	-1.2609
-5.6225	-4.6163	-1.2635
-8.3168	-6.7728	-1.2652
-10.511	-8.6825	-1.2656
-10.156	-6.8141	-1.2729
-7.284	-1.6982	-1.2723
-4.1065	1.8502	-1.2522
-1.4077	3.6942	-1.3286
0.75822	4.6346	-1.3107
2.5313	4.9433	-0.80046
3.4229	4.6537	-0.27521
2.9446	3.6573	-0.21884
1.2136	1.6834	-0.30544
-1.2502	-0.92632	-0.29881
-3.5138	-2.9706	-0.28361
-5.1	-4.3335	-0.29131
-5.8281	-5.4391	-0.29656
-5.0848	-4.8138	-0.29476
-3.0646	-2.2179	-0.29465
-1.6646	-0.79994	-0.31183
-0.73783	-0.16786	-0.30472
0.94988	1.8984	-0.18877
2.2017	2.9928	0.12365
1.7413	1.4905	0.55734
-0.46315	-0.33539	0.7491
-3.2737	-1.9712	0.69376
-4.7386	-4.1078	0.67268
-3.3706	-3.6701	0.68599
0.31611	0.30347	0.68163
3.1842	3.6224	0.68093
4.9215	5.266	0.67455
6.2213	5.7932	0.66168
6.5513	5.2092	0.69568
5.4378	3.5214	0.55945
2.7395	0.8837	-0.21328
-0.67171	-1.7633	-1.2054
-3.2402	-3.1282	-1.4828
-3.9469	-3.7048	-1.3247
-2.7558	-4.2252	-1.3175
-1.7367	-3.798	-1.3391
-1.6657	-2.5625	-1.3273
-1.342	-2.1871	-1.4216
-1.1261	-2.7262	-1.3577
-2.088	-3.4608	-0.81772
-3.8405	-4.8814	-0.36653
-4.9528	-6.3357	-0.3408
-3.3506	-5.1887	-0.3685
-0.038003	-1.7165	-0.35423
3.2182	2.1409	-0.35546
6.1762	4.4768	-0.38284
8.1569	5.4499	-0.34663
8.8006	5.8712	-0.10474
9.2231	5.6016	0.48735
9.6355	4.7056	1.2824
8.6956	3.7099	1.7321
5.8303	2.3621	1.6948
1.6702	-0.57493	1.5941
-2.1855	-4.1362	1.6099
-3.4605	-5.2356	1.6292
-2.8499	-4.0783	1.6178
-2.5624	-2.6809	1.6027
-3.1348	-1.6447	1.6231
-4.2773	-1.4278	1.6457
-5.0898	-2.9046	1.4907
-5.8264	-4.4584	1.1347
-7.2699	-3.6455	0.73285
-8.2163	-3.1009	0.56176
-7.4505	-3.0953	0.60337
-4.5336	-0.85515	0.60398
0.12961	4.2691	0.59049
6.5214	11.123	0.60104
13.349	16.556	0.59665
17.504	16.929	0.52708
19.844	15.58	0.66538
21.759	15.571	1.1186
23.102	15.175	1.4899
23.263	13.43	1.5845
21.236	11.232	1.5769
17.171	9.0852	1.5761
12.635	6.856	1.5762
8.728	4.7175	1.5735
6.0264	3.1869	1.5726
5.1869	2.921	1.5693
6.3243	4.2036	1.5616
7.3964	5.6994	1.5756
7.3216	6.2655	1.5774
6.8321	5.6278	1.4899
5.8652	4.6107	1.6015
3.9441	3.7869	2.1085
0.87675	1.8144	2.4796
-0.76062	0.54752	2.5538
2.0902	3.2393	2.5532
6.2921	7.6037	2.5476
9.6916	10.976	2.5469
11.917	12.272	2.5448
12.677	12.791	2.5425
12.185	12.709	2.5405
10.715	11.451	2.5385
7.8851	9.2906	2.5362
5.905	7.6846	2.5343
7.9122	8.4596	2.533
11.053	11.19	2.5285
13.075	14.089	2.5268
14.168	14.94	2.5372
13.982	14.332	2.5142
11.938	12.979	2.4798
7.5885	9.5863	2.6435
2.1746	4.9526	3.01
-1.6145	1.8652	3.3738
-1.6179	2.0665	3.5442
1.9737	5.4301	3.5164
6.3639	9.86	3.5023
11.299	14.134	3.5097
15.475	17.086	3.5056
15.788	17.448	3.5028
13.093	15.446	3.5014
9.3336	12.432	3.4992
6.5749	10.428	3.4971
8.1784	11.016	3.495
12.748	13.249	3.493
14.934	14.327	3.4909
16.404	14.681	3.4888
17.977	14.327	3.4868
16.492	11.498	3.4846
10.808	6.4474	3.4826
2.6235	1.1726	3.4809
-0.67373	-0.86382	3.478
3.2711	1.5668	3.4759
7.9331	5.8322	3.478
11.38	9.0589	3.4661
14.07	10.774	3.4625
16.259	13.273	3.5194
14.927	12.957	3.3805
9.7156	8.9622	2.9514
6.3869	8.0981	2.5857
7.8249	10.455	2.4434
12.931	13.772	2.4588
16.964	17.158	2.415
18.601	18.601	2.4878
18.114	16.791	2.6943
15.453	13.597	2.1949
11.002	10.535	0.78515
6.043	7.5688	-0.33795
1.7565	4.8321	-0.57802
-1.0036	2.9938	-0.54345
-1.5963	2.424	-0.55763
0.02348	3.0411	-0.57745
1.3788	3.9844	-0.55265
1.1503	4.4416	-0.524
2.0595	4.2613	-0.70115
2.9313	3.0466	-1.0715
-0.16162	0.3276	-1.4199
-4.6989	-3.1179	-1.5976
-7.2996	-5.883	-1.5894
-7.5526	-6.3673	-1.5723
-5.9323	-4.4664	-1.582
-3.1043	-1.3419	-1.5819
0.58111	1.1773	-1.5952
4.4279	2.4363	-1.5782
7.573	2.7087	-1.5434
9.328	2.5982	-1.7291
9.2207	1.6673	-2.1152
7.0377	-1.3048	-2.4304
3.346	-5.4033	-2.5882
-0.71671	-8.6898	-2.6182
-3.154	-10.25	-2.6014
-2.6836	-9.9602	-2.6061
-1.3416	-9.0096	-2.5991
-0.80808	-8.2175	-2.5885
-1.1295	-7.4356	-2.6647
-1.5086	-6.801	-2.6748
-0.82638	-6.7758	-2.2933
-0.77254	-7.9228	-1.6125
-3.7592	-10.482	-0.95669
-7.2729	-12.641	-0.58789
-8.7001	-13.085	-0.58406
-9.2087	-13.308	-0.64032
-8.7643	-12.772	-0.62836
-6.009	-9.2535	-0.63085
-1.9085	-4.5775	-0.62379
2.0088	-1.0013	-0.61658
4.7425	0.94754	-0.70668
6.2738	1.824	-0.65814
6.9508	2.3902	-0.16201
6.0517	1.4962	0.36347
2.9741	-1.8576	0.44365
-1.0243	-5.5909	0.34064
-4.477	-7.8377	0.33564
-6.4727	-8.8757	0.35626
-6.8485	-8.9575	0.35018
-6.2457	-8.0133	0.34484
-5.2976	-6.5335	0.34414
-4.5394	-5.2423	0.34089
-4.2698	-4.5761	0.34075
-4.2145	-4.2932	0.26112
-3.4406	-3.366	-0.091381
-2.6151	-2.4958	-0.56562
-3.6539	-3.6859	-0.74353
-6.2863	-6.0086	-0.67675
-8.9506	-7.1566	-0.65539
-10.501	-7.1752	-0.67724
-10.698	-6.8508	-0.67916
-10.894	-6.8122	-0.67739
-10.539	-6.2927	-0.68063
-7.9401	-3.7749	-0.68297
-4.5063	0.24896	-0.68473
-1.5472	4.1046	-0.68686
0.75584	5.8071	-0.68896
2.2331	5.614	-0.69101
3.076	4.6073	-0.6931
4.2562	3.9724	-0.6951
5.4759	3.8124	-0.69709
4.2944	2.5029	-0.69946
0.60779	-0.23732	-0.70172
-2.3948	-2.7097	-0.70242
-3.5749	-3.9437	-0.70474
-3.7304	-3.8448	-0.71256
-3.7287	-3.2995	-0.70756
-4.1664	-3.1659	-0.69033
-4.8255	-3.0358	-0.74247
-5.3552	-2.6566	-0.78294
-5.5199	-2.4016	-0.47405
-6.3809	-2.9109	0.21659
-9.1191	-4.6333	1.0043
-11.307	-6.4908	1.3548
-10.53	-5.8223	1.2722
-6.1424	-0.47227	1.2629
-0.15928	5.2449	1.2675
5.1217	9.4558	1.2766
8.9984	12.84	1.2939
13.211	15.272	1.1324
15.697	15.581	1.327
13.592	12.789	2.33
8.5811	8.08	3.1263
4.2011	4.0896	3.2613
4.4997	4.1936	3.2477
7.1144	6.9742	3.2512
8.185	9.2907	3.2455
8.9743	10.283	3.2578
10.157	10.312	3.2529
11.032	10.411	3.1787
11.381	10.73	3.311
9.7889	9.999	3.7679
2.7599	5.2927	4.124
-5.4342	-1.0936	4.2457
-8.2489	-4.079	4.237
-5.0032	-0.36727	4.227
2.3214	8.1113	4.2294
10.555	17.125	4.2262
17.189	23.123	4.2241
22.657	24.977	4.2223
26.684	25.217	4.22
27.911	25.785	4.2179
24.412	24.363	4.2165
18.869	21.277	4.2142
16.761	19.086	4.2092
17.33	18.327	4.2111
18.202	18.659	4.2191
19.255	19.528	4.1904
20.076	20.171	4.1586
19.216	19.567	4.2649
15.885	16.878	3.8922
10.291	11.627	1.6153
4.0335	5.457	-1.414
-0.28626	1.5261	-2.2346
-1.353	0.48671	-1.7521
0.74524	1.7391	-1.7515
3.9415	4.3861	-1.8337
6.5817	6.711	-1.8144
7.5648	6.7062	-1.8671
5.62	3.9392	-1.7206
0.78451	-0.83144	-1.2975
-4.7159	-5.5852	-0.95003
-6.8621	-6.9545	-0.80857
-3.842	-3.7472	-0.82102
0.69437	0.22969	-0.83487
4.4654	3.0686	-0.83014
7.4895	4.6696	-0.83324
11.357	5.6642	-0.83616
13.759	4.8785	-0.83768
12.344	1.6219	-0.83976
8.4599	-2.0778	-0.84194
4.428	-4.9479	-0.84398
2.626	-6.6821	-0.84603
3.0309	-6.8606	-0.84811
4.3988	-5.595	-0.85017
4.9259	-4.3257	-0.85223
4.5867	-3.8225	-0.8543
4.6455	-4.1294	-0.8564
3.4009	-5.674	-0.85844
-1.2817	-8.8414	-0.86038
-7.1434	-12.955	-0.86266
-11.127	-16.199	-0.86505
-11.392	-14.995	-0.86576
-8.8313	-10.636	-0.86845
-6.2725	-8.0745	-0.87609
-3.7601	-5.5421	-0.86274
-1.1381	-1.8301	-0.86606
0.72441	0.80463	-1.0451
0.075699	0.038101	-1.7195
-3.5362	-3.8963	-2.705
-7.8087	-6.9043	-3.0126
-9.7463	-7.5844	-2.8656
-7.9343	-6.0116	-2.8725
-5.0884	-2.0769	-2.9013
-2.7514	1.3366	-2.8865
-1.0955	1.6714	-2.8814
0.30382	1.0216	-2.9428
1.8705	0.72541	-2.9047
3.409	0.74122	-2.4924
2.1921	-1.2779	-1.5736
-2.9521	-6.1723	-0.35976
-8.029	-9.9029	0.2606
-10.764	-10.719	0.13696
-11.548	-9.9925	-0.05046
-10.891	-8.4377	-0.11189
-9.2973	-6.4141	-0.087707
-7.2703	-4.2801	-0.019166
-5.3142	-2.3942	0.052467
-3.9193	-1.106	0.08676
-2.985	-0.37527	0.079831
-1.9805	0.17831	0.073302
-3.554	-0.68571	0.073604
-9.0005	-3.6449	0.071617
-12.043	-5.7675	0.068972
-10.933	-5.2644	0.067187
-8.1758	-2.1233	0.065542
-4.6516	2.4198	0.061628
-1.4885	5.6445	0.061717
0.43999	5.6117	0.066694
2.4245	5.5533	0.043863
4.1027	6.2852	0.095346
2.7342	4.5967	0.47158
-1.3674	0.39593	0.97703
-5.4097	-3.7469	1.1279
-7.2904	-5.5708	1.043
-6.2	-3.9929	1.0299
-4.4941	-1.331	1.0474
-3.5866	0.3479	1.0419
-3.0058	0.32314	1.0366
-3.5273	-1.0383	1.0361
-6.2804	-3.1037	1.0344
-10.785	-6.3851	1.032
-15.599	-10.181	1.0301
-18.207	-10.697	1.0274
-17.362	-7.7884	1.0258
-13.681	-4.2546	1.0261
-10.221	-0.18246	1.0159
-7.7394	3.9186	1.021
-4.493	7.0587	1.049
-0.53321	10.457	0.90357
0.98846	11.057	0.54614
-3.1632	4.736	0.14521
-7.6769	-0.87079	-0.032937
-8.5126	-1.7653	0.0062902
-5.5076	-0.24419	0.012219
-0.15091	3.472	0.00078623
4.2486	6.7351	0.00094716
4.7344	5.9107	-0.0055791
4.3778	4.1743	0.0039173
4.7524	3.3936	0.10062
2.468	0.47986	0.41962
-2.7996	-4.5504	0.86829
-6.49	-6.8356	1.0496
-6.8916	-5.7859	0.98964
-5.0562	-4.0396	0.9833
-3.3597	-2.576	0.96782
-2.7422	-1.3765	0.94498
-1.5997	0.095035	1.1226
-1.8049	-0.15119	0.95991
-6.0154	-4.1703	-0.098426
-11.339	-8.4232	-0.93375
-13.997	-9.795	-1.0344
-11.682	-7.6298	-1.0249
-7.5266	-3.1978	-1.0364
-4.2159	1.3759	-1.0364
-1.4315	4.1546	-1.0377
0.97672	5.5746	-1.0405
1.9387	5.5853	-1.0425
-0.88868	2.5766	-1.0444
-6.1474	-2.5774	-1.0465
-10.143	-7.1937	-1.0486
-10.424	-8.3639	-1.0507
-7.2499	-5.6596	-1.0527
-4.5528	-2.8692	-1.0548
-2.6848	-1.0677	-1.0569
-0.72194	-0.049286	-1.0589
0.2531	-0.56712	-1.061
-1.4054	-3.2945	-1.0631
-6.4691	-8.0605	-1.0652
-10.037	-11.297	-1.0671
-8.9131	-10.552	-1.0692
-5.6365	-7.1623	-1.0719
-2.9254	-4.1264	-1.0726
-1.1842	-2.9284	-1.074
2.1809	-1.749	-1.0856
4.2988	-1.5297	-1.0741
1.6562	-3.9558	-1.1697
-3.6699	-8.6679	-1.9305
-7.9942	-13.052	-2.9921
-7.7532	-13.293	-3.2204
-4.7786	-10.497	-3.0568
-1.9857	-7.5686	-3.08
-0.53276	-6.924	-3.1059
-0.15229	-8.2765	-3.0946
-0.73614	-10.523	-3.1597
-4.1655	-13.872	-3.5233
-9.6526	-17.782	-4.0335
-13.233	-20.623	-4.1704
-13.382	-21.051	-4.0942
-10.755	-18.733	-4.102
-7.7165	-15.087	-4.1154
-4.1714	-11.767	-4.1119
-0.90814	-10.476	-4.1141
