# Supplementary material for: Applying time-frequency analysis to assess cerebral autoregulation during hypercapnia
Source: PLoS One. 2017 Jul 27;12(7):e0181851. doi: 10.1371/journal.pone.0181851 (PMC5531479; doi:10.1371/journal.pone.0181851)
Supplement: S1 Dataset — Database of physiological signals registered in 50 volunteers during normocapnia and hypercapnia. (ZIP) [file pone.0181851.s001.zip › h10.csv]

ABP_smoothed_fluctuations[mmHg]	CBFV_smoothed_fluctuations[cm/s]	EtCO2[mmHg]
2.3504	2.6462	-0.38941
1.2049	1.8759	-0.5761
-0.28351	2.3013	-0.55528
-1.9121	0.31146	-0.53963
-2.2899	0.60521	-0.5483
-0.66431	3.9174	-0.54582
2.0567	4.5628	-0.54552
4.4174	6.7132	-0.54561
5.3836	7.6512	-0.54515
4.8082	4.718	-0.54491
3.462	2.0046	-0.54467
2.0074	0.36794	-0.54439
0.87891	-0.89684	-0.54412
0.010319	-1.1991	-0.54385
-0.9904	-1.0842	-0.54358
-2.7123	-3.1667	-0.54335
-3.6561	-4.711	-0.54303
-1.8483	-1.844	-0.5427
1.9923	2.5754	-0.54292
5.0817	4.9126	-0.54109
6.2513	4.0953	-0.54306
6.4394	1.5173	-0.54895
5.705	-1.5268	-0.52135
4.3763	-3.93	-0.52177
3.097	-4.9144	-0.68776
1.9027	-5.206	-1.0056
0.51855	-6.0289	-1.3649
-1.3854	-7.8032	-1.5695
-3.6788	-9.9752	-1.5568
-5.3888	-10.637	-1.5305
-5.6627	-8.6386	-1.5407
-4.0379	-4.4704	-1.5396
-0.94019	-0.79911	-1.5383
1.076	1.19	-1.5387
0.80956	1.1418	-1.5382
-0.49477	-0.6413	-1.5379
-1.2071	-2.092	-1.5377
-1.1522	-2.3097	-1.5374
-1.4708	-2.0182	-1.5372
-2.7241	-3.1727	-1.5369
-4.5805	-6.0746	-1.5366
-5.5435	-7.4078	-1.5364
-4.7095	-5.7614	-1.536
-1.7421	-1.869	-1.5359
2.6118	2.3951	-1.536
5.2465	5.5961	-1.5329
5.8239	4.751	-1.5404
5.8227	1.338	-1.5391
6.4882	1.871	-1.4443
6.4184	2.0458	-1.1108
4.5269	-1.8749	-0.62595
2.0932	-5.429	-0.47726
0.70314	-6.9975	-0.54439
1.1719	-6.2588	-0.53504
2.6834	-2.2769	-0.53082
3.9242	0.59949	-0.53242
4.4519	0.54335	-0.53378
4.4698	-0.3139	-0.53563
3.9243	0.17673	-0.51005
3.394	-0.61406	-0.57411
2.8213	-3.6442	-0.54868
1.1583	-5.6788	0.0073844
-1.0966	-8.5104	0.42314
-2.0925	-10.253	0.4704
-0.10386	-7.2427	0.46987
4.2154	-1.728	0.46995
7.8276	3.1073	0.47043
9.5203	4.6895	0.47059
9.7329	3.5209	0.47089
9.1923	2.721	0.47116
8.3055	2.1374	0.47142
6.7775	0.48562	0.47169
3.6901	-3.2066	0.47196
0.12388	-5.5071	0.47223
-2.0346	-4.4007	0.4725
-1.753	-3.2846	0.47276
-0.25801	-0.50112	0.47303
1.1826	3.5493	0.4733
1.6706	5.816	0.47357
0.64211	4.5516	0.47384
-0.54324	2.9481	0.4741
-1.2092	2.7697	0.47437
-2.007	2.6564	0.47464
-3.5991	0.68505	0.47491
-5.3437	-2.5688	0.47518
-5.0604	-2.897	0.47544
-1.784	2.9636	0.47572
2.3687	8.686	0.47596
4.8852	9.9237	0.47628
5.2657	9.4457	0.4766
4.4678	7.6063	0.47634
3.3007	5.6687	0.47721
2.272	4.5982	0.41694
1.5102	2.4751	0.052388
0.32436	-0.83272	-0.46485
-2.3728	-2.9551	-0.58244
-4.2794	-3.4125	-0.50675
-3.978	-2.5774	-0.51958
-3.4051	-0.98013	-0.52399
-3.0625	0.068211	-0.51958
-3.3252	0.4718	-0.52072
-4.5812	0.53598	-0.52044
-6.2661	-1.4374	-0.51989
-7.696	-4.0941	-0.51973
-8.4779	-4.9251	-0.51948
-9.1599	-5.7002	-0.51919
-10.168	-7.3667	-0.51893
-10.967	-8.2914	-0.51866
-9.0648	-4.8001	-0.51839
-5.2947	0.482	-0.51812
-1.9979	4.1063	-0.51785
-0.22272	5.963	-0.51759
-0.22026	4.1849	-0.51732
-0.31903	0.71649	-0.51705
0.39784	-1.9557	-0.51677
-0.074549	-4.0745	-0.51654
-1.89	-6.1323	-0.51624
-3.6573	-8.0313	-0.51586
-3.7299	-7.9166	-0.51602
-2.3752	-5.2071	-0.51523
-1.3862	-1.5894	-0.51396
-1.6347	-0.54785	-0.52039
-2.844	-2.1415	-0.50876
-4.2967	-4.2444	-0.49052
-5.5655	-4.8366	-0.58227
-6.5532	-4.1312	-0.53965
-7.4593	-4.0151	0.0070918
-8.754	-5.4631	0.47991
-10.482	-7.5263	0.49962
-11.677	-6.9442	0.47699
-10.176	-3.3147	0.49045
-6.5816	1.0655	0.48764
-4.5145	3.3676	0.48764
-3.0914	4.6192	0.48855
-2.514	4.4923	0.48853
-3.3549	2.5109	0.48882
-4.1555	0.79815	0.48913
-4.6131	0.087072	0.48938
-5.3259	-0.24298	0.48965
-6.7649	-1.3966	0.48992
-7.8886	-2.8145	0.49019
-7.0155	-2.5879	0.49046
-4.1648	0.36283	0.49072
-0.93186	4.1193	0.49099
1.4163	6.361	0.49126
2.5731	6.3902	0.49153
2.3644	5.1079	0.4918
1.8518	3.3013	0.49206
2.0785	1.4662	0.49233
1.8461	-0.17768	0.4926
0.34941	-1.5494	0.49287
-1.9411	-2.6575	0.49314
-2.8386	-3.3692	0.4934
-1.4044	-3.0392	0.49367
0.18941	-0.71729	0.49394
1.2197	2.1583	0.49421
1.4953	3.5858	0.49448
0.98283	2.5212	0.49474
0.47621	0.6342	0.49501
0.28829	-0.66323	0.49528
-0.10844	-1.2754	0.49554
-1.4529	-2.6839	0.49583
-3.2576	-4.5045	0.49611
-2.9714	-2.5403	0.49623
-0.86112	0.87612	0.49692
1.5555	3.5657	0.49661
3.1931	6.2694	0.49586
3.8327	7.712	0.50423
3.5857	7.5293	0.48848
2.4861	6.1018	0.47149
0.32519	3.9439	0.61554
-2.0258	1.3991	0.96071
-3.2802	-0.36888	1.3828
-3.4454	2.6915	1.5421
-2.5794	6.572	1.491
-1.0585	5.9107	1.4965
-0.13415	6.5444	1.51
0.33042	7.3665	1.4797
0.96671	7.4677	1.5042
1.8038	8.1373	1.6008
1.1718	5.6054	1.0526
-0.29859	2.4639	0.42457
-0.46503	2.8909	0.49314
1.4279	4.1265	0.51549
3.9868	7.18	0.49428
5.602	10.06	0.5073
5.5288	10.038	0.50265
4.1316	7.776	0.47833
2.8671	5.529	0.56263
1.5514	3.139	0.53124
-1.3086	-1.0327	-0.033189
-3.7694	-1.62	-0.48852
-4.341	1.2418	-0.49718
-3.7062	0.054808	-0.49038
-2.8189	-0.24925	-0.49643
-2.2581	1.7294	-0.4968
-2.3308	3.0649	-0.49851
-3.2425	3.0827	-0.46775
-4.0611	2.5785	-0.54001
-4.6849	1.676	-0.55739
-6.5857	-0.86857	0.029599
-8.1692	-3.1368	0.54201
-7.5472	-1.333	0.50877
-4.8986	5.8124	0.49855
-1.8033	7.5201	0.51153
0.5908	7.214	0.50638
1.9088	9.8272	0.50785
2.3003	8.6925	0.50843
2.456	6.584	0.5083
2.651	5.7802	0.50867
2.5266	5.0403	0.50898
1.5109	3.1441	0.50921
-0.52498	0.24068	0.50949
-2.6629	-1.6213	0.50976
-2.4921	-1.3097	0.51002
0.17915	1.9906	0.51029
3.0968	6.7105	0.51056
5.2909	7.1212	0.51083
6.4747	6.0543	0.51109
6.6268	6.1602	0.51136
6.071	6.619	0.51163
5.657	5.1229	0.5119
4.4588	1.9296	0.51217
1.8517	-0.90123	0.51244
0.69073	-1.6708	0.5127
1.3753	-0.48545	0.51297
2.9071	0.87688	0.51324
4.5371	1.14	0.51351
5.535	2.6952	0.51378
5.4553	3.7206	0.51404
4.8217	2.5656	0.51431
4.6661	0.81904	0.51458
3.164	-0.47769	0.51485
0.13504	-2.0743	0.51512
-2.1936	-4.5719	0.51538
-2.4841	-3.9438	0.51565
-0.96986	-0.42541	0.51592
1.619	3.0343	0.51619
3.8493	4.6333	0.51646
4.0372	5.0231	0.51672
4.2789	5.3122	0.51699
4.6364	4.9538	0.51726
4.2067	3.196	0.51753
3.0274	0.59719	0.5178
0.013808	-2.2565	0.51806
-1.8269	-3.0296	0.51833
0.070704	-0.6842	0.5186
1.5369	1.6585	0.51887
3.0048	4.4028	0.51914
3.3085	4.3478	0.5194
1.895	1.0975	0.51967
0.57484	-0.33866	0.51994
-0.66772	-1.0963	0.52021
-2.4599	-3.2911	0.52048
-5.191	-6.9523	0.52074
-7.2673	-8.7325	0.52101
-7.0251	-6.4748	0.52128
-5.2393	-4.215	0.52155
-2.7839	-1.0257	0.52182
-0.56473	2.5925	0.52208
0.64115	3.7007	0.52235
0.83025	2.9623	0.52262
1.2429	3.6228	0.52289
2.0865	5.1569	0.52316
1.7805	2.8484	0.52343
0.056381	0.46489	0.52369
-0.56137	-0.71428	0.52396
1.763	-0.47543	0.52423
4.793	2.9315	0.5245
6.2968	3.7367	0.52477
6.4657	3.0396	0.52503
6.1881	2.6809	0.5253
5.813	1.0215	0.52557
5.4246	-0.95909	0.52584
4.3289	-2.7346	0.52611
1.2036	-5.5979	0.52636
-1.6163	-8.0131	0.52666
-1.6005	-7.0564	0.5269
0.92954	-2.0191	0.52711
3.8212	1.4002	0.5278
6.8427	5.3391	0.5265
8.7505	7.2886	0.53075
8.9359	4.8369	0.5291
9.7889	5.0153	0.50477
10.773	5.1172	0.61127
11.185	5.4523	0.97135
10.414	7.5511	1.4615
6.8519	2.2472	1.5667
4.7067	-1.5826	1.5175
5.4344	-0.52533	1.5334
6.1685	-0.37479	1.5298
5.737	-0.39994	1.5301
3.8368	-2.015	1.5346
1.0904	-3.676	1.5213
-1.5474	-4.7724	1.533
-3.4378	-6.3259	1.5516
-5.2163	-7.2875	1.1141
-7.656	-8.368	0.51535
-10.707	-10.646	0.48992
-12.105	-9.645	0.55212
-10.5	-5.5776	0.5282
-6.9109	-1.6731	0.53384
-3.8547	1.4091	0.534
-1.9293	5.2373	0.53356
-1.2315	5.746	0.53427
-1.1966	2.6472	0.53441
-1.0751	0.89753	0.53466
-1.7521	-0.0047821	0.53496
-3.0866	-1.0979	0.53522
-3.5419	-1.8054	0.53549
-1.7506	1.0622	0.53576
1.0325	4.7594	0.53602
3.197	6.555	0.53629
4.8885	8.5112	0.53656
5.9163	8.8685	0.53683
6.1922	7.2699	0.5371
5.8121	4.7494	0.53736
4.9874	2.3405	0.53763
3.5272	-0.022063	0.5379
1.3745	-2.7451	0.53817
0.52952	-3.8597	0.53844
1.014	-3.2605	0.5387
0.94994	-2.8332	0.53897
1.2072	-2.1065	0.53924
0.69282	-2.9561	0.53951
-1.3431	-6.3616	0.53978
-2.1273	-8.3038	0.54004
-2.5013	-8.5536	0.54031
-4.6077	-8.9938	0.54058
-5.837	-8.7131	0.54085
-4.4203	-6.4254	0.54112
-0.92469	-1.9308	0.54138
2.7401	2.8181	0.54165
5.6025	5.037	0.54192
7.3699	4.6005	0.54219
8.1247	3.6442	0.54245
8.3452	3.0254	0.54275
8.121	2.4555	0.543
7.3222	1.3696	0.54314
6.8278	1.7033	0.54385
6.8356	2.9882	0.54354
6.6887	2.6536	0.54261
5.9863	0.82929	0.55052
4.196	-1.5449	0.54107
1.4636	-3.3545	0.51534
0.098594	-3.61	0.60539
0.17243	-3.1232	0.59907
-0.83477	-4.3129	0.032028
-2.8737	-6.8305	-0.47342
-4.2625	-7.7479	-0.46372
-2.9442	-3.3077	-0.44337
0.14911	1.4635	-0.45681
3.061	4.3337	-0.45268
4.5468	6.1672	-0.45306
4.6237	4.6541	-0.44589
3.8287	2.6691	-0.46541
2.6678	1.9951	-0.47332
1.4314	0.77056	-0.32484
0.27786	-1.0656	0.0079121
-0.83196	-2.6283	0.41631
-2.2946	-3.729	0.59108
-2.9158	-3.5874	0.54585
-1.0917	-1.6178	0.54656
1.1699	0.16767	0.55001
2.3218	1.0284	0.55516
2.0125	0.61187	0.5522
0.77493	-1.478	0.50711
-0.2293	-2.9649	0.61618
-0.59235	-2.9943	0.63188
-1.3098	-3.9262	-0.34134
-3.0163	-5.6709	-1.4903
-5.4711	-6.7663	-1.5462
-6.6476	-6.9634	-1.4074
-5.4041	-5.7872	-1.4552
-2.5232	-2.8669	-1.4478
-0.1129	0.80539	-1.4454
1.8076	2.6386	-1.4473
2.2388	1.7345	-1.4461
0.68797	-0.67229	-1.4459
-0.80025	-2.3469	-1.4458
-1.107	-2.8614	-1.4455
-0.30947	-2.8174	-1.4452
-0.20545	-3.1241	-1.4449
-1.8911	-4.1583	-1.4447
-4.9308	-5.4854	-1.4444
-6.428	-5.6705	-1.4441
-5.0092	-3.9117	-1.4439
-2.258	-1.1408	-1.4437
-0.37699	0.48829	-1.4425
1.3794	1.6933	-1.4461
2.2265	2.1605	-1.4374
0.8893	0.94018	-1.4345
-1.3679	-1.2243	-1.4996
-2.8938	-2.9669	-1.3641
-3.596	-4.0522	-0.91537
-5.8677	-6.2761	-0.55556
-7.5936	-7.7234	-0.42674
-6.4628	-6.5589	-0.43922
-4.648	-4.7939	-0.44346
-3.5541	-2.596	-0.43908
-3.6755	-1.6891	-0.4404
-4.6682	-3.3836	-0.43998
-5.4639	-5.0332	-0.43947
-6.4214	-6.3152	-0.43933
-8.2245	-8.0528	-0.43906
-10.476	-10.287	-0.43877
-11.703	-10.809	-0.43851
-10.749	-7.8645	-0.43824
-8.6439	-4.2298	-0.43798
-5.3887	-0.86075	-0.43771
-2.4976	1.4861	-0.43744
-1.8389	1.8417	-0.43717
-2.1622	0.55216	-0.43691
-2.4916	-0.76678	-0.43663
-2.6793	-1.3045	-0.43636
-3.4919	-2.6063	-0.43612
-4.6365	-4.0446	-0.43581
-5.1508	-4.1382	-0.43551
-4.4543	-3.2813	-0.4356
-2.8378	-1.5142	-0.43419
-1.2743	-0.03351	-0.43588
-0.57308	-0.66267	-0.43781
-0.38858	-2.9709	-0.41569
0.052204	-4.4079	-0.45441
0.9119	-4.0748	-0.47256
0.87428	-5.9327	0.00070989
-0.76623	-9.2429	0.58529
-3.5587	-10.542	0.62168
-5.0729	-9.3684	0.5462
-4.6225	-6.7512	0.57113
-3.1013	-4.1173	0.56918
-0.85283	-2.0499	0.56554
0.46572	-0.8781	0.57359
-0.14353	-1.4038	0.56667
-2.2149	-3.9756	0.54146
-4.2968	-5.953	0.63539
-5.6898	-6.5416	0.62016
-6.6037	-7.1659	0.038982
-6.8633	-7.3257	-0.45841
-5.5146	-5.5887	-0.43596
-1.8052	-1.5538	-0.41851
-0.68093	-0.74396	-0.43423
-2.1729	-2.3941	-0.42843
-2.358	-1.5893	-0.42766
-2.7762	-1.9092	-0.42871
-3.7792	-3.6774	-0.42805
-3.6896	-3.2149	-0.42764
-1.846	-0.37715	-0.42787
-0.44007	1.4681	-0.42692
-1.6202	-0.35707	-0.42557
-2.8633	-2.3245	-0.43179
-3.8902	-3.6387	-0.42559
-5.5416	-5.3033	-0.40454
-5.4463	-5.6681	-0.50111
-2.9796	-2.9832	-0.8555
0.26733	1.9901	-1.3655
2.9711	4.0669	-1.4754
4.0038	3.5041	-1.4038
4.2644	2.5388	-1.4248
5.7033	1.9034	-1.448
5.8731	-0.232	-1.3463
4.8535	-2.5587	-0.99159
5.13	-1.996	-0.48232
6.6739	0.21065	-0.37921
8.3426	2.4593	-0.43899
8.5136	2.4245	-0.42174
6.4924	-0.94186	-0.42636
4.7761	-2.4967	-0.40381
3.5991	-2.2592	-0.42086
1.4983	-3.9569	-0.49515
0.29897	-3.8956	0.017687
1.0073	-0.77744	0.648
2.9837	2.7372	0.59302
5.0609	4.1785	0.56118
5.4462	4.2183	0.58753
4.5991	3.1298	0.57897
4.3302	1.1668	0.57926
4.2175	1.5175	0.58109
2.9116	1.734	0.58069
0.48231	-0.91136	0.58102
0.28834	-1.4191	0.58135
1.3505	1.8493	0.58158
2.5168	5.0724	0.58186
3.7838	4.8987	0.58213
3.7106	5.3375	0.58239
2.6715	5.3226	0.58266
1.2191	3.4302	0.58293
-0.45468	-0.062621	0.5832
-2.1802	-3.5797	0.58346
-4.4249	-5.5113	0.58374
-6.5528	-4.751	0.58401
-5.6374	-1.2627	0.58423
-2.9686	3.4208	0.58471
1.4977	8.5491	0.58432
5.6317	12.987	0.58604
6.3282	14.49	0.58557
6.6355	12.512	0.57624
8.6012	11.742	0.62112
10.278	10.803	0.51424
9.3468	7.7848	0.10764
7.0726	6.6335	-0.31737
5.8524	4.709	-0.4476
6.2513	4.0186	-0.40384
7.2003	5.9297	-0.41366
7.9696	5.757	-0.41309
8.9581	5.0771	-0.4102
8.8678	3.5588	-0.41512
7.5687	2.0441	-0.40936
6.547	2.6653	-0.39842
5.8707	3.6577	-0.4484
5.0967	4.2516	0.012296
2.6206	3.6821	0.65179
-0.81705	2.0328	0.58934
0.33616	2.3946	0.58424
1.4695	3.5178	0.59383
1.2271	2.3732	0.5898
-0.047464	0.96875	0.58963
-2.3341	0.0060085	0.59257
-5.2029	-3.3807	0.60086
-7.9669	-5.3751	0.54934
-10.935	-6.1249	0.66328
-13.348	-6.8692	0.63667
-12.711	-5.9238	-0.4888
-11.107	-2.7487	-1.3034
-8.0756	2.1201	-1.4209
-4.164	5.5144	-1.4042
-2.8143	4.6426	-1.4054
-2.7931	4.0226	-1.4071
-2.481	4.9991	-1.4055
-2.0468	4.9291	-1.4055
-2.9156	0.78696	-1.4053
-3.4003	-1.1879	-1.4049
-2.6922	-0.27277	-1.4049
-0.4415	1.5952	-1.4044
3.5501	5.918	-1.4033
4.6975	7.0435	-1.4089
3.7459	4.5688	-1.3947
3.0083	1.1666	-1.3842
