# Supplementary material for: Applying time-frequency analysis to assess cerebral autoregulation during hypercapnia
Source: PLoS One. 2017 Jul 27;12(7):e0181851. doi: 10.1371/journal.pone.0181851 (PMC5531479; doi:10.1371/journal.pone.0181851)
Supplement: S1 Dataset — Database of physiological signals registered in 50 volunteers during normocapnia and hypercapnia. (ZIP) [file pone.0181851.s001.zip › h11.csv]

ABP_smoothed_fluctuations[mmHg]	CBFV_smoothed_fluctuations[cm/s]	EtCO2[mmHg]
6.3615	13.499	2.0382
5.4077	11.413	2.0125
1.3507	8.2243	1.9852
-1.3461	4.7284	2.3015
1.3324	6.5393	2.746
7.3637	12.028	2.9961
9.8558	11.74	3.0044
9.6893	10.774	2.9715
6.8025	9.2325	2.9722
3.6124	5.863	2.9632
10.824	10.282	2.9626
17.61	15.135	2.9353
14.83	13.611	2.9258
9.8967	11.1	3.0393
4.9892	7.9754	2.7598
1.4295	5.225	2.0352
2.5197	7.5743	1.8328
4.4096	10.493	1.915
3.377	9.7844	1.8843
1.0231	8.4533	1.9677
-3.3332	5.967	1.88
-10.44	0.79785	1.2028
-14.503	-2.1833	0.39683
-13.074	-0.57231	-0.092057
-10.435	2.3842	-0.19364
-8.223	4.4427	-0.15561
-7.297	4.5854	-0.18159
-9.8671	2.969	-0.12238
-15.011	-0.89084	-0.51062
-18.843	-6.0667	-1.7854
-16.504	-5.6259	-2.3743
-10.158	-1.1828	-2.1829
-5.8105	0.51928	-2.1862
-4.5084	-0.35135	-2.233
-6.8696	-3.7071	-2.2252
-11.939	-9.0113	-2.2299
-13.343	-11.706	-2.2494
-10.366	-10.993	-2.2477
-7.2072	-9.5357	-2.2217
-5.7184	-8.8641	-2.3414
-7.2628	-10.139	-2.3506
-12.54	-13.853	-1.6317
-16.908	-16.409	-0.7378
-16	-14.516	-0.35219
-11.558	-9.7743	-0.25706
-6.8876	-5.0721	-0.31542
-5.0961	-3.0938	-0.42705
-6.7047	-4.2105	-0.10906
-9.6092	-6.7699	0.53938
-9.6745	-7.5167	0.72796
-6.3906	-5.1203	0.6361
-1.5838	-0.42009	0.63498
1.6348	3.3286	0.64231
1.4671	3.6768	0.62837
-1.8696	0.15793	0.62025
-4.8318	-3.6721	0.61397
-4.6712	-4.315	0.60596
-1.0586	-0.72307	0.59826
2.1539	1.7476	0.59077
2.3941	1.0189	0.58313
-0.2361	-0.24951	0.57542
-5.0589	-3.5638	0.56801
-9.0703	-7.9599	0.56045
-6.8974	-6.973	0.55167
-1.692	-2.9849	0.54662
1.8377	0.0062644	0.53978
2.8586	1.8786	0.51571
0.74904	0.19197	0.54483
-2.823	-4.509	0.74958
-2.7432	-5.3591	1.2135
1.3098	-2.4067	1.5527
6.5186	1.1343	1.5167
9.0515	2.8608	1.4463
7.6373	2.0995	1.4989
2.6605	-0.93521	1.7246
-4.3053	-5.462	2.1781
-5.6981	-5.5318	2.4992
1.4769	1.8555	2.4552
7.116	9.4908	2.4262
8.4673	13.108	2.435
5.6737	11.626	2.4233
-0.1871	6.9213	2.4149
-2.7912	4.6193	2.4083
0.11421	7.3967	2.4004
5.6118	12.83	2.3928
10.034	14.727	2.3852
10.575	14.473	2.3776
7.369	14.704	2.37
5.1811	11.757	2.3624
8.7447	10.938	2.3547
16.335	14.595	2.3471
21.311	17.268	2.3395
23.963	14.466	2.3319
24.302	8.6557	2.3243
20.876	3.7604	2.3167
13.392	-1.0799	2.3091
12.067	-0.62674	2.3014
17.825	4.3724	2.2938
21.941	7.5956	2.2862
23.085	8.7948	2.2786
19.094	6.1332	2.271
11.121	1.1168	2.2634
4.9968	-1.0952	2.2558
5.2229	-0.68666	2.2481
9.4409	2.0506	2.2406
12.335	5.5475	2.233
11.301	5.5738	2.2251
6.9712	2.4005	2.2183
2.5207	-1.1492	2.2098
1.9544	-1.7809	2.1995
6.3468	1.8411	2.2067
11.217	5.7551	2.1696
11.735	6.0281	2.1511
8.4659	4.4051	2.3534
3.9462	2.2923	1.7347
3.2333	2.5643	0.42909
10.401	7.8128	0.11957
16.866	11.028	0.14794
18.223	11.513	0.14531
15.431	11.64	0.1656
9.8224	7.307	-0.18418
6.3559	2.9626	-0.65335
7.8579	3.3833	-0.88523
11.148	6.1807	-0.92144
13.139	6.7024	-0.90604
12.05	3.5838	-0.91843
7.805	-0.14467	-0.92872
2.1266	-4.6375	-0.93328
-1.5958	-8.2394	-0.94149
0.15206	-6.5231	-0.95637
3.7468	-2.8296	-0.9431
6.3635	-0.37403	-0.96085
8.5843	0.79875	-1.0648
8.9025	-0.36853	-0.7374
6.4344	-3.5634	-0.12619
2.5241	-6.6617	0.013846
1.286	-7.7806	-0.0083349
4.6931	-5.232	-0.010498
10.236	-0.43471	-0.01891
12.264	1.4702	-0.014579
10.793	0.89824	-0.059346
6.1666	-2.0468	0.10926
-0.68203	-7.3737	0.75354
-2.3679	-8.7633	1.0342
1.4246	-4.9036	0.92212
5.4576	0.29984	0.91831
6.4531	2.1762	0.93092
3.1216	-0.17536	0.9038
-2.0988	-3.547	0.71507
-2.8231	-2.3196	0.14695
1.4589	3.1669	-0.17921
6.5122	9.1391	-0.11481
7.3016	11.534	-0.14148
4.8347	9.5682	-0.044014
0.85216	5.3522	-0.2599
-1.7681	2.7459	-1.0474
1.7558	5.0483	-1.2535
6.8001	9.3097	-1.1213
8.4389	10.354	-1.1637
6.6612	5.2214	-1.2741
1.2264	-1.3327	-0.95292
-4.6419	-5.3731	-0.33831
-5.3597	-6.549	-0.17772
-3.0403	-5.1231	-0.21785
-0.72268	-2.9983	-0.21627
-0.13174	-3.0705	-0.23232
-3.271	-5.3805	-0.20796
-8.2654	-8.8127	-0.23681
-9.7591	-11.384	-0.53581
-6.3995	-9.436	-0.9651
-0.89212	-4.8676	-1.2792
2.2139	-2.7415	-1.3132
0.97314	-1.832	-1.195
-2.9439	-3.258	-1.4203
-5.1715	-6.5353	-2.157
-1.2944	-2.9013	-2.394
4.3096	2.4143	-2.2848
5.9378	2.3784	-2.3095
3.8247	0.097105	-2.3285
0.57264	-3.4965	-2.3295
-0.21016	-6.1141	-2.3382
3.8176	-3.933	-2.3397
7.671	-2.0214	-2.3686
7.1958	-2.8078	-2.3636
2.4012	-4.0315	-2.2789
-2.1062	-6.9586	-2.618
-2.969	-9.2296	-3.2383
-0.33533	-6.1172	-3.408
2.3183	-2.788	-3.39
2.5396	-2.6798	-3.4067
-0.0041616	-4.8966	-3.4153
-4.0493	-7.1975	-3.422
-7.3719	-7.206	-3.4287
-7.1196	-3.9749	-3.4348
-1.2341	0.35163	-3.4576
4.9402	4.2869	-3.4197
7.2288	6.2312	-3.4759
6.0081	4.0834	-3.6303
0.7814	-2.9209	-2.5944
-2.7725	-7.8077	-1.1275
-0.60497	-5.7966	-0.52676
1.731	-3.6876	-0.445
2.2805	-3.2786	-0.54522
0.46652	-4.451	-0.54203
-4.1661	-7.4761	-0.19966
-7.3641	-10.131	0.21853
-6.3243	-10.031	0.4413
-3.4597	-6.5392	0.49166
-1.6453	-2.3536	0.42405
-3.1442	-1.0376	0.40441
-8.1913	-4.1395	0.62564
-9.9393	-5.1822	0.040797
-4.8452	0.05603	-1.3405
1.6993	6.9888	-1.6636
6.737	10.113	-1.5649
8.3735	9.5633	-1.6081
5.7312	8.9585	-1.6148
1.1083	7.3697	-1.618
1.9275	8.5062	-1.6278
8.5689	13.63	-1.6349
12.747	17.37	-1.6427
11.897	13.78	-1.6493
7.7986	7.8812	-1.6561
3.0652	4.6995	-1.4885
-0.43538	2.4673	-0.91514
0.40007	2.3142	-0.60028
3.3216	2.7324	-0.69046
2.0903	0.038368	-0.69942
-3.0084	-3.9545	-0.7269
-9.0339	-7.3993	-0.71745
-12.444	-9.3375	-0.41673
-12.061	-7.2955	-0.011073
-9.8381	-2.9412	0.25931
-9.6686	-1.7718	0.29139
-11.685	-3.2614	0.21291
-14.124	-5.3453	-0.34416
-14.677	-6.3338	-1.9709
-13.026	-4.9054	-2.996
-10.355	-1.9301	-2.8047
-8.7071	-0.33423	-2.7249
-9.1961	-0.595	-2.8358
-11.404	-2.6534	-3.2101
-13.151	-6.1317	-4.2799
-11.908	-6.3132	-4.959
-8.001	-2.2958	-4.8341
-5.0794	0.63361	-4.8141
-5.3911	-0.50764	-4.8232
-8.4741	-5.2809	-4.8304
-11.119	-10.045	-5.0393
-10.376	-11.571	-4.4716
-7.0318	-9.9675	-3.1659
-5.9937	-9.164	-2.7584
-8.0563	-10.912	-2.9142
-11.464	-14.51	-2.9143
-13.072	-16.523	-2.8856
-12.721	-16.117	-2.9087
-12.174	-14.471	-2.9433
-11.6	-12.235	-2.8918
-11.359	-10.611	-2.8472
-12.708	-11.749	-3.2076
-14.775	-14.239	-3.7815
-15.225	-14.331	-3.9886
-13.822	-12.157	-3.9506
-11.333	-9.1864	-3.9467
-8.9831	-6.6444	-4.0261
-7.5271	-5.3172	-4.0163
-7.1462	-5.4262	-3.6607
-7.3065	-5.856	-3.2238
-7.8555	-5.9963	-3.0378
-10.6	-8.3199	-3.0105
-14.567	-12.114	-3.0218
-15.038	-12.097	-3.0309
-12.61	-8.6214	-3.0393
-9.9902	-4.7645	-3.0517
-7.9859	-2.7039	-3.0387
-6.8891	-2.7616	-3.0511
-6.8953	-3.971	-3.1439
-8.8253	-7.2925	-2.9088
-12.373	-12.629	-2.249
-14.471	-16.224	-1.9977
-12.724	-15.161	-2.112
-7.4363	-10.03	-2.1203
-3.7563	-7.6602	-2.1028
-2.7023	-8.2411	-2.1251
-2.3995	-8.3749	-2.1534
-2.5702	-9.7792	-2.0668
-4.027	-13.007	-1.6516
-7.8921	-16.551	-0.7514
-12.228	-19.618	-0.079476
-14.456	-20.983	-0.11791
-13.416	-18.206	-0.20726
-10.362	-12.635	-0.17869
-7.4295	-7.7249	-0.18624
-5.3704	-5.7727	-0.20074
-3.8169	-5.567	-0.2058
-2.2695	-4.5104	-0.21302
-2.1464	-3.9033	-0.22125
-4.7563	-5.6635	-0.22873
-10.2	-10.653	-0.2365
-14.617	-14.33	-0.24373
-14.468	-12.585	-0.25096
-10.699	-7.278	-0.26183
-6.5738	-1.6788	-0.26409
-4.5396	1.6717	-0.26468
-3.1782	2.7344	-0.31736
-2.7327	1.9567	-0.28015
-4.6245	-0.48301	0.02142
-9.1602	-5.536	0.40854
-14.042	-10.805	0.67308
-15.084	-11.014	0.70747
-12.426	-7.367	0.66203
-8.269	-2.7704	0.66174
-5.0758	0.71994	0.67474
-2.6138	1.7902	0.62062
-0.62912	0.30141	0.60891
-0.31731	-2.6607	0.95322
-3.4225	-6.6303	1.3915
-8.074	-9.9755	1.6082
-7.5834	-9.229	1.6266
-2.5557	-3.9591	1.5968
3.1032	2.8782	1.5975
6.1526	6.8316	1.5966
7.0707	6.1356	1.5545
5.8829	3.9135	1.5894
1.8574	2.9837	1.8542
-5.2552	-2.6565	2.2717
-11.31	-8.4978	2.5726
-11.501	-5.9973	2.562
-8.0376	-0.28726	2.5235
-3.9208	4.6663	2.5301
-0.71005	7.7827	2.5209
2.1617	9.3897	2.5116
3.6357	8.7378	2.505
3.1658	7.0986	2.4973
1.8	8.0572	2.4895
-2.3289	5.5496	2.482
-5.2689	2.1831	2.4744
-0.34683	7.9647	2.4667
6.4848	16.9	2.4597
11.493	22.501	2.4503
13.793	22.997	2.4441
13.554	20.801	2.4441
11.561	17.43	2.4135
7.1935	12.451	2.5886
0.023756	5.4545	3.1882
-4.8298	1.3724	3.4922
-4.5399	2.1959	3.3923
-0.35982	5.5151	3.3728
3.8481	7.1725	3.4084
6.9785	7.6713	3.3582
9.683	8.6183	3.2904
10.798	5.5093	3.6474
8.9113	1.1567	2.9494
4.1142	-0.25241	0.62407
0.0077705	-1.9257	0.10257
2.3702	-0.02101	0.41166
9.2002	5.9772	0.31327
12.523	10.403	0.30746
13.124	10.848	0.30258
11.418	8.9988	0.31403
6.9006	5.9255	0.51212
0.28859	-0.79574	1.0186
-2.6132	-3.2882	1.3388
0.6387	2.2968	1.2707
5.4881	8.9001	1.2506
9.0494	12.612	1.2568
11.327	12.986	1.2466
13.157	11.382	1.2466
12.102	8.3891	1.2118
7.041	3.9917	1.3956
-0.18973	-1.0376	2.003
-3.4076	-2.3386	2.2901
-1.3717	0.68949	2.195
2.2471	4.9324	2.1964
4.2747	7.8462	2.1386
4.8219	8.642	2.2026
5.217	7.9221	2.4091
3.2587	6.61	1.3385
-1.795	3.1636	-0.34696
-7.4358	-2.7687	-0.84516
-7.4872	-2.558	-0.86008
-2.7348	2.5092	-0.86915
2.2724	6.4362	-0.87758
5.5263	8.4243	-0.87206
6.9537	6.3452	-0.91343
6.8462	1.085	-0.91363
4.8012	-2.4611	-0.61367
-0.58919	-6.176	-0.17835
-5.5203	-8.7291	0.095365
-3.6776	-5.5387	0.082589
1.9922	0.56058	0.054857
5.9276	4.1271	0.058307
6.0484	3.6169	0.047998
4.3592	2.0521	0.040019
-0.29142	-1.5809	0.033031
-6.048	-5.5167	0.025187
-8.4586	-6.2728	0.017595
-5.0089	-3.4351	0.010007
-1.1323	1.0976	0.0023788
0.0073473	4.26	-0.0052303
1.0658	3.8273	-0.012842
-0.042414	2.2932	-0.020456
-4.7825	-0.66056	-0.028069
-11.371	-5.973	-0.035681
-13.849	-7.1148	-0.043294
-10.637	-2.2745	-0.050907
-4.7114	5.3191	-0.05852
-0.42493	10.747	-0.066133
3.1898	12.309	-0.073745
6.0918	10.644	-0.081358
6.018	7.4982	-0.088971
2.1632	4.1992	-0.096584
-2.9655	0.85595	-0.1042
-4.8786	-1.7601	-0.11181
-0.62535	-0.076199	-0.11942
4.85	3.7703	-0.12704
7.0018	5.0311	-0.13465
7.2244	1.3364	-0.14226
5.0278	-1.3796	-0.14987
-0.062702	-3.7047	-0.15749
-5.9847	-10.08	-0.1651
-6.7475	-10.795	-0.17271
-3.683	-6.3714	-0.18032
0.2592	-1.1638	-0.18794
4.0306	2.7696	-0.19555
6.0312	3.681	-0.20316
6.7211	2.2031	-0.21078
5.4928	-1.0436	-0.21839
0.44844	-6.1803	-0.22598
-6.7355	-11.767	-0.23367
-11.123	-13.693	-0.24116
-9.5685	-9.7577	-0.24867
-6.4666	-5.2207	-0.25741
-3.9344	-1.9248	-0.26216
-2.5	-0.46371	-0.27057
-2.6809	-1.9941	-0.29345
-5.2547	-4.7862	-0.25784
-8.998	-7.2723	-0.43527
-10.451	-8.2923	-1.1238
-6.8532	-4.4455	-1.4032
-0.94316	1.7231	-1.2889
3.2253	5.6122	-1.3109
5.4344	6.6237	-1.4253
5.2141	4.9515	-1.1166
1.9532	0.96844	-0.49166
-4.0303	-4.5231	-0.33286
-8.9025	-9.0353	-0.37374
-9.4144	-9.3252	-0.36989
-5.444	-4.5188	-0.37671
-1.7846	-1.7074	-0.38665
0.030792	-0.7467	-0.39337
0.94132	1.1657	-0.40101
0.17288	-1.9538	-0.40877
-3.3525	-6.7461	-0.4163
-8.9679	-7.9293	-0.42392
-12.559	-8.0196	-0.43167
-9.7209	-5.4687	-0.43878
-2.8864	0.42457	-0.44732
1.7441	5.9941	-0.45527
2.7367	4.8271	-0.45516
1.4096	0.65998	-0.48679
-1.8728	-3.5994	-0.47086
-7.0382	-8.5624	-0.22766
-8.791	-9.1616	0.22703
-5.1143	-4.6906	0.54123
0.95587	0.86741	0.5025
3.6697	2.808	0.47235
4.6462	2.5338	0.48099
4.7358	1.3878	0.46993
1.2359	-1.7379	0.46119
-1.6833	-4.0393	0.45421
-1.109	-3.2719	0.44668
1.9102	0.4723	0.44082
7.3006	6.5518	0.42538
13.638	11.292	0.43059
18.153	11.64	0.43665
18.119	10.469	0.30914
12.962	5.8455	0.56789
5.6379	-1.3924	1.2881
2.408	-2.5075	1.4456
5.0745	1.448	1.356
10.198	6.9553	1.3721
12.645	11.05	1.3658
13.563	8.5154	1.3537
11.936	3.6513	1.348
6.3027	2.1198	1.3401
-0.55757	-0.025224	1.3324
-3.0093	-1.4826	1.3249
0.66334	1.0095	1.3172
6.5798	7.509	1.3096
9.5306	12.877	1.302
10.661	12.933	1.2944
9.0327	9.1441	1.2868
2.8923	4.4983	1.2792
-4.0063	-2.1774	1.2716
-6.4261	-4.0304	1.2639
-2.733	0.74319	1.2563
3.5491	5.7811	1.2487
6.686	5.4219	1.2411
8.7744	3.3312	1.2335
9.1404	1.6736	1.2259
3.9354	-2.0722	1.2182
-1.528	-7.159	1.2107
-2.426	-8.2268	1.2028
2.4281	-2.7642	1.1957
10.214	5.2501	1.1886
15.759	9.2984	1.1753
18.173	10.09	1.1854
18.486	8.2654	1.1593
17.013	3.087	0.93748
12.141	0.35429	0.44938
4.8036	-2.9285	0.095612
-0.63219	-7.6146	0.13245
0.72604	-2.9608	0.13484
5.3262	4.224	0.11544
9.6085	8.0133	0.11266
11.582	7.7755	0.10414
9.4734	4.6495	0.096258
3.0953	-0.21424	0.08893
-3.2667	-3.6831	0.081222
-4.7801	-2.8104	0.073615
-3.8612	0.52168	0.066013
-2.3603	4.464	0.058396
-0.43535	7.6978	0.050784
2.2189	9.3612	0.043157
2.6545	9.6967	0.035592
-0.98467	7.8892	0.027946
-7.38	3.137	0.020144
-11.052	0.24147	0.013231
-9.2943	2.2158	0.0047923
-3.7555	7.7586	-0.0047125
