# Supplementary material for: Applying time-frequency analysis to assess cerebral autoregulation during hypercapnia
Source: PLoS One. 2017 Jul 27;12(7):e0181851. doi: 10.1371/journal.pone.0181851 (PMC5531479; doi:10.1371/journal.pone.0181851)
Supplement: S1 Dataset — Database of physiological signals registered in 50 volunteers during normocapnia and hypercapnia. (ZIP) [file pone.0181851.s001.zip › h12.csv]

ABP_smoothed_fluctuations[mmHg]	CBFV_smoothed_fluctuations[cm/s]	EtCO2[mmHg]
-9.7313	-13.206	-0.11379
-10.952	-13.31	-0.11351
-10.015	-11.212	-0.1244
-6.263	-5.8286	-0.1147
-1.2642	0.66506	-0.15652
2.7124	4.8315	-0.20507
4.5344	4.7172	0.10748
4.4218	1.5803	0.61727
3.3606	-1.5016	0.84057
1.8343	-3.382	0.82397
0.21802	-3.8654	0.80444
-0.60217	-3.1077	0.81528
-0.29593	-1.5986	0.81347
0.37923	-0.2082	0.74194
0.75624	0.17744	0.76938
0.3792	-0.99533	1.1161
-0.76583	-2.6952	1.5282
-2.5126	-3.8707	1.72
-4.5516	-4.8852	1.7587
-6.1177	-5.3156	1.7469
-5.8858	-3.368	1.7336
-3.4738	0.31583	1.7298
0.19419	3.7972	1.7243
2.6692	5.4316	1.6871
3.7517	5.6092	1.4742
4.3668	5.5103	0.98205
2.8372	3.6405	0.63641
-0.70098	-0.065186	0.65789
-2.154	-2.2171	0.69119
-1.3207	-2.1777	0.66321
-0.041024	-1.3407	0.65463
0.78731	-1.7883	0.6511
0.096943	-4.1866	0.64202
-2.894	-7.6205	0.63367
-5.6104	-10.2	0.62615
-5.6463	-10.083	0.61822
-3.148	-6.5769	0.6103
-0.28691	-2.8346	0.60244
1.0275	-1.1447	0.59456
0.74671	0.43715	0.58667
-1.1579	1.4847	0.57879
-4.3343	0.32443	0.57091
-6.5695	-2.7907	0.56303
-6.2946	-5.2749	0.55515
-3.6657	-3.1495	0.54726
-0.66162	0.99948	0.53938
0.95887	3.4372	0.5315
1.1216	3.2832	0.52362
-0.083737	1.1261	0.51574
-2.2347	-1.4116	0.50785
-3.0597	-2.1384	0.49997
-1.6088	-0.40765	0.49209
-0.1521	1.531	0.48421
0.53909	2.4707	0.47633
0.61919	2.0747	0.46845
-0.80932	0.1189	0.46056
-3.8849	-2.8723	0.45268
-6.1717	-4.6396	0.4448
-6.0709	-3.6311	0.43692
-3.7021	-0.016514	0.42904
-1.3487	2.6373	0.42115
0.14992	3.0953	0.41327
2.0588	3.7289	0.40539
2.6747	3.509	0.39751
1.0987	1.7249	0.38962
0.055448	0.74611	0.38177
1.4773	1.9436	0.37383
4.5569	4.2514	0.36587
4.2627	3.2106	0.35849
0.86625	-0.60754	0.35062
-1.4252	-2.9889	0.34061
-2.1914	-3.5956	0.33322
-2.9621	-4.0556	0.3331
-3.3768	-3.8693	0.31565
-2.4635	-2.1067	0.28155
-0.044447	0.5432	0.33994
2.7615	3.0079	0.39748
3.1413	4.1525	0.028536
2.1523	4.712	-0.58189
3.7484	6.6334	-0.77377
6.0796	8.3333	-0.72892
6.8813	8.4056	-0.75081
7.5809	8.5482	-0.73166
8.4814	9.2719	-0.69601
7.2407	8.4558	-0.97411
3.8544	6.015	-1.5647
2.447	5.4872	-1.888
3.3468	6.5906	-1.8242
3.4587	5.9096	-1.7112
2.7946	5.2067	-1.7904
2.321	7.2251	-2.1744
0.23246	7.2925	-2.6014
-4.3254	2.0575	-2.8022
-6.7769	-0.96079	-2.8386
-5.6004	0.78239	-2.8393
-4.2733	1.4371	-2.903
-3.257	2.176	-2.8407
-2.148	5.3613	-2.6707
-2.7948	5.9618	-3.3865
-4.1221	4.6542	-4.6172
-2.9529	6.8041	-4.9264
-1.1819	8.0159	-4.8819
0.051665	6.9877	-4.9084
1.1768	6.4105	-4.9666
2.0098	5.6509	-5.4018
1.9379	3.421	-6.385
-0.35355	0.086071	-7.0457
-4.2008	-3.2031	-6.9899
-5.7269	-4.6259	-6.9216
-3.8524	-2.7691	-6.9804
-0.68241	0.65066	-6.9897
-0.41739	-0.20229	-6.8799
-2.0645	-3.7607	-6.9887
-3.0372	-6.121	-7.4646
-4.1986	-8.2555	-6.9817
-6.5036	-11.316	-4.5386
-7.9569	-12.491	-1.774
-6.4938	-9.8311	-0.18399
-1.7523	-4.7526	0.1209
1.754	-1.6513	-0.082103
1.0085	-2.8986	-0.097798
-0.054607	-4.6808	-0.047751
0.55343	-4.7672	-0.053488
0.12844	-4.8484	-0.077446
-2.4557	-5.7225	-0.085997
-3.7071	-5.2987	-0.090318
-2.3048	-3.1125	-0.098676
-0.61276	-1.3102	-0.10722
0.2679	-0.6186	-0.11485
0.27874	-0.75668	-0.12262
-0.26488	-1.5685	-0.13058
-1.1578	-2.944	-0.13848
-3.2669	-4.7512	-0.14634
-6.5847	-6.4918	-0.15422
-7.6802	-6.625	-0.16212
-5.5404	-4.6607	-0.17
-3.0882	-1.782	-0.17782
-1.1705	0.86519	-0.18573
0.47079	2.2603	-0.1939
-0.06624	1.5167	-0.20141
-3.6314	-1.2557	-0.2084
-5.9417	-3.1938	-0.21885
-4.9268	-2.6071	-0.22778
-2.7626	-0.21705	-0.22198
-0.54276	2.2788	-0.23956
1.5763	3.3147	-0.28062
3.967	3.9409	-0.047046
5.8693	4.6617	0.52654
3.8594	3.2417	0.80562
0.34998	1.1719	0.71966
1.4022	2.3745	0.69923
4.4966	5.1216	0.70484
6.1713	6.3353	0.69401
4.9561	3.878	0.75124
2.9671	0.12408	0.95985
2.4832	-2.0163	1.3405
1.5045	-3.7367	1.6615
-1.8332	-6.4509	1.7112
-4.1565	-8.0105	1.6353
-3.0893	-6.8431	1.6123
-1.2463	-4.5805	1.6817
0.027187	-2.6808	1.679
1.181	-1.902	1.3097
1.3766	-2.0544	0.81417
-0.34725	-2.4842	0.61112
-2.0208	-2.6465	0.59406
-1.8189	-2.0711	0.58286
-0.24245	-0.42996	0.58802
1.6653	1.5374	0.58199
2.7675	2.2857	0.48209
3.0077	1.8794	0.24892
2.7963	1.1098	-0.11195
1.7002	-0.34622	-0.43307
-0.76267	-2.9942	-0.51917
-2.8827	-5.1822	-0.47562
-2.8752	-5.2376	-0.47259
-1.7149	-4.3943	-0.49486
-0.86791	-4.0599	-0.50432
-1.4956	-4.4641	-0.50857
-3.8412	-5.4495	-0.51673
-5.9756	-6.3408	-0.52412
-6.1859	-6.103	-0.53054
-3.8753	-3.3398	-0.54611
-0.38346	0.67062	-0.55226
1.85	2.8499	-0.4988
3.3022	3.4662	-0.29653
4.9234	3.6503	0.094991
4.473	2.3037	0.42411
0.44361	-1.1903	0.46394
-2.4882	-3.2449	0.39501
-1.2331	-1.8249	0.38759
1.0629	-0.064752	0.39277
2.814	1.0003	0.38196
4.561	2.7427	0.37161
5.4602	4.1144	0.36483
4.2467	3.1473	0.35739
1.762	0.31444	0.3492
-0.32393	-2.5444	0.34128
-0.19072	-2.1691	0.33347
2.0207	1.4003	0.32558
3.7547	3.7624	0.31768
4.49	3.9644	0.3098
4.7197	3.0566	0.30193
3.3733	1.0114	0.29404
-0.12978	-1.9548	0.28616
-2.6611	-3.3874	0.27828
-2.3356	-2.1128	0.2704
-0.66501	0.12086	0.26251
0.86051	1.5925	0.25463
1.1749	1.0904	0.24675
0.33359	-0.66003	0.23887
-1.15	-2.3023	0.23099
-2.8741	-3.5658	0.2231
-4.2634	-4.317	0.21522
-3.9847	-3.5757	0.20734
-1.8405	-1.1637	0.19946
0.27583	1.4883	0.19158
1.6984	3.5131	0.1837
2.9135	4.641	0.17581
3.1039	4.1673	0.16793
1.1842	1.6376	0.16005
-0.031395	0.21048	0.15217
2.1562	2.5188	0.14429
5.1236	4.9883	0.1364
7.2268	5.6943	0.12852
9.8147	6.9921	0.12064
11.625	8.3472	0.11276
8.9848	6.3123	0.10488
4.5905	2.532	0.096994
3.8471	1.0643	0.089113
4.7747	1.0895	0.081229
4.6545	0.85563	0.073345
3.8617	-0.2372	0.065473
2.5883	-2.0883	0.057598
0.3305	-3.9504	0.049673
-3.2624	-5.9885	0.041779
-8.1218	-9.0431	0.034077
-11.44	-10.756	0.026086
-9.7935	-7.773	0.017556
-5.312	-2.0751	0.011191
-1.14	3.0509	0.0038953
0.81212	5.1159	0.0045536
1.0004	4.9388	0.21117
0.70716	4.3634	0.72481
0.22011	3.2945	1.0349
0.66885	2.9256	0.97466
3.7742	5.6363	0.93764
6.441	7.4622	0.95182
6.7116	5.8226	0.94336
7.7345	4.7096	0.92984
9.3685	4.6393	0.92271
7.4069	1.6682	0.91612
2.9233	-3.1208	0.90789
1.215	-4.6569	0.89985
2.6403	-2.9581	0.89208
5.378	-0.011386	0.8842
7.2897	2.4079	0.87629
7.8384	3.6692	0.86842
7.9086	4.1342	0.86054
6.3506	3.0537	0.85266
1.7864	-0.26503	0.84477
-1.8862	-2.7298	0.8369
-1.9074	-2.151	0.82902
-0.092905	0.19563	0.82109
1.7173	2.5344	0.81324
2.2606	3.3349	0.80558
1.5705	2.5571	0.79733
-0.16189	0.58324	0.78878
-3.13	-2.1139	0.783
-6.145	-4.4076	0.77595
-6.4069	-4.5045	0.75745
-4.525	-2.6833	0.75753
-2.5567	-0.21763	0.79117
0.21905	2.7706	0.70836
3.2623	5.4247	0.41401
1.958	4.8004	0.030392
-1.8785	2.1387	-0.2652
-1.2689	2.0815	-0.32411
2.0255	4.1863	-0.28884
4.7372	6.5294	-0.29928
6.3405	7.7477	-0.31648
6.5162	7.136	-0.32173
4.978	4.5866	-0.32641
2.1701	0.93773	-0.33666
-0.80443	-2.3989	-0.35007
-1.7041	-3.5362	-0.34398
-0.12604	-2.4781	-0.34179
1.3101	-2.0475	-0.4257
1.8636	-2.4361	-0.42876
2.1363	-2.0749	-0.058429
0.5577	-2.6978	0.42721
-4.2501	-6.3492	0.60299
-7.2729	-8.3344	0.58943
-4.5769	-4.8315	0.58188
1.3014	1.7068	0.57812
6.6786	7.4073	0.56905
8.227	8.6687	0.56066
6.1191	6.3632	0.55319
2.4229	3.1237	0.54533
0.94636	2.1388	0.53736
2.2885	3.6798	0.52949
3.1361	4.6398	0.52162
3.3459	4.6133	0.51373
3.6643	4.2166	0.50585
2.1833	2.8358	0.49797
-2.0804	0.30177	0.49009
-5.311	-1.2824	0.48221
-5.4264	-0.9017	0.47432
-4.6186	-0.00378	0.46644
-3.9652	0.49612	0.45856
-3.5764	0.21665	0.45068
-4.6161	-1.4388	0.4428
-7.9434	-4.6105	0.43491
-10.988	-6.9232	0.42703
-11.273	-6.4377	0.41915
-8.9557	-4.0149	0.41126
-5.1395	-0.72261	0.40338
-1.389	2.5475	0.39554
1.4364	4.643	0.38762
2.7433	4.5402	0.37959
1.6581	2.2621	0.37197
-1.3239	-0.93663	0.36451
-2.4716	-1.6821	0.35497
-0.74588	0.52315	0.34713
1.6568	2.9399	0.34725
3.4462	3.9193	0.3315
4.0057	2.9011	0.32027
3.4401	1.246	0.54116
1.7692	-0.018217	1.0515
-1.5677	-1.7659	1.3673
-5.1573	-3.477	1.3195
-5.1776	-2.581	1.2638
-2.3291	0.57969	1.2773
0.53273	4.0363	1.2743
2.9159	6.4821	1.2606
4.3884	7.1265	1.2532
3.5761	5.8989	1.2451
1.6278	4.0076	1.2369
1.9172	3.5798	1.2359
4.0164	4.3181	1.2184
6.2705	5.0928	1.1877
8.4783	5.548	1.2505
9.9748	5.225	1.2949
9.2516	3.4217	0.92636
6.5929	0.63158	0.32673
3.8924	-1.6498	0.11369
2.7704	-2.51	0.17402
3.7359	-1.9553	0.17403
4.6074	-1.7577	0.14633
4.2443	-2.7662	0.14014
3.5589	-4.1458	0.13702
1.7992	-6.1246	0.12822
-3.0863	-9.7641	0.11882
-7.9745	-12.532	0.11155
-7.5172	-10.456	0.10581
-3.1406	-4.8386	0.093855
1.8139	1.0157	0.082632
4.9366	3.7618	0.11819
6.1843	4.1461	0.32475
6.5504	4.6366	0.77569
5.2134	3.6976	1.0989
2.9862	1.3796	1.0755
4.4457	2.5929	1.0232
8.0344	5.4069	1.0335
9.3389	5.0248	1.0296
9.3008	3.9472	1.0162
8.9552	3.9917	1.0083
7.1371	2.4176	1.0017
3.4815	-1.4722	0.99364
-0.86866	-5.1067	0.98556
-3.3944	-6.558	0.97777
-2.208	-4.9802	0.9699
0.69079	-1.2649	0.96199
3.3655	2.6078	0.95412
4.7464	4.0684	0.94624
3.8504	3.1675	0.93835
1.063	1.6308	0.93047
0.80917	1.8609	0.92259
3.6667	3.9608	0.91471
6.0832	5.8113	0.90683
7.4219	6.4834	0.89894
7.7555	5.6568	0.89106
6.1433	3.4201	0.88318
2.7477	0.43187	0.8753
0.14181	-1.7007	0.86742
-0.55588	-2.1332	0.85954
-0.19257	-1.1543	0.85165
0.66322	-0.28656	0.84377
1.485	-1.012	0.83589
0.85326	-1.2641	0.82801
-1.9527	0.43091	0.82012
-4.4761	0.014185	0.81225
-4.743	-3.2968	0.80438
-2.7996	-3.2535	0.79642
0.0056192	-0.36382	0.78857
1.8326	0.44962	0.78102
2.6052	0.072467	0.7728
2.469	0.33704	0.76375
0.15938	-0.89836	0.7582
-3.8237	-4.0261	0.75295
-5.0752	-4.4251	0.73088
-3.1515	-1.5727	0.72608
-1.0764	1.344	0.78257
-0.083337	2.8274	0.71766
-0.67386	2.2961	0.36072
-3.4707	-0.069664	-0.046253
-7.7119	-2.9082	-0.26461
-9.2642	-2.5439	-0.31986
-6.826	1.3534	-0.31751
-2.7527	5.4429	-0.37081
1.2979	9.9107	-0.31771
3.9409	14.751	-0.00017415
3.4564	14.587	0.36579
0.51419	8.8983	0.59417
-0.74814	5.5617	0.65572
0.43961	6.2026	0.6237
2.4703	7.7872	0.60877
4.717	8.5478	0.60853
6.2642	7.4762	0.6013
5.006	4.4302	0.5906
1.1391	0.45439	0.58218
-1.5962	-1.9188	0.57926
-1.7859	-2.1532	0.56923
-0.27582	-1.4406	0.54187
1.5254	-0.90921	0.56543
2.4525	-1.1911	0.60445
2.2894	-1.8452	0.32438
0.60642	-2.9322	-0.26533
-3.4214	-5.4228	-0.56868
-7.4419	-7.7172	-0.5039
-7.0146	-6.4061	-0.46218
-3.4168	-2.2364	-0.50986
0.30851	2.3461	-0.55772
2.7284	4.9102	-0.46743
2.7615	4.0736	-0.18978
-0.43477	0.33072	0.15573
-4.4434	-3.6849	0.42305
-4.1035	-3.8192	0.48427
0.21429	-0.33833	0.43788
5.4651	4.1209	0.42751
8.7201	6.3699	0.42869
8.604	5.2976	0.41913
5.6489	2.2621	0.40952
2.8554	-0.39694	0.40234
3.6049	-0.44979	0.39466
6.0466	1.2394	0.38658
7.7045	2.7183	0.37871
7.7547	1.891	0.37087
5.5755	-1.3741	0.36298
0.8875	-5.4077	0.35509
-3.5559	-8.1576	0.34721
-4.3731	-7.988	0.33933
-3.0231	-5.8901	0.33145
-1.5098	-3.4727	0.32356
-0.44521	-2.1398	0.31569
-1.1702	-2.7931	0.3078
-5.5016	-5.5799	0.29991
-9.8329	-7.6443	0.29204
-8.5973	-5.372	0.28419
-4.4321	-1.1432	0.27624
-0.95696	2.0889	0.26827
1.1174	3.7626	0.26082
1.0229	3.3678	0.253
-2.02	0.46877	0.24325
-5.3294	-2.6156	0.23668
-5.2439	-2.7797	0.23541
-2.6386	-0.49502	0.21217
0.46521	2.3854	0.18948
2.2635	3.4598	0.27961
1.8857	2.0835	0.51749
-0.64847	-0.79207	0.8559
-4.0821	-3.8709	1.1472
-6.4157	-5.6959	1.2146
-6.3358	-5.1098	1.1616
-3.6272	-1.9689	1.1495
-0.28343	1.4156	1.1532
1.4034	2.8301	1.1441
-0.47321	0.99085	1.1325
-3.7482	-1.9236	1.1259
-4.0055	-1.9165	1.124
-1.7136	0.49407	1.1051
1.1508	3.3183	1.0834
3.1095	4.8882	1.1446
3.3767	4.5231	1.1391
1.8559	2.5037	0.76023
-0.61185	-0.089338	0.27171
-2.6957	-1.9903	0.079149
-3.0156	-2.6728	0.053884
-1.7409	-2.3355	0.046927
-0.98761	-1.9002	0.040395
-1.5903	-2.1149	0.032053
-3.4491	-3.5034	0.023913
-6.5412	-6.0203	0.016169
-10.297	-8.8315	0.0082978
-11.669	-8.8882	0.00042769
-8.9151	-4.7549	-0.0074126
-3.7129	1.2174	-0.015573
1.0062	5.7572	-0.023253
2.4267	6.1516	-0.029985
0.95111	3.6614	-0.040114
-1.2865	0.83453	-0.050986
-0.56006	0.55798	-0.045639
2.8771	2.2298	-0.056489
5.2353	2.4003	-0.12828
6.4837	1.6775	-0.073078
7.3846	1.415	0.27355
6.1991	-0.087581	0.66411
2.1521	-3.8421	0.85294
-0.76834	-6.5447	0.89672
-0.26388	-6.1196	0.88689
1.4693	-4.0796	0.87176
2.9092	-2.0927	0.86576
3.4907	-1.5118	0.85902
2.5813	-2.4554	0.85061
-0.23542	-4.3474	0.84369
-3.5841	-6.2474	0.83479
-5.5884	-7.0623	0.82279
-5.2666	-5.6999	0.82511
-2.8201	-2.3208	0.82607
0.037264	1.0027	0.75214
1.7658	2.9378	0.53815
1.2371	2.9886	0.1541
-1.2024	1.4203	-0.20312
-4.225	-0.9046	-0.28588
-5.6244	-2.1567	-0.22269
-4.1893	-1.1106	-0.20702
-1.6178	1.3653	-0.30127
0.39652	3.9476	-0.35807
0.72362	5.1444	-0.014687
-0.92398	4.1935	0.56098
-3.8935	1.3079	0.77706
-5.6566	-0.5518	0.70586
-4.0241	1.3784	0.68411
-1.4361	4.0999	0.697
-0.045089	5.0277	0.68955
0.38199	4.6526	0.67554
-0.22661	3.2606	0.66725
-2.6783	0.42646	0.66394
-5.5372	-2.4284	0.65694
-5.0789	-2.0388	0.63415
-1.7222	0.87884	0.63521
1.7577	3.4302	0.68795
4.3701	4.784	0.6075
5.5939	4.6304	0.25793
4.6851	2.3381	-0.13404
1.8731	-1.4951	-0.35305
0.091492	-2.8564	-0.41214
0.82702	-0.75455	-0.40428
2.5956	0.37435	-0.47357
3.695	-0.72115	-0.49903
2.6009	-2.2056	-0.16595
-0.54217	-3.7477	0.33469
-4.3729	-5.8067	0.54817
-6.4884	-6.9426	0.53394
-5.1968	-5.6554	0.52166
-2.7194	-3.1474	0.52143
-1.1731	-0.89398	0.51336
-1.2295	0.098986	0.50234
-3.0558	-0.74769	0.49456
-6.2021	-3.3642	0.49317
-7.8661	-5.0618	0.47911
-5.295	-2.9058	0.44981
-0.50269	1.7517	0.49911
3.9369	6.4717	0.53604
6.2046	8.6902	0.20046
5.6202	7.6786	-0.34907
2.7034	4.4348	-0.58568
0.39362	1.5671	-0.57278
1.3191	1.3798	-0.57505
3.4245	2.7694	-0.59325
4.6686	3.982	-0.60015
4.398	3.4012	-0.60567
2.17	0.62021	-0.61409
-2.1508	-3.5893	-0.62248
-6.2405	-7.0229	-0.63017
-6.968	-7.1566	-0.63797
-5.5655	-4.7494	-0.64591
-4.129	-1.6266	-0.6538
-2.8833	0.68739	-0.66167
-2.4666	1.1176	-0.66956
-4.5326	-0.69311	-0.67743
-7.5456	-3.0227	-0.68531
-7.1359	-2.4762	-0.69326
-3.7547	0.74343	-0.70109
-0.12378	4.5795	-0.70871
2.675	7.4909	-0.71706
3.8408	8.3551	-0.72564
2.3543	6.7238	-0.73067
0.012191	4.1657	-0.7386
0.84142	3.734	-0.75981
3.2338	4.4436	-0.75143
4.1567	4.1435	-0.70843
4.0274	2.7187	-0.80949
3.34	0.36748	-1.1434
1.2822	-2.86	-1.5109
-2.0011	-6.419	-1.7388
-3.7835	-8.607	-1.8093
-2.9607	-8.7557	-1.7996
-1.2101	-7.885	-1.8719
-0.18277	-7.1575	-1.8894
-1.1199	-7.5684	-1.5248
-3.0799	-8.3161	-1.0258
-4.1342	-7.8549	-0.84891
-3.5871	-5.9909	-0.86229
-1.7221	-3.3763	-0.86953
0.084903	-1.4373	-0.87304
0.76016	-0.91209	-0.88174
-0.27826	-1.7428	-0.89063
-2.3757	-3.2105	-0.89822
-3.9665	-4.1081	-0.90592
-3.5873	-3.1388	-0.9139
-0.70912	0.18007	-0.9218
2.4545	3.6576	-0.92965
3.9978	5.3104	-0.93753
3.4172	4.3861	-0.94542
1.6042	1.8907	-0.9533
0.84972	0.66499	-0.96118
1.5352	1.3611	-0.96907
2.5374	2.7351	-0.97695
3.1803	3.0166	-0.98483
2.8785	0.76595	-0.99271
0.59785	-3.2406	-1.0006
-3.6476	-7.3979	-1.0085
-6.0228	-9.3224	-1.0164
-4.6749	-7.9674	-1.0242
-2.8326	-5.0722	-1.0321
-2.0627	-2.4106	-1.04
-1.6669	-1.4063	-1.0479
-2.1982	-2.3667	-1.0558
-4.9225	-4.5191	-1.0636
-7.137	-5.5329	-1.0715
-5.4725	-3.2176	-1.0794
-2.0729	1.0831	-1.0873
0.69243	5.2211	-1.0952
2.213	7.0879	-1.1031
2.0876	6.1862	-1.1109
0.1275	3.926	-1.1188
-1.6198	2.1021	-1.1267
-0.49269	2.1954	-1.1345
1.6396	3.2567	-1.1425
2.6625	3.9867	-1.1506
2.9491	3.9305	-1.158
2.3685	2.6331	-1.1653
-0.44992	-0.46246	-1.1755
-3.8524	-3.6736	-1.1837
-3.375	-3.3795	-1.1809
-0.31626	-0.75846	-1.1995
1.9859	1.341	-1.2467
3.6759	3.0284	-1.1694
4.5421	3.8842	-0.89031
2.444	1.4678	-0.53944
-0.7931	-2.2331	-0.26997
0.060933	-1.4666	-0.20597
3.6314	1.9813	-0.25458
6.2753	3.9822	-0.27051
7.1671	4.4639	-0.26703
5.9451	3.532	-0.27454
1.9887	-0.1967	-0.285
-2.7727	-4.9806	-0.29245
-3.7932	-5.5895	-0.2999
-2.234	-3.0161	-0.30798
