# Supplementary material for: Applying time-frequency analysis to assess cerebral autoregulation during hypercapnia
Source: PLoS One. 2017 Jul 27;12(7):e0181851. doi: 10.1371/journal.pone.0181851 (PMC5531479; doi:10.1371/journal.pone.0181851)
Supplement: S1 Dataset — Database of physiological signals registered in 50 volunteers during normocapnia and hypercapnia. (ZIP) [file pone.0181851.s001.zip › h13.csv]

ABP_smoothed_fluctuations[mmHg]	CBFV_smoothed_fluctuations[cm/s]	EtCO2[mmHg]
6.1707	7.3359	0.13778
5.1266	3.1583	-0.11553
3.7687	-0.53712	-0.38899
1.778	-3.7281	-0.59474
-1.0797	-6.3636	-0.65801
-4.2257	-8.1166	-0.63005
-6.7354	-8.6421	-0.61784
-8.433	-8.5253	-0.62264
-7.9696	-6.3624	-0.62047
-2.0201	2.4062	-0.61612
8.6223	16.524	-0.61382
14.311	22.181	-0.61238
8.8719	10.838	-0.6104
3.3567	-0.31747	-0.60822
3.6793	-1.8404	-0.60617
4.6058	-1.0306	-0.60415
2.6814	-2.9374	-0.60209
-1.8223	-7.6533	-0.60002
-6.1699	-11.855	-0.59797
-5.4786	-9.235	-0.59591
-0.54304	-1.5031	-0.59385
4.6418	5.4291	-0.5918
6.9191	7.3723	-0.58974
6.4728	4.1743	-0.58768
4.8076	-1.4592	-0.58562
3.4323	-5.3488	-0.58357
2.5822	-6.5387	-0.58151
1.5283	-6.5533	-0.57945
-0.79973	-7.3127	-0.57739
-5.4721	-10.675	-0.57534
-9.5099	-13.296	-0.57328
-8.1437	-9.5403	-0.57122
-4.2795	-3.6463	-0.56916
-1.3654	-0.11932	-0.56711
0.85879	1.9123	-0.56505
2.0934	1.9344	-0.56299
1.9946	-0.33677	-0.56094
0.9947	-2.8641	-0.55888
-0.87983	-5.0881	-0.55682
-4.1966	-8.6637	-0.55476
-7.6075	-12.085	-0.55271
-7.9039	-10.702	-0.55065
-5.2496	-5.6269	-0.54859
-1.8007	-0.97315	-0.54653
1.3002	2.1627	-0.54448
3.1352	2.8891	-0.54242
3.0174	0.39987	-0.54036
1.5155	-3.4771	-0.5383
-0.58813	-6.5855	-0.53625
-3.5094	-9.4046	-0.53419
-7.267	-12.508	-0.53213
-9.63	-13.467	-0.53007
-8.6907	-10.375	-0.52802
-5.3723	-5.315	-0.52596
-1.0259	-0.066925	-0.5239
2.983	4.0491	-0.52184
5.088	4.3623	-0.51979
5.1088	1.6133	-0.51773
4.0413	-0.55324	-0.51567
1.7502	-2.6281	-0.51361
-2.0625	-6.4896	-0.51156
-4.7859	-9.0573	-0.5095
-3.8138	-6.8624	-0.50744
-1.3889	-3.1583	-0.50538
0.47487	-0.82969	-0.50333
1.7499	0.12501	-0.50127
2.0573	-0.22991	-0.49921
0.85323	-1.8761	-0.49715
-1.8503	-4.5933	-0.4951
-5.3381	-7.4918	-0.49304
-7.1356	-7.6965	-0.49098
-5.715	-4.0355	-0.48892
-1.9506	1.0076	-0.48687
2.4991	5.833	-0.48481
6.0078	9.1135	-0.48275
7.7339	8.961	-0.48072
8.0482	6.4414	-0.47864
7.6186	3.7631	-0.47644
5.728	0.84669	-0.47457
2.3787	-2.2555	-0.47295
0.76131	-3.312	-0.46968
2.2798	-1.2555	-0.46743
5.0082	2.5634	-0.47165
7.2655	5.3251	-0.45773
8.0482	5.008	-0.43985
7.2566	2.312	-0.51973
5.3015	-1.0891	-0.53443
2.8741	-3.1879	-0.13022
-0.27565	-4.8637	0.43539
-4.5183	-8.0199	0.61176
-6.7945	-8.794	0.54269
-4.5392	-3.7276	0.54257
-0.51192	2.825	0.56393
2.9493	7.2687	0.55096
4.9388	8.419	0.53178
5.7632	7.3967	0.64359
5.7053	5.4239	0.91872
4.8092	3.3861	1.272
2.6478	1.1379	1.5486
-0.95411	-1.5918	1.6054
-3.3423	-2.6872	1.5656
-2.2578	-0.40153	1.5688
1.2165	4.0693	1.5771
4.8737	8.1269	1.5765
6.877	9.6056	1.5787
7.1566	8.7317	1.5812
6.4065	6.7105	1.5831
5.2421	4.6924	1.5851
2.7091	2.0352	1.5872
-1.3432	-1.1935	1.5893
-4.4813	-2.4492	1.5913
-4.7293	-0.14548	1.5934
-1.6285	5.4537	1.5954
2.3307	11.595	1.5975
5.3656	15.598	1.5995
7.1064	16.158	1.6016
7.6237	14.036	1.6037
6.8196	10.889	1.6057
4.5709	8.2175	1.6077
1.2468	5.4772	1.6099
-1.426	3.4364	1.6121
-0.088978	5.5018	1.6132
3.0202	9.3468	1.6167
4.114	10.694	1.6208
3.8095	9.246	1.6095
2.769	6.7426	1.6242
0.93184	4.7896	1.676
-2.9005	1.2062	1.5341
-6.9283	-2.788	0.99845
-5.7777	-0.99887	0.087697
-1.6324	5.1156	-0.46344
1.9427	10.696	-0.37395
4.4673	12.085	-0.33884
5.2752	9.9054	-0.37041
4.3466	6.1911	-0.36294
2.5368	2.9078	-0.35428
-0.40068	-0.45037	-0.35476
-4.7942	-5.0369	-0.35381
-6.9289	-6.4141	-0.35101
-4.175	-1.6723	-0.34891
-1.1941	2.0118	-0.34701
-1.0375	1.535	-0.34491
-3.565	-0.47606	-0.34285
-6.2851	-1.968	-0.34078
-6.7254	-1.4819	-0.33867
-5.002	1.7069	-0.33687
-1.798	6.5	-0.33445
1.6748	10.521	-0.33176
3.2915	11.546	-0.33365
2.8572	9.619	-0.3283
1.2899	6.1767	-0.26969
-1.5119	2.315	-0.023918
-5.3946	-1.0495	0.42756
-8.7783	-3.2466	0.72318
-9.8416	-3.1065	0.70425
-7.1078	1.0807	0.669
-2.7199	6.4339	0.68979
0.35984	8.9369	0.69412
2.1685	8.4722	0.66933
2.4761	6.3227	0.69573
0.93716	3.8918	0.77355
-1.7482	1.1722	0.44972
-3.6596	-0.23876	-0.2105
-2.0582	3.0976	-0.38119
1.1832	7.542	-0.27689
3.4164	9.0355	-0.29001
4.2797	8.1977	-0.30042
3.9453	5.7069	-0.29009
2.6293	2.286	-0.28788
0.34567	-0.9483	-0.28786
-3.0418	-4.1052	-0.28548
-7.608	-8.4512	-0.28303
-10.736	-10.872	-0.28112
-9.2585	-7.063	-0.27909
-5.3559	-0.45418	-0.277
-0.98201	5.1961	-0.27495
3.0163	8.0529	-0.27289
4.9632	7.5201	-0.27083
4.3346	4.4547	-0.26878
1.834	0.54915	-0.26672
-0.57846	-2.4821	-0.26466
-0.82763	-2.6701	-0.26261
2.2069	1.2037	-0.26055
5.7888	5.0797	-0.25849
7.5644	5.5379	-0.25643
7.2077	2.2739	-0.25438
5.7764	-2.3144	-0.25232
3.8472	-6.3178	-0.25026
0.75646	-9.6013	-0.2482
-3.3155	-12.118	-0.24615
-7.0201	-13.675	-0.24409
-8.4214	-13.077	-0.24203
-6.1595	-9.2196	-0.23997
-3.1857	-4.7616	-0.23792
-1.1222	-1.6704	-0.23586
0.83632	-0.054385	-0.2338
1.7862	-0.39396	-0.23174
1.0651	-2.5141	-0.22969
-0.88386	-5.1286	-0.22763
-3.2868	-7.2772	-0.22557
-4.9465	-8.0458	-0.22351
-3.4814	-5.2168	-0.22145
0.92102	0.67046	-0.2194
4.7312	5.3428	-0.21735
6.9895	6.7514	-0.21525
7.6107	4.7668	-0.2132
6.5637	0.54427	-0.21137
3.6605	-4.6104	-0.20917
-0.95846	-9.2844	-0.20626
-5.0577	-11.716	-0.20526
-6.328	-10.579	-0.20551
-4.4029	-6.2953	-0.19486
-0.97063	-1.0122	-0.19954
1.4491	2.4728	-0.26199
3.459	4.1164	-0.33353
4.9699	4.2503	-0.34363
4.6675	2.8916	-0.22173
1.9734	-0.18557	0.10265
-2.4325	-4.2234	0.58843
-4.9324	-5.3143	0.86468
-3.682	-1.8263	0.8289
-0.39136	3.5163	0.81079
2.0418	6.7097	0.81907
2.3291	5.9023	0.81643
1.8619	2.9319	0.87911
0.6315	-0.20937	0.81805
-1.9555	-2.4245	0.45158
-5.9782	-5.5133	0.056236
-9.9587	-9.0952	-0.13621
-9.9774	-7.8071	-0.17691
-6.9745	-2.5676	-0.16031
-4.425	1.8151	-0.15813
-2.3758	3.8636	-0.15869
-1.202	3.436	-0.15553
-1.6534	1.0861	-0.15334
-3.7462	-2.0315	-0.15153
-7.0789	-5.1321	-0.14939
-10.775	-8.0932	-0.1476
-12.975	-9.1588	-0.14545
-11.537	-5.83	-0.14216
-7.6036	-0.24828	-0.1435
-2.911	4.5495	-0.1394
1.3381	6.6713	-0.1223
3.2938	5.2375	-0.17759
1.9631	1.1603	-0.1515
-2.0397	-3.1301	0.23849
-4.8081	-4.7941	0.67423
-3.7674	-2.786	0.85671
-0.78694	0.42015	0.8864
1.8452	2.3966	0.87577
2.4992	1.9362	0.88029
0.86791	-0.12402	0.87404
-3.1238	-3.5673	0.87732
-8.9731	-8.3125	0.90748
-12.601	-10.26	0.64502
-10.932	-6.2968	0.0226
-6.7173	0.32131	-0.1842
-2.0447	5.8365	-0.088335
1.6264	7.9453	-0.099388
2.5102	6.515	-0.10813
-0.15226	1.9112	-0.098733
-4.5197	-3.4308	-0.097299
-5.2894	-4.034	-0.096384
-2.6187	-0.32685	-0.093824
0.68405	3.9634	-0.0918
3.9489	6.5329	-0.089809
5.8931	5.9551	-0.087715
5.4033	2.485	-0.085662
2.5999	-1.4641	-0.08361
-0.99107	-4.7928	-0.08155
-3.0934	-6.6546	-0.079493
-1.6292	-4.3872	-0.077435
1.8375	0.13623	-0.075378
3.7497	2.195	-0.073323
4.2613	1.7577	-0.071255
3.749	-0.38091	-0.069206
1.9787	-3.6227	-0.067195
-2.1061	-7.7945	-0.065034
-7.6581	-11.66	-0.062895
-10.421	-12.111	-0.06143
-9.1097	-7.9116	-0.058519
-5.5504	-1.0006	-0.055577
-2.9665	3.2253	-0.061337
0.53959	5.8635	-0.039012
4.3691	7.901	-0.043787
2.7161	6.2523	-0.15145
-1.4173	1.8874	0.20594
-3.1989	-0.52545	0.88897
-0.54015	3.5004	1.0032
2.2799	6.3621	0.94185
3.4629	5.4962	0.96179
4.1058	4.3882	0.94927
2.7905	2.2513	1.0095
-0.85565	-1.6287	1.0008
-5.2758	-6.3498	0.59731
-6.6625	-6.9512	0.14783
-3.8571	-1.9521	-0.017605
-0.93439	2.5195	-0.033274
1.3782	4.7446	-0.018782
2.6591	4.8592	-0.019398
1.2679	2.8171	-0.018593
-2.6807	-1.2295	-0.015523
-6.6275	-4.7534	-0.013577
-5.7004	-2.2473	-0.011654
-2.226	2.844	-0.0095256
0.02979	5.3489	-0.007476
1.6682	5.8399	-0.0054457
2.2318	4.8725	-0.0033405
0.81719	2.2629	-0.0012527
-2.8462	-2.5624	0.00052642
-5.9167	-5.907	0.0028999
-5.2026	-3.7563	0.0056608
-2.1841	0.84462	0.004278
1.036	4.7841	0.011854
2.9903	6.2213	0.020328
3.2032	4.272	-0.031398
1.2296	0.080297	0.038311
-2.4931	-3.9913	0.40018
-4.8796	-5.1923	0.79545
-4.3634	-2.7347	1.0171
-1.7796	1.5811	1.0401
1.0524	4.3854	1.0187
3.0003	4.4682	1.0279
3.7186	3.0004	1.0309
2.5117	0.81321	1.031
-0.67684	-1.8891	1.0335
-4.7522	-4.9609	1.036
-6.2644	-5.0814	1.0374
-3.8777	-1.0768	1.0396
-0.72267	3.2208	1.0445
1.2632	5.4335	1.0379
1.7135	5.1656	1.0424
1.1162	3.2697	1.091
-1.6998	-0.81839	1.0082
-6.3613	-6.0003	0.68396
-8.2597	-6.9422	0.29603
-6.4557	-3.4786	0.048113
-3.3052	0.51178	0.039962
-0.55896	3.3088	0.069843
1.399	4.4133	0.06147
2.8723	4.0255	0.062755
3.4457	2.6758	0.067374
2.3277	0.06014	0.068812
-1.0395	-4.3552	0.070391
-3.967	-6.6054	0.072939
-3.6777	-3.6988	0.075132
-0.20522	1.7269	0.075281
4.079	7.1923	0.082341
6.8438	10.226	0.081362
7.4741	8.904	0.05736
7.0753	5.6402	0.15027
5.7012	2.2449	0.4305
2.0671	-1.3657	0.82347
-1.829	-4.1724	1.105
-2.9887	-4.6231	1.114
-0.8243	-1.6331	1.0872
3.028	3.4535	1.097
6.0472	7.5951	1.0935
6.8713	8.209	1.1347
5.4016	5.6179	1.0687
2.8846	2.1912	0.75359
2.0612	1.2093	0.34717
3.6478	3.3504	0.087585
6.356	6.658	0.091462
7.7302	7.4299	0.12636
6.565	5.1204	0.11596
3.2299	1.5421	0.11597
0.349	-1.7044	0.11989
-0.18084	-2.8223	0.12086
1.3183	-0.26463	0.1311
1.5972	1.7111	0.12196
-1.4324	-0.56157	0.102
-2.9365	-1.0014	0.19129
-1.2229	2.4628	-0.27542
1.9952	7.7431	-1.636
5.1488	13.446	-2.0283
7.798	17.3	-1.7747
9.5529	17.612	-1.5783
9.6759	14.494	-1.139
8.758	9.9893	-0.7995
6.9157	5.3273	-0.80583
2.8273	-0.53739	-0.86971
-2.0793	-5.7573	-0.85482
-3.6589	-5.7301	-0.84314
-2.0313	-2.1268	-0.84514
0.3907	0.88775	-0.84172
1.7446	1.8346	-0.84734
2.4954	1.4408	-0.83231
3.4053	0.67577	-0.80754
2.8766	-1.4075	-0.94662
0.0042004	-5.6009	-1.4424
-4.5215	-11.264	-2.3415
-6.0257	-11.952	-2.9144
-2.6692	-5.7492	-2.8425
1.0129	-0.52281	-2.809
3.7057	1.6301	-2.8189
5.1491	0.90211	-2.8224
4.6856	-2.6672	-2.8921
1.6179	-8.7845	-2.6939
-2.9472	-14.993	-2.0778
-5.3432	-16.031	-1.3186
-4.1758	-11.808	-0.79938
-0.52314	-6.3002	-0.76848
2.6018	-3.1877	-0.82306
4.2393	-3.326	-0.80261
4.9024	-5.4684	-0.80569
3.6672	-8.6994	-0.76995
0.75416	-11.748	-0.52988
-2.0388	-12.878	-0.00077342
-1.602	-10.13	0.27001
1.8423	-5.1587	0.20189
5.2454	-1.8909	0.20338
8.0984	-0.11189	0.21748
9.4622	0.31431	0.21378
8.7991	-0.62971	0.21619
7.3539	-2.3007	0.21919
4.4441	-4.8733	0.22084
0.6369	-7.3667	0.22293
1.5183	-5.5126	0.22503
5.3407	-0.20357	0.22706
8.3249	3.9271	0.22913
9.1388	3.3759	0.23118
8.3316	-0.13169	0.23324
5.5097	-4.8684	0.2353
0.56764	-9.3113	0.23735
-3.9833	-11.532	0.23941
-5.9481	-10.581	0.24147
-4.6773	-7.2072	0.24353
-2.0026	-2.846	0.24558
-0.31435	0.17079	0.24764
-0.7228	-0.90224	0.2497
-2.9571	-4.2509	0.25176
-5.9403	-6.9109	0.25381
-7.9212	-7.8578	0.25587
-7.2312	-5.5644	0.25793
-3.1672	0.88455	0.25999
1.4855	5.6039	0.26204
4.7364	6.3881	0.2641
6.2841	5.3701	0.26616
5.8982	2.2899	0.26822
3.3474	-2.5703	0.27027
-1.0628	-7.6766	0.27233
-3.3575	-9.0124	0.27439
-0.93457	-4.5271	0.27645
2.4858	1.2051	0.2785
4.767	4.1363	0.28056
5.5765	3.02	0.28262
5.2649	0.036988	0.28468
3.6093	-3.6362	0.28673
0.2292	-7.5468	0.28879
-4.5045	-11.313	0.29085
-9.3099	-13.91	0.2929
-10.723	-12.283	0.29496
-7.6255	-5.8152	0.29702
-2.7388	2.1133	0.29908
1.7075	8.1782	0.30113
4.2191	9.865	0.30319
4.1656	6.431	0.30525
2.4234	1.3314	0.30731
0.053288	-2.2238	0.30936
-2.313	-3.9542	0.31142
-3.2884	-3.2159	0.31348
-0.55068	1.4667	0.31554
3.9848	7.1602	0.31759
7.1788	9.9727	0.31965
8.8625	9.8342	0.32171
8.8116	7.467	0.32377
6.7289	3.7199	0.32582
3.179	-0.77761	0.32788
-0.42774	-4.4161	0.32994
-1.2266	-3.0778	0.332
1.1818	2.8109	0.33405
4.3649	8.1622	0.33611
5.5543	9.4769	0.33817
4.7475	7.0714	0.34022
4.0828	4.0488	0.34231
2.239	0.75533	0.34433
-1.6798	-2.5822	0.34631
-4.5772	-3.7091	0.34861
-4.2577	-1.1741	0.35062
-1.0514	4.4515	0.35165
1.7257	9.4342	0.35702
3.243	11.494	0.35552
5.0307	11.092	0.345
4.8835	9.1379	0.4
1.9766	5.4256	0.36697
-2.0793	0.080778	0.0022055
-3.5382	-1.2056	-0.41732
-1.5161	2.7127	-0.63769
1.4442	7.2598	-0.6417
3.3154	9.7	-0.61942
4.0148	8.8755	-0.62622
3.7311	4.9935	-0.62391
0.87787	-0.35445	-0.62014
-3.2276	-4.8516	-0.61862
-5.2265	-6.0396	-0.61617
-4.0217	-2.9838	-0.61554
-1.1525	1.8008	-0.61234
0.52643	3.6396	-0.60416
1.8751	3.3015	-0.62872
2.821	2.0353	-0.59488
2.0346	-0.020365	-0.49887
-1.0529	-3.8046	-0.88682
-4.2872	-6.8545	-1.5457
-3.9378	-4.5266	-1.6519
-1.1278	0.94017	-1.5751
1.3797	5.042	-1.5967
2.0076	5.0378	-1.5957
2.5719	3.2243	-1.5837
2.6653	0.65175	-1.5883
0.55107	-2.9746	-1.5748
-3.6172	-7.8019	-1.3041
-8.0198	-12.099	-0.77042
-8.5839	-10.713	-0.51097
-5.6981	-4.6048	-0.57675
-3.3319	0.096304	-0.5881
-1.5506	1.8046	-0.56507
0.23794	1.9568	-0.57142
1.7819	2.5187	-0.58969
1.0311	1.0129	-0.52242
-2.2628	-3.221	-0.26722
-5.4748	-7.036	0.19787
-5.4861	-6.3063	0.48722
-2.1724	-1.3906	0.44562
0.70168	1.5125	0.43264
3.0466	2.4724	0.44948
4.592	2.0095	0.44731
3.9004	-0.77515	0.44797
0.68692	-5.7157	0.45153
-4.0258	-11.031	0.45368
-6.952	-11.944	0.45537
-6.366	-7.0098	0.45747
-3.5061	-0.46427	0.45958
-0.35643	4.1889	0.46161
1.6234	5.4708	0.46367
2.4489	4.5391	0.46573
0.99484	1.3906	0.46779
-3.486	-3.7404	0.46984
-6.9686	-6.0461	0.4719
-6.5355	-2.8792	0.47396
-3.6964	2.2409	0.47602
-1.0064	5.9131	0.47807
0.025911	6.5138	0.48013
0.68662	5.2123	0.48219
0.35032	2.9631	0.48425
-2.4484	0.15962	0.4863
-6.7368	-3.6	0.48836
-10.078	-6.6736	0.49042
-8.8513	-3.7212	0.49248
-4.2603	3.2068	0.49453
0.70912	8.9763	0.49659
5.6231	12.291	0.49865
7.8406	10.802	0.50071
