# Supplementary material for: Applying time-frequency analysis to assess cerebral autoregulation during hypercapnia
Source: PLoS One. 2017 Jul 27;12(7):e0181851. doi: 10.1371/journal.pone.0181851 (PMC5531479; doi:10.1371/journal.pone.0181851)
Supplement: S1 Dataset — Database of physiological signals registered in 50 volunteers during normocapnia and hypercapnia. (ZIP) [file pone.0181851.s001.zip › h14.csv]

ABP_smoothed_fluctuations[mmHg]	CBFV_smoothed_fluctuations[cm/s]	EtCO2[mmHg]
3.2958	2.0981	-0.16257
-1.2059	-3.6594	-0.64216
-6.2834	-9.1017	-0.59167
-7.8104	-9.2286	-0.57042
-6.3652	-8.3458	-0.59195
-3.1873	-3.1869	-0.58866
0.69963	-1.3503	-0.59619
3.5984	-13.38	-0.60023
4.8249	-2.7598	-0.57792
5.0262	7.4707	-0.68026
4.6228	4.6572	-0.5993
3.1774	1.6324	0.073696
-0.67918	-1.6816	0.44431
-4.4879	-4.8279	0.36808
-4.693	-5.2703	0.37099
-3.3712	-3.4321	0.37451
-1.0292	0.11192	0.36467
1.5176	3.0219	0.36709
2.8432	3.2033	0.35997
2.4958	1.5184	0.32746
1.3322	-0.16332	0.42769
-0.86668	-2.2379	0.36093
-4.9001	-6.3632	-0.33653
-8.2024	-9.3092	-0.74244
-8.8612	-9.1602	-0.65134
-6.8443	-6.4402	-0.66375
-2.8642	-1.5041	-0.67386
2.1875	3.1074	-0.67318
5.0202	4.0552	-0.6789
4.8787	2.0013	-0.6823
5.3291	1.8073	-0.68598
3.1958	1.706	-0.68984
-1.5147	-0.88668	-0.69367
-2.9155	-5.2041	-0.69785
-1.4426	-5.0781	-0.70005
0.74725	-1.727	-0.7078
2.4308	0.084068	-0.70758
3.5289	-0.10036	-0.69402
3.6302	-1.5624	-0.79132
2.7044	-3.0842	-0.66236
0.8866	-4.0524	-0.053249
-2.0134	-5.8959	0.28232
-5.302	-8.9809	0.26311
-7.1976	-10.932	0.26296
-5.5754	-6.9948	0.2618
-1.5334	-1.226	0.25629
2.7743	3.0765	0.25311
5.9709	5.7744	0.24913
7.551	6.811	0.24532
7.2652	6.1355	0.24154
5.9503	4.8341	0.23772
3.8303	2.9768	0.23391
-0.80304	-2.0455	0.2301
-4.2043	-5.3201	0.22628
-3.7031	-3.8156	0.22247
-2.3058	-2.4602	0.21866
-0.19652	-0.60593	0.21485
2.1096	2.1849	0.21104
2.6199	2.6013	0.20723
0.59191	-0.69587	0.20341
-1.017	-1.0291	0.19963
-4.0581	-2.9833	0.19576
-8.4458	-8.5058	0.19197
-8.4239	-8.0644	0.18839
-5.74	-3.8719	0.1835
-2.2939	0.039993	0.18316
0.99567	2.2974	0.1716
3.071	3.1271	0.16854
3.3636	2.6401	0.22931
2.4064	0.42705	0.015472
0.19376	-2.53	-0.47709
-3.7669	-4.3693	-0.78154
-6.9764	-8.1939	-0.85973
-7.1931	-9.9493	-0.84811
-4.6206	-3.1983	-0.85324
-1.6658	0.81387	-0.85809
1.1188	0.16695	-0.8611
2.4579	-1.1481	-0.86526
1.7126	-1.0938	-0.86903
0.83484	-2.6114	-0.87276
-1.1236	-5.6667	-0.87663
-5.3516	-8.8135	-0.8805
-8.3573	-12.121	-0.88406
-8.5088	-12.71	-0.88825
-6.4503	-7.9364	-0.89233
-3.0008	-1.9055	-0.89285
-0.23926	1.3283	-0.90756
1.2861	2.0037	-0.90073
2.5406	2.9059	-0.76551
2.5255	2.1779	-0.38227
1.0304	-0.33322	0.054922
-1.0947	-2.4235	0.12912
-4.3762	-5.0371	0.064387
-7.1783	-7.2653	0.073914
-5.8108	-5.5476	0.071716
-2.3806	-1.6446	0.065405
1.398	2.3579	0.062649
4.1714	4.7592	0.058564
4.5331	4.2829	0.054738
3.9764	2.0097	0.050993
2.9944	-0.53809	0.047157
0.8461	-2.6891	0.043342
-3.4119	-6.8382	0.039536
-7.46	-10.884	0.035723
-7.4598	-10.331	0.031912
-4.8408	-8.457	0.028101
-0.78905	-3.675	0.02429
2.776	1.2313	0.020479
4.1954	1.3881	0.016667
4.5447	0.86232	0.012856
3.581	0.16063	0.009045
0.88766	-1.5618	0.0052338
-2.7334	-3.8233	0.0014226
-4.7476	-5.2395	-0.0023886
-3.573	-4.4862	-0.0061998
-0.36756	-1.0364	-0.010011
2.7903	4.4252	-0.013822
4.3788	6.2982	-0.017633
4.4302	3.3628	-0.021445
4.1311	1.7414	-0.025256
2.8967	0.8181	-0.029067
0.0014404	-1.9102	-0.032878
-4.1444	-7.2607	-0.03669
-7.2685	-10.976	-0.040501
-7.3433	-9.7658	-0.044312
-4.9941	-7.4335	-0.048123
-1.469	-4.0202	-0.051934
1.4797	0.29917	-0.055746
2.7412	3.3548	-0.059557
3.0047	2.8651	-0.063368
2.7263	0.27853	-0.067179
1.3245	-2.4142	-0.07099
-2.6697	-4.9498	-0.074802
-5.2768	-8.1037	-0.078613
-4.0442	-10.311	-0.082424
-2.2834	-7.5413	-0.086235
0.4843	-3.3572	-0.090048
2.5947	-2.0202	-0.093855
2.5605	-3.524	-0.097662
2.7789	-2.8152	-0.10151
1.4454	-2.7446	-0.10526
-2.6131	-6.4091	-0.10902
-4.1141	-7.8818	-0.11329
-2.6812	-6.3771	-0.11581
-0.12989	-2.653	-0.12187
2.7701	3.2228	-0.12571
5.1365	7.3869	-0.10925
5.2165	4.5189	-0.20332
4.4861	0.38098	-0.092318
4.816	2.6348	0.52737
1.9635	0.50351	0.89398
-2.9763	-5.8684	0.84996
-4.7497	-6.6763	0.84272
-4.3759	-4.512	0.84847
-2.7273	-2.146	0.83967
-0.30384	0.83073	0.83899
2.2229	4.8814	0.83495
4.8661	6.8639	0.81238
5.3857	7.0512	0.89323
4.6167	5.9455	0.74727
3.678	3.151	0.14449
-1.1281	-1.708	-0.17556
-5.5542	-4.3995	-0.18649
-5.2525	-2.9526	-0.193
-3.4134	-1.0606	-0.19698
0.38585	6.1268	-0.20045
5.1389	11.461	-0.20443
7.7392	12.341	-0.20818
7.6947	12.292	-0.21201
7.3158	12.017	-0.21582
6.1273	9.4222	-0.21963
2.6089	4.4622	-0.22344
-2.834	-0.56322	-0.22725
-5.0772	-2.5023	-0.23106
-4.3827	-1.7996	-0.23487
-2.2883	0.85344	-0.23868
0.92919	5.7926	-0.2425
4.254	10.758	-0.24631
5.6431	10.283	-0.25012
5.959	9.2556	-0.25393
5.6167	8.6176	-0.25774
3.7117	5.3034	-0.26155
-0.97849	-0.37799	-0.26538
-4.672	-4.6238	-0.26914
-4.2337	-4.8138	-0.27301
-1.7344	-2.0714	-0.27688
2.0455	3.9991	-0.28
6.0102	9.1723	-0.28702
7.9211	9.6489	-0.28013
7.1468	6.1238	-0.29916
5.1758	1.9813	-0.34542
3.0382	-1.207	-0.12686
-0.15049	-4.04	0.31086
-5.1442	-7.4883	0.639
-7.3124	-8.6252	0.7123
-6.5158	-6.693	0.67906
-4.7392	-3.3801	0.68192
-2.1139	-0.075441	0.67727
0.77044	3.4877	0.6786
2.2738	4.4846	0.64552
1.5868	3.3802	0.72694
-1.2241	0.92854	0.67286
-5.4294	-3.7542	-0.039211
-8.844	-7.4167	-0.41043
-9.1762	-6.6842	-0.33291
-6.237	-1.7416	-0.35504
-2.1288	4.0347	-0.35736
2.5775	9.9564	-0.35998
4.0425	11.218	-0.36489
3.3985	8.7294	-0.36816
2.7255	5.43	-0.37202
-0.53945	0.36759	-0.37592
-4.8585	-3.7501	-0.37969
-6.9211	-4.405	-0.38351
-6.6878	-5.324	-0.38732
-5.7388	-5.1575	-0.39113
-3.6872	-1.3212	-0.39494
-0.23716	3.3728	-0.39875
0.12237	0.44427	-0.40257
-0.3269	-1.6862	-0.40637
-1.5053	-1.6688	-0.41019
-6.036	-7.0267	-0.41401
-9.1484	-10.032	-0.41777
-8.4227	-8.4819	-0.42172
-4.7967	-5.0287	-0.42529
0.27889	0.23057	-0.42918
5.2353	6.4109	-0.43491
6.8925	6.8581	-0.42744
6.5248	3.9881	-0.4557
5.5734	2.1302	-0.39245
1.7061	-0.7726	0.14485
-2.8126	-3.9421	0.60774
-4.6582	-5.1875	0.54966
-3.7522	-3.5513	0.5311
-1.3092	0.021716	0.54053
2.2232	4.8078	0.53128
5.0749	7.6932	0.5291
5.2659	6.2583	0.52515
4.7937	5.7944	0.52109
2.478	4.7624	0.51742
-2.1492	1.1976	0.5136
-4.8048	-0.49078	0.50977
-4.2772	-0.2472	0.50597
-1.3865	4.487	0.50215
2.6846	13.365	0.49834
6.1953	16.115	0.49453
6.7009	14.044	0.49072
6.0712	12.024	0.48691
5.9758	11.682	0.4831
4.2276	8.5077	0.47929
1.0476	3.8377	0.47548
-2.2236	1.0402	0.47166
-6.2289	-2.9136	0.46785
-7.6542	-3.8558	0.46404
-4.0375	2.5652	0.46023
1.4369	11.37	0.45643
6.3531	15.893	0.45255
7.6072	15.09	0.44899
6.7151	13.115	0.44493
7.1612	13.539	0.52142
4.1639	10.3	0.9945
0.034075	4.542	1.4797
0.35645	3.3032	1.4454
1.5941	7.7221	1.4108
4.131	10.623	1.4316
6.2471	10.156	1.4118
5.2252	9.7221	1.3963
4.3545	7.3708	1.4955
2.071	2.8272	1.3376
-3.3737	-2.4781	0.71633
-6.8973	-6.2605	0.40418
-6.8003	-6.4485	0.39857
-4.0153	-1.9519	0.39121
0.21321	5.3126	0.3877
3.9976	9.2018	0.38415
5.7877	9.0462	0.38012
6.4054	8.3127	0.3764
5.9914	8.4045	0.37258
1.2931	4.7385	0.36876
-2.6092	0.34418	0.36495
-2.6167	-0.68478	0.36114
-0.84416	2.4297	0.35733
3.0858	8.9293	0.35352
8.4493	15.192	0.34971
11.295	16.928	0.34589
11.479	15.95	0.34208
10.315	14.144	0.33827
6.9028	9.7046	0.33446
1.5921	6.8816	0.33065
-2.0907	3.3913	0.32684
-2.1027	0.59476	0.32303
-0.031684	5.4704	0.31922
3.5214	11.248	0.3154
5.7573	12.475	0.31159
5.4424	10.541	0.30778
3.7745	8.499	0.30397
1.2137	6.1905	0.30016
-3.529	0.49042	0.29635
-8.0387	-6.0552	0.29254
-9.3855	-7.0215	0.28873
-7.006	-2.0525	0.28491
-2.5472	2.4962	0.2811
2.6727	9.2715	0.27729
4.2077	9.4809	0.27349
4.7869	7.355	0.26966
4.8084	5.4906	0.26586
0.18128	-1.0146	0.26211
-2.7691	-3.4251	0.25804
-2.7919	-2.1684	0.25489
-1.5181	-0.51327	0.24985
1.866	4.423	0.24694
5.5496	9.7614	0.24971
7.83	11.233	0.19664
8.0128	10.185	0.39215
6.9384	8.449	0.83713
5.6616	5.6135	1.1519
2.0504	0.43133	1.2466
-3.1465	-4.2365	1.2179
-6.2487	-4.4056	1.2145
-5.8002	-4.1206	1.2138
-3.4113	-1.4914	1.2075
-0.089053	3.6392	1.2069
3.1455	6.9994	1.1992
3.9622	6.9132	1.1842
4.4569	6.3909	1.2588
4.4258	5.1632	1.087
2.1759	1.7807	0.54553
-2.7674	-3.0398	0.23015
-5.8019	-6.6288	0.16822
-5.2626	-5.6274	0.17612
-3.2787	-0.51928	0.17059
0.83673	2.823	0.16657
5.6801	8.7736	0.16307
9.1009	11.567	0.15909
10.232	10.488	0.15535
9.7076	9.571	0.15152
8.4605	7.4824	0.14771
4.3535	3.8659	0.1439
-1.0347	-0.6665	0.14009
-2.1514	-4.4121	0.13628
-1.7686	-4.0089	0.13247
0.086933	0.90826	0.12865
2.9656	4.4033	0.12484
5.1333	4.0417	0.12103
6.1509	4.3361	0.11722
5.7428	3.9383	0.11341
4.0396	0.64894	0.1096
0.098186	-4.9197	0.10579
-5.6093	-9.8104	0.10198
-7.3119	-11.731	0.098165
-5.872	-10.196	0.094354
-2.89	-6.2216	0.090543
0.7344	-0.33125	0.086731
3.8337	5.8627	0.08292
6.29	7.2596	0.079109
5.9513	3.6161	0.075298
5.671	3.8181	0.071486
4.3351	4.893	0.067675
-1.9497	-3.5157	0.063864
-6.0718	-6.8726	0.060053
-6.9101	-6.9994	0.056242
-5.2244	-4.071	0.05243
-1.5602	2.3006	0.048619
1.9894	3.3132	0.044808
5.5068	5.2742	0.040997
5.8781	7.6317	0.037186
5.0684	6.6781	0.033374
2.4867	1.8736	0.029563
-3.1363	-4.447	0.025752
-7.1522	-8.8523	0.021941
-6.9086	-4.8425	0.018129
-3.311	-1.4352	0.014318
1.5652	4.0315	0.010507
6.1491	9.8077	0.0066958
8.7606	9.0952	0.0028846
8.4512	9.1321	-0.00092661
7.0901	6.7238	-0.0047378
4.3594	2.0305	-0.008549
-0.44666	-4.2941	-0.01236
-6.257	-11.979	-0.016171
-8.5347	-14.895	-0.019983
-6.6764	-12.133	-0.023794
-2.5952	-4.7957	-0.027605
1.5447	2.8924	-0.031416
3.2332	1.7019	-0.035228
3.9052	-0.078753	-0.039039
3.4639	-0.96517	-0.04285
0.53161	-2.994	-0.046661
-4.1369	-5.9529	-0.050472
-4.8518	-6.5799	-0.054284
-2.1433	-2.4911	-0.058095
2.2315	5.4562	-0.061906
6.7361	11.118	-0.065717
9.3415	11.406	-0.069528
8.9534	10.709	-0.07334
7.0265	8.0016	-0.077151
3.0334	2.6736	-0.080962
-2.2554	-2.7929	-0.084773
-3.5695	-3.2923	-0.088585
-3.037	-2.0157	-0.092396
-1.651	-0.25994	-0.096207
0.36446	1.4102	-0.10002
0.97037	0.7323	-0.10383
0.93449	0.78305	-0.10764
-0.10011	0.21197	-0.11145
-3.327	-3.0537	-0.11526
-8.5252	-7.5988	-0.11907
-10.008	-7.8655	-0.12289
-6.7962	-2.4487	-0.1267
-1.2065	6.1976	-0.13051
3.0609	11.683	-0.13432
3.2195	9.1714	-0.13813
4.0501	8.8697	-0.14194
3.4105	7.598	-0.14575
-1.9141	-0.55934	-0.14956
-5.6468	-5.0015	-0.15338
-5.6037	-5.2416	-0.15719
-3.6753	-4.2369	-0.161
-1.5007	-0.91409	-0.16481
1.8364	0.98579	-0.16862
3.4132	0.20758	-0.17243
2.8109	-1.8484	-0.17624
0.75883	-4.4151	-0.18005
-4.6727	-9.484	-0.18386
-7.3642	-14.88	-0.18768
-6.1398	-14.187	-0.19149
-4.4835	-6.9467	-0.1953
-0.83726	-4.3097	-0.19911
0.7285	-3.6773	-0.20292
1.1053	-2.9447	-0.20673
-0.2219	-3.25	-0.21054
-4.4531	-6.0454	-0.21435
-6.7733	-9.5928	-0.21817
-6.1788	-8.9708	-0.22198
-3.4309	-4.0141	-0.22579
0.33866	0.59245	-0.2296
3.1331	2.7807	-0.23341
4.7129	3.3312	-0.23722
4.7824	3.318	-0.24103
2.2271	0.81571	-0.24484
-2.8585	-5.7977	-0.24866
-5.0392	-7.9919	-0.25247
-4.3678	-6.6231	-0.25628
-2.4711	-4.3173	-0.26009
-0.29618	-1.3516	-0.2639
0.042117	-0.54125	-0.26771
0.30036	0.01857	-0.27152
-1.73	-2.1145	-0.27533
-6.0093	-5.9808	-0.27915
-8.1535	-6.3929	-0.28296
-7.4589	-6.2186	-0.28677
-4.5954	-2.8438	-0.29058
-0.55269	1.8046	-0.29439
3.8325	7.1619	-0.2982
7.0321	12.974	-0.30201
6.9527	10.889	-0.30582
5.0769	6.5496	-0.30963
1.2473	1.9995	-0.31345
-3.1131	-2.999	-0.31726
-3.1297	-5.173	-0.32107
-0.48628	-2.1396	-0.32488
3.2049	2.5264	-0.32869
5.7709	3.197	-0.3325
6.1923	0.90575	-0.33631
5.7651	0.90405	-0.34012
2.8016	-3.7323	-0.34394
-1.2893	-10.592	-0.34775
-3.1844	-12.763	-0.35156
-1.5272	-9.3582	-0.35537
1.339	-5.8062	-0.35918
4.3814	-3.048	-0.36299
5.3248	-2.3141	-0.3668
4.1227	-3.6537	-0.37061
1.6211	-6.8516	-0.37443
-4.0814	-13.571	-0.37824
-7.5022	-16.387	-0.38205
-7.3176	-13.933	-0.38586
-5.7748	-10.982	-0.38967
-2.4295	-8.151	-0.39348
-0.31174	-5.3524	-0.39729
0.20228	-4.7021	-0.4011
-0.058426	-5.6702	-0.40492
-2.5374	-8.4901	-0.40873
-7.7935	-13.028	-0.41254
-8.7442	-12.403	-0.41635
-6.976	-8.5453	-0.42016
-4.2249	-5.1804	-0.42397
-0.73615	-3.3393	-0.42778
1.1647	-2.0921	-0.43159
0.93303	0.84025	-0.4354
0.35199	1.4677	-0.43922
-1.4232	-2.8502	-0.44303
-6.6173	-8.8764	-0.44684
-8.1015	-9.0208	-0.45065
-5.8692	-6.0207	-0.45446
-3.0459	-2.5817	-0.45827
0.29716	3.0834	-0.46208
2.8728	4.708	-0.46589
3.7547	4.1955	-0.46971
3.1773	3.7305	-0.47352
0.7505	1.9842	-0.47733
-4.314	-3.6659	-0.48114
-6.2164	-6.1567	-0.48495
-4.8265	-4.7011	-0.48876
-3.1353	-3.215	-0.49257
