# Supplementary material for: Applying time-frequency analysis to assess cerebral autoregulation during hypercapnia
Source: PLoS One. 2017 Jul 27;12(7):e0181851. doi: 10.1371/journal.pone.0181851 (PMC5531479; doi:10.1371/journal.pone.0181851)
Supplement: S1 Dataset — Database of physiological signals registered in 50 volunteers during normocapnia and hypercapnia. (ZIP) [file pone.0181851.s001.zip › h15.csv]

ABP_smoothed_fluctuations[mmHg]	CBFV_smoothed_fluctuations[cm/s]	EtCO2[mmHg]
-7.3033	-8.8516	-0.83492
-6.0214	-6.7104	-0.83851
-3.198	-1.8846	-0.8421
0.019205	0.25858	-0.84569
1.1664	1.4402	-0.84929
0.47967	0.8346	-0.85288
-0.94534	-2.1215	-0.85647
-3.0418	-4.9682	-0.86006
-5.8641	-7.6262	-0.86366
-9.7432	-10.854	-0.86725
-15.17	-14.961	-0.87085
-19.178	-18.582	-0.87442
-18.68	-18.2	-0.87803
-14.102	-11.387	-0.88166
-7.096	-3.6936	-0.88494
0.62167	4.2714	-0.88993
3.9835	6.2118	-0.88919
2.4708	1.3845	-0.89118
3.0336	0.95416	-0.91475
5.0925	3.6661	-0.81409
4.1685	1.9161	-0.40085
0.66937	-3.1974	0.056014
-2.6563	-6.592	0.14581
-4.9913	-7.6779	0.071733
-5.317	-6.8962	0.076989
-1.6768	-3.4578	0.077374
3.6222	3.5405	0.070764
6.9567	8.3863	0.068353
7.1779	6.9155	0.064566
6.6026	4.7276	0.060798
5.8785	3.251	0.057316
4.7332	1.7625	0.05375
2.499	-0.72107	0.050127
-0.98496	-4.3459	0.046533
-4.1911	-6.8016	0.042946
-5.0965	-7.033	0.039353
-2.3876	-5.1001	0.03576
2.0393	0.73376	0.032168
5.1414	5.3758	0.028576
5.6829	5.6086	0.024983
4.6278	4.2554	0.021391
2.085	1.9998	0.017799
-1.255	-1.0859	0.014207
-3.7856	-4.5935	0.010614
-4.7606	-5.6633	0.0070221
-3.5554	-3.0154	0.0034298
-0.0016789	0.87424	-0.00016249
3.1262	3.687	-0.0037548
4.3333	5.1087	-0.007347
3.7049	5.9389	-0.010939
1.4656	5.8801	-0.014532
-4.5484	-0.51553	-0.018124
-9.2475	-7.087	-0.021716
-7.9944	-5.9986	-0.025308
-5.5869	-2.7386	-0.028901
-1.4253	2.3338	-0.032493
1.4232	4.0942	-0.036085
1.5365	3.4829	-0.039678
-0.25571	1.3874	-0.04327
-2.8336	-3.6832	-0.046862
-5.8523	-6.5784	-0.050454
-9.796	-9.2071	-0.054047
-13.936	-14.434	-0.057639
-13.61	-12.856	-0.061231
-8.2565	-8.1038	-0.064824
-1.6572	-1.0864	-0.068416
3.9827	7.5016	-0.072008
8.7107	10.898	-0.0756
9.0549	9.6967	-0.079193
7.4712	6.2721	-0.082785
6.0497	2.5402	-0.086377
3.4899	-0.56924	-0.089969
-0.13975	-3.2573	-0.093562
-3.2913	-6.4309	-0.097154
-5.251	-8.2961	-0.10075
-4.6066	-6.6653	-0.10434
0.44456	-1.5327	-0.10793
5.9644	4.8592	-0.11152
9.3822	8.8696	-0.11512
10.599	9.2084	-0.11871
10.489	7.5381	-0.1223
9.478	5.0272	-0.12589
7.6913	2.1462	-0.12948
4.9717	-1.4241	-0.13308
1.2	-5.4255	-0.13667
-3.2046	-8.7667	-0.14026
-4.6123	-9.0709	-0.14385
-1.3445	-5.245	-0.14745
4.8001	1.8468	-0.15104
12.026	10.245	-0.15463
13.702	10.531	-0.15822
10.867	5.1046	-0.16182
10.166	4.7237	-0.16541
9.2678	5.1332	-0.169
4.6813	0.065263	-0.17259
0.70501	-4.0241	-0.17618
0.87494	-2.819	-0.17978
4.1053	-0.11843	-0.18337
9.1912	5.2676	-0.18696
12.827	9.8554	-0.19055
12.476	8.7199	-0.19415
10.177	4.6042	-0.19774
6.5624	0.40407	-0.20133
1.9101	-2.7013	-0.20492
-2.2812	-6.0346	-0.20851
-2.3012	-5.8462	-0.21211
2.5167	-0.69579	-0.2157
7.3915	4.085	-0.21929
9.9664	7.1063	-0.22288
10.835	9.2758	-0.22647
10.222	10.035	-0.23007
6.575	6.4677	-0.23367
-0.36549	-1.8013	-0.23721
-4.369	-6.2426	-0.24094
-1.5498	-2.6997	-0.24431
2.6702	1.0291	-0.24777
6.6954	6.7557	-0.25401
7.5839	6.9232	-0.24589
5.636	2.3502	-0.26852
3.07	-0.63816	-0.30861
-0.25884	-3.8347	-0.11221
-4.7435	-8.3557	0.29907
-10.001	-13.203	0.65158
-12.804	-15.242	0.74974
-10.446	-11.222	0.71284
-3.6879	-2.3992	0.71677
3.4367	5.2635	0.71283
8.2942	10.064	0.70847
8.109	8.4883	0.70546
4.3624	3.2324	0.70167
1.2179	0.93207	0.69805
-1.3878	-0.31135	0.69451
-2.2165	-1.0681	0.6909
1.1692	1.0909	0.68731
6.2248	5.5183	0.68372
8.973	8.1879	0.68012
8.1298	7.3229	0.67653
5.7949	5.3659	0.67298
2.3211	1.5405	0.66928
-1.3577	-2.9727	0.6657
-2.7293	-3.3785	0.66261
-0.74841	-0.57117	0.65733
2.7614	3.0165	0.65668
4.8808	5.4773	0.65427
5.1808	5.1541	0.62361
3.7481	3.1637	0.70497
0.69187	-0.0032691	0.63273
-3.4717	-4.4402	-0.01047
-6.489	-5.9591	-0.36629
-5.3211	-3.6043	-0.36554
-0.31672	1.3252	-0.37453
4.7513	7.2269	-0.37739
8.6724	10.447	-0.3817
9.1258	9.9151	-0.38056
7.5481	7.2088	-0.39259
6.1569	4.2029	-0.3299
3.1206	0.9079	0.12114
-1.3269	-3.1386	0.6201
-5.1342	-7.4066	0.6282
-6.6534	-7.9846	0.57989
-4.226	-4.5426	0.59451
0.80074	0.96272	0.58588
4.6337	5.8968	0.58304
6.2574	6.464	0.57977
6.1273	4.2417	0.57582
5.1392	1.527	0.57235
4.025	-0.5135	0.5688
2.2513	-2.4201	0.56517
-0.7325	-4.9551	0.56157
-4.2794	-7.9234	0.55799
-7.3728	-10.344	0.5544
-8.6095	-10.297	0.5508
-5.5283	-5.9432	0.54721
1.1603	2.2577	0.54362
7.2321	9.9992	0.54003
9.4348	11.727	0.53643
9.356	10.144	0.53284
8.5663	8.087	0.52925
7.2564	6.1139	0.52566
4.9502	3.5916	0.52206
0.91606	-0.67945	0.51847
-3.4246	-5.2752	0.51488
-5.7816	-7.5939	0.51129
-6.0416	-7.2162	0.5077
-4.3359	-4.373	0.5041
-1.1178	0.050432	0.50051
1.5314	3.5573	0.49692
1.834	3.0871	0.49333
0.044842	-0.44461	0.48974
-1.803	-2.1471	0.48613
-4.2293	-3.8567	0.48255
-8.1628	-8.5024	0.47899
-11.627	-11.591	0.4753
-12.126	-10.873	0.47181
-8.6362	-7.836	0.46842
-4.1469	-1.7547	0.46336
-2.0193	1.215	0.46434
-2.7496	-0.4646	0.45627
-4.5203	-1.4612	0.43414
-7.4403	-3.4925	0.50682
-9.3443	-5.1649	0.38438
-7.5678	-3.1618	-0.16775
-3.887	0.68925	-0.50689
-1.4553	2.7536	-0.57896
-0.94415	2.6509	-0.56719
-0.92289	2.7235	-0.56848
-2.548	1.6323	-0.57594
-7.1131	-2.8843	-0.57848
-13.568	-10.44	-0.58205
-15.448	-12.68	-0.58567
-13.079	-10.432	-0.58953
-9.2042	-5.4424	-0.59224
-4.8167	0.99138	-0.59752
-1.1072	4.5	-0.60118
-0.80092	3.6516	-0.58565
-2.0329	1.4645	-0.65549
-3.6476	-0.67988	-0.6033
-6.5034	-4.01	-0.032056
-10.091	-7.9376	0.4445
-12.93	-10.406	0.39314
-12.893	-8.689	0.36258
-8.7693	-4.0807	0.37596
-2.1706	3.3257	0.36628
2.3355	9.6552	0.36407
1.1202	6.666	0.36085
-0.63882	2.8891	0.35669
-0.28659	3.1879	0.35311
-2.0903	0.78339	0.34967
-6.653	-5.3133	0.34606
-9.1837	-7.5695	0.34244
-9.2188	-6.3586	0.33886
-8.117	-5.0898	0.33527
-4.0195	-0.3572	0.33167
0.21945	4.862	0.32808
1.803	6.1301	0.32449
0.93825	3.008	0.32089
-0.77552	-0.067112	0.31733
-3.0441	-2.4367	0.31372
-6.3463	-6.0682	0.31
-9.4756	-9.322	0.30677
-9.8701	-9.3688	0.30277
-5.6022	-4.516	0.29853
0.16242	2.549	0.30065
3.2207	5.5261	0.27707
3.3356	3.9891	0.28557
3.3448	3.1427	0.39287
2.2691	2.219	0.23713
-0.82535	-0.29237	-0.37045
-3.5738	-3.0294	-0.78244
-4.3118	-4.296	-0.74256
-3.266	-2.8876	-0.71914
-0.67582	0.89622	-0.74135
1.807	3.927	-0.73981
1.793	2.6603	-0.74297
-0.24381	0.08736	-0.74776
-3.5061	-2.8237	-0.75094
-7.3363	-6.9093	-0.75448
-10.717	-9.8979	-0.75816
-11.241	-9.5989	-0.76172
-7.5205	-5.3765	-0.76532
-1.9319	1.5233	-0.76891
3.1069	8.556	-0.7725
4.7844	10.864	-0.7761
3.5939	8.4895	-0.77969
2.42	5.8252	-0.78328
0.20412	1.9943	-0.78687
-3.0597	-2.5022	-0.79046
-4.9803	-4.3067	-0.79406
-4.0798	-3.2423	-0.79765
-0.78058	-0.13734	-0.80124
2.6763	3.2985	-0.80483
3.8549	2.5514	-0.80843
2.8883	-0.62368	-0.81202
0.7905	-2.9003	-0.81561
-2.8805	-6.6252	-0.8192
-7.5449	-11.281	-0.82279
-10.843	-12.886	-0.8264
-8.7273	-9.3957	-0.82993
-2.5139	-1.9154	-0.8337
4.2856	6.2223	-0.83698
9.3258	11.112	-0.84041
8.8741	10.081	-0.84785
6.1186	6.7358	-0.83958
3.3552	3.9767	-0.84944
-0.083226	1.7239	-0.85468
-0.78236	1.2115	-0.33235
2.1243	3.9995	0.2119
5.9457	8.5729	0.13818
7.5696	9.3157	0.11303
6.0776	6.2104	0.13511
2.3494	1.6025	0.12332
-2.0507	-2.286	0.11832
-6.8189	-5.9352	0.11662
-9.2805	-8.5174	0.11245
-6.6819	-7.3946	0.10889
-2.5766	-1.9032	0.10572
0.63092	0.97729	0.10059
2.027	2.0461	0.10053
1.0238	3.6367	0.094807
-2.832	-0.34345	0.076134
-7.7855	-6.4498	0.12351
-10.327	-8.8309	-0.45663
-8.7288	-5.9774	-1.0142
-3.5199	0.66861	-0.90262
3.733	8.9771	-0.92982
9.2709	13.645	-0.93394
8.8806	10.392	-0.91753
6.4863	5.7389	-0.95723
5.4888	4.5276	-1.0057
2.5224	1.1153	-0.79354
-2.393	-4.609	-0.35586
-5.2868	-6.7964	-0.029354
-3.9397	-4.6343	0.065422
0.65295	0.73436	0.03638
5.5236	6.6148	0.036845
8.4807	8.6892	0.034451
6.9764	7.8794	0.029459
2.6866	4.7395	0.026409
-1.1921	0.018782	0.022762
-4.2449	-2.1269	0.019127
-1.0191	1.5911	0.01556
6.0241	8.3803	0.011958
10.193	11.838	0.0083684
10.635	10.666	0.004776
8.2783	12.156	0.0011835
2.9589	7.5267	-0.0024086
-2.738	-1.8428	-0.006001
-4.1819	-3.0155	-0.0095932
-0.51632	2.8555	-0.013186
4.9824	7.8527	-0.016778
8.6836	12.256	-0.02037
7.9262	11.231	-0.023962
4.265	5.412	-0.027556
-0.16561	-0.93551	-0.031147
-5.5519	-6.4888	-0.034729
-9.6054	-10.134	-0.038366
-8.7089	-8.0391	-0.041824
-3.4992	-1.1248	-0.04575
1.8102	4.6801	-0.048838
5.6551	8.0928	-0.051893
6.7432	9.6004	-0.063704
5.1087	5.9037	-0.033186
1.6837	-0.57333	-0.094788
-2.8722	-5.1366	-0.13796
-8.4306	-9.5392	0.5773
-9.584	-9.6024	0.98698
-4.8069	-2.7914	0.90315
2.2899	6.6491	0.92268
8.2978	12.937	0.91468
11.239	15.484	0.91052
12.825	15.588	0.9084
13.548	14.378	0.90419
12.651	12.254	0.90046
9.5692	7.9329	0.89704
5.0976	2.3302	0.89343
2.1449	0.32639	0.88982
1.962	1.1861	0.88623
4.5884	3.9298	0.88264
8.8339	9.1846	0.87905
10.611	9.3214	0.87545
9.8653	8.401	0.87186
7.7422	9.2314	0.86827
3.5246	3.6099	0.86468
-2.1819	-5.5938	0.86108
-8.6546	-13.414	0.85749
-13.37	-16.469	0.8539
-12.457	-13.385	0.85031
-6.6176	-5.9532	0.84672
0.91668	4.4876	0.84312
7.3764	11.541	0.83953
8.7019	12.029	0.83594
5.7033	8.3962	0.83235
3.4312	4.6773	0.82875
1.2539	1.935	0.82516
-0.50564	0.95691	0.82157
0.25347	2.5997	0.81798
3.2909	6.2873	0.81439
6.4851	9.4183	0.81079
8.0619	10.203	0.8072
8.1392	9.482	0.80361
7.0108	6.5453	0.80002
4.7615	1.8048	0.79642
1.2173	-2.276	0.79283
-3.4064	-5.7706	0.78924
-7.8894	-9.2852	0.78566
-8.5204	-9.0923	0.78202
-4.0307	-3.5258	0.77854
2.8514	5.335	0.77475
7.7934	11.323	0.77111
8.9808	7.2349	0.76967
7.3225	4.6668	0.75835
4.0632	5.9766	0.75985
0.15388	1.9816	0.78689
-2.8431	-1.6365	0.65253
-2.6982	-0.067653	0.23581
1.176	5.2425	-0.24316
5.3371	10.109	-0.28673
8.0873	12.116	-0.24536
7.7914	9.4671	-0.26901
4.3301	3.3135	-0.27067
0.61926	-0.72797	-0.27013
-2.8766	-3.4244	-0.27521
-7.2734	-8.894	-0.27933
-11.994	-13.758	-0.28254
-13.881	-13.555	-0.2862
-8.8931	-7.4357	-0.2898
-1.5885	1.6458	-0.29338
5.1008	8.5431	-0.29698
8.5797	11.006	-0.30057
7.3322	8.5168	-0.30416
4.7928	-1.3903	-0.30775
1.9424	-9.4036	-0.31134
-1.4167	-5.8572	-0.31494
-3.7273	-2.3897	-0.31853
-3.3539	-2.9394	-0.32212
0.093273	-0.80242	-0.32571
4.3425	4.706	-0.32931
6.0249	7.1017	-0.3329
4.4279	4.2446	-0.33649
1.8605	1.2799	-0.34008
-1.8601	-2.4534	-0.34368
-6.5128	-7.0134	-0.34727
-9.7069	-9.0752	-0.35086
-7.2744	-7.2996	-0.35445
-1.2728	-1.2501	-0.35804
3.4673	5.9391	-0.36164
6.2949	7.8508	-0.36523
4.9053	5.9525	-0.36882
0.75904	1.928	-0.37241
-3.1366	-2.363	-0.37601
-5.038	-4.0135	-0.3796
-4.4121	-2.6932	-0.38319
-1.4549	1.3697	-0.38678
2.239	5.7614	-0.39037
4.0034	5.825	-0.39397
3.7398	2.936	-0.39756
2.3699	0.26243	-0.40115
0.52579	-0.88626	-0.40474
-2.6298	-4.6842	-0.40834
-7.3057	-11.153	-0.41193
-12.324	-15.652	-0.41551
-14.271	-16.905	-0.41913
-11.94	-12.708	-0.42267
-6.4448	-3.9958	-0.42633
0.70858	2.852	-0.43005
5.8249	8.6306	-0.43234
6.4502	8.2386	-0.4406
4.4333	3.945	-0.44393
4.2563	5.9438	-0.42282
3.5861	8.0728	-0.45036
-1.2869	1.2583	-0.47171
-7.9061	-7.635	0.096126
-10.703	-10.133	0.62026
-7.6284	-5.1208	0.52424
-3.0432	0.99582	0.53292
0.84227	5.0831	0.53325
2.4906	6.7723	0.5254
1.4866	4.6566	0.52399
-1.167	-0.57106	0.51986
-3.9653	-5.2999	0.51609
-7.8777	-9.3157	0.51267
-12.502	-12.646	0.50904
-14.686	-13.902	0.50545
-12.324	-10.835	0.50186
-5.9907	-2.5529	0.49826
2.488	8.617	0.49467
8.4214	14.994	0.49108
7.142	10.467	0.48749
5.9059	6.3296	0.4839
6.8975	6.594	0.48031
5.057	4.7448	0.47671
0.28026	-0.38452	0.47311
-3.6009	-5.2772	0.46955
-6.4733	-8.0983	0.4659
-6.8961	-6.6934	0.46234
-0.65617	1.0867	0.45897
5.8604	9.0323	0.45411
7.1891	9.6624	0.45445
4.0798	4.0012	0.45195
1.6628	1.4088	0.42442
0.22349	1.2667	0.42962
-2.1754	-1.3943	0.56949
-4.3107	-3.702	0.95132
-3.7884	-1.7677	1.4114
0.63475	3.6406	1.4576
5.517	8.205	1.4103
6.9931	8.3577	1.4178
4.2382	4.1964	1.3992
1.1649	0.71779	1.4603
-1.2591	-1.4933	1.4079
-4.984	-5.8482	0.86005
-9.3649	-10.835	0.35284
-11.289	-11.782	0.38599
-6.7875	-4.93	0.40426
-0.10541	2.4739	0.38608
5.4479	8.3056	0.38832
8.4471	11.57	0.38317
7.628	8.2522	0.37937
5.4461	4.7198	0.37627
3.0075	3.1138	0.37258
-0.67068	-0.8374	0.36891
-4.4189	-5.6287	0.36535
-5.4616	-6.2504	0.36176
-1.4717	0.37239	0.35816
3.5711	6.117	0.35457
7.009	8.9146	0.35098
8.6536	10.542	0.34739
8.5153	9.0956	0.3438
6.9121	5.3379	0.3402
4.0458	0.83865	0.33661
-0.089829	-3.1473	0.33302
-4.5527	-7.597	0.32943
-7.1512	-11.146	0.32583
-4.9327	-6.2064	0.32224
0.27993	0.87119	0.31865
5.7509	7.0233	0.31506
9.2503	10.65	0.31147
9.6219	8.1111	0.30787
9.703	9.9734	0.30428
8.8688	12.163	0.30069
4.5429	4.05	0.2971
-1.8759	-5.3631	0.2935
-7.1689	-11.843	0.28991
-8.2578	-12.233	0.28632
-5.1046	-5.6498	0.28273
-0.84546	-0.23453	0.27914
3.9412	6.0068	0.27554
7.2403	10.156	0.27195
7.8581	9.6333	0.26836
6.431	5.7789	0.26477
4.6165	2.4899	0.26117
1.9691	-0.78947	0.25758
-2.5108	-6.0493	0.25399
-6.8868	-10.205	0.2504
-8.45	-10.489	0.2468
-5.5077	-6.7437	0.24321
0.066776	0.591	0.23962
5.4115	7.8573	0.23603
7.5785	9.9561	0.23244
5.7592	5.8228	0.22884
3.6257	2.505	0.22525
1.214	-0.21986	0.22166
-3.208	-5.9408	0.21807
-7.2513	-9.7599	0.21448
-7.5857	-8.5217	0.21088
-3.6139	-3.5641	0.20728
0.17691	2.8677	0.20375
4.6616	7.7459	0.1999
6.9693	7.5245	0.19692
4.9724	2.6601	0.19403
3.8844	0.038067	0.18068
4.4826	0.22072	0.061017
3.3307	-1.8799	-0.31307
-0.28336	-6.8641	-0.75716
-4.7498	-11.729	-0.87775
-8.6666	-15.353	-0.81998
-9.6999	-15.386	-0.83139
-4.6441	-7.2606	-0.83716
3.5902	3.2702	-0.83846
10.379	10.671	-0.84428
12.478	11.709	-0.84515
9.8094	6.5782	-0.8432
6.5477	2.2204	-0.87082
4.632	0.59491	-0.87727
3.3184	-1.6314	-0.73138
2.5086	-3.355	-0.34754
2.7841	-2.3842	0.10524
4.7241	0.26841	0.16328
6.1494	1.0114	0.10627
5.2613	-1.1749	0.12743
2.0139	-4.94	0.13236
-2.2398	-9.706	0.060953
-7.3578	-14.515	0.174
-11.873	-17.358	0.1589
-11.37	-15.683	-1.1605
-8.2728	-11.514	-1.8997
-4.7826	-6.603	-1.8947
-2.0373	-3.3905	-1.9095
-1.2354	-4.0148	-1.9118
-2.4352	-5.8428	-1.9142
-4.7645	-7.3991	-1.9186
-8.3493	-9.8224	-1.922
-13.352	-14.694	-1.9256
-14.209	-16.091	-1.9292
-11.116	-11.085	-1.9328
-6.1502	-3.4978	-1.9364
-0.029386	1.5358	-1.94
3.0831	4.4023	-1.9436
2.6833	2.8784	-1.9472
0.089232	-1.5819	-1.9508
-3.0865	-4.9865	-1.9544
