# Supplementary material for: Applying time-frequency analysis to assess cerebral autoregulation during hypercapnia
Source: PLoS One. 2017 Jul 27;12(7):e0181851. doi: 10.1371/journal.pone.0181851 (PMC5531479; doi:10.1371/journal.pone.0181851)
Supplement: S1 Dataset — Database of physiological signals registered in 50 volunteers during normocapnia and hypercapnia. (ZIP) [file pone.0181851.s001.zip › h16.csv]

ABP_smoothed_fluctuations[mmHg]	CBFV_smoothed_fluctuations[cm/s]	EtCO2[mmHg]
-11.998	-6.7795	0.30751
-12.107	-5.8518	0.30614
-12.373	-17.274	0.30501
-12.091	-26.568	0.30387
-10.641	-16.363	0.30226
-8.332	-4.836	0.30298
-5.7391	-2.2112	0.30215
-3.5071	-1.3323	0.25544
-2.255	-0.48782	-0.14121
-2.3763	-0.77456	-1.084
-3.3834	-1.9024	-1.7944
-4.6199	-3.3347	-1.7844
-5.5846	-4.7916	-1.6632
-6.3003	-6.1355	-1.6931
-7.235	-7.3506	-1.7196
-8.7935	-8.6553	-1.7112
-11.248	-10.33	-1.7137
-13.818	-11.757	-1.7174
-15.137	-11.822	-1.6859
-15.028	-10.534	-1.6976
-14.058	-8.5984	-1.8333
-12.876	-6.7852	-1.734
-12.065	-5.7184	-1.0445
-11.756	-5.2445	-0.23208
-11.731	-4.8862	0.19045
-11.12	-3.8732	0.29229
-9.6609	-2.1715	0.27196
-8.1399	-0.83133	0.33022
-7.3498	-0.31274	0.33567
-7.9024	-0.57024	-0.029335
-9.1762	-1.4424	-0.53122
-9.9709	-2.5752	-0.7242
-9.7126	-2.8448	-0.72804
-8.3394	-1.5214	-0.75186
-6.5682	0.30597	-0.69788
-5.2768	1.3574	-0.6267
-5.3386	0.62062	-0.94655
-6.0505	-1.0284	-1.5547
-5.2253	-0.96102	-1.8065
-3.4199	0.21097	-1.739
-2.4492	0.43589	-1.7131
-2.5969	-0.31261	-1.7381
-3.6683	-1.6436	-1.7432
-5.3945	-3.7644	-1.738
-7.2048	-6.2798	-1.7389
-7.9429	-7.2911	-1.7414
-7.5091	-6.4997	-1.7424
-7.248	-5.8878	-1.7431
-7.9831	-6.4556	-1.7442
-9.8354	-8.0742	-1.7454
-11.408	-9.5912	-1.7464
-11.008	-9.6828	-1.7475
-9.9189	-9.0946	-1.7485
-9.7988	-8.9996	-1.7495
-11.075	-10.096	-1.7508
-13.269	-12.038	-1.7522
-14.771	-12.961	-1.7519
-14.801	-12.112	-1.7528
-13.559	-10.034	-1.7602
-11.734	-7.6983	-1.7579
-10.226	-6.205	-1.7547
-9.7871	-6.2622	-1.9547
-10.464	-7.7504	-2.4613
-10.097	-8.2063	-2.8206
-7.5277	-6.3221	-2.8022
-4.0693	-3.5776	-2.7397
-1.0316	-1.3669	-2.7579
0.56559	-0.71296	-2.7707
0.40513	-2.0239	-2.7658
-1.1213	-4.8659	-2.7654
-2.0314	-6.4388	-2.7681
-1.1567	-5.2299	-2.7692
0.079748	-3.7264	-2.7699
0.36995	-3.6901	-2.771
-0.94863	-5.2381	-2.7721
-2.9762	-7.3708	-2.7732
-3.6593	-8.3399	-2.7742
-3.4014	-8.1735	-2.7753
-3.7652	-7.8677	-2.7764
-5.3696	-8.406	-2.7775
-8.0079	-10.039	-2.7786
-9.719	-10.583	-2.7795
-9.3812	-9.0744	-2.7805
-7.8974	-7.3263	-2.7824
-6.6192	-6.0508	-2.7831
-6.8105	-5.2075	-2.7805
-8.2958	-5.7214	-2.787
-10.063	-7.6173	-2.8084
-10.275	-7.8759	-2.822
-8.8885	-5.9857	-2.8003
-7.6799	-4.2907	-2.7374
-7.0308	-3.1475	-2.7932
-6.5851	-2.2365	-3.1155
-5.8231	-2.4289	-3.5113
-4.1357	-3.0471	-3.7679
-1.077	-1.2203	-3.8025
1.8882	1.0489	-3.8074
3.1498	0.95667	-3.8835
2.9495	-0.3854	-3.6141
1.8691	-2.0277	-3.0054
0.57473	-3.9862	-2.698
-0.26643	-5.7333	-2.7737
-0.14553	-6.3686	-2.8304
0.10813	-6.3515	-2.8053
-0.77803	-6.7312	-2.7986
-2.8121	-7.9429	-2.8053
-5.1002	-9.5794	-2.8026
-5.3092	-9.343	-2.8149
-3.1511	-6.9411	-2.8241
-1.4831	-5.2748	-2.7565
-1.2396	-5.1252	-2.7751
-1.8289	-5.673	-3.1368
-2.6331	-6.5243	-3.5839
-2.623	-6.8634	-3.7848
0.312	-4.2503	-3.8243
5.0646	-0.34726	-3.8161
8.0897	0.43318	-3.8147
8.9994	-0.6544	-3.8188
8.3673	-2.0473	-3.8199
6.9515	-4.1339	-3.8198
5.3061	-6.7283	-3.8207
3.7279	-8.7986	-3.8239
2.533	-9.9905	-3.8249
1.9929	-10.571	-3.8176
1.7442	-10.881	-3.8232
1.1371	-11.314	-3.8361
-0.28981	-12.372	-3.6328
-2.4909	-14.127	-3.106
-3.9526	-15.096	-2.77
-3.7139	-14.151	-2.8163
-2.1554	-11.363	-2.8292
-0.24387	-8.3228	-2.8503
0.99283	-6.5667	-2.9299
0.90176	-6.0378	-2.6311
-0.65862	-6.6567	-2.0135
-3.2051	-8.4428	-1.7439
-5.1297	-9.7574	-1.8294
-4.6013	-8.4366	-1.8634
-2.6743	-5.7417	-1.8374
-0.96751	-3.4884	-1.8367
-0.087587	-2.0121	-1.8443
0.36532	-1.165	-1.8445
1.8123	-0.46301	-1.8443
3.9975	0.41639	-1.8459
5.7216	1.5301	-1.8476
6.7705	2.2581	-1.848
7.0155	1.8839	-1.8473
5.6439	0.02537	-1.8509
2.5777	-3.0005	-1.8579
0.29077	-5.0324	-1.8478
0.32624	-4.7685	-1.828
1.0711	-3.6109	-1.8776
0.82448	-3.1182	-1.9358
-1.4239	-4.4099	-1.6608
-4.7879	-6.7906	-1.067
-5.58	-6.8192	-0.77125
-3.1286	-3.4625	-0.84746
0.38867	1.6543	-0.88347
3.8188	5.7068	-0.85821
6.196	6.59	-0.85783
6.119	4.8288	-0.86783
4.7562	2.5197	-0.86808
5.6521	2.5997	-0.85363
7.8041	3.8396	-0.86837
8.5524	3.6261	-0.92757
7.8442	2.1106	-0.84772
6.1375	-0.05935	-0.51386
3.5771	-2.6982	-0.14884
0.75399	-5.186	0.057898
-0.52917	-5.6578	0.14988
0.18025	-3.858	0.16121
1.0602	-2.1865	0.066348
0.98822	-1.9288	0.026343
-0.14653	-2.8914	0.37653
-1.0446	-3.5278	0.94364
0.45306	-1.5346	1.1662
3.2278	1.7911	1.1209
4.6283	3.5433	1.1647
4.0108	3.4349	1.1339
1.7143	2.1854	0.77417
-0.63878	0.7713	0.34358
-1.4203	0.14923	0.15706
-0.60666	0.87057	0.10374
1.3004	2.9925	0.065437
3.4821	5.6113	0.15982
4.961	7.4715	0.43951
4.6345	7.0347	0.78269
3.435	5.183	1.0578
4.2857	5.2338	1.1565
6.502	6.7405	1.1094
7.6523	7.3831	1.0372
7.0304	6.461	1.1151
4.8532	4.1669	1.4428
2.6966	2.0567	1.8166
2.0243	1.5696	2.0498
3.4352	3.253	2.1212
6.2244	6.0496	2.0993
8.7616	7.9422	2.0905
9.7469	8.3284	2.0961
8.9487	7.5343	2.0951
8.237	6.8938	2.0926
8.6143	7.0809	2.0919
9.7988	7.8121	2.091
10.39	7.6021	2.0898
9.2675	5.4137	2.0887
7.2207	2.6838	2.0877
4.9078	0.42685	2.0866
2.1063	-1.988	2.0855
-0.19821	-3.8071	2.0845
0.35727	-2.6133	2.0834
2.2651	-0.56845	2.0823
3.1111	-0.38455	2.0813
3.3996	-0.18084	2.0802
3.0873	0.16358	2.0791
1.5341	-1.0586	2.078
0.47961	-2.1707	2.077
1.4882	-1.1749	2.0759
2.8323	0.57422	2.0748
3.7532	1.8802	2.0738
4.5254	2.1956	2.0727
4.7306	1.5205	2.0716
3.9939	0.22415	2.0705
2.7683	-0.73219	2.0695
1.8613	-0.97732	2.0684
2.2168	-1.1515	2.0673
3.1809	-1.2894	2.0663
3.4719	-1.2352	2.0652
2.7646	-1.5288	2.0641
1.1006	-2.5717	2.0631
-1.1224	-4.0693	2.062
-2.9702	-5.1704	2.0609
-2.8572	-4.4086	2.0598
-1.0847	-2.0762	2.0588
0.6149	0.18151	2.0579
1.3979	1.4359	2.0566
1.0827	1.4876	2.0548
0.6338	1.7606	2.0552
0.89985	3.0102	2.0556
1.9683	4.0285	2.0451
3.758	4.8775	2.0513
5.9189	6.2936	2.0893
7.2488	7.4771	2.015
7.0201	7.6071	1.737
5.9912	6.6883	1.3633
5.4343	5.7122	1.0662
6.5258	6.1484	1.0068
7.9695	6.9694	1.0514
8.1582	6.8075	1.0505
6.7006	5.484	1.0386
4.2415	3.6953	1.0395
2.3512	2.8172	1.0403
1.8656	2.7909	1.0384
2.6659	2.8779	1.0372
3.1589	2.9126	1.0363
2.4876	2.6382	1.0351
0.99725	1.6007	1.0345
-1.0409	-0.0047642	1.0333
-3.2488	-1.3836	1.0306
-3.5938	-1.0536	1.0321
-0.89443	1.7126	1.0337
2.525	5.2785	1.012
5.803	8.5069	1.0463
8.471	10.418	1.2627
8.7702	9.5917	1.7186
7.8256	7.1326	2.0704
7.6415	5.0571	2.0539
8.3373	4.088	2.0005
9.1348	3.7828	2.018
8.8969	3.07	2.0262
7.0908	1.2363	2.0193
3.8745	-1.7605	2.0168
1.3172	-3.7367	2.0173
0.70158	-3.6059	2.0162
0.73161	-3.5601	2.0147
0.46459	-4.0272	2.0137
-0.50667	-4.0929	2.0134
-2.4582	-4.7801	2.0114
-4.973	-6.612	2.0086
-5.8682	-6.7164	2.0144
-4.99	-4.7412	2.0095
-4.0817	-2.8812	1.9772
-3.2764	-1.2637	2.0422
-2.6305	0.1068	2.2951
-2.8592	0.40077	2.6795
-3.0674	0.46505	2.9986
-1.5895	1.9087	3.0405
0.30654	3.0734	2.9887
1.4992	3.0422	2.9928
2.2067	3.1465	3.0028
2.3838	3.3292	2.9987
1.8845	2.5783	2.9958
2.1436	2.4679	2.9957
4.2316	4.4126	2.9947
6.5015	6.4147	2.9934
7.9142	7.2165	2.9924
8.2016	6.6845	2.9914
7.1317	5.4982	2.9903
4.8468	4.2691	2.9892
2.45	2.8639	2.9881
0.82931	1.5577	2.9871
0.20147	1.5286	2.9859
0.46757	2.7247	2.9848
1.2363	3.6549	2.9842
1.9297	3.8893	2.9832
1.9191	3.8842	2.9801
1.4797	3.931	2.9797
1.3599	4.2201	2.9863
1.8082	5.0357	2.9766
2.7945	6.4682	2.9489
4.0527	7.8588	3.0067
5.3073	8.8403	3.0838
6.3572	9.8498	2.7748
7.1476	10.95	2.1471
7.8182	11.666	1.8715
8.7621	12.251	1.9613
10.35	13.282	1.9968
11.896	14.103	1.9663
12.551	13.862	1.9611
12.007	12.339	1.9679
10.261	9.7841	1.9671
7.7527	7.191	1.9641
5.5286	5.609	1.9633
5.2123	5.8912	1.9626
6.318	6.9302	1.9614
7.0052	6.6127	1.9603
6.7817	5.5523	1.9592
5.7838	5.103	1.9582
4.3799	4.7975	1.9571
3.5839	4.7691	1.956
5.4123	7.2711	1.9548
8.2493	10.196	1.954
9.5881	10.615	1.9533
10.219	10.243	1.9623
10.103	9.9052	2.1522
8.7086	9.3546	2.6678
7.2285	8.1272	3.0093
6.9917	6.913	2.9584
8.4165	7.5801	2.9301
9.8994	8.4356	2.9503
10.284	8.1174	2.9467
10.07	7.6432	2.9415
9.0284	6.8445	2.9419
6.6992	5.0371	2.9414
4.6367	3.9046	2.9399
4.0112	4.2926	2.9388
4.0013	4.1491	2.9379
4.1301	3.5415	2.9368
4.1314	3.6739	2.9357
3.0201	3.7096	2.9346
0.5302	2.8347	2.9335
-1.121	2.0499	2.9325
-0.54594	3.1129	2.9314
2.055	6.9623	2.9304
5.1422	10.009	2.9291
7.2706	10.956	2.9281
7.6386	11.219	2.9282
6.9489	10.285	2.9249
6.1689	8.1472	2.9216
5.7672	6.8993	2.9357
5.4963	6.4456	2.9281
4.7436	5.2984	2.8588
3.4432	3.749	2.9113
1.7004	2.4602	3.2575
-0.46302	0.96008	3.6666
-2.7814	-1.0362	3.8702
-3.8842	-1.7047	3.9191
-2.8997	0.1936	3.9204
-0.99724	2.9642	3.9128
0.49974	5.1082	3.9118
0.69585	6.3046	3.914
1.262	8.0972	3.9115
4.962	12.499	3.9027
9.6194	16.717	3.9217
12.921	18.638	3.9328
14.504	19.088	3.7886
14.473	18.207	3.3651
13.233	15.764	2.6135
11.898	13.55	1.929
11.603	13.639	1.7784
11.918	14.659	1.9218
11.983	14.8	1.969
11.056	13.856	1.6962
8.8331	12.035	1.1486
5.8204	9.8539	0.82349
3.0631	8.2497	0.86404
2.0168	8.4783	0.91751
2.2468	9.6511	0.89548
2.3199	9.8965	0.88697
2.101	9.5231	0.89239
1.6955	9.2328	0.89206
0.75046	8.9291	0.88934
-0.42357	8.5868	0.88835
-0.29346	8.5629	0.88762
1.3969	9.5212	0.88646
3.702	12.057	0.88534
5.9811	14.605	0.8843
7.8848	15.369	0.88323
9.5659	15.046	0.88215
11.195	14.605	0.88108
12.777	14.502	0.88002
14.141	14.607	0.87895
14.948	14.375	0.87787
14.465	13.185	0.8768
12.251	10.79	0.87573
10.46	9.101	0.87466
10.708	9.4688	0.87359
11.01	9.9607	0.87252
10.088	9.4616	0.87145
8.4313	8.6954	0.87038
6.4364	7.9238	0.86931
4.3166	6.8748	0.86824
2.8321	6.2768	0.86717
2.8355	7.1936	0.8661
3.7201	8.8338	0.86503
4.5372	10.047	0.86396
4.6528	10.273	0.86289
3.9614	9.8233	0.86182
3.1111	10.099	0.86075
3.3772	11.478	0.85968
5.6096	13.283	0.85861
7.0032	13.953	0.85754
6.1246	12.978	0.85647
5.2489	11.854	0.85539
4.8283	10.847	0.85432
3.3929	9.0042	0.85326
1.7744	7.3192	0.85219
1.7497	7.4312	0.85109
2.7389	8.3667	0.85008
3.9205	9.002	0.84907
5.169	9.2193	0.84767
5.8452	8.9529	0.84653
4.9337	8.1327	0.84691
3.3406	7.1619	0.84495
2.8422	6.7447	0.83869
3.7737	7.6348	0.84922
5.503	9.5504	0.85855
6.5538	10.545	0.78781
6.2393	9.9721	0.79361
4.6687	8.3928	1.1524
2.9308	7.0288	1.6163
2.3217	7.0582	1.8117
3.1821	8.349	1.8388
5.2965	10.372	1.8352
7.971	12.475	1.8319
10.231	13.95	1.8318
11.134	14.174	1.8298
10.399	12.983	1.8308
8.6356	10.98	1.8328
7.8637	10.026	1.8175
8.1921	10.212	1.8159
7.8859	9.9192	1.8815
6.5694	8.721	1.8397
4.5408	6.8655	1.4909
1.9114	4.8296	1.0765
-0.73906	3.3238	0.86483
-1.3982	3.4704	0.8083
0.038085	4.9019	0.81626
1.463	5.7681	0.82143
2.9975	6.6552	0.81657
5.0051	8.2967	0.81506
5.5117	8.5817	0.81493
4.4076	7.2505	0.81374
4.6275	7.2013	0.81249
6.4405	8.6103	0.81153
8.4236	10.039	0.81056
9.1207	10.348	0.80918
7.8814	9.1991	0.8079
5.1332	7.2182	0.80824
1.7738	5.0647	0.80714
-0.95257	3.432	0.80034
-1.7569	3.5311	0.80608
-0.36849	5.7446	0.8221
0.49273	7.313	0.75999
-0.082352	7.342	0.74671
-0.57906	7.4335	1.1022
-1.06	7.4431	1.5809
-1.8795	6.7693	1.7753
-1.2689	6.7195	1.8037
0.68178	7.4791	1.7959
2.1065	8.1315	1.7825
3.6293	9.7304	1.8149
5.4761	12.794	1.8056
6.7106	16.043	1.5362
7.5139	16.047	1.0713
7.438	13.038	0.7554
5.7112	9.8011	0.78473
3.3394	6.3783	0.79337
3.1377	4.5318	0.78488
3.6531	3.0726	0.78164
2.2939	0.14381	0.77391
0.76164	-2.522	0.80152
-1.1583	-4.7823	0.40925
-4.3976	-7.2568	-0.71978
-7.3465	-9.0432	-1.3654
-8.5709	-8.9921	-1.2249
-7.9263	-6.8314	-1.201
-7.0283	-5.3665	-1.2188
-6.5974	-4.7608	-1.2201
-6.3234	-2.935	-1.3172
-7.4379	-3.6894	-1.013
-8.8327	-6.1919	-0.39437
-7.2956	-4.0856	-0.22412
-4.9498	-0.3363	-0.22059
-3.1814	2.0104	-0.23882
-1.8492	2.4254	-0.32795
-1.8008	1.6439	-0.037801
-3.0683	0.20687	0.58949
-4.4116	-1.7536	0.84168
-4.5825	-2.748	0.75914
-3.0914	-1.5321	0.74669
-1.8255	-0.55212	0.76738
-1.7404	-1.0113	0.76258
-2.1828	-1.8439	0.75712
-3.071	-2.8504	0.75767
-4.549	-4.2926	0.75741
-5.4695	-5.317	0.75581
-4.8583	-5.1372	0.75456
-4.0246	-4.6799	0.75389
-3.9743	-4.6614	0.7531
-4.5004	-4.9167	0.75071
-5.4408	-5.3469	0.74883
-6.7725	-5.9865	0.753
-7.7719	-6.2319	0.75377
-7.133	-4.9496	0.73121
-5.083	-2.428	0.72746
-2.9838	-0.015248	0.8117
-1.7961	1.2161	0.8215
-2.125	0.49356	0.47737
-3.5415	-1.5651	-0.053098
-4.9231	-3.4192	-0.31862
-5.5907	-4.2621	-0.29096
-5.2219	-3.8544	-0.21391
-4.129	-2.7845	-0.21793
-3.028	-2.1385	-0.35466
-2.6535	-2.5041	-0.6111
-3.6937	-3.9668	-0.91589
-5.1426	-5.4253	-1.1801
-4.1743	-4.5437	-1.3012
-0.81693	-1.536	-1.2869
1.7936	0.62759	-1.2609
2.2364	0.45718	-1.2677
0.97263	-1.8484	-1.2742
0.021661	-4.0154	-1.2731
1.4712	-3.5089	-1.2737
3.3417	-2.538	-1.2753
3.7749	-3.1584	-1.2763
2.8094	-5.1835	-1.2773
0.64159	-8.0682	-1.2784
-2.4292	-11.04	-1.2795
-5.0456	-12.399	-1.2805
-5.6558	-10.597	-1.2816
-5.0308	-7.7966	-1.2827
-3.9158	-5.8482	-1.2838
-1.9497	-4.2478	-1.2847
-0.24951	-3.1717	-1.2859
-0.35368	-3.1973	-1.2873
-1.3746	-4.253	-1.2875
-1.8426	-5.2188	-1.2882
-0.71504	-4.0587	-1.2949
0.74113	-2.3036	-1.2901
0.73715	-2.4448	-1.2707
-0.28837	-3.8197	-1.3214
-1.5878	-5.5193	-1.5399
-2.6768	-7.2938	-1.9819
-2.8574	-8.1213	-2.3289
-1.9723	-7.3925	-2.3164
-1.4226	-6.6488	-2.3278
-1.8609	-6.7412	-2.3382
-3.1148	-7.6102	-1.9926
-4.7496	-8.4531	-1.5297
-6.0561	-8.4127	-1.3302
-5.8067	-7.5998	-1.2975
-4.2716	-6.3087	-1.3037
-3.3852	-4.9142	-1.3083
-4.0396	-4.5736	-1.3072
-6.1039	-5.9688	-1.3079
-7.6257	-7.0019	-1.3096
-7.6102	-6.3331	-1.3106
-7.2768	-4.877	-1.3115
-7.7156	-3.9094	-1.3126
-9.5329	-4.5919	-1.3137
-11.512	-5.8151	-1.3148
-11.799	-5.5761	-1.3159
-10.114	-3.4327	-1.3169
-7.3682	-0.31821	-1.3179
-5.3996	1.6882	-1.3195
-5.118	1.823	-1.3202
-6.6561	0.25585	-1.3195
-8.8871	-1.7713	-1.3229
-10.525	-2.9451	-1.3297
-10.832	-2.6071	-1.3166
-9.6937	-0.76407	-1.3034
-7.8511	1.6766	-1.3762
-5.833	3.8143	-1.3942
-3.8587	4.9056	-1.0356
-1.9087	4.9581	-0.53262
0.14136	4.5197	-0.33921
2.2503	4.4702	-0.33336
4.1156	4.8796	-0.33403
5.0924	4.3812	-0.33352
4.7303	2.5568	-0.3349
2.8464	-0.01256	-0.33636
0.14345	-2.6258	-0.33732
-2.0709	-4.5251	-0.33831
-3.1985	-5.0289	-0.33942
-3.2211	-3.8426	-0.3405
-2.9003	-2.3596	-0.34156
-2.9642	-1.9139	-0.34263
-3.4407	-2.349	-0.3437
-4.2326	-3.1949	-0.34477
-5.1919	-3.8447	-0.34584
-5.5281	-3.58	-0.34691
-4.0527	-1.7876	-0.34798
-1.6233	0.54192	-0.34905
0.19842	1.9735	-0.35012
0.74196	2.099	-0.35119
0.028121	1.1009	-0.35227
-0.98038	-0.13664	-0.35334
-1.2175	-0.66139	-0.35441
-0.0018674	0.12437	-0.35548
1.2363	0.91355	-0.35655
0.98388	0.29307	-0.35762
-0.75246	-1.8479	-0.35869
-3.1968	-4.6267	-0.35976
-4.8329	-6.1033	-0.36083
-4.9085	-5.845	-0.3619
-3.5554	-4.6841	-0.36297
-2.1452	-3.7242	-0.36404
-2.0261	-4.0006	-0.36511
-3.7171	-6.2092	-0.36618
-6.3553	-9.1958	-0.36725
-7.6824	-9.8852	-0.36832
-7.225	-8.324	-0.36939
-5.8173	-6.5063	-0.37046
-4.4529	-4.9615	-0.37153
-3.7809	-3.7646	-0.3726
-3.2725	-3.1607	-0.37367
-2.1821	-2.825	-0.37474
0.05435	-1.7291	-0.37581
2.3905	-0.42468	-0.37689
3.499	0.0091144	-0.37797
3.7931	-0.43838	-0.37901
3.4778	-1.6596	-0.38006
2.0244	-3.6178	-0.38127
0.51608	-5.3421	-0.38226
0.76898	-5.4761	-0.3828
1.946	-4.2812	-0.3852
2.9969	-2.7777	-0.38687
3.6516	-2.2954	-0.39464
3.5016	-2.9599	-0.58533
2.2411	-4.2754	-1.0853
0.42558	-6.0138	-1.4428
-1.0399	-7.5106	-1.4179
-1.1513	-7.3786	-1.3772
-0.44349	-6.172	-1.3926
-0.071794	-5.2986	-1.3771
-0.16402	-4.9647	-1.4317
-0.93634	-5.5419	-1.4551
-2.7767	-7.6502	-1.1019
-4.1809	-9.3767	-0.61627
-3.4411	-8.4511	-0.42074
-1.6461	-6.0966	-0.39334
0.0031077	-3.7373	-0.40128
0.79792	-2.4295	-0.40408
0.55819	-3.3836	-0.40331
-0.36703	-5.9211	-0.40471
-1.0469	-6.9411	-0.40527
-0.5136	-6.3137	-0.40806
0.80955	-5.3946	-0.40869
1.0255	-5.4374	-0.39929
0.29706	-6.2497	-0.42795
-1.081	-7.8482	-0.62062
-3.3764	-10.765	-1.1197
-4.1233	-11.19	-1.47
-2.529	-8.2252	-1.4204
-1.731	-7.3673	-1.4009
-1.1803	-7.1782	-1.4216
-0.93649	-7.0288	-1.4185
-2.7295	-9.2951	-1.4174
-4.5212	-11.16	-1.42
-4.2787	-10.114	-1.4208
-2.5322	-7.5646	-1.4218
-0.80152	-5.6107	-1.4229
0.33887	-4.7184	-1.424
1.5403	-3.6174	-1.425
1.7742	-3.555	-1.4261
1.1157	-4.7325	-1.4272
1.5364	-5.0536	-1.4283
1.8795	-5.2964	-1.4293
1.1276	-6.1482	-1.4304
-0.18266	-6.9369	-1.4317
-2.5178	-8.3035	-1.4327
-6.4551	-11.086	-1.4326
-9.3559	-12.39	-1.4348
-8.7381	-9.5523	-1.4397
-7.4144	-6.2149	-1.4327
-7.716	-5.2288	-1.4248
-8.667	-5.1286	-1.4665
-8.3175	-3.9634	-1.3252
-5.0862	-0.48624	-0.72575
-1.4864	3.3403	-0.34159
0.50002	5.6298	-0.42027
0.77478	5.7167	-0.51407
-0.70978	3.8071	-0.67873
-3.7605	0.65698	-1.0948
-6.958	-1.9889	-1.4624
-8.7856	-2.5946	-1.4989
-8.6074	-1.2625	-1.435
-7.2037	0.73215	-1.4429
-7.0385	1.0339	-1.4573
-8.5688	-0.49704	-1.4544
-10.711	-2.3829	-1.4519
-12.456	-3.5662	-1.4548
-12.888	-3.2084	-1.459
-11.278	-0.41845	-1.4531
-7.9498	4.0418	-1.4528
-4.6253	7.1457	-1.4946
-1.9988	8.2056	-1.43
-0.53263	7.2223	-1.1432
-1.2666	3.2848	-0.78708
-3.2368	-1.7884	-0.51616
-3.2975	-3.2447	-0.42829
-2.0517	-2.139	-0.46175
-2.1272	-2.6342	-0.47719
-3.3988	-4.5678	-0.46792
-4.9619	-6.5614	-0.4658
-6.6797	-8.4755	-0.47037
-8.2159	-10.034	-0.47363
-8.0448	-9.601	-0.46991
-6.1014	-7.1706	-0.46622
-5.2678	-6.0416	-0.48881
-5.7657	-6.6383	-0.49017
-4.9512	-6.2541	-0.40211
-1.8811	-3.8502	-0.60471
2.596	-0.24563	-1.2592
5.6782	1.6291	-1.6016
6.796	1.2389	-1.5117
7.2034	0.041874	-1.4447
6.558	-1.9213	-1.4756
4.0152	-5.0508	-1.4932
1.2522	-7.4275	-1.4859
0.54978	-6.7968	-1.4839
0.9734	-5.0857	-1.4873
1.0769	-4.5835	-1.4887
1.1522	-4.4483	-1.4892
1.1844	-4.244	-1.4902
0.12698	-5.1694	-1.4915
-1.4344	-6.6254	-1.4925
-1.0082	-5.8612	-1.4936
0.69514	-3.7719	-1.4946
1.5472	-2.8518	-1.4957
1.7277	-2.9176	-1.4968
1.399	-3.6288	-1.4978
-0.1431	-5.35	-1.4989
-2.3702	-7.4035	-1.5
-3.0727	-7.7096	-1.5011
-2.2453	-6.3463	-1.5021
-1.7711	-5.2125	-1.5032
-2.4471	-5.0421	-1.5043
-4.2393	-5.8143	-1.5053
-5.802	-6.8085	-1.5064
-5.6166	-6.6416	-1.5075
-2.9686	-3.3642	-1.5085
0.19184	0.099765	-1.5096
1.2087	-0.24947	-1.5107
