# Supplementary material for: Applying time-frequency analysis to assess cerebral autoregulation during hypercapnia
Source: PLoS One. 2017 Jul 27;12(7):e0181851. doi: 10.1371/journal.pone.0181851 (PMC5531479; doi:10.1371/journal.pone.0181851)
Supplement: S1 Dataset — Database of physiological signals registered in 50 volunteers during normocapnia and hypercapnia. (ZIP) [file pone.0181851.s001.zip › h17.csv]

ABP_smoothed_fluctuations[mmHg]	CBFV_smoothed_fluctuations[cm/s]	EtCO2[mmHg]
-13.873	-12.659	0.20104
-13.213	-10.064	0.19081
-10.364	-5.5798	0.20153
-6.0727	-0.55062	0.20384
-1.5839	4.2591	0.21689
1.187	5.2092	0.12596
2.1778	3.3941	-0.18735
2.0473	1.5421	-0.65706
0.29022	-1.5999	-0.85094
-1.8364	-4.7179	-0.78469
-2.2696	-5.0562	-0.77342
-1.5471	-3.6412	-0.78856
0.25379	-1.1718	-0.77761
2.9785	1.9283	-0.76852
3.9165	3.1427	-0.82379
2.5477	1.2318	-0.69933
-0.12132	-2.8241	-0.27527
-2.9276	-5.8676	0.074354
-6.0133	-7.9033	0.21812
-10.178	-11.011	0.24629
-13.427	-13.226	0.23391
-13.457	-11.944	0.23236
-11.441	-8.9267	0.24559
-8.8452	-5.3024	0.23641
-6.6663	-1.5966	0.21359
-5.6106	-0.4468	0.35084
-5.5493	-1.3964	0.16577
-6.2987	-2.6149	-0.76318
-8.7665	-4.7906	-1.5173
-11.579	-7.1469	-1.7611
-12.371	-7.9178	-1.7563
-11.03	-6.4028	-1.7421
-7.8204	-1.83	-1.737
-4.2996	3.2987	-1.7418
-3.0419	3.7568	-1.7928
-3.4171	2.6289	-1.5086
-4.4166	1.7874	-0.83593
-5.693	0.44759	-0.087953
-8.2803	-2.2853	0.32799
-12.102	-5.8365	0.30057
-14.558	-7.2388	0.25418
-14.245	-6.108	0.27736
-11.091	-2.9787	0.27685
-6.1602	2.626	0.27699
-1.8378	7.1276	0.28005
1.3097	8.3113	0.28155
3.978	6.7924	0.28344
4.8178	3.2524	0.28537
4.3414	-0.48215	0.28722
4.1753	-2.5883	0.2891
5.5298	-2.6451	0.29097
8.1863	-1.4148	0.29285
11.254	0.18614	0.29472
13.239	0.7727	0.2966
11.953	-2.1668	0.29846
8.9983	-6.0513	0.30036
6.2838	-8.0449	0.30227
2.2358	-10.399	0.30403
-2.6589	-13.22	0.30588
-4.8396	-13.161	0.30828
-3.2432	-9.6762	0.30904
1.1494	-4.4385	0.31138
6.2106	0.052891	0.3187
9.5797	2.456	0.29574
10.585	2.5118	0.33792
9.8115	0.72569	0.38931
7.9388	-1.8363	-0.11316
6.5455	-3.9379	-0.72017
7.1569	-4.4495	-0.71226
9.3272	-2.9666	-0.64978
11.081	-1.652	-0.67762
10.984	-2.3302	-0.67202
9.6031	-4.0091	-0.66553
6.9228	-6.6974	-0.66605
2.9565	-10.456	-0.66438
-0.92282	-13.461	-0.66211
-2.8458	-13.817	-0.66029
-1.202	-10.53	-0.65792
3.1424	-5.2033	-0.65811
7.475	-0.99841	-0.65219
9.3774	-0.073794	-0.64821
8.8403	-1.4016	-0.72168
6.4481	-4.1972	-1.0492
3.5275	-7.182	-1.5572
2.4002	-7.8434	-1.7012
4.0213	-5.5227	-1.6296
7.0439	-1.9311	-1.6405
8.4238	-0.14222	-1.6427
8.224	-0.13568	-1.6364
6.848	-1.409	-1.6359
4.1888	-3.8375	-1.6344
0.446	-7.0426	-1.632
-3.3809	-10.099	-1.6302
-5.373	-11.415	-1.6288
-4.3051	-9.5171	-1.6256
-0.58771	-4.3201	-1.6251
3.6448	1.7915	-1.6268
6.2178	4.4147	-1.6006
6.8135	3.9267	-1.661
6.1597	2.2046	-1.6737
5.0048	-0.48868	-1.1648
3.2609	-3.4495	-0.60018
0.58271	-6.0149	-0.55182
-2.9604	-8.3441	-0.63117
-5.8344	-9.5099	-0.60976
-5.4201	-7.5109	-0.60291
-1.5184	-1.9514	-0.60305
3.1744	4.3558	-0.60367
5.4845	7.4245	-0.60971
7.0668	8.0709	-0.55185
7.9657	7.3869	-0.6724
7.2198	5.6543	-0.7201
4.7491	2.6619	0.38251
2.792	0.53634	1.4363
3.3496	1.4159	1.4312
5.8023	4.8823	1.3882
6.9611	6.598	1.4241
5.8252	5.1963	1.4167
4.1099	3.2624	1.4162
1.3256	0.6001	1.421
-2.5453	-2.724	1.4224
-5.9153	-5.1488	1.4243
-6.6496	-4.9706	1.4255
-4.2954	-1.7783	1.4272
-1.5259	2.5471	1.4352
1.1018	6.7173	1.4165
2.8882	9.1462	1.4407
2.7432	8.5518	1.4997
1.5327	6.478	1.0374
0.049474	4.3614	0.41229
-1.4763	2.7891	0.38911
-3.2386	1.4894	0.46628
-2.9842	2.0646	0.44056
0.9588	5.9701	0.44592
5.2738	10.92	0.44786
7.8423	13.578	0.45548
8.3656	13.182	0.44711
7.6069	11.222	0.47451
6.4745	8.9212	0.86172
4.7785	6.4797	1.4078
1.8077	3.5068	1.5293
-0.14329	1.3793	1.4464
0.91206	2.0382	1.4593
4.1468	6.34	1.4699
7.1681	9.4846	1.4642
8.6097	9.4719	1.4694
8.8218	9.2393	1.436
7.7624	7.8896	1.0874
5.3984	5.1161	0.5559
1.9976	2.3333	0.4024
-0.86386	0.70955	0.48802
-1.2518	1.3438	0.48716
1.767	5.1773	0.47818
5.9504	9.3566	0.48519
8.6209	11.17	0.48603
9.3422	11.283	0.4876
8.9288	10.001	0.48984
7.51	7.5398	0.49164
4.4885	4.3668	0.49346
1.5863	2.0808	0.49537
0.88158	2.0809	0.49724
2.6282	4.0069	0.49911
4.6809	6.1208	0.50099
5.3241	7.0315	0.50286
5.7189	7.0945	0.50474
5.3562	5.9104	0.50661
3.6401	3.5778	0.50849
1.5896	2.0114	0.51036
-0.41504	1.274	0.51224
-2.1079	0.47893	0.51411
-0.53074	2.5553	0.51599
3.8747	7.8985	0.51787
7.1529	12.75	0.51975
7.9119	13.017	0.52155
6.9347	11.026	0.52355
5.2445	9.9195	0.52564
2.4802	7.059	0.52653
0.49223	4.141	0.52893
2.0532	5.6332	0.53453
4.144	7.3395	0.52456
4.6657	6.8355	0.53274
4.2002	5.8475	0.59167
2.4671	3.4295	0.44546
-0.71163	-0.68622	0.031287
-4.779	-4.5101	-0.31776
-7.4131	-5.9516	-0.46214
-6.4335	-3.9363	-0.45628
-3.2432	-0.13658	-0.47952
-0.091656	3.5827	-0.55905
1.4876	5.7655	-0.61612
1.3057	5.5543	-0.57053
-0.85445	3.4283	-0.34384
-4.0289	0.59519	0.043967
-5.5869	-1.2143	0.42068
-4.3967	0.5216	0.59025
-1.235	5.1674	0.562
1.6479	8.2009	0.56052
2.6004	8.1584	0.56914
1.9672	6.1982	0.56809
0.7773	3.8439	0.56989
-1.2216	0.58307	0.57245
-4.1054	-3.4186	0.57416
-7.3249	-6.8921	0.57595
-8.5169	-7.6527	0.57788
-6.3002	-4.4874	0.57975
-2.7195	0.85836	0.58161
-0.23461	4.0575	0.5835
0.24519	3.6195	0.58537
-0.33574	2.4126	0.58721
-1.5665	0.93696	0.58914
-3.4232	-1.1278	0.59114
-6.2807	-3.8116	0.59269
-9.4402	-6.1274	0.59434
-10.475	-5.6699	0.59792
-8.0869	-1.6639	0.59717
-3.0201	4.6481	0.5974
1.634	10.269	0.62104
4.8159	13.085	0.55705
6.3464	12.976	0.57526
5.9956	11.336	1.0789
4.041	8.1997	1.5849
1.6036	4.3013	1.6419
1.2329	3.0332	1.5998
3.2085	4.895	1.6166
5.5021	7.2286	1.6185
5.7342	6.658	1.6197
4.1231	3.7944	1.6203
2.0269	1.1	1.5544
-0.9324	-1.4118	1.2245
-4.6132	-3.9047	0.72689
-7.5912	-5.9735	0.56936
-8.2392	-5.8622	0.64101
-5.7587	-2.1765	0.63511
-1.4912	3.5471	0.63133
1.354	6.4132	0.63708
1.8722	6.8121	0.63772
1.8217	8.4827	0.63965
2.4032	8.414	0.64167
2.8093	7.2255	0.64351
1.6889	5.7059	0.64534
-0.73168	3.3031	0.64711
-1.4977	3.2277	0.64987
1.1864	5.9736	0.64886
5.418	10.005	0.65641
7.8088	12.676	0.65872
8.1516	11.098	0.60736
7.8301	8.0023	0.7542
7.0724	5.5858	1.1654
4.119	2.6871	1.5101
0.33315	-0.10329	1.6622
-1.1653	-0.84737	1.6767
0.19209	1.905	1.6641
3.4752	6.5779	1.6702
6.7621	9.7221	1.672
7.8346	10.812	1.6732
6.7469	9.991	1.6754
4.532	7.6232	1.6773
1.5521	4.4352	1.6792
-1.1946	1.7844	1.6811
-1.9123	1.6118	1.6824
-0.21576	4.3766	1.6854
2.8173	8.5307	1.6877
4.9817	10.65	1.6809
4.9088	9.7823	1.7037
2.5954	6.7978	1.7217
-0.52112	3.576	1.5703
-3.423	0.97711	1.237
-5.3155	-0.54915	0.85032
-4.66	1.2158	0.66314
-1.8604	5.5208	0.70074
0.28395	7.8953	0.71092
0.62188	7.252	0.70197
-0.88924	4.7767	0.70665
-3.6428	2.539	0.71015
-6.7762	0.1405	0.71083
-9.1563	-2.5543	0.71237
-9.2233	-2.4817	0.71601
-6.1577	1.4396	0.71505
-1.0095	7.309	0.7162
3.002	11.366	0.73999
5.2465	12.305	0.67081
5.582	10.19	0.70608
3.6166	5.7898	1.2332
0.68229	1.3155	1.6901
-1.5455	-1.2072	1.7345
-1.8016	-0.85663	1.7264
0.25043	1.9653	1.7353
3.6807	5.9432	1.7351
6.4491	8.8498	1.7371
6.464	7.7741	1.7393
4.4623	4.6088	1.741
1.823	2.0951	1.7429
-2.2699	-1.5415	1.7447
-6.3872	-5.0974	1.7466
-6.9898	-4.332	1.7489
-3.7416	0.65209	1.7494
0.83375	6.3124	1.7531
3.5486	8.7544	1.7583
4.1899	8.4374	1.737
2.7316	6.3908	1.7694
-0.23423	3.6283	1.8126
-1.9926	1.4085	1.3495
-1.4507	1.3127	0.73224
0.49271	3.7479	0.72098
2.269	5.0561	0.79439
2.5805	4.1456	0.76507
0.86191	1.9804	0.76572
-2.2365	-0.80354	0.77532
-5.516	-3.5897	0.77539
-7.5032	-5.5479	0.77482
-7.3707	-4.676	0.78079
-5.3333	-0.68051	0.78189
-2.7597	3.5071	0.76469
-0.76857	6.0964	0.83117
-0.38665	6.1305	0.7744
-2.1682	3.5141	0.28365
-4.8861	-0.10393	-0.11489
-6.5244	-2.8432	-0.21215
-5.1484	-2.7282	-0.20898
-0.49939	1.9004	-0.20289
3.7204	5.6559	-0.20335
4.6618	4.8341	-0.20081
2.7311	1.0328	-0.19889
-0.40759	-4.6247	-0.19717
-2.8857	-9.3809	-0.19524
-3.2287	-10.272	-0.19336
-1.2938	-7.9281	-0.1915
0.70299	-5.2275	-0.18961
0.59706	-4.7289	-0.18773
-1.5864	-6.738	-0.18594
-5.4172	-10.319	-0.18391
-9.6591	-13.847	-0.18193
-11.781	-15.172	-0.18106
-9.8191	-11.942	-0.17676
-4.8761	-5.1545	-0.17676
-1.2363	-0.03598	-0.18461
-0.5235	0.9264	-0.13266
-1.9898	-1.4715	-0.23361
-3.9962	-5.0371	-0.6411
-5.0953	-7.7836	-1.0463
-2.9387	-6.2689	-1.199
1.06	-2.1367	-1.1586
2.6705	-1.0365	-1.1576
1.6251	-3.4144	-1.1627
-1.1389	-7.0317	-1.1573
-4.1421	-9.4595	-1.155
-5.3818	-10.356	-1.1555
-4.505	-9.2493	-1.1512
-2.9085	-6.477	-1.1448
-2.8549	-5.4703	-1.1679
-4.8138	-7.2756	-1.138
-7.6259	-10.319	-1.0821
-9.2986	-11.363	-1.564
-8.2236	-9.312	-2.1865
-4.5591	-5.3798	-2.1717
-1.6666	-1.367	-2.1123
-1.0049	0.18399	-2.1417
-2.3486	-1.8832	-2.1357
-4.6223	-5.7201	-2.1295
-5.5696	-8.0492	-2.13
-4.0005	-7.0293	-2.1279
-1.9039	-4.8753	-2.1257
-0.40128	-3.5633	-2.124
-0.35248	-4.26	-2.1221
-2.8938	-7.1716	-2.1201
-6.6419	-10.637	-2.1184
-9.1039	-12.406	-2.1168
-8.4914	-11.097	-2.1134
-4.5889	-5.7988	-2.1152
0.61656	1.2832	-2.1108
3.7163	4.84	-2.0911
3.6192	3.8997	-2.1666
1.3659	0.21098	-2.099
-0.8718	-3.5033	-1.5793
-1.3404	-5.6359	-1.1659
0.25787	-5.1341	-1.0996
2.6395	-2.1733	-1.0954
4.2814	-0.34316	-1.1024
4.4199	-0.83878	-1.095
2.9838	-2.3704	-0.99896
-0.14329	-5.244	-0.68336
-4.3049	-8.9192	-0.21497
-7.3805	-10.486	-0.029279
-7.6281	-8.4212	-0.089795
-4.8576	-3.3917	-0.088959
-2.0344	1.3646	-0.077183
-0.34736	3.9109	-0.079808
0.10361	3.8654	-0.077474
-1.347	1.7847	-0.074933
-4.166	-1.0731	-0.073403
-6.7077	-3.2573	-0.071514
-6.5786	-3.6225	-0.069589
-4.4078	-1.258	-0.067739
-2.2733	2.4161	-0.06586
-1.4149	3.1814	-0.063967
-2.1972	1.5259	-0.062137
-4.4881	-1.3206	-0.060269
-7.6626	-5.0742	-0.058154
-9.5948	-7.0273	-0.056711
-8.4407	-4.8555	-0.055061
-4.655	0.31766	-0.050185
-1.4126	4.6479	-0.056416
-0.74633	5.6881	-0.051984
-1.6797	4.2709	-0.0066261
-2.7804	1.8086	-0.13243
-2.5978	0.51586	-0.49824
-0.41797	2.3866	-0.88757
1.267	3.9055	-1.109
0.95941	2.7598	-1.0734
-0.62992	-0.034611	-0.86246
-3.3128	-3.7311	-1.0701
-6.4861	-7.2831	-2.0869
-7.2609	-8.0281	-2.8843
-5.0579	-5.4061	-3.0281
-2.3873	-1.8298	-3.027
-1.2144	-0.32383	-3.0279
-2.2079	-1.8459	-3.0245
-4.6136	-4.8755	-3.033
-6.0334	-6.3463	-3.3862
-4.9561	-4.7011	-3.9771
-2.1494	-1.4215	-4.0852
0.38341	1.2492	-3.975
1.1832	1.7566	-3.9997
0.019829	-0.22157	-4.118
-2.3585	-3.7562	-3.8495
-4.2887	-6.7889	-3.039
-3.5308	-6.553	-2.2705
-0.81342	-3.7503	-1.9418
1.3801	-1.6125	-1.9964
0.75513	-3.5436	-2.0137
-1.5104	-7.7651	-1.9917
-4.271	-12.144	-1.9932
-7.4772	-15.872	-1.9939
-8.3306	-15.85	-1.9906
-5.6505	-11.317	-1.9889
-3.5001	-7.6305	-1.9872
-3.1386	-6.8584	-1.9852
-4.3636	-8.6086	-1.9833
-6.9657	-11.319	-1.9816
-8.9577	-12.558	-1.9795
-8.3869	-10.708	-1.9773
-6.3504	-7.63	-1.9775
-4.4491	-5.0749	-1.9727
-3.9107	-4.0236	-1.9654
-4.9216	-4.7016	-1.9926
-5.8758	-6.0107	-1.9533
-4.9205	-6.2267	-1.8799
-2.8166	-4.5183	-2.3676
-1.3045	-2.7936	-2.9949
-1.8461	-3.6249	-3.0285
-4.0761	-6.5434	-2.9372
-5.9954	-9.4904	-2.9573
-4.962	-9.8333	-2.9583
-2.3535	-7.881	-3.3196
-0.55317	-5.8863	-3.9247
-0.96958	-6.54	-4.0195
-2.7345	-9.0372	-3.9257
-3.8982	-11.098	-3.9448
-2.6288	-10.57	-3.9489
0.141	-8.0721	-3.9361
1.9614	-6.3572	-3.9453
0.98575	-7.7645	-3.957
-1.7236	-10.989	-3.8621
-3.8967	-13.592	-3.9976
-3.8316	-13.519	-4.1732
-2.4442	-10.828	-2.5757
-1.2142	-8.1736	-0.84127
-1.3021	-7.7622	-0.84424
-2.902	-8.4135	-0.93812
-4.5606	-9.2682	-0.96296
-4.5732	-9.4468	-1.4192
-2.9451	-7.4126	-1.8109
-1.6304	-5.0401	-1.9245
-2.4461	-4.8112	-1.9024
-5.0732	-6.561	-2.0086
-7.1553	-7.6912	-1.8003
-6.6937	-6.009	-0.96184
-4.474	-2.551	-0.17568
-2.0694	1.0138	0.14161
-1.0545	2.9754	0.097551
-2.267	2.1695	0.11563
-4.1332	-0.065846	-0.2666
-4.3433	-0.78951	-0.90844
-1.8395	2.111	-0.94678
0.34628	4.6092	-0.8626
0.83251	4.6052	-0.90365
-0.14277	2.4957	-0.92492
-2.7118	-0.90655	-0.7853
-5.2772	-3.5237	-0.44987
-5.4606	-3.0927	-0.026155
-4.0753	-1.0041	0.15867
-2.6552	0.61724	0.11674
-2.435	0.3154	0.13236
-4.1333	-1.9768	0.069395
-7.4059	-5.8253	0.122
-10.767	-9.8258	0.64404
-11.784	-9.6393	1.0509
-8.8738	-4.4783	1.1353
-3.2447	2.5472	1.1345
0.54657	8.0104	1.1087
1.5408	9.0697	1.2248
0.55203	6.1431	1.5676
-1.2432	2.1366	2.0153
-2.4811	-1.0467	2.1879
-1.3612	-1.494	2.1346
2.4662	1.3286	2.1412
5.5106	4.399	2.1489
5.8205	4.9862	2.1469
3.5382	2.6596	2.1496
0.29144	-0.62235	2.1519
-2.3166	-3.0931	2.1535
-2.9009	-2.9561	2.1554
-0.85216	0.79216	2.1573
1.9982	4.3981	2.1591
2.9926	5.4857	2.161
1.1116	4.4786	2.1629
-1.167	2.919	2.1646
-1.9823	2.3054	2.167
0.28403	4.2059	2.1682
5.6321	8.6904	2.1691
9.2704	11.434	2.1801
9.67	10.012	2.1554
7.7791	5.3089	2.1723
5.4687	0.65999	2.2902
5.1586	-1.0856	1.7845
7.8017	0.60707	1.11
11.497	3.4941	1.1578
11.864	3.8123	1.2141
9.4344	1.2433	1.1795
6.3406	-2.3622	1.187
3.9046	-4.3812	1.1929
4.1445	-3.7537	1.1924
6.8414	-0.79011	1.1948
8.854	2.6408	1.1967
8.6983	2.5514	1.1985
6.2798	-0.44726	1.2004
2.9261	-3.3803	1.2023
1.6277	-5.454	1.2042
4.094	-3.7331	1.206
8.4426	1.3612	1.2079
9.9783	4.0147	1.2098
8.1215	3.2728	1.2117
4.6555	-0.020801	1.2135
2.4642	-3.2567	1.2154
4.1516	-1.5116	1.2173
7.6116	2.331	1.2192
9.7557	4.7825	1.221
9.3601	5.6766	1.2229
6.3057	2.876	1.2248
2.2711	-1.2494	1.2267
-0.11746	-2.3801	1.2285
0.84984	-0.68178	1.2304
4.2697	3.8321	1.2323
7.1933	8.1105	1.2342
7.1244	7.4683	1.236
5.8008	5.2327	1.2379
4.1427	2.9521	1.2398
2.5613	0.77122	1.2417
3.4857	2.0379	1.2435
5.8177	4.8342	1.2454
6.9475	5.7652	1.2473
6.1995	5.5214	1.2492
3.0568	3.1072	1.251
-1.7642	-1.4313	1.2529
-5.1375	-4.2905	1.2548
-4.8537	-3.3239	1.2567
-1.0639	1.4183	1.2585
3.1491	7.8374	1.2604
5.7037	11.875	1.2623
5.5847	12.509	1.2642
3.2151	11.727	1.266
1.99	9.6019	1.2679
3.6472	8.6219	1.2698
7.1758	11.382	1.2717
9.9647	13.856	1.2735
10.692	13.515	1.2754
8.9395	10.372	1.2773
4.5843	6.5756	1.2792
-0.29744	3.2515	1.281
-2.2137	0.88969	1.2829
-0.47278	2.6221	1.2848
3.5081	8.2243	1.2867
6.9765	12.322	1.2885
7.6411	12.968	1.2904
5.5892	11.172	1.2923
3.1866	9.5294	1.2942
3.1723	9.3452	1.296
