# Supplementary material for: Applying time-frequency analysis to assess cerebral autoregulation during hypercapnia
Source: PLoS One. 2017 Jul 27;12(7):e0181851. doi: 10.1371/journal.pone.0181851 (PMC5531479; doi:10.1371/journal.pone.0181851)
Supplement: S1 Dataset — Database of physiological signals registered in 50 volunteers during normocapnia and hypercapnia. (ZIP) [file pone.0181851.s001.zip › h18.csv]

ABP_smoothed_fluctuations[mmHg]	CBFV_smoothed_fluctuations[cm/s]	EtCO2[mmHg]
-12.831	-16.609	0.19542
-8.7742	-10.668	0.19453
-2.1783	-3.1498	0.19366
4.9962	4.1861	0.19275
10.113	9.5573	0.19184
11.836	10.078	0.19129
11.269	7.9911	0.18991
10.036	6.2859	0.18777
8.5043	3.7958	0.19003
6.2591	0.010933	0.19239
2.0262	-3.3562	0.17566
-2.8441	-5.0977	0.17555
-4.8424	-4.8125	0.24538
-4.2187	-2.8166	0.15824
-2.8842	-0.2057	-0.31238
-2.5053	0.5763	-1.0145
-3.3785	-0.60579	-1.6621
-4.0245	-0.52544	-1.9093
-4.1533	0.73546	-1.8364
-4.3723	0.90131	-1.799
-4.6358	0.97583	-1.8242
-5.0536	2.0072	-1.8285
-6.9449	1.1352	-1.819
-8.9782	-0.96473	-1.8244
-7.4923	0.089945	-1.8459
-2.0501	4.9728	-1.7714
5.3693	10.955	-1.8546
10.955	14.039	-3.0241
10.023	13.186	-6.8055
4.0936	9.4379	-10.165
-1.7711	5.0538	-9.9715
-4.755	2.628	-9.7266
-4.0898	4.1614	-9.8839
-1.3651	8.4876	-9.8057
0.7326	12.048	-9.7799
0.94411	12.816	-10.186
-0.34114	10.501	-9.0291
-2.8239	6.179	-6.2392
-6.8281	1.6017	-4.9583
-11.068	-2.9263	-4.8255
-13.737	-5.7629	-4.8397
-13.434	-4.2475	-4.8418
-10.336	-1.1203	-4.8446
-6.4188	1.8496	-4.8369
-3.7841	3.7788	-4.6997
-2.5569	2.2403	-4.2369
-2.4503	-1.334	-3.8087
-3.1617	-4.5335	-3.7962
-4.6031	-7.9961	-3.8678
-7.6191	-12.343	-3.8521
-13.306	-17.353	-3.8449
-18.048	-20.51	-3.8495
-18.237	-19.196	-3.8488
-14.512	-13.088	-3.8623
-8.7031	-5.853	-3.8241
-2.646	-0.21431	-3.8878
2.102	3.4667	-3.9595
4.1256	3.8843	-2.8935
4.0902	1.7817	-1.282
3.23	-1.1433	-0.17985
1.9301	-3.4005	0.24664
-0.52775	-5.3658	0.19079
-5.7778	-9.2982	0.11157
-11.806	-13.527	0.13566
-14.502	-14.058	0.14485
-14.133	-11.425	0.1367
-12.03	-7.4417	0.13661
-8.437	-2.9688	0.13649
-4.0857	1.741	0.13515
-0.32032	5.5205	0.13436
1.4285	6.2962	0.13352
1.4859	4.9508	0.13259
0.51883	2.941	0.13171
-1.1263	1.0869	0.13084
-2.9656	-0.58491	0.12995
-4.493	-2.4097	0.12906
-5.7808	-3.6098	0.12818
-7.3554	-4.4264	0.12729
-9.5194	-6.1943	0.12641
-9.7403	-6.0185	0.12553
-7.1173	-2.3265	0.12464
-2.9552	3.3206	0.12376
1.3558	8.0296	0.12287
4.2566	10.038	0.12199
5.143	8.9038	0.1211
4.3613	5.4303	0.12022
2.8352	1.8288	0.11933
0.61136	-1.2302	0.11845
-3.2318	-4.933	0.11756
-7.9083	-8.5057	0.11668
-11.433	-9.9235	0.11579
-11.95	-8.1503	0.11491
-8.84	-3.4018	0.11402
-3.5355	2.6651	0.11314
1.9152	8.7105	0.11226
5.7688	12.547	0.11137
7.2364	11.943	0.11048
7.2851	9.818	0.10961
6.5584	7.9307	0.10874
4.5143	4.2641	0.10774
1.0629	-0.53853	0.10691
-3.2832	-4.1577	0.10649
-6.9804	-6.6674	0.10466
-8.3804	-7.5809	0.10334
-6.4777	-4.5334	0.10806
-2.2409	0.70223	0.092674
2.7421	5.5434	0.10394
7.1298	9.0039	0.28802
9.1736	9.8008	0.70651
9.4339	8.3238	1.1049
9.6061	5.9786	1.1524
8.6671	2.8481	1.0827
5.5951	-1.2204	1.089
0.61136	-6.0306	1.0998
-3.0877	-8.6108	1.0942
-2.201	-6.1028	1.0931
0.98368	-1.6356	1.0931
4.3801	2.0855	1.0919
6.8438	3.7951	1.091
7.3947	3.0369	1.0901
6.451	0.84292	1.0893
4.9736	-1.303	1.0885
2.6214	-3.5623	1.0873
-1.0601	-6.5145	1.0862
-5.9583	-10.381	1.0873
-9.1823	-11.41	1.0829
-8.0602	-7.2921	1.0816
-3.5889	-2.1443	1.1016
2.225	4.424	1.0186
7.7995	10.893	1.2159
11.532	13.778	1.8385
11.638	11.979	2.0874
9.7646	8.2344	2.0726
7.1821	4.6657	2.073
2.5624	0.24986	2.0789
-3.1836	-4.6739	2.0764
-6.9372	-8.0896	2.0751
-7.5455	-7.8644	2.0738
-5.4558	-3.9339	2.0724
-2.2015	0.1032	2.0777
2.3346	4.2801	2.0602
6.8632	7.8561	2.0645
8.1284	7.6305	2.1571
7.3868	5.0138	1.9266
5.9181	1.6508	1.3197
2.8381	-2.7037	1.0277
-1.1564	-6.5887	1.0681
-4.0473	-7.7917	1.0736
-3.4658	-5.9425	1.0611
0.22127	-2.0705	1.0641
4.6759	2.1046	1.063
8.6507	5.2374	1.0616
10.726	5.9326	1.061
10.311	3.9067	1.0601
8.6662	1.0291	1.0591
6.0133	-2.1117	1.0583
1.7219	-5.9914	1.0574
-3.566	-9.6902	1.0565
-8.245	-11.643	1.0556
-9.6323	-10.341	1.0547
-7.0547	-6.2123	1.0539
-2.2041	-1.037	1.053
2.4548	4.4026	1.0521
5.6083	7.9581	1.0512
6.8229	8.4647	1.0503
6.0774	7.2732	1.0494
3.8867	4.8563	1.0486
0.63376	1.2148	1.0477
-4.4122	-3.498	1.0468
-9.8336	-7.668	1.0459
-11.394	-8.0596	1.045
-9.2087	-4.75	1.0441
-5.0108	0.43404	1.0432
0.31378	5.7745	1.0424
5.4197	10.291	1.0415
8.0606	11.798	1.0406
7.3201	9.1286	1.0397
6.1319	5.2815	1.0388
4.9248	1.5797	1.0379
1.8477	-2.4699	1.0371
-3.2841	-7.0666	1.0362
-8.8833	-11.139	1.0353
-10.79	-10.81	1.0344
-8.613	-6.4511	1.0335
-4.6548	-1.2463	1.0326
0.41952	4.1064	1.0317
4.7275	8.2375	1.0309
6.9008	9.5615	1.03
6.9256	7.3297	1.0291
5.1612	3.0438	1.0281
1.8683	-2.0263	1.0272
-2.7793	-7.4611	1.0268
-7.2414	-11.317	1.0254
-9.4737	-11.705	1.0232
-8.4305	-9.7328	1.0282
-4.5275	-5.8187	1.0171
0.40029	-0.69141	1.0102
3.9166	2.4967	1.1002
5.7686	3.0217	0.88142
6.1031	1.0796	0.27315
4.2543	-3.3732	-0.015865
0.48608	-8.648	0.018611
-4.1472	-12.461	0.027228
-7.8074	-14.1	0.012601
-8.9978	-13.143	0.014674
-7.0129	-9.2275	0.015488
-1.8279	-2.9053	0.0097764
4.3338	3.5947	0.018055
8.4997	7.5251	0.15393
9.6225	7.5973	0.61308
8.2875	4.8732	1.0422
5.2687	0.88817	1.0681
0.083434	-4.327	0.98887
-5.5002	-8.9839	1.0001
-7.0606	-9.1902	1.0161
-5.4526	-5.916	0.99746
-3.0602	-2.0351	0.99196
-0.049865	0.99747	1.0798
2.0846	2.9234	0.85718
2.4259	3.5964	0.2624
1.8328	2.4591	-0.017116
0.10453	-0.23654	0.0023429
-3.2805	-3.87	0.0074469
-7.8487	-8.0086	-0.0042849
-12.106	-11.388	-0.0033168
-13.629	-11.75	-0.0031461
-11.365	-8.3168	-0.004676
-5.4932	-1.7169	-0.0053927
2.449	6.0179	-0.0062869
9.2941	11.824	-0.00719
12.435	14.829	-0.0080623
13.98	13.387	-0.0089511
16.896	6.1868	-0.0098376
13.548	-1.5059	-0.010713
6.6177	-6.4136	-0.011611
2.8659	-8.7867	-0.012518
-1.5075	-11.679	-0.013282
-5.3968	-13.365	-0.014338
-4.9825	-10.397	-0.015387
-1.7772	-4.7758	-0.014726
2.6009	0.58296	-0.020617
6.0136	3.6758	-0.013937
6.6055	3.6085	-0.00059236
5.3985	0.10559	-0.090985
2.7816	-4.6366	0.065928
-1.1898	-7.9873	0.73511
-5.3665	-10.418	1.0672
-7.9299	-11.114	0.96742
-7.2573	-8.4577	0.96884
-3.5108	-3.2897	0.97979
2.2916	2.9859	0.97266
7.6458	8.2138	0.97354
9.7347	9.8508	0.9727
8.8161	6.7328	0.97144
5.9296	1.0683	0.97071
2.0788	-3.7458	0.96984
-2.3233	-7.487	0.96892
-5.7271	-9.3628	0.96805
-5.6779	-7.6778	0.96716
-2.5993	-3.5591	0.96628
1.6399	1.3864	0.96539
5.1791	5.7561	0.96451
7.2079	7.8922	0.96362
6.8876	6.651	0.96274
4.2259	2.4602	0.96186
0.8201	-1.9606	0.96095
-3.0898	-5.6752	0.96009
-7.3943	-8.5688	0.95929
-8.7512	-8.4216	0.95803
-5.6431	-4.2317	0.95786
0.38026	2.6796	0.95679
5.9999	9.0633	0.95143
9.3277	11.786	0.97022
10.137	10.476	0.93935
8.9736	6.7226	0.73654
6.1136	2.002	0.34041
1.7454	-3.0635	-0.0338
-3.4	-7.9819	-0.088807
-5.8183	-9.5342	-0.038647
-4.0479	-6.4992	-0.051821
-0.13473	-1.2799	-0.055965
4.3	3.5407	-0.043015
7.4034	5.7203	-0.071799
8.1077	4.2608	-0.075731
6.9327	0.054895	0.19657
4.1115	-4.6007	0.60067
-0.046586	-8.2464	0.89349
-4.6503	-11.59	0.96874
-7.3647	-12.609	0.93554
-6.3209	-9.1056	0.93833
-2.4273	-2.7203	0.94271
2.8442	2.4337	0.92855
6.8396	4.8757	0.95107
7.8255	5.1895	0.96488
7.4003	2.6648	0.68364
4.9499	-2.5141	0.26532
0.35059	-8.6056	-0.011546
-2.9324	-11.712	-0.091237
-3.1102	-10.647	-0.065922
-0.72797	-7.0288	-0.066177
1.8178	-3.7512	-0.071745
3.3247	-1.9091	-0.070653
3.5815	-1.5401	-0.071448
2.3175	-3.3757	-0.072797
-0.26841	-6.2031	-0.073561
-3.5473	-7.555	-0.074347
-7.0872	-9.372	-0.075379
-9.8568	-11.714	-0.076209
-9.9004	-10.079	-0.076665
-6.032	-4.3526	-0.079578
0.57823	2.7306	-0.074088
6.8511	8.4907	-0.089092
10.221	10.92	-0.084873
10.598	8.2641	0.14524
8.9318	2.6993	0.5413
5.9499	-3.3243	0.8878
2.0647	-8.3292	0.95536
-1.3893	-11.282	0.9062
-2.9454	-11.436	0.91236
-1.7375	-8.5636	0.91511
1.795	-4.2058	0.91158
5.5129	-0.52739	0.91153
7.0385	0.8475	0.91064
6.4817	-0.24492	0.90959
4.3975	-2.8588	0.90878
1.0899	-5.9243	0.9079
-3.8195	-9.5428	0.907
-8.0555	-12.036	0.90612
-8.0676	-10.568	0.90523
-5.0888	-5.2389	0.90435
-0.64109	0.3343	0.90346
3.6901	3.8545	0.90258
6.2455	6.3836	0.90169
7.2548	6.9201	0.90081
6.5911	4.8066	0.89992
3.8741	0.37318	0.89904
-0.75764	-4.738	0.89815
-5.3044	-8.4114	0.89727
-6.7628	-8.4398	0.89639
-4.241	-3.484	0.8955
1.181	3.7792	0.89462
6.8024	9.2187	0.89373
10.03	11.401	0.89285
11.298	12.302	0.89196
11.09	10.743	0.89108
9.4701	5.7781	0.89019
6.3427	0.80019	0.88931
2.7602	-2.4985	0.88842
-0.51351	-4.6543	0.88754
-4.8779	-7.6214	0.88665
-6.4124	-7.5078	0.88577
-2.4478	-1.8859	0.88488
4.4372	6.4157	0.884
10.327	13.501	0.88311
12.564	15.302	0.88223
11.046	11.703	0.88135
7.1805	5.6176	0.88046
2.65	0.43843	0.87958
-2.027	-4.1661	0.87869
-4.4238	-5.6321	0.87781
-2.3439	-1.3289	0.87692
1.5269	3.9156	0.87604
5.8831	8.1544	0.87515
8.271	11.028	0.87427
8.4397	11.685	0.87338
9.2824	8.9757	0.8725
8.1589	3.951	0.87161
4.2068	-1.1285	0.87073
-0.33192	-4.0162	0.86984
-2.0635	-4.2025	0.86896
-2.1322	-3.4352	0.86807
-0.10374	-0.084762	0.86719
5.7213	7.2547	0.86631
11.969	13.29	0.86542
15.391	16.463	0.86454
15.819	14.759	0.86365
14.552	9.9825	0.86277
12.662	5.2329	0.86188
10.052	1.3604	0.861
5.822	-2.5874	0.86011
-0.25466	-7.4785	0.85923
-4.0479	-9.5678	0.85834
-3.302	-6.7675	0.85746
0.75117	-0.60865	0.85657
4.7236	4.4153	0.85569
7.0202	6.4726	0.8548
7.2013	5.912	0.85392
4.3943	3.1177	0.85303
-0.19621	-0.8961	0.85215
-4.5378	-4.4795	0.85127
-7.1758	-5.4499	0.85038
-6.9687	-3.1794	0.8495
-3.4124	1.7807	0.84861
2.375	8.094	0.84773
6.8273	13.07	0.84684
8.7972	14.115	0.84596
8.465	11.382	0.84507
6.1132	7.2001	0.84419
2.272	2.0569	0.8433
-1.8803	-2.9831	0.84242
-4.4611	-5.6237	0.84153
-4.273	-4.8256	0.84065
-1.6056	-1.3605	0.83976
1.3888	2.0792	0.83888
3.7807	3.8946	0.83799
5.2141	3.9747	0.83711
5.3807	3.288	0.83623
4.1873	1.638	0.83534
1.3634	-1.5047	0.83446
-3.7238	-6.1724	0.83357
-8.3168	-9.6117	0.83269
-8.2741	-8.0375	0.8318
-4.6064	-2.151	0.83092
-0.24584	3.5449	0.83003
2.6691	5.7835	0.82915
4.1831	6.3115	0.82826
3.9542	5.193	0.82738
2.0029	2.3006	0.82649
-0.87341	-1.5726	0.82561
-3.6897	-4.4069	0.82472
-4.9525	-4.4771	0.82384
-3.0232	-1.7487	0.82295
0.21335	2.0227	0.82207
2.4555	4.6055	0.82119
2.8459	4.8562	0.8203
2.2459	4.2275	0.81942
0.70038	2.9397	0.81853
-2.4763	0.15534	0.81765
-7.2893	-3.6898	0.81676
-12.055	-6.7484	0.81588
-12.811	-5.7515	0.81499
-9.294	-1.0889	0.81411
-3.7186	5.1717	0.81322
1.6071	11.339	0.81234
6.0332	15.768	0.81145
8.1032	17.094	0.81057
7.1572	14.905	0.80968
5.025	10.289	0.8088
1.6456	4.7355	0.80792
-2.8002	0.18418	0.80703
-4.5768	-0.8413	0.80613
-2.9094	2.0153	0.80529
0.54785	6.5619	0.80437
3.8989	9.5276	0.80329
5.907	10.329	0.80349
5.5776	9.7964	0.80191
2.1986	8.4677	0.93329
-3.9195	5.701	1.4573
-8.0002	1.2234	1.8596
-7.8741	-3.4502	1.8098
-8.2678	-5.082	1.7859
-9.6044	-5.5397	1.8005
-8.497	-2.9512	1.7944
-3.6023	3.7727	1.7951
2.1309	10.098	1.7937
7.6511	16.04	1.7909
10.139	17.435	1.8052
9.4901	13.134	1.7293
7.9979	7.0275	1.5254
7.7227	3.8605	1.2595
6.898	1.9503	1.0004
3.7778	-1.1376	0.81719
-1.9171	-6.5359	0.76709
-7.597	-11.161	0.78791
-10.014	-11.137	0.78742
-8.7209	-7.1739	0.78276
-5.299	-1.3259	0.78333
-1.8754	4.0825	0.78238
0.83631	7.257	0.78129
2.0979	8.1523	0.7805
1.3216	7.4151	0.7796
-1.4492	5.2977	0.77878
-5.0257	1.6902	0.77776
-8.0258	-2.1717	0.77682
-9.5682	-2.6936	0.77683
-8.0587	0.47947	0.77307
-2.7383	6.8728	0.77809
4.6779	14.92	0.77224
10.297	20.006	0.74334
11.934	19.049	1.0059
11.215	14.689	1.4247
9.7171	9.8957	1.7074
5.7057	3.1838	1.7961
0.14384	-3.1009	1.7693
-3.822	-4.2157	1.763
-4.8275	-1.0402	1.7667
-3.1395	3.1671	1.7658
-0.046416	5.7221	1.7694
3.8524	8.2776	1.7411
8.0326	10.368	1.8189
10.228	9.8254	1.7278
7.692	5.5106	1.0085
3.1601	0.13544	0.6511
-0.31123	-3.1729	0.7696
-1.959	-3.291	0.76922
-4.9002	-3.4342	0.75205
-5.6698	-2.3092	0.75815
-1.2924	2.6758	0.75542
5.1097	10.535	0.75485
10.269	17.317	0.75398
13.215	19.499	0.75304
13.199	16.879	0.75219
11.045	11.743	0.75129
8.2457	6.2185	0.75041
3.5348	-1.1815	0.74952
-1.4249	-6.8635	0.74864
-2.9247	-5.3102	0.74775
-0.54035	-0.059541	0.74687
3.3004	4.8388	0.74599
10.502	13.003	0.7451
11.918	14.489	0.74422
7.9007	9.8723	0.74333
10.503	11.841	0.74245
2.9022	-0.20352	0.74156
-1.5211	-5.6835	0.74068
-2.368	-4.7524	0.73979
-2.4147	-2.516	0.73891
-2.4477	-0.94427	0.73802
-1.1013	1.3836	0.73714
2.9339	5.9049	0.73625
8.0304	11.311	0.73537
10.398	13.999	0.73448
9.463	11.249	0.7336
6.9988	5.4059	0.73271
4.4175	1.2204	0.73182
0.25254	-2.596	0.73097
-4.9183	-6.4306	0.73004
-8.4692	-8.57	0.72911
-8.1383	-6.4371	0.72861
-3.6838	-0.29859	0.72641
2.2685	6.9818	0.72881
6.8803	12.457	0.72305
9.4325	14.553	0.7137
8.7819	11.783	0.80285
6.5982	6.6671	0.5918
4.2496	1.9797	-0.020673
0.60401	-2.0112	-0.32362
-4.236	-5.7261	-0.27886
-8.6475	-8.9917	-0.27652
-9.7442	-8.7151	-0.29238
-7.6684	-5.1338	-0.29339
-4.0215	-0.25361	-0.28736
-0.39363	3.9384	-0.28209
2.2195	6.3518	-0.28125
3.5642	7.0158	-0.28326
3.4333	6.0302	-0.28621
1.7026	3.5685	-0.28835
-0.86826	0.59429	-0.28935
-2.9837	-1.4501	-0.28978
-3.3469	-1.1246	-0.2902
-1.4329	1.9295	-0.29096
1.7852	5.9706	-0.29193
5.1621	9.0157	-0.29293
7.5375	9.3122	-0.29382
7.6729	6.5965	-0.29474
5.1547	1.8114	-0.29564
0.88821	-3.2447	-0.29626
-3.6433	-7.1964	-0.29751
-7.0228	-9.1669	-0.29983
-8.6398	-8.9441	-0.30099
-8.0244	-6.432	-0.29839
-5.2729	-2.0891	-0.29393
-1.4027	2.724	-0.2969
2.4096	6.4737	-0.31301
3.9563	6.3763	-0.28935
2.0893	1.5184	-0.27407
-1.0447	-3.9636	-0.54527
-5.2504	-8.9983	-0.97395
-9.6838	-12.658	-1.2774
-10.499	-11.488	-1.3285
-7.5823	-6.9527	-1.3012
-1.9585	-0.48939	-1.3133
4.6031	6.4954	-1.3096
8.5662	9.4269	-1.2959
9.4224	7.4874	-1.3953
8.0101	2.4586	-1.2276
5.1482	-3.3733	-0.57944
0.91564	-8.601	-0.21868
-3.7126	-11.983	-0.30439
-6.8719	-12.561	-0.33566
-7.382	-10.702	-0.31184
-5.3785	-7.1241	-0.31817
-2.3953	-2.7048	-0.32072
-0.13336	0.32055	-0.3199
0.41271	0.58442	-0.32122
-0.95411	-1.734	-0.32225
-4.4263	-5.7273	-0.32299
-9.4775	-10.034	-0.3239
-14.389	-12.903	-0.3248
-16.982	-12.612	-0.32567
-15.596	-8.9197	-0.32656
-10.333	-3.3121	-0.32745
-3.8815	4.9262	-0.32833
1.0645	10.779	-0.32922
2.7138	10.193	-0.3301
0.68307	5.3478	-0.33097
-2.6945	-0.30533	-0.33192
-6.5548	-5.1298	-0.33277
-11.21	-8.9901	-0.33339
-12.693	-9.2739	-0.33509
-9.8996	-5.3066	-0.33499
-5.8762	0.32608	-0.33401
-2.439	4.2969	-0.34889
-1.2607	4.1126	-0.31766
-2.9582	-0.081765	-0.30428
-6.4152	-4.9844	-0.58939
-11.008	-9.6915	-1.0191
-15.481	-13.203	-1.2998
-16.541	-11.603	-1.3629
-13.612	-6.4717	-1.3381
-8.1624	-0.58696	-1.3444
-2.2674	5.5958	-1.346
1.0894	7.1593	-1.3455
1.1629	3.9095	-1.347
-1.1639	-1.1548	-1.3479
-4.9299	-6.6745	-1.3486
-7.8234	-9.2877	-1.3496
-7.2523	-5.98	-1.3505
-3.5039	-0.66507	-1.3513
0.54609	3.4261	-1.3522
2.3822	4.8521	-1.3531
2.0677	3.2408	-1.354
-0.42106	-0.59026	-1.3549
-4.8145	-5.3059	-1.3558
-9.7888	-9.4351	-1.3566
-13.544	-11.091	-1.3575
-14.285	-8.8217	-1.3584
-11.94	-5.1984	-1.3593
-7.2555	-0.10535	-1.3602
-1.6005	7.0462	-1.3611
2.9688	10.831	-1.3619
4.7402	8.9835	-1.3628
3.4554	3.381	-1.3637
0.24803	-2.032	-1.3646
-3.4618	-6.6896	-1.3655
-5.928	-9.2167	-1.3664
-5.3485	-6.982	-1.3673
-1.2728	-1.635	-1.3681
4.3738	4.192	-1.369
8.6412	7.8754	-1.3699
9.7404	7.2111	-1.3708
8.0294	3.1988	-1.3717
4.4351	-2.258	-1.3726
-0.068498	-7.2672	-1.3735
-3.8184	-9.6242	-1.3743
-5.0101	-8.2024	-1.3752
-2.5868	-4.347	-1.3761
1.4627	0.25935	-1.377
4.622	3.5919	-1.3779
5.5972	3.7769	-1.3788
4.2085	0.6258	-1.3796
0.84986	-3.8212	-1.3805
-3.7662	-7.1981	-1.3814
-8.708	-10.545	-1.3823
-11.873	-11.736	-1.3832
-10.863	-7.3335	-1.3841
-5.6803	-0.13449	-1.385
1.1551	7.3541	-1.3858
7.1942	13.041	-1.3867
10.564	14.1	-1.3876
9.7495	8.6079	-1.3885
7.0919	2.8107	-1.3894
4.0805	-1.5577	-1.3903
1.1531	-6.0747	-1.3911
0.49831	-5.4655	-1.392
2.8136	-1.2324	-1.3929
7.535	4.0279	-1.3938
11.884	7.72	-1.3947
12.888	7.0513	-1.3956
11.114	2.5887	-1.3965
7.7431	-2.8769	-1.3973
3.0544	-7.9553	-1.3982
-3.0434	-12.642	-1.3991
-7.3058	-14.248	-1.4
-7.3506	-11.298	-1.4009
-4.1771	-5.7451	-1.4018
-0.50175	-0.66235	-1.4026
1.4189	1.7319	-1.4035
0.8931	1.0907	-1.4044
-1.0344	-0.94878	-1.4053
-4.1779	-3.878	-1.4062
-8.5483	-7.5523	-1.4071
-13.209	-10.925	-1.408
-15.439	-11.333	-1.4088
-13.268	-7.1724	-1.4097
-7.7222	-0.22589	-1.4106
-0.12793	7.4977	-1.4115
6.2553	13.505	-1.4124
9.249	15.076	-1.4133
9.1702	11.15	-1.4141
7.5202	4.3675	-1.415
4.7211	-2.7274	-1.4159
0.51979	-8.2852	-1.4168
-3.9568	-11.791	-1.4177
-6.6387	-12.583	-1.4186
-5.1131	-9.2684	-1.4195
-1.4008	-4.2354	-1.4203
2.0104	-0.59028	-1.4212
4.914	0.63272	-1.4221
5.9411	-0.40812	-1.423
4.4764	-3.3364	-1.4239
1.0019	-7.5953	-1.4248
-3.6626	-11.55	-1.4256
-8.1291	-13.668	-1.4265
-10.282	-13.132	-1.4274
-8.9269	-9.0368	-1.4283
