# Supplementary material for: Applying time-frequency analysis to assess cerebral autoregulation during hypercapnia
Source: PLoS One. 2017 Jul 27;12(7):e0181851. doi: 10.1371/journal.pone.0181851 (PMC5531479; doi:10.1371/journal.pone.0181851)
Supplement: S1 Dataset — Database of physiological signals registered in 50 volunteers during normocapnia and hypercapnia. (ZIP) [file pone.0181851.s001.zip › h19.csv]

ABP_smoothed_fluctuations[mmHg]	CBFV_smoothed_fluctuations[cm/s]	EtCO2[mmHg]
9.5154	5.5541	0.28089
6.2743	0.46017	0.27908
3.0126	-3.4237	0.27727
0.73054	-2.0958	0.27546
3.553	1.3648	0.27365
6.5326	4.1369	0.27184
7.1966	5.9188	0.27003
8.1181	7.4867	0.26822
7.946	6.8032	0.26641
5.8415	4.0953	0.2646
2.0226	0.90446	0.26279
-2.6599	-3.2946	0.26098
-5.9701	-6.3776	0.25917
-5.2449	-4.7805	0.25736
-1.6846	-2.4407	0.25555
2.2339	0.71179	0.25374
5.2933	5.8684	0.25193
7.8986	9.7298	0.25012
7.679	9.3586	0.24831
4.5834	5.2284	0.2465
1.1417	0.50253	0.24469
-1.553	-2.9152	0.24288
-2.2742	-3.5516	0.24107
0.38723	-0.60476	0.23926
3.2874	2.8517	0.23745
4.7356	4.805	0.23565
6.272	5.9263	0.23384
6.0384	4.9556	0.23203
2.8364	1.4781	0.23022
-1.6082	-2.5201	0.22841
-5.5323	-5.3571	0.2266
-7.1434	-5.8379	0.22479
-4.6836	-3.4345	0.22298
-0.99059	0.21354	0.22117
1.3509	3.6805	0.21936
4.0926	7.3856	0.21755
5.1234	8.2014	0.21574
2.5684	4.5	0.21393
-1.64	0.25934	0.21212
-5.6853	-2.736	0.21031
-8.2219	-4.7139	0.2085
-7.9194	-3.0387	0.20669
-4.7144	2.1369	0.20488
-0.24584	6.3837	0.20307
3.836	8.9736	0.20126
7.2045	10.909	0.19945
9.7036	12.466	0.19764
9.437	11.203	0.19583
6.1993	6.859	0.19402
1.5214	1.2185	0.19221
-1.5647	-2.9799	0.1904
-1.3199	-3.5304	0.1886
1.2341	-0.26844	0.18679
2.9838	2.5082	0.18498
3.6988	3.1231	0.18317
4.8674	2.9143	0.18136
3.5461	1.4313	0.17955
-0.67466	-1.4802	0.17774
-5.4017	-5.2373	0.17593
-9.4986	-8.6063	0.17412
-11.271	-9.2913	0.17231
-8.9003	-5.6037	0.1705
-5.0847	-2.4842	0.16869
-1.6627	0.58473	0.16688
1.3439	5.0312	0.16507
3.9753	6.3419	0.16326
3.5218	4.6703	0.16145
-0.046812	1.4937	0.15964
-3.6702	-1.9828	0.15783
-6.2546	-4.2943	0.15602
-6.1613	-3.3362	0.15421
-2.3087	1.3821	0.1524
0.66757	3.2974	0.15059
2.3931	3.3398	0.14878
4.3034	4.8369	0.14697
3.8425	3.5078	0.14516
1.0292	0.23398	0.14335
-2.5529	-2.1971	0.14154
-5.6376	-5.152	0.13974
-6.5547	-6.8519	0.13793
-4.1251	-3.3522	0.13612
-0.9323	1.3907	0.13431
1.9073	5.0306	0.1325
4.7225	7.8938	0.13069
6.3497	9.432	0.12888
5.5567	8.7038	0.12707
1.9149	5.0958	0.12526
-1.934	0.43039	0.12345
-3.3677	-2.0836	0.12164
-1.7358	0.92005	0.11983
0.69103	4.7978	0.11802
2.2838	6.0748	0.11621
4.3266	8.7852	0.11441
5.4143	9.8647	0.11257
4.0295	6.6459	0.11075
0.58555	2.3191	0.10912
-3.7035	-1.4132	0.10705
-6.6262	-4.3337	0.10491
-4.9826	-6.5192	0.10541
-1.4069	-3.1646	0.098735
0.47545	4.9393	0.098255
1.4369	6.2837	0.060809
3.342	5.7556	-0.48403
5.1631	6.4938	-0.98612
4.7746	6.2171	-0.91232
1.8807	2.6899	-0.894
-3.1135	-3.0805	-0.91622
-6.274	-6.7385	-0.91295
-4.3908	-4.8817	-0.91545
-1.0484	-0.53644	-0.90268
1.4066	1.2188	-0.97204
2.8257	1.8123	-0.80196
3.1984	3.3266	-0.27868
1.3626	2.3323	0.02058
-2.4447	-1.0194	0.086179
-7.2831	-5.3931	0.073315
-11.33	-9.137	0.069331
-10.432	-8.7305	0.069855
-5.5676	-3.9297	0.067172
-0.67261	2.2787	0.065555
2.932	6.9949	0.063751
5.801	9.7357	0.061907
6.436	10.065	0.060116
3.6902	7.1641	0.058303
-0.9049	0.95193	0.056492
-4.1828	-2.6362	0.054683
-3.5584	-0.62186	0.052873
0.71074	2.8993	0.051064
3.5247	4.1381	0.049254
4.8814	4.5077	0.047445
6.547	5.672	0.045635
4.7251	2.6417	0.043825
-0.099437	-3.6435	0.042016
-5.1643	-9.1636	0.040206
-8.8343	-11.749	0.038396
-8.0735	-10.252	0.036587
-3.2868	-5.2034	0.034777
0.083473	0.69122	0.032968
3.4426	3.9291	0.031158
5.6924	4.0635	0.029348
4.3932	2.5237	0.027539
1.1403	-0.23952	0.025729
-2.7971	-3.3383	0.023919
-4.7627	-4.2557	0.02211
-1.3702	-0.2695	0.0203
1.2892	2.7592	0.018491
1.8689	3.4236	0.016681
3.1847	4.4108	0.014871
1.6611	3.1041	0.013062
-2.9647	-1.1856	0.011252
-7.8037	-6.5486	0.0094425
-11.41	-9.9475	0.0076329
-11.78	-9.328	0.0058232
-8.0411	-4.9561	0.0040136
-4.6091	-0.070091	0.002204
-1.3393	4.0892	0.00039437
1.9986	6.5355	-0.0014153
2.7929	5.7789	-0.0032249
0.92623	3.3697	-0.0050345
-2.6871	-0.33974	-0.0068441
-6.1183	-4.7718	-0.0086537
-5.6992	-3.7126	-0.010463
-2.8969	-0.14174	-0.012273
-0.93989	0.66296	-0.014083
0.19862	1.0514	-0.015892
0.20023	0.73537	-0.017702
-1.521	-1.1612	-0.019511
-5.292	-4.5602	-0.021321
-9.8389	-8.9752	-0.023131
-12.659	-11.629	-0.02494
-11.337	-8.5515	-0.02675
-7.6593	-3.405	-0.02856
-3.7914	0.91926	-0.030369
-0.29522	3.8878	-0.032179
3.1332	5.5061	-0.033988
3.6464	5.6623	-0.035798
0.12296	2.2217	-0.037608
-5.2644	-4.6568	-0.039417
-7.6944	-6.6516	-0.041227
-4.8229	-3.553	-0.043037
0.075362	1.2406	-0.044846
2.3937	5.0916	-0.046656
4.4505	5.8073	-0.048465
4.6958	4.571	-0.050275
1.8311	1.6141	-0.052085
-2.8334	-3.9537	-0.053894
-6.7379	-8.3032	-0.055704
-6.2745	-7.7941	-0.057514
-1.6709	-3.2387	-0.059323
1.2798	0.08952	-0.061131
4.3883	2.7626	-0.062952
5.3907	3.4004	-0.064733
2.2135	0.60133	-0.066559
-2.0048	-3.9536	-0.068501
-6.1835	-8.6429	-0.069738
-6.1725	-8.5313	-0.072871
-1.3338	-3.0933	-0.073504
1.518	0.092629	-0.070157
3.7292	2.8176	-0.10329
4.8163	3.7478	-0.023324
3.2007	1.2216	-0.054344
-0.86185	-2.7741	-0.76261
-5.0645	-6.3929	-1.1836
-6.5509	-8.4212	-1.0735
-4.1538	-7.5847	-1.0824
-0.73853	-2.3344	-1.0949
2.3236	1.4164	-1.0901
4.3186	1.9782	-1.094
4.1742	2.2984	-1.0956
1.0041	0.5681	-1.0975
-2.7187	-6.174	-1.0985
-3.4695	-10.265	-1.1015
-0.18386	-2.0027	-1.1051
2.9827	1.7264	-1.0912
5.0956	3.6834	-1.1521
4.131	3.3541	-0.99339
-0.21171	-2.4751	-0.49466
-3.2233	-6.509	-0.15902
-3.5565	-7.3239	0.016063
-1.7658	-5.7042	0.087714
1.0669	-2.8128	0.083925
3.8566	0.18509	0.032528
5.5183	2.1246	-0.038645
5.1647	1.9091	-0.10176
2.6313	-1.2579	-0.12988
-2.0258	-6.3483	-0.12682
-8.1762	-10.523	-0.12709
-12.617	-12.685	-0.13024
-12.397	-11.747	-0.13166
-8.0103	-7.6849	-0.1335
-4.7934	-3.9308	-0.13534
-2.1875	-0.1195	-0.13713
-0.90336	2.4239	-0.13895
-3.236	0.63373	-0.14076
-7.7922	-5.2082	-0.14257
-10.129	-8.5587	-0.14438
-6.744	-4.9929	-0.14618
0.097566	2.6353	-0.14799
4.2492	7.5274	-0.1498
6.8655	9.8871	-0.15161
6.9384	9.5824	-0.15342
3.9576	6.5741	-0.15523
0.087262	2.1092	-0.15704
-1.9176	-1.3795	-0.15885
-1.0754	-2.1636	-0.16066
1.1806	-0.30694	-0.16247
3.4944	2.1696	-0.16428
4.2009	2.8503	-0.16609
1.912	0.2827	-0.1679
-2.0507	-3.5151	-0.16971
-5.7091	-7.0718	-0.17152
-7.1707	-9.6721	-0.17333
-4.8531	-7.206	-0.17514
-0.75976	-2.0791	-0.17695
1.7913	0.12159	-0.17876
2.9096	0.26391	-0.18057
2.677	-0.64372	-0.18238
-0.05978	-3.4405	-0.18419
-4.4354	-7.5021	-0.186
-4.2241	-7.754	-0.18781
-0.11244	-3.1342	-0.18962
3.6662	1.5733	-0.19143
4.9895	1.8923	-0.19324
5.5811	2.1733	-0.19504
3.5294	0.26285	-0.19685
-1.6746	-4.8473	-0.19866
-6.4077	-8.8227	-0.20047
-7.2868	-9.608	-0.20228
-5.137	-7.9019	-0.20409
-2.8551	-5.4783	-0.2059
-0.58372	-2.9512	-0.20771
1.1322	-1.3628	-0.20952
0.41059	-2.0209	-0.21133
-3.5487	-5.1285	-0.21314
-7.4065	-8.3111	-0.21495
-6.5702	-7.9247	-0.21676
-2.1317	-3.7408	-0.21857
1.6381	0.98927	-0.22038
4.3161	3.268	-0.22219
5.5341	2.6117	-0.224
4.4722	-0.0016264	-0.22581
0.74118	-3.6506	-0.22762
-4.2019	-8.2742	-0.22943
-5.9348	-9.0866	-0.23124
-3.2837	-4.5642	-0.23305
-1.3945	-1.5481	-0.23486
0.98902	-0.73266	-0.23667
2.3729	-1.1052	-0.23848
-0.25485	-2.1371	-0.24029
-4.3502	-3.6609	-0.24209
-6.9638	-5.5912	-0.2439
-5.749	-5.3633	-0.24571
-0.87436	-0.35327	-0.24752
2.5143	4.5027	-0.24933
4.1272	6.2304	-0.25114
4.1269	5.1429	-0.25295
0.97653	3.0308	-0.25476
-2.9688	-0.26716	-0.25657
-4.211	-2.6459	-0.25838
-1.6746	-1.9537	-0.26019
0.57531	-0.48407	-0.262
2.7648	1.8757	-0.26381
4.3887	3.9639	-0.26562
3.0235	2.8641	-0.26743
-0.74706	-1.5265	-0.26924
-5.0441	-6.3736	-0.27105
-6.0456	-7.3065	-0.27286
-1.2335	-2.7166	-0.27467
1.9325	0.19722	-0.27648
3.8258	1.9887	-0.27829
5.1589	3.0343	-0.2801
2.8167	0.11114	-0.28191
-2.1596	-4.3558	-0.28372
-5.3259	-7.8187	-0.28553
-3.2141	-7.5545	-0.28734
2.7697	-2.1119	-0.28915
7.3795	3.6167	-0.29095
9.654	5.9644	-0.29276
9.5201	4.1727	-0.29457
6.0977	-0.79322	-0.29638
1.158	-6.6014	-0.29819
-1.2494	-9.7952	-0.3
0.48055	-7.9733	-0.30181
4.3584	-3.1645	-0.30362
6.5564	-3.19	-0.30543
7.1255	-3.5068	-0.30724
5.4937	-3.718	-0.30905
0.85567	-7.5896	-0.31086
-3.8948	-11.059	-0.31267
-5.7154	-12.199	-0.31448
-3.6193	-9.8856	-0.31629
0.50997	-4.4351	-0.3181
3.5057	-1.4031	-0.31991
5.6293	0.58338	-0.32172
6.1062	2.1022	-0.32353
3.0256	0.4712	-0.32534
-1.6823	-4.306	-0.32715
-2.7817	-5.4861	-0.32895
0.70125	-1.5368	-0.33077
4.3954	2.2583	-0.33259
6.6947	6.5602	-0.33431
8.3653	9.2101	-0.33639
8.3947	7.6694	-0.33796
4.5551	1.9745	-0.33873
-0.073375	-3.3771	-0.34475
-1.5816	-4.8054	-0.34058
0.97362	-2.4374	-0.33571
2.656	-0.77301	-0.3988
4.1249	2.079	-0.20668
4.9299	4.556	0.27114
1.4359	0.23837	0.58827
-3.4859	-5.6502	0.66852
-7.0795	-8.9749	0.64013
-7.571	-8.1437	0.64104
-3.4482	-2.0182	0.64127
1.1867	2.0504	0.63808
5.0585	3.8683	0.63675
8.5239	7.312	0.63486
8.1031	8.2374	0.63302
4.096	4.5434	0.63124
0.4921	0.066487	0.62942
1.1439	0.09605	0.62761
4.2517	2.5948	0.6258
6.6899	5.8777	0.62399
7.1961	8.3082	0.62218
6.4213	7.671	0.62037
2.8225	2.7665	0.61856
-2.6656	-3.8259	0.61675
-6.4184	-7.0806	0.61494
-5.7919	-5.1785	0.61314
-2.8357	-1.3539	0.61133
0.03278	1.2331	0.60952
3.0572	3.1297	0.60771
4.8889	4.6654	0.6059
4.0408	3.8453	0.60409
1.2886	0.42774	0.60228
-0.14186	-1.9028	0.60047
2.0925	0.65803	0.59866
6.2329	3.2766	0.59685
9.2519	5.1103	0.59504
10.299	7.7949	0.59323
11.051	5.4343	0.59142
9.3789	1.8117	0.58961
4.7122	-1.1802	0.5878
0.15199	-5.59	0.58599
0.27013	-6.4273	0.58418
3.0541	-3.0248	0.58237
4.1739	0.37692	0.58056
4.7803	0.034529	0.57875
2.9499	-1.3624	0.57694
-1.1496	-2.7517	0.57513
-3.215	-5.9365	0.57332
-0.76716	-4.1609	0.57151
3.4948	1.5145	0.5697
5.4612	4.9225	0.56789
4.5929	4.1134	0.56609
2.4	2.1076	0.56428
0.42668	0.77573	0.56247
0.11724	0.29143	0.56066
3.6621	3.3705	0.55885
7.1448	7.3859	0.55704
7.4801	8.7944	0.55523
7.5132	8.0756	0.55342
5.3709	5.9146	0.55161
1.009	2.8952	0.5498
-2.0938	0.089629	0.54799
-1.6484	0.95201	0.54618
0.63169	4.0308	0.54437
1.2839	4.4651	0.54258
2.448	4.3324	0.54069
3.1399	4.6729	0.539
0.76925	4.1713	0.53733
-3.7686	0.49224	0.53447
-6.618	-3.1442	0.53501
-5.121	-2.2073	0.5321
-1.0959	3.1872	0.51966
2.1686	6.5263	0.56735
4.2917	7.7526	0.42774
5.4457	8.7281	-0.016646
3.6255	6.4727	-0.38016
-0.51566	1.6054	-0.48112
-2.4032	0.24006	-0.47826
-0.23621	3.6545	-0.48335
3.3696	7.121	-0.48994
5.7027	10.228	-0.46113
5.6831	9.6741	-0.54271
3.6957	5.473	-0.50814
0.73621	3.2093	0.17803
-3.226	0.40015	0.57647
-6.807	-3.8309	0.49106
-7.0849	-5.4596	0.50131
-2.8046	-0.60877	0.50357
0.64527	3.3096	0.49774
0.9205	3.1828	0.49791
-1.1745	0.60425	0.49599
-4.7736	-2.9794	0.49356
-7.8979	-5.7489	0.49176
-6.977	-5.3402	0.4901
-2.7574	-1.7994	0.48827
-1.2635	1.3294	0.48646
0.33607	2.9698	0.48465
0.82667	1.6333	0.48284
-2.8903	-3.0653	0.48103
-7.1789	-7.2744	0.47922
-8.1162	-7.6658	0.47741
-5.4968	-4.7466	0.4756
-2.7107	-2.1007	0.47379
0.2231	1.3615	0.47201
1.7737	3.7779	0.47013
0.38048	2.709	0.46831
-2.3819	0.062375	0.46701
-3.5844	-0.59805	0.46349
-1.3598	1.8794	0.46452
2.9597	5.4391	0.46432
4.8656	7.4374	0.43555
5.8014	8.2038	0.52109
5.9195	7.4789	0.44971
2.6509	3.8804	-0.21231
-1.6635	-1.054	-0.6164
-3.9803	-4.5966	-0.54303
-2.9449	-4.2908	-0.52994
-0.88742	-0.35025	-0.61051
1.0187	3.1876	-0.43121
2.5573	3.6072	0.067678
2.9448	2.4787	0.39137
0.56256	-0.16637	0.46076
-2.874	-2.9577	0.43244
-3.314	-3.0264	0.43589
1.1317	1.0176	0.43459
5.0251	3.8533	0.43184
7.5321	4.9445	0.43048
8.2085	4.6392	0.42854
4.9266	1.4583	0.42673
0.054737	-3.1839	0.42494
-3.2368	-5.6916	0.42312
-2.937	-4.6021	0.42132
0.20754	-2.2372	0.41951
1.9951	0.050538	0.41768
2.6053	1.9887	0.41593
1.4972	1.3864	0.41406
-3.883	-4.2075	0.41205
-8.6754	-8.4911	0.41126
-9.3774	-8.1579	0.40705
-6.2684	-4.4084	0.40735
-2.0367	-0.13873	0.41384
1.921	3.0535	0.30336
4.2248	5.3135	-0.14756
3.7311	4.9009	-0.63305
0.66442	0.23898	-0.62082
-2.0604	-2.4567	-0.59098
-0.083239	0.10011	-0.61044
4.4554	4.7967	-0.60668
6.7215	6.9467	-0.60935
8.6643	7.0533	-0.61147
7.0809	4.6064	-0.61297
2.2521	0.60763	-0.6149
-2.2375	-3.0211	-0.61669
-4.5169	-5.2345	-0.61849
-2.3802	-2.496	-0.62031
1.3934	2.1573	-0.62212
3.5183	3.8248	-0.62392
5.2485	4.0666	-0.62571
3.6768	3.1248	-0.62765
-0.41803	-0.88517	-0.62908
-2.8432	-3.5915	-0.63158
-1.1377	0.24998	-0.63313
1.6618	2.8627	-0.63102
4.5467	6.1461	-0.65453
6.3343	7.7039	-0.53839
3.8527	3.988	-0.080776
-3.1048	-2.7426	0.39237
-8.868	-7.7671	0.35941
-9.5523	-10.937	0.34899
-8.3708	-4.8609	0.35434
-6.8237	-1.7656	0.35268
-6.4626	-4.068	0.34005
-8.8469	-6.288	0.37412
-15.677	-11.989	0.26245
-22.727	-17.853	-0.26151
-20.704	-13.591	-0.68015
-16.477	-7.5442	-0.65737
-11.903	-1.9118	-0.66168
-8.9981	1.9109	-0.66409
-7.6753	0.65388	-0.66537
-5.5638	3.5557	-0.66743
-0.72531	7.5742	-0.66912
4.1604	10.194	-0.67101
8.4896	12.772	-0.67276
12.552	15.328	-0.67453
13.179	14.775	-0.67661
10.454	11.601	-0.67833
6.7908	8.7258	-0.679
2.5035	6.3491	-0.68224
