# Supplementary material for: Applying time-frequency analysis to assess cerebral autoregulation during hypercapnia
Source: PLoS One. 2017 Jul 27;12(7):e0181851. doi: 10.1371/journal.pone.0181851 (PMC5531479; doi:10.1371/journal.pone.0181851)
Supplement: S1 Dataset — Database of physiological signals registered in 50 volunteers during normocapnia and hypercapnia. (ZIP) [file pone.0181851.s001.zip › h21.csv]

ABP_smoothed_fluctuations[mmHg]	CBFV_smoothed_fluctuations[cm/s]	EtCO2[mmHg]
3.1574	-3.9592	-1.7129
2.94	-3.518	-1.7088
-1.2375	-5.3585	-1.7047
-5.6761	-10.429	-1.7006
-8.005	-12.885	-1.6965
-6.4883	-10.85	-1.6924
-3.7905	-6.6712	-1.6882
1.7613	-0.43413	-1.6841
-3.0661	-6.5414	-1.68
-7.8332	-11.757	-1.6759
3.2391	0.41327	-1.6718
3.1717	-0.64583	-1.6677
2.8451	-2.6805	-1.6636
4.874	-1.325	-1.6595
2.3395	-3.2375	-1.6554
0.26917	-5.0526	-1.6513
-1.0251	-6.6639	-1.6472
-2.5664	-8.2776	-1.6431
-0.30134	-5.5413	-1.639
2.0537	-2.3164	-1.6349
2.7071	-1.1584	-1.6308
2.9716	-1.7562	-1.6267
3.9222	-3.2784	-1.6225
3.635	-4.8555	-1.6184
1.3314	-6.3178	-1.6143
-1.0074	-8.4505	-1.6102
-3.6905	-11.195	-1.6061
-5.7913	-12.385	-1.602
-3.6066	-8.9011	-1.5979
0.046838	-5.0363	-1.5938
2.8123	-2.7165	-1.5897
4.6339	-1.0669	-1.5856
6.0336	0.3548	-1.5815
6.4583	0.41678	-1.5773
5.5559	-0.72372	-1.5733
3.2749	-2.5233	-1.5697
-0.16628	-5.8497	-1.5637
-3.4483	-9.5008	-1.5619
-4.5286	-10.386	-1.5604
-2.5701	-6.8179	-1.5329
-0.83816	-3.3512	-1.6138
0.34386	-1.8377	-1.4493
2.7029	-0.69805	-0.78171
3.9502	-0.80193	-0.48907
3.5639	-2.3154	-0.54179
2.1036	-4.6131	-0.53853
-0.16937	-6.5498	-0.51946
-2.6157	-8.116	-0.51978
-4.2959	-9.7937	-0.51639
-4.6318	-9.5956	-0.51144
-3.0303	-7.5216	-0.50763
0.007303	-4.3443	-0.50346
2.1872	-0.16607	-0.49935
2.1081	0.5268	-0.49527
1.4351	-0.81903	-0.49113
1.3794	-1.4613	-0.487
-0.2332	-2.7078	-0.48304
-3.5312	-5.0575	-0.47888
-6.8535	-7.9137	-0.47422
-9.6271	-10.334	-0.47142
-11.262	-11.477	-0.46664
-10.752	-10.48	-0.45794
-7.97	-5.7726	-0.47668
-3.841	-2.1051	-0.39953
-0.39136	-1.2195	-0.5615
1.5226	-0.050103	-1.1976
3.9016	0.52782	-1.4507
5.4162	0.16091	-1.4309
4.8713	-1.078	-1.4307
3.1448	-3.0213	-1.4321
0.43586	-5.5342	-1.4253
-2.9812	-8.1842	-1.4197
-4.8823	-9.4382	-1.4203
-5.0734	-8.8953	-1.4109
-4.6344	-7.1396	-1.401
-1.869	-3.9811	-1.4548
0.71057	-1.6677	-1.1962
2.5742	-0.80176	-0.70377
5.0849	-0.30077	-0.43635
5.6699	-0.84963	-0.36951
4.1702	-2.1695	-0.38475
2.457	-3.3578	-0.38325
0.89969	-4.8524	-0.37506
0.2782	-5.603	-0.37222
1.3095	-3.9284	-0.36801
2.8574	-0.88339	-0.3638
4.451	1.8417	-0.35977
6.3446	3.6294	-0.35562
8.18	4.29	-0.35151
8.1876	2.9936	-0.34753
6.702	0.98085	-0.34321
4.1602	-1.1714	-0.33895
-0.24087	-5.3731	-0.33636
-0.79844	-5.2254	-0.32783
2.9301	-0.42646	-0.33179
4.5474	1.7984	-0.32563
3.9815	2.6266	-0.14064
3.1303	1.8287	0.29262
1.9763	-0.2543	0.70125
-0.62795	-2.5885	0.74481
-3.7134	-5.3564	0.68145
-6.643	-8.003	0.69612
-9.7644	-9.0313	0.70999
-12.702	-10.667	0.70938
-14.34	-13.414	0.71402
-13.323	-11.394	0.71841
-10.438	-7.1203	0.72233
-7.3671	-3.6464	0.7265
-5.4573	-1.3511	0.73059
-4.6765	0.025794	0.7347
-3.3734	0.27169	0.73881
-3.0779	0.028093	0.74291
-4.8397	-0.88202	0.74702
-6.7149	-3.4398	0.75112
-6.8767	-3.9507	0.75523
-4.4927	-1.0348	0.75934
-0.77121	2.475	0.76344
2.0167	3.6481	0.76755
3.521	3.746	0.77169
5.0842	3.828	0.77569
6.2827	3.7504	0.77981
4.8412	2.4148	0.78445
1.8995	-0.79916	0.78747
-0.60579	-4.3261	0.79127
-1.8215	-4.0183	0.80164
-1.7799	-1.9804	0.78633
-0.57116	-0.35751	0.82534
1.154	1.1355	0.78943
1.63	2.0731	0.11723
2.3738	2.5488	-0.30188
3.2861	2.5467	-0.18486
2.1909	1.722	-0.14716
-0.75653	-0.39773	-0.17782
-3.5945	-2.5111	-0.16936
-3.963	-2.1354	-0.16151
-10.954	-10.816	-0.15899
-16.479	-15.976	-0.15432
-8.7244	-2.7635	-0.15029
-4.4927	1.0289	-0.14624
-1.8357	3.0023	-0.1421
2.1747	7.6211	-0.13801
4.3501	7.5756	-0.1339
4.5511	6.9538	-0.12979
2.9266	5.6804	-0.12569
0.41053	3.2544	-0.12158
-0.75418	2.4359	-0.11747
-1.0781	2.0692	-0.11337
-1.4195	1.2681	-0.10926
-0.74613	2.6462	-0.10516
-0.47674	2.4546	-0.10105
-0.13354	1.9121	-0.096943
0.88831	3.5273	-0.092837
0.0055864	3.1906	-0.088731
-2.4333	0.58673	-0.084625
-4.7206	-2.2469	-0.080518
-7.3137	-5.0248	-0.076412
-8.1644	-5.2246	-0.072306
-6.2392	-1.9163	-0.068199
-4.1273	1.3936	-0.064093
-2.1105	3.1339	-0.059987
-1.373	3.8741	-0.055881
-1.2539	4.2228	-0.051774
-0.46275	3.9237	-0.047668
-0.82827	2.0302	-0.043562
-3.6487	-0.67544	-0.039455
-6.8352	-2.5133	-0.035349
-5.0151	-1.9932	-0.031243
-1.3942	3.188	-0.027137
2.6746	6.7363	-0.02303
6.1309	7.3364	-0.018924
8.1725	8.5437	-0.014818
10.42	8.6045	-0.010712
11.716	7.8487	-0.0066052
11.163	6.682	-0.002499
8.873	4.9745	0.0016073
6.0592	1.9819	0.0057136
3.8916	-1.1441	0.0098199
2.9316	-1.1437	0.013926
3.5119	0.39489	0.018032
5.1784	1.9533	0.022139
6.4602	3.0566	0.026245
6.4729	3.5083	0.030351
7.7712	4.5018	0.034458
8.819	4.8273	0.038564
7.1381	3.142	0.04267
4.9538	1.6189	0.046776
2.4172	-0.2779	0.050883
-0.96669	-3.495	0.054989
-0.98045	-2.5564	0.059095
1.5285	0.72609	0.063202
3.9018	4.0946	0.067308
5.7168	8.2545	0.071414
7.0498	9.4551	0.07552
7.7938	8.8957	0.079627
7.5504	8.0975	0.083733
5.6893	5.9841	0.087839
3.0426	3.126	0.091945
1.3549	1.2777	0.096052
0.79539	0.38712	0.10016
0.80379	0.21208	0.10426
0.79244	0.87666	0.10837
0.80309	1.9903	0.11246
0.93317	2.8556	0.1166
0.91252	2.818	0.12074
-0.074471	1.5698	0.12462
-2.0026	-0.45796	0.12895
-4.3142	-2.4277	0.13366
-6.5611	-3.6746	0.13515
-6.8719	-3.4047	0.14445
-4.2751	-0.9635	0.14551
-1.1609	3.1558	0.12702
1.4499	6.114	0.34521
2.7039	7.1493	0.77609
2.6758	6.9708	1.149
2.3214	6.1273	1.2127
0.98549	3.9418	1.1595
-1.2933	0.93766	1.1702
-2.5977	-0.0050638	1.1808
-2.5625	1.0314	1.1816
-1.5553	2.3102	1.1865
0.036217	3.0249	1.1906
1.3739	4.9925	1.1946
3.2611	6.6374	1.1987
5.2874	6.4736	1.2028
5.0098	5.4102	1.2069
3.3385	3.8343	1.211
1.6187	1.8395	1.2151
-0.15323	-0.30037	1.2192
-0.63726	-0.15109	1.2233
0.59176	2.5739	1.2275
2.0441	4.775	1.2316
3.2282	6.2466	1.2357
3.8462	7.0763	1.2398
4.0631	7.367	1.2439
4.1775	7.1188	1.248
3.0929	5.2905	1.2521
0.60197	2.2991	1.2562
-1.7131	0.82792	1.2603
-3.4498	-0.099799	1.2644
-4.3903	-0.97075	1.2685
-3.5677	1.5754	1.2726
-1.7568	4.8199	1.2767
-0.8616	5.408	1.2808
-0.87327	4.4186	1.2849
0.65001	6.2902	1.289
0.96484	7.0623	1.2932
-1.1566	4.6309	1.2973
-3.2187	2.2146	1.3008
-5.5485	-0.95796	1.3068
-6.6098	-1.9119	1.3079
-4.0104	2.9231	1.3119
-0.68798	6.6762	1.337
1.089	8.812	1.1616
4.055	11.204	0.68539
7.3277	12.253	0.28324
7.4795	10.26	0.31088
8.1998	9.764	0.35555
8.4098	8.5683	0.33972
6.8585	5.0399	0.34666
6.792	4.6774	0.34511
6.7429	5.0468	0.3754
5.8698	4.0951	0.31333
4.523	2.7084	0.37339
2.3903	1.7022	1.088
0.3046	-0.36808	1.4821
-1.2847	-3.0946	1.3736
-2.9264	-4.9588	1.3629
-6.6	-7.554	1.3899
-9.9722	-9.8758	1.3864
-9.8459	-8.946	1.3916
-8.6453	-4.5779	1.396
-6.5782	-0.74927	1.3998
-4.3454	1.7758	1.4041
-3.3143	2.8463	1.4081
-3.5546	2.2676	1.4122
-3.3297	2.4159	1.4165
-3.8072	2.2171	1.4202
-6.0895	0.22235	1.4246
-8.5985	-2.1756	1.4299
-6.8188	0.63204	1.4273
-2.8808	5.2606	1.4538
0.62919	7.6958	1.4008
3.355	8.4406	1.4843
4.4789	8.3889	2.1738
5.7549	8.2721	2.5255
6.8173	8.0496	2.4533
6.1327	7.1368	2.4456
3.9217	4.743	2.4708
0.59975	1.3868	2.4697
-2.6512	-0.43279	2.4733
-1.4766	2.7049	2.4782
1.6444	6.4494	2.482
3.5922	8.09	2.4862
5.4351	10.162	2.4903
7.3983	10.869	2.4943
8.8637	10.14	2.4985
9.1761	8.6482	2.5026
8.122	6.6449	2.5066
5.7152	3.9409	2.5108
2.9138	1.3894	2.5152
2.6934	2.9232	2.5179
4.6048	5.8117	2.5257
7.1304	7.9427	2.5234
9.3949	10.666	2.5267
9.5453	10.711	2.6054
9.5472	10.456	2.3716
10.112	10.976	1.8183
9.0477	9.557	1.537
6.3773	7.0059	1.5506
3.6233	5.7902	1.561
2.1215	5.1196	1.5611
1.9229	4.851	1.563
2.1712	6.1289	1.5547
3.4466	8.1757	1.636
4.0884	8.3269	1.4364
3.0003	6.2667	0.86723
1.7636	5.7501	0.58016
-0.008818	5.609	0.58799
-3.197	3.0257	0.59964
-5.89	-0.046175	0.59529
-6.8264	-0.88274	0.60101
-6.5038	1.5904	0.60548
-4.4086	4.4877	0.60923
-1.3491	6.8255	0.61348
0.7637	8.3122	0.61755
0.91009	7.7251	0.62163
0.81939	7.1447	0.6258
0.68687	6.7824	0.62993
-1.3975	4.2491	0.63376
-4.0294	1.0929	0.63821
-4.8831	0.38019	0.64279
-4.62	2.4703	0.64369
-2.2721	6.8862	0.65719
0.95985	10.11	0.64513
2.163	9.0487	0.48306
3.1259	8.8036	0.058538
3.3481	8.729	-0.34386
1.3493	5.7697	-0.38341
-1.7287	2.4206	-0.31072
-4.5258	0.40817	-0.31678
-6.2812	-1.1639	-0.31985
-6.7335	-0.62526	-0.31174
-5.9942	1.6661	-0.30865
-4.3817	2.9925	-0.30448
-2.3911	4.9104	-0.30028
-1.4496	5.696	-0.29624
-1.2708	5.4963	-0.29211
-0.86805	5.7613	-0.28802
-1.3663	4.669	-0.28385
-2.8115	2.4427	-0.27984
-4.9617	0.067092	-0.27584
-8.369	-2.8064	-0.27096
-9.2219	-2.7218	-0.26901
-6.2841	1.3463	-0.26107
-2.9595	5.3459	-0.25852
0.10861	7.0694	-0.27839
1.4601	7.8365	-0.043391
2.2324	8.1472	0.38453
2.8299	7.3075	0.73305
1.2838	4.5691	0.79896
-1.3003	1.3494	0.75548
-3.1676	-0.57894	0.76722
-3.6653	-0.54802	0.77929
-3.761	-0.36908	0.768
-4.1027	-0.51269	0.78483
-4.6038	-0.027901	0.83399
-5.9568	-1.2549	0.58084
-8.137	-3.6881	0.11247
-9.2652	-4.3541	-0.19516
-6.4223	-1.5644	-0.21089
-2.3284	2.4324	-0.18723
0.9218	6.4478	-0.19166
2.5161	8.7398	-0.18486
2.5084	7.9605	-0.18102
2.531	6.9926	-0.17747
1.511	5.0547	-0.17283
-1.4875	1.4019	-0.16855
-4.3424	-0.86366	-0.16658
-4.7642	-0.41949	-0.15651
-2.9045	1.9201	-0.16169
-1.2349	4.2687	-0.16306
-0.73973	5.3698	0.046388
-0.095304	5.3377	0.47804
0.73672	4.6815	0.86291
-0.0029624	3.3923	0.89355
-2.9429	0.036831	0.85603
-5.5269	-2.3783	0.87457
-4.8353	-0.34673	0.8763
-1.9399	3.4603	0.88005
1.2225	7.2403	0.88462
3.1913	8.606	0.88851
4.5412	8.3157	0.89267
6.3048	8.9101	0.8967
6.1308	7.951	0.90111
4.0165	4.9714	0.90503
1.9737	1.7698	0.90799
-0.4555	-0.97601	0.91604
-1.6265	-1.0728	0.91346
0.1756	2.5131	0.9167
1.4838	5.0546	0.97498
1.5652	5.1858	0.72075
1.3773	4.2994	0.24488
1.3613	3.8465	-0.022051
-0.39457	2.4901	-0.074846
-2.6887	0.31158	-0.050225
-2.8382	0.15651	-0.04992
-0.54932	4.5141	-0.046138
1.6589	6.2366	-0.041386
2.5994	5.8199	-0.037621
2.9184	5.7653	-0.033408
3.3659	5.3046	-0.029293
2.4651	2.8619	-0.025212
0.015553	-1.0607	-0.021098
-2.1655	-3.8026	-0.016991
-1.3266	-2.6754	-0.012886
0.59369	0.2079	-0.0087792
1.6981	2.5771	-0.004673
2.6115	4.2843	-0.00056674
3.2308	4.3302	0.0035396
3.0505	2.9075	0.0076458
1.1757	0.099052	0.011752
-2.4197	-3.5366	0.015858
-2.2987	-0.84761	0.019964
0.79324	3.6918	0.024072
3.3181	5.1646	0.028176
4.8467	6.8003	0.032282
5.3758	6.3959	0.036412
5.8952	4.4956	0.040435
6.0892	1.8675	0.044585
4.4224	-1.5139	0.049033
1.3995	-4.861	0.05199
-0.24195	-6.0476	0.057871
1.209	-3.5211	0.062863
1.892	0.063235	0.050253
1.6391	0.55147	0.11345
1.35	-1.3574	-0.0047882
1.1044	-1.8566	-0.61916
0.063125	-2.7552	-1.0046
-2.4035	-5.4524	-0.9233
-5.902	-8.6814	-0.89607
-7.3805	-8.116	-0.91122
-5.7928	-4.5473	-0.90097
-2.8324	-1.1707	-0.8979
-0.40195	3.2577	-0.89395
0.099207	4.4105	-0.8896
0.18833	4.0219	-0.8856
0.7333	4.0951	-0.88147
-0.58407	0.97435	-0.87751
-3.0551	-2.6319	-0.87312
-5.0607	-3.6977	-0.86885
-6.4096	-4.9395	-0.86678
-5.2516	-2.3275	-0.85602
-2.1868	2.6845	-0.86565
0.11012	3.9963	-0.85775
1.2684	2.8811	-0.63195
2.2401	1.5107	-0.22116
2.84	0.58257	0.14346
1.6892	-0.76111	0.19776
-0.93463	-3.3705	0.15596
-2.9318	-5.7049	0.17372
-2.2207	-4.7676	0.18044
-0.8036	-1.4033	0.1604
0.021495	0.71654	0.24464
0.11075	0.60999	0.089334
-0.18771	-0.023751	-0.54814
-0.54454	-0.95337	-0.82315
-1.5626	-2.8409	-0.79193
-3.8543	-5.8077	-0.7931
-6.8253	-8.2455	-0.79286
-7.2369	-7.8961	-0.78646
-4.9088	-4.7352	-0.78306
-2.4231	-0.92079	-0.77883
-0.25048	1.5767	-0.7747
0.29225	0.70963	-0.77063
0.30707	-0.58302	-0.76651
0.73733	-0.16851	-0.7624
-0.51511	-2.3721	-0.7583
-3.3407	-5.8497	-0.75419
-5.5387	-6.828	-0.75008
-4.7268	-5.339	-0.74598
-3.4136	-3.9582	-0.74187
-0.70051	-1.3207	-0.73776
-2.2453	-3.943	-0.73366
-13.165	-16.458	-0.72955
-10.908	-11.923	-0.72545
-4.9504	-3.3316	-0.72134
-7.5472	-6.325	-0.71723
-6.2554	-4.6538	-0.71313
-2.2233	-1.075	-0.70902
1.6772	1.586	-0.70491
4.0774	2.8801	-0.70081
4.4645	1.7603	-0.6967
5.506	0.61663	-0.6926
6.0448	-1.1746	-0.68849
4.1273	-4.7227	-0.68438
2.7976	-6.5242	-0.68028
3.0282	-5.6979	-0.67617
2.921	-4.8476	-0.67206
2.9115	-4.5486	-0.66796
3.2053	-4.4667	-0.66385
3.2698	-4.4387	-0.65975
2.3041	-5.5533	-0.65564
-0.32235	-8.2496	-0.65153
-4.0655	-11.342	-0.64743
-5.3247	-11.297	-0.64332
-4.363	-9.0247	-0.63921
-3.091	-6.735	-0.63511
-2.1866	-4.8694	-0.631
-2.8219	-5.0008	-0.6269
-3.7748	-5.7091	-0.62279
-5.2968	-7.1465	-0.61868
-7.8358	-9.4236	-0.61458
-6.3232	-5.9381	-0.61047
-2.9597	-0.83017	-0.60636
-0.57739	1.6152	-0.60226
1.0707	1.9523	-0.59815
3.0324	2.0048	-0.59405
2.8378	0.005343	-0.58994
0.19151	-3.6695	-0.58583
-2.23	-5.8367	-0.58173
-4.5365	-7.0858	-0.57762
-6.0191	-7.6793	-0.57351
-4.551	-5.9921	-0.56941
-2.5796	-2.8374	-0.5653
-0.689	-0.32209	-0.56119
1.4312	0.34174	-0.55709
2.824	-0.24652	-0.55298
2.6315	-1.4811	-0.54888
0.76957	-3.6382	-0.54477
-1.2719	-6.612	-0.54066
0.086377	-5.7597	-0.53656
3.739	-1.3765	-0.53245
6.4356	2.2105	-0.52835
7.2382	2.2278	-0.52424
8.3168	1.1279	-0.52011
8.4717	-0.53626	-0.51605
6.0276	-3.0955	-0.51201
2.9024	-5.695	-0.50753
0.18942	-8.0861	-0.50404
-1.329	-9.1611	-0.50002
0.13241	-5.7592	-0.49177
3.3527	-0.59976	-0.50512
4.9433	1.6226	-0.45282
4.4402	0.28808	-0.5436
4.9338	-1.1715	-1.1751
4.7144	-3.7364	-1.5658
2.7788	-7.3916	-1.4733
0.61313	-9.7842	-1.4539
0.70818	-9.1452	-1.4681
2.6719	-6.5573	-1.4573
4.078	-4.7881	-1.4544
3.893	-5.1145	-1.4506
4.0089	-5.4537	-1.4461
2.6608	-6.9716	-1.4421
-1.5242	-10.911	-1.438
-2.6025	-12.254	-1.4339
-1.3743	-9.7281	-1.4298
0.41665	-5.8614	-1.4257
2.0541	-3.573	-1.4216
2.463	-3.1482	-1.4175
3.3331	-3.2609	-1.4133
3.141	-4.8139	-1.4093
0.32419	-8.477	-1.4053
-2.4301	-11.585	-1.4003
-4.5922	-12.885	-1.3988
-4.6465	-11.345	-1.3899
-1.4406	-7.0443	-1.3872
