# Supplementary material for: Applying time-frequency analysis to assess cerebral autoregulation during hypercapnia
Source: PLoS One. 2017 Jul 27;12(7):e0181851. doi: 10.1371/journal.pone.0181851 (PMC5531479; doi:10.1371/journal.pone.0181851)
Supplement: S1 Dataset — Database of physiological signals registered in 50 volunteers during normocapnia and hypercapnia. (ZIP) [file pone.0181851.s001.zip › h22.csv]

ABP_smoothed_fluctuations[mmHg]	CBFV_smoothed_fluctuations[cm/s]	EtCO2[mmHg]
4.3813	0.17199	-2.5094
2.1622	-3.1107	-2.5452
0.3927	-4.9343	-2.5283
-1.2298	-6.2378	-2.5166
-3.0774	-7.3871	-2.5153
-5.2737	-8.4279	-2.5104
-7.142	-9.2555	-2.5043
-8.9147	-9.6915	-2.4992
-11.77	-9.7315	-2.4939
-14.562	-10.638	-2.4891
-15.84	-11.776	-2.483
-14.922	-10.337	-2.4777
-11.775	-5.2254	-2.4786
-7.5906	-0.26699	-2.445
-3.4772	4.8091	-2.5292
0.16355	9.0603	-2.3274
2.5402	9.179	-1.5552
1.8736	6.8016	-1.3494
0.23738	3.1753	-1.4677
-0.32307	-0.50074	-1.4548
-0.21463	-2.6083	-1.4217
-0.25768	-3.4498	-1.4237
-1.2791	-4.8213	-1.4226
-2.9988	-6.6677	-1.4148
-5.1282	-8.3297	-1.4095
-8.341	-9.7378	-1.4053
-10.569	-10.544	-1.3986
-9.9974	-9.855	-1.3938
-8.3815	-6.6775	-1.3945
-5.4295	-1.9328	-1.3605
-1.3088	3.8514	-1.4471
3.2896	8.8618	-1.216
7.1293	10.921	-0.46417
8.4201	10.574	-0.31326
8.1006	8.5294	-0.38243
7.0769	5.5515	-0.35484
5.5561	2.4748	-0.34037
3.6796	0.064591	-0.34265
1.6236	-1.3989	-0.33743
-0.35654	-2.6657	-0.33064
-2.6858	-4.331	-0.32581
-6.093	-6.509	-0.32066
-9.5865	-8.3761	-0.3153
-11.628	-8.9965	-0.31008
-11.009	-7.6881	-0.30482
-7.5933	-3.9841	-0.29957
-1.6823	2.4285	-0.29431
4.5716	8.168	-0.28906
8.1352	9.2696	-0.2838
7.837	6.4692	-0.27855
6.3784	3.8212	-0.27329
5.423	2.8866	-0.26804
4.1021	1.3481	-0.26278
1.5901	-0.88982	-0.25753
-2.3601	-2.8389	-0.25227
-6.1353	-5.1506	-0.24702
-8.1439	-6.7673	-0.24176
-7.5829	-5.1234	-0.23651
-4.4701	-0.89848	-0.23125
-0.06844	4.0605	-0.226
3.5653	6.8381	-0.22075
4.8296	5.5636	-0.21549
3.872	2.5326	-0.21024
2.2751	0.10532	-0.20498
1.2411	-0.8183	-0.19973
-0.1952	-2.1038	-0.19447
-2.7962	-4.2179	-0.18922
-6.5076	-6.2773	-0.18396
-9.773	-8.6019	-0.17871
-10.756	-9.375	-0.17345
-8.3966	-6.2937	-0.1682
-3.2102	-0.71566	-0.16294
3.1444	5.8016	-0.15769
6.2516	7.9087	-0.15243
5.309	5.2641	-0.14718
4.6421	4.3041	-0.14192
4.0682	2.5853	-0.13667
2.4954	-0.65611	-0.13142
-0.51295	-1.7245	-0.12616
-3.9164	-3.2535	-0.12091
-5.9427	-5.8501	-0.11565
-4.9958	-3.6843	-0.1104
-1.1559	1.1161	-0.10514
2.3589	4.5695	-0.099887
2.8852	4.5958	-0.094632
1.5476	1.822	-0.089377
-0.54477	-0.8234	-0.084123
-3.086	-2.4022	-0.078868
-6.4385	-5.0636	-0.073613
-9.0955	-7.2555	-0.068358
-9.483	-7.0505	-0.063104
-7.4285	-4.3841	-0.057849
-3.9452	0.049467	-0.052594
0.52195	3.987	-0.047339
3.9991	6.1736	-0.042085
4.869	6.4679	-0.03683
4.6459	4.6064	-0.031575
3.8555	2.329	-0.026321
2.4001	1.0247	-0.021066
-0.018724	0.016842	-0.015811
-3.3093	-2.3355	-0.010556
-6.6816	-6.2218	-0.0053016
-8.3448	-7.224	-4.6862e-05
-7.2648	-4.6482	0.0052079
-4.1596	0.095706	0.010463
-0.80699	4.7542	0.015717
1.8629	6.2655	0.020972
3.6377	6.1308	0.026227
4.8543	5.9746	0.031482
5.723	5.7088	0.036736
5.6796	3.6237	0.041991
4.3824	0.98129	0.047246
1.66	-0.96925	0.0525
-2.4299	-4.4131	0.057755
-5.6116	-7.0572	0.06301
-5.7807	-6.488	0.068265
-3.0356	-3.5359	0.073519
1.1457	0.85943	0.078774
5.4313	6.4635	0.084029
7.9795	8.4622	0.089284
8.2773	5.6071	0.094538
7.9124	4.2967	0.099793
7.2344	3.9138	0.10505
5.827	2.8738	0.1103
2.7742	1.8409	0.11556
-2.237	-1.5161	0.12081
-7.4693	-7.0401	0.12607
-8.553	-6.8345	0.13132
-5.8651	-1.7596	0.13658
-2.2239	3.4778	0.14183
0.413	6.4126	0.14709
2.0289	8.0224	0.15234
2.2666	7.9637	0.15759
2.5698	7.209	0.16285
3.2402	6.1002	0.1681
2.2496	3.652	0.17336
-1.0479	0.71093	0.17861
-5.7649	-3.1444	0.18387
-9.2746	-6.9397	0.18912
-8.4941	-6.5408	0.19438
-3.1221	0.31902	0.19963
4.0136	8.2962	0.20489
8.8743	12.899	0.21014
9.5942	12.158	0.2154
7.9351	7.9081	0.22065
7.5878	6.5965	0.22591
6.3799	5.8934	0.23116
1.7522	1.8392	0.23642
-3.9665	-3.9133	0.24167
-5.9028	-5.5309	0.24693
-2.4328	-0.91451	0.25218
3.9597	6.4763	0.25743
9.3436	11.329	0.26269
9.8853	10.2	0.26794
8.4846	7.7004	0.2732
7.3413	6.4953	0.27845
4.5285	3.5423	0.28371
-0.30439	-1.0234	0.28896
-4.3667	-4.1962	0.29422
-4.3099	-2.9151	0.29947
-0.78331	2.0681	0.30473
1.7191	6.1742	0.30998
3.7069	7.849	0.31524
5.9574	8.4937	0.32049
8.324	9.4344	0.32575
10.542	9.9532	0.331
10.591	7.7528	0.33626
9.6287	5.0698	0.34151
8.9174	4.0244	0.34677
6.548	1.8157	0.35202
1.7712	-2.7252	0.35727
-3.4823	-7.3016	0.36253
-4.7164	-6.6736	0.36778
-1.9323	-1.9123	0.37304
2.2742	3.9653	0.37829
5.875	9.1058	0.38355
8.7302	12.775	0.3888
11.028	14.211	0.39406
11.858	13.204	0.39931
11.212	10.312	0.40457
9.7732	6.6716	0.40982
6.6738	3.6194	0.41508
2.0188	0.44972	0.42033
-2.1868	-4.4603	0.42559
-3.0884	-5.6594	0.43084
-1.2535	-3.0511	0.4361
1.0037	0.1458	0.44135
2.8159	3.3535	0.44661
3.229	3.7849	0.45186
2.449	2.1512	0.45711
1.35	0.058463	0.46237
0.45604	-1.918	0.46762
-1.873	-3.2448	0.47288
-5.9463	-5.4307	0.47813
-9.5809	-9.4996	0.48339
-9.6929	-9.115	0.48864
-5.9483	-3.7939	0.4939
-0.50621	3.6773	0.49915
4.0997	10.036	0.50441
6.6046	12.115	0.50966
6.6739	10.211	0.51492
5.9412	6.8754	0.52017
5.6836	4.4041	0.52543
4.5019	2.7269	0.53068
1.5172	-0.48846	0.53594
-2.4109	-6.5276	0.54119
-3.2677	-7.8335	0.54644
-0.91363	-4.1761	0.5517
2.0189	0.052106	0.55695
3.8195	2.9684	0.56221
4.5999	3.6586	0.56746
5.1654	2.5989	0.57272
5.6597	1.0995	0.57797
5.5163	0.20565	0.58323
4.7043	-1.2671	0.58848
2.7696	-3.7123	0.59374
-1.1518	-6.1306	0.59899
-5.8564	-9.5411	0.60425
-8.642	-12.132	0.6095
-7.2668	-9.505	0.61476
-3.7319	-4.7373	0.62001
-0.040126	0.69689	0.62527
3.0951	5.2866	0.63052
4.9555	6.5799	0.63577
4.2647	4.0163	0.64107
3.2336	1.696	0.6462
2.3928	1.0117	0.65145
-0.61119	-1.2065	0.65734
-4.6183	-4.9401	0.66099
-7.0603	-7.2304	0.66777
-6.2799	-4.7757	0.67726
-3.2133	0.10561	0.65514
0.15216	4.0611	0.75306
2.1011	5.919	0.52946
2.7427	6.4134	-0.19281
3.8577	6.1073	-0.35765
4.4579	5.016	-0.27371
3.9051	3.0328	-0.28654
2.8173	0.2346	-0.29085
0.81391	-2.3696	-0.27917
-2.3752	-4.6179	-0.27475
-5.9292	-8.1478	-0.26836
-8.2483	-10.378	-0.26717
-7.9969	-8.9091	-0.25888
-5.0312	-4.999	-0.23738
-0.24587	0.84663	-0.32245
4.4146	6.2813	-0.0025875
6.4761	8.0163	0.61789
5.145	5.2986	0.77226
3.9728	3.0968	0.76783
2.6103	2.0127	0.77827
-1.0083	-0.64425	0.78329
-5.6414	-6.4971	0.78793
-7.4956	-9.7924	0.79349
-3.8934	-5.0775	0.79866
2.7188	3.8637	0.80392
5.1184	5.3317	0.80918
4.2773	3.5157	0.81443
2.2827	1.2738	0.81969
-0.62654	-2.736	0.82495
-4.0913	-5.5589	0.8302
-6.3116	-7.4442	0.83546
-5.4072	-6.455	0.84071
-2.2364	-1.5046	0.84596
-0.38572	1.5284	0.85122
1.8828	4.1777	0.85647
3.6782	5.8178	0.86173
3.9884	5.3221	0.86698
3.447	3.2296	0.87224
1.9905	0.3479	0.87749
-1.0821	-3.3603	0.88275
-5.6663	-7.9564	0.888
-7.9299	-10.962	0.89326
-6.4279	-8.6019	0.89851
-2.0864	-2.2978	0.90377
2.661	2.2095	0.90902
4.2094	4.6631	0.91428
3.5636	3.6653	0.91953
1.8858	0.62239	0.92479
-0.86853	-2.2894	0.93004
-4.7008	-6.6962	0.93529
-6.8396	-9.2305	0.94055
-5.127	-6.783	0.9458
-0.48989	-0.55878	0.95106
4.121	5.5276	0.95631
6.147	6.8887	0.96157
6.0477	5.3754	0.96682
5.2509	4.0452	0.97208
3.9928	2.2174	0.97733
1.623	-0.27259	0.98259
-2.2452	-3.6126	0.98784
-5.4857	-6.5731	0.9931
-4.0588	-5.8249	0.99835
-0.20122	-1.5981	1.0036
3.3669	3.2436	1.0089
4.5342	4.8756	1.0141
3.0342	2.1247	1.0194
0.53861	-2.4776	1.0246
-2.7954	-6.7855	1.0299
-7.0535	-10.441	1.0351
-11.744	-14.218	1.0404
-14.932	-17.347	1.0456
-13.661	-15.449	1.0509
-9.3257	-8.6663	1.0562
-6.9386	-3.4424	1.0614
-4.6126	-0.06454	1.0667
-0.33209	3.5099	1.0719
1.2989	4.3305	1.0772
-0.17334	1.9982	1.0824
0.6421	0.40479	1.0877
2.8428	-0.87358	1.093
4.7385	-2.5336	1.0982
5.8081	-4.0795	1.1033
4.9374	-5.8671	1.1087
1.814	-8.2404	1.1143
-0.022197	-9.3723	1.1179
2.5415	-5.6857	1.1273
8.5985	1.9339	1.1272
13.278	6.752	1.1238
14.152	7.2889	1.2207
13.035	5.7392	0.96897
11.834	4.0859	0.32168
10.42	2.5061	0.047487
8.6473	1.0774	0.14977
6.3246	-0.44518	0.18919
2.5271	-4.1835	0.16784
-2.0075	-9.3256	0.17612
-3.2909	-9.1712	0.18029
-0.85913	-4.8928	0.19493
3.1668	0.77091	0.18231
6.2561	6.103	0.18284
7.3323	6.9866	0.51635
7.0513	5.2713	0.94445
6.363	3.5001	1.2023
5.6752	2.3326	1.2449
3.7772	0.49142	1.218
0.35599	-3.0118	1.2285
-2.5365	-7.0382	1.236
-2.2454	-6.6032	1.2396
0.80847	-1.6207	1.2454
4.0882	3.6452	1.2506
6.5204	7.1174	1.2558
7.5309	7.163	1.2611
7.7171	6.2709	1.2664
7.4218	5.8169	1.2716
5.8376	2.8785	1.2767
2.842	-1.0734	1.2822
-1.0078	-4.0848	1.2876
-4.3482	-7.3929	1.2914
-4.7974	-8.0207	1.3008
-2.0905	-4.1128	1.2996
1.1805	1.3079	1.3023
3.4884	4.4825	1.371
4.8921	5.3931	1.0318
5.6637	5.5375	0.51931
5.334	4.793	0.3358
2.8019	0.79416	0.32598
-1.1477	-4.1779	0.34303
-4.1008	-7.5427	0.34461
-3.6714	-7.4577	0.35036
0.048672	-2.2763	0.35577
4.683	3.1899	0.36088
7.2443	6.0288	0.3662
6.8402	5.4708	0.37144
4.9946	1.6181	0.37669
3.0933	-2.2427	0.38195
0.97368	-4.9733	0.3872
-2.5467	-7.9431	0.39246
-6.5737	-11.689	0.39771
-8.4563	-13.571	0.40297
-6.0574	-10.232	0.40822
-1.5111	-4.1494	0.41348
2.4306	2.17	0.41873
3.7021	4.8831	0.42398
2.5233	2.8898	0.42924
1.4338	0.88841	0.43449
-0.45737	-1.3647	0.43975
-3.8815	-4.7449	0.445
-7.2837	-8.0509	0.45026
-7.4495	-8.3207	0.45551
-3.639	-3.2492	0.46077
1.8257	4.7597	0.46602
5.7169	10.235	0.47128
6.8642	11.809	0.47655
6.3565	9.9808	0.48174
5.0203	6.8952	0.487
2.6376	5.1824	0.49257
-1.0348	1.4497	0.49721
-4.7981	-4.6938	0.50238
-5.3667	-5.0565	0.51122
-2.7122	-0.88943	0.50395
0.68658	3.6331	0.53348
2.2329	6.0325	0.54314
1.6139	5.6987	0.21185
0.4294	3.1763	-0.21936
-1.4538	-0.76869	-0.45984
-5.7049	-5.4249	-0.46933
-9.5179	-9.6536	-0.44377
-10.716	-10.715	-0.4462
-8.7754	-6.8835	-0.43923
-4.0933	0.11664	-0.43405
1.6107	7.6025	-0.42895
5.5452	12.932	-0.4236
6.6307	13.163	-0.41838
5.9621	9.1976	-0.41312
5.2602	6.6323	-0.40786
3.5301	4.461	-0.40261
0.18392	0.20215	-0.39735
-3.1202	-5.9531	-0.3921
-3.5868	-7.1196	-0.38685
-0.48978	-2.4846	-0.38159
3.9335	3.0201	-0.37634
6.19	6.258	-0.37108
4.7048	3.6282	-0.36583
1.3477	-1.6005	-0.36057
-1.2356	-4.0061	-0.35532
-4.8436	-8.0494	-0.35006
-8.2442	-12.206	-0.34481
-7.6693	-9.8072	-0.33955
-4.2023	-3.8196	-0.33429
0.12362	3.0486	-0.32905
2.5526	7.2193	-0.32378
1.2171	5.6357	-0.31847
-1.1797	2.4606	-0.31349
-4.0669	-0.88174	-0.30792
-7.8721	-4.8749	-0.302
-9.9201	-7.1913	-0.3003
-8.7868	-5.3451	-0.28606
-4.9861	0.5926	-0.29328
-0.063257	7.8806	-0.30093
4.2413	14.43	0.018619
4.9304	14.324	0.46362
2.7743	9.1639	0.74249
0.81648	5.3576	0.76584
-2.4235	-0.45076	0.73476
-6.1746	-6.4354	0.75027
-6.9131	-6.0858	0.75788
-3.6165	-2.778	0.75178
1.3585	2.8371	0.78601
4.0822	7.3561	0.75581
2.5929	4.6018	0.45838
0.5629	0.31281	0.072908
-0.90215	-2.7055	-0.19605
-3.4055	-5.9224	-0.23425
-5.7751	-8.761	-0.19596
-6.3054	-9.2089	-0.198
-4.2501	-5.4663	-0.19316
-0.097413	0.41098	-0.18673
3.6755	5.668	-0.18206
4.9638	7.6222	-0.17665
3.6929	4.8623	-0.17137
1.4031	0.5116	-0.16616
-1.5204	-4.1427	-0.16089
-5.2121	-9.3156	-0.15564
-6.4032	-10.602	-0.15038
-3.9033	-7.1258	-0.14513
0.45146	-1.3564	-0.13987
3.3268	3.2907	-0.13462
2.2201	2.2564	-0.12936
-1.0587	-1.3268	-0.12411
-3.817	-2.9937	-0.11885
-7.5797	-7.3119	-0.1136
-10.262	-10.692	-0.10834
-8.7375	-7.5581	-0.10309
-3.6801	-0.095869	-0.097835
1.8155	9.0441	-0.09258
4.5168	13.55	-0.087326
4.1824	12.207	-0.082071
3.2046	10.486	-0.076816
1.662	7.202	-0.071561
-0.049836	2.7937	-0.066307
-0.39876	0.54436	-0.061052
2.3182	3.2639	-0.055796
5.9499	7.3871	-0.050548
8.4262	10.605	-0.045276
8.715	10.933	-0.040028
6.4002	5.4238	-0.034888
2.9795	-0.024125	-0.029319
-0.89726	-3.5325	-0.024114
-5.622	-9.8293	-0.02027
-7.1238	-11.195	-0.010159
-3.7295	-4.7733	-0.014378
1.429	3.7302	-0.0060537
3.8838	9.2443	0.061182
3.3253	9.3783	-0.28242
1.3885	6.442	-0.80162
-0.7652	3.3291	-0.97302
-3.7569	-1.3326	-0.98206
-5.0661	-3.1617	-0.97014
-2.231	1.0727	-0.96674
3.3653	8.6158	-0.96127
6.7023	14.297	-0.95587
6.6916	13.992	-0.95074
4.5165	9.196	-0.94545
1.6865	4.6231	-0.94019
-1.6242	-0.89909	-0.93494
-3.9282	-5.337	-0.92968
-3.0048	-4.1568	-0.92443
0.28699	0.16592	-0.91917
3.3557	4.8795	-0.91392
4.0524	6.0471	-0.90866
2.136	1.1344	-0.90341
-0.45089	-3.838	-0.89816
-3.5546	-8.4356	-0.8929
-6.9906	-13.423	-0.88765
-7.7224	-13.258	-0.88239
-4.2472	-8.4224	-0.87714
1.1697	-1.2846	-0.87188
4.5983	4.4599	-0.86663
4.3815	4.4687	-0.86137
2.7391	2.0859	-0.85612
0.20605	-1.9697	-0.85086
-2.8089	-6.5434	-0.84561
-3.3747	-5.9502	-0.84035
0.14111	-0.51191	-0.8351
5.0999	7.0954	-0.82984
7.0512	11.163	-0.82459
4.6428	7.5711	-0.81933
3.2583	4.7466	-0.81408
2.8458	3.9278	-0.80883
0.47116	1.6061	-0.80357
-2.8171	-1.6285	-0.79832
-4.7873	-3.7677	-0.79306
-3.5871	-2.358	-0.78781
0.85626	3.3311	-0.78255
5.5888	9.285	-0.7773
5.8156	8.1413	-0.77204
3.9023	4.1896	-0.76679
1.6121	0.74208	-0.76153
-2.0025	-3.7996	-0.75628
-4.9314	-7.925	-0.75102
-5.7597	-8.9382	-0.74577
-3.865	-5.5188	-0.74051
0.76406	0.5666	-0.73526
4.3361	6.3975	-0.73
4.8817	7.4383	-0.72475
3.0034	3.0508	-0.71949
0.4383	-1.9071	-0.71424
-2.6014	-6.5665	-0.70899
-5.2166	-10.065	-0.70373
-5.169	-9.9701	-0.69848
-0.90495	-4.4457	-0.69322
3.9861	3.3973	-0.68797
5.7773	7.8081	-0.68271
4.2573	5.8884	-0.67746
1.8895	3.5424	-0.6722
-0.53567	0.84819	-0.66695
-3.0688	-4.4764	-0.66169
-3.4228	-5.0805	-0.65644
-1.0231	-1.3423	-0.65118
2.7611	3.3555	-0.64593
5.5056	7.5853	-0.64067
4.6933	5.7476	-0.63542
1.5434	-0.12208	-0.63016
-1.3296	-4.4178	-0.62491
-4.7887	-8.6096	-0.61965
-7.5638	-11.937	-0.6144
-7.1605	-11.276	-0.60915
-4.0479	-5.7411	-0.60389
0.48612	1.4987	-0.59864
3.1613	5.2617	-0.59338
1.4243	3.1272	-0.58813
-0.9892	0.34387	-0.58287
-3.4552	-2.4566	-0.57762
-6.8961	-6.9336	-0.57236
-8.5094	-9.6511	-0.56711
-6.7939	-7.3834	-0.56185
-2.4823	-0.45966	-0.5566
2.2088	6.4443	-0.55134
4.7701	8.9781	-0.54609
4.4247	6.9652	-0.54083
1.7904	2.6436	-0.53558
-1.8343	-1.9011	-0.53032
-4.3747	-5.5213	-0.52507
-4.0224	-5.6867	-0.51981
-0.77528	0.22743	-0.51456
2.0962	5.3416	-0.50931
2.5736	5.9285	-0.50405
0.60464	2.9969	-0.4988
-2.5745	-0.24015	-0.49354
-6.4973	-3.9352	-0.48829
-10.654	-8.8196	-0.48303
-13.203	-11.484	-0.47778
-14.203	-10.025	-0.47252
-11.729	-4.2309	-0.46727
