# Supplementary material for: Applying time-frequency analysis to assess cerebral autoregulation during hypercapnia
Source: PLoS One. 2017 Jul 27;12(7):e0181851. doi: 10.1371/journal.pone.0181851 (PMC5531479; doi:10.1371/journal.pone.0181851)
Supplement: S1 Dataset — Database of physiological signals registered in 50 volunteers during normocapnia and hypercapnia. (ZIP) [file pone.0181851.s001.zip › h23.csv]

ABP_smoothed_fluctuations[mmHg]	CBFV_smoothed_fluctuations[cm/s]	EtCO2[mmHg]
-5.9706	-10.332	-0.11115
-5.8548	-9.5208	-0.11643
-3.1098	-6.1138	-0.12171
0.66881	-2.4995	-0.12699
4.4641	0.029621	-0.13227
8.0134	1.6326	-0.13755
10.432	2.3305	-0.14283
10.984	2.1144	-0.1481
9.8483	1.0454	-0.15338
7.4527	-0.62259	-0.15866
4.4323	-2.3019	-0.16394
1.9074	-3.3955	-0.16922
1.2538	-3.3665	-0.1745
2.0123	-1.8932	-0.17978
3.1731	0.26674	-0.18506
4.1077	1.1474	-0.19034
4.789	1.0607	-0.19562
5.3265	1.0831	-0.2009
5.3358	0.90191	-0.20618
4.4547	0.013719	-0.21145
2.6107	-1.8356	-0.21673
-0.14241	-4.4993	-0.22201
-3.5867	-7.1948	-0.22729
-6.8197	-8.9161	-0.23257
-8.145	-8.5443	-0.23785
-7.4149	-6.2743	-0.24313
-5.2402	-3.1895	-0.24841
-1.5613	-0.35129	-0.25369
2.7043	2.1917	-0.25897
6.026	4.6458	-0.26425
7.6235	5.1737	-0.26953
7.3051	2.8631	-0.2748
5.7808	0.28082	-0.28008
3.7505	-0.79847	-0.28536
1.6881	-0.80493	-0.29064
0.21978	-0.49757	-0.29592
-0.039865	-0.23989	-0.3012
1.0101	1.0898	-0.30648
2.8567	3.1662	-0.31176
4.5064	4.1351	-0.31704
5.1845	3.8446	-0.32232
4.4087	2.9669	-0.3276
2.7212	1.7118	-0.33288
0.89171	0.11142	-0.33815
-1.1313	-1.818	-0.34343
-3.2236	-3.5607	-0.34871
-4.1208	-3.3818	-0.35399
-3.2907	-1.315	-0.35927
-1.0156	1.3669	-0.36455
2.0614	4.211	-0.36983
4.9751	6.439	-0.37511
6.4614	6.6701	-0.38039
6.1871	4.7772	-0.38567
4.732	1.8896	-0.39095
2.3999	-0.99449	-0.39622
-0.73616	-3.0658	-0.4015
-3.6629	-3.9344	-0.40678
-4.784	-3.5988	-0.41206
-4.2253	-2.2913	-0.41734
-2.7577	-0.39781	-0.42262
-0.88811	1.5902	-0.4279
1.1891	3.1808	-0.43318
3.3249	4.0275	-0.43846
4.7344	4.4274	-0.44374
4.7709	4.4848	-0.44902
3.723	3.2114	-0.4543
2.0206	0.30617	-0.45957
0.033268	-2.5082	-0.46485
-1.9941	-4.042	-0.47013
-4.0444	-4.8495	-0.47541
-5.4427	-4.9445	-0.48069
-4.9764	-3.6044	-0.48597
-2.4048	-0.61314	-0.49125
1.4762	3.1817	-0.49653
5.0174	5.9521	-0.50181
7.0055	6.8148	-0.50709
6.6858	5.5897	-0.51237
4.6079	2.9761	-0.51765
1.9392	0.18167	-0.52293
0.053599	-0.90034	-0.5282
-0.165	0.59814	-0.53348
0.72175	2.362	-0.53878
2.0203	2.993	-0.54405
3.0753	2.3209	-0.54921
2.997	0.66718	-0.55459
1.171	-1.4542	-0.56032
-1.4367	-3.4133	-0.56515
-3.6903	-4.6559	-0.56895
-5.4844	-5.0482	-0.57737
-6.6318	-4.4405	-0.5839
-6.4422	-2.6066	-0.57003
-4.9873	-0.39368	-0.61217
-2.6564	1.468	-0.66339
0.24911	3.4001	-0.38185
2.7383	5.0663	0.11788
3.4212	5.4719	0.37264
2.4078	4.2501	0.3853
0.4785	1.5069	0.37064
-2.1437	-1.7211	0.37113
-5.1904	-4.0662	0.36652
-7.052	-4.3169	0.36159
-6.5906	-2.3673	0.35806
-4.5383	-0.16556	0.33978
-1.5827	1.9549	0.34533
1.5961	4.3549	0.38095
3.6701	5.6151	0.18863
3.8233	4.7307	-0.33676
3.0172	2.9609	-0.7253
2.0417	1.5721	-0.72057
0.80688	1.0733	-0.67197
0.11632	1.4797	-0.69223
0.99395	2.4805	-0.68954
2.6527	3.8067	-0.73647
4.5369	4.9859	-0.71422
6.3039	5.4459	-0.42481
6.7092	4.8753	-0.05158
5.035	3.1633	0.19107
2.542	0.52224	0.28543
-0.015422	-2.4569	0.2755
-3.2159	-4.6647	0.2558
-6.0411	-5.9253	0.25605
-6.5904	-6.2612	0.25309
-4.5955	-4.1069	0.23673
-1.4399	-0.62212	0.23566
0.68571	1.1102	0.26193
1.0461	0.69669	0.074404
-0.33485	-1.1891	-0.46735
-2.5644	-3.4739	-0.84017
-4.4406	-4.8895	-0.80477
-4.6686	-4.1659	-0.77682
-2.705	-1.3415	-0.8002
0.89056	2.2338	-0.80119
4.4043	4.3025	-0.81099
6.3573	4.4958	-0.6603
5.9008	3.3767	-0.18966
4.1704	0.85863	0.20637
2.2171	-2.6475	0.21553
-0.54277	-4.9655	0.14964
-3.2199	-5.1661	0.16092
-3.8287	-4.0553	0.15772
-2.9002	-2.8649	0.14842
-1.1079	-1.3243	0.14444
1.0366	1.334	0.13956
2.0783	2.138	0.13386
1.1476	-0.38588	0.12858
-0.88889	-2.5671	0.1234
-3.4274	-3.5436	0.1181
-6.3621	-6.2403	0.11281
-8.6246	-8.5542	0.10754
-8.9883	-7.4152	0.10226
-7.2447	-4.3823	0.096976
-4.0885	-0.97225	0.091697
-0.83329	1.6202	0.086418
0.65302	1.9901	0.081139
-0.26863	-0.030622	0.075859
-1.84	-2.315	0.07058
-3.3626	-3.5806	0.065301
-5.4752	-3.89	0.060022
-6.7014	-3.533	0.054743
-5.5413	-2.4165	0.049464
-2.4029	0.10772	0.044185
1.5091	3.2802	0.038905
4.7927	5.7567	0.033626
6.227	6.3144	0.028347
5.5826	4.6925	0.023068
3.9753	1.974	0.017789
1.8437	-0.78874	0.01251
-1.0309	-2.716	0.0072303
-3.4254	-3.2955	0.0019514
-3.9428	-2.5288	-0.0033272
-2.9849	-1.196	-0.0086092
-1.1391	0.1497	-0.013886
0.9581	1.1974	-0.019153
2.1422	1.6172	-0.024451
1.6166	1.045	-0.029773
-0.13237	-0.94929	-0.034957
-2.5899	-4.2263	-0.040105
-5.5518	-7.5301	-0.045826
-8.0761	-9.2446	-0.051233
-8.3893	-7.7591	-0.054425
-6.6151	-4.3812	-0.063326
-3.8142	-1.1672	-0.073617
-0.78909	1.5527	-0.041552
1.9424	3.8162	0.12489
4.045	5.6813	0.51183
5.0273	6.4274	0.88905
4.441	5.2377	0.96255
2.4796	2.7553	0.89428
-0.089436	0.40588	0.89009
-1.7094	0.12023	0.89486
-1.6885	1.426	0.88541
-0.39325	2.6269	0.87967
0.69108	3.3355	0.87556
0.4835	2.9494	0.87019
-1.2755	0.31888	0.8646
-4.3477	-3.8956	0.85936
-7.9682	-6.9467	0.85416
-10.863	-7.4797	0.84886
-11.371	-5.8667	0.84357
-9.2584	-2.8269	0.8383
-5.2788	0.89838	0.83302
-0.6449	4.7932	0.82774
3.0916	7.71	0.82246
4.2879	8.0544	0.81718
3.2591	6.1841	0.8119
1.5374	3.7648	0.80662
0.20482	2.7072	0.80134
-0.04676	3.9468	0.79606
0.94838	5.2724	0.79079
2.6031	5.7783	0.78551
3.8995	5.9049	0.78023
4.2839	5.2527	0.77495
3.4391	3.3919	0.76967
1.3395	0.79318	0.76439
-1.7627	-1.8624	0.75911
-4.9934	-3.8604	0.75383
-7.1075	-4.3695	0.74855
-6.9552	-2.7894	0.74327
-5.6517	-0.50526	0.738
-4.0913	1.5817	0.73272
-1.5595	4.4157	0.72741
1.1444	6.5955	0.72213
2.0321	5.124	0.717
1.1505	1.8848	0.71166
-0.49874	0.59112	0.70584
-2.8359	-0.069088	0.70129
-5.5604	-1.8493	0.69718
-6.8791	-2.4666	0.68552
-6.1902	-1.3922	0.68657
-4.1007	0.39907	0.70666
-1.8063	2.7316	0.63459
-0.34913	4.77	0.40456
-0.31684	4.4532	0.064213
-1.675	1.6902	-0.26129
-3.8133	-1.5716	-0.39263
-6.336	-4.3657	-0.36222
-8.9423	-6.4345	-0.34589
-10.627	-6.6826	-0.36488
-10.264	-4.3465	-0.37302
-7.39	-0.44958	-0.35361
-3.0702	3.6571	-0.38621
0.99557	6.7378	-0.47658
3.8606	8.0441	-0.24108
5.0198	7.5061	0.33691
4.414	5.883	0.65588
2.2257	3.4335	0.61658
-1.0639	0.14997	0.57267
-3.8828	-1.824	0.58624
-4.6567	-0.56162	0.58188
-3.6232	1.7084	0.57307
-1.6515	3.4749	0.56904
0.17974	4.3399	0.56406
0.82784	3.7236	0.5585
-0.30117	1.5304	0.55346
-2.7485	-1.0463	0.54761
-5.6236	-2.8463	0.54183
-7.6092	-3.1661	0.54002
-7.929	-2.3752	0.52974
-6.5694	-1.179	0.51561
-4.3677	0.62308	0.55923
-1.9523	2.7495	0.53286
0.19066	4.3833	0.23096
0.97035	4.3461	-0.16489
-0.46027	1.9182	-0.41542
-3.5303	-1.8028	-0.51417
-7.0468	-5.0705	-0.51758
-9.1474	-5.6421	-0.51462
-9.1075	-3.5987	-0.51987
-7.3293	-0.80773	-0.51122
-4.3649	1.945	-0.567
-1.0685	4.1183	-0.58239
1.4459	5.194	-0.28201
2.4252	4.7995	0.16155
1.4519	2.8067	0.39476
-1.1555	0.012411	0.44394
-4.4313	-2.2852	0.4402
-6.281	-2.3215	0.43059
-5.7208	-0.098448	0.42654
-3.2987	2.7819	0.42151
-0.38194	5.6675	0.41588
1.9801	7.5483	0.41066
3.3954	6.8072	0.40536
3.6228	4.016	0.40008
2.4893	1.079	0.39518
-0.21932	-1.5107	0.38957
-4.1368	-3.6112	0.3831
-6.5539	-3.9765	0.38134
-6.0725	-2.331	0.37389
-3.644	0.2885	0.35204
-0.46666	3.6014	0.39566
2.0128	6.0053	0.41255
2.2446	4.3804	0.10405
0.67215	0.51305	-0.36841
-1.2565	-1.5275	-0.61415
-3.6595	-2.9855	-0.6657
-6.4085	-5.0486	-0.67063
-7.5233	-4.4464	-0.67075
-6.0867	-1.372	-0.68116
-2.8059	1.8061	-0.69347
-0.20767	3.4596	-0.65928
0.41427	3.0818	-0.48751
-0.80876	1.1689	-0.088612
-3.4784	-1.3111	0.28797
-6.8044	-3.2555	0.33207
-8.8166	-4.0083	0.27089
-8.3874	-3.1324	0.27727
-5.8761	-0.48683	0.27717
-1.5673	3.1756	0.26724
3.0663	6.4148	0.26214
4.4723	7.1454	0.25792
2.3483	4.9552	0.2524
-0.34972	1.321	0.24696
-2.1312	-0.73825	0.24176
-2.3707	0.73989	0.23648
-0.61353	3.208	0.23119
2.1396	4.9006	0.22592
4.3946	5.4249	0.22064
5.8861	5.7	0.21536
6.0798	5.536	0.21008
3.8729	3.0395	0.2048
0.04357	-1.3518	0.19952
-3.2772	-5.3198	0.19424
-5.2537	-6.8753	0.18896
-5.6639	-5.3011	0.18368
-4.091	-3.0606	0.1784
-0.5567	-0.21503	0.17312
4.1115	4.2332	0.16784
7.5789	7.1006	0.16257
8.5874	6.6158	0.15729
7.9558	4.484	0.15201
6.1109	2.2203	0.14673
3.4213	0.69973	0.14145
2.187	-0.3276	0.13617
2.9652	-0.62092	0.13089
4.166	0.51053	0.12561
5.3009	2.1312	0.12033
5.9133	2.7202	0.11505
5.2134	0.65066	0.10977
3.1555	-3.2504	0.10449
0.33007	-6.2705	0.099216
-2.9344	-8.2617	0.093937
-6.2268	-10.178	0.088657
-7.889	-10.24	0.083378
-6.989	-7.8646	0.078099
-4.0526	-4.7131	0.07282
-0.20848	-1.2603	0.067541
3.0309	1.518	0.062262
3.7903	0.94634	0.056983
1.8799	-2.4954	0.051703
-0.93234	-4.7523	0.046424
-3.0135	-5.1872	0.041145
-3.1953	-5.1996	0.035866
-1.6257	-3.3748	0.030587
0.99407	0.35017	0.025308
3.9086	3.9656	0.020028
6.9727	6.5997	0.014749
9.4395	7.4762	0.0094701
9.4076	5.507	0.004191
6.9505	1.6584	-0.0010882
3.8374	-1.5152	-0.0063673
1.0415	-3.2423	-0.011646
-0.79074	-3.6947	-0.016926
-0.67128	-2.9093	-0.022205
1.0753	-0.89499	-0.027484
3.2059	1.9717	-0.032763
5.2185	4.011	-0.038042
6.2386	3.8509	-0.043321
4.7499	1.0728	-0.048601
1.2805	-3.2897	-0.05388
-2.1475	-7.1085	-0.059159
-4.3492	-8.0511	-0.064438
-4.6514	-5.5977	-0.069717
-2.8007	-2.8937	-0.074996
0.4025	-0.33218	-0.080276
3.7827	2.5369	-0.085555
6.4518	4.4689	-0.090834
7.479	4.4834	-0.096113
6.0843	2.2126	-0.10139
3.1817	-1.1141	-0.10667
0.36472	-3.7176	-0.11195
-1.3219	-4.7437	-0.11723
-1.2918	-3.8895	-0.12251
0.45337	-1.4306	-0.12779
3.4455	1.6588	-0.13307
6.5898	4.0612	-0.13835
7.7038	4.3818	-0.14363
5.9197	2.3745	-0.1489
2.5925	-0.49177	-0.15418
-0.43711	-2.8809	-0.15946
-1.3162	-3.8103	-0.16474
-0.54627	-2.8313	-0.17002
0.69824	-0.58342	-0.1753
1.9892	1.0534	-0.18058
3.2096	2.0582	-0.18586
4.2413	2.9511	-0.19114
4.5337	2.5296	-0.19642
3.6007	0.13557	-0.2017
1.3039	-2.9041	-0.20698
-2.0077	-5.5633	-0.21225
-5.2182	-7.7454	-0.21753
-7.0341	-8.872	-0.22281
-6.4614	-7.9934	-0.22809
-3.6862	-4.5417	-0.23339
0.17784	0.062363	-0.23866
3.5038	3.0729	-0.24384
5.2455	3.6775	-0.24922
4.8313	2.011	-0.25485
2.5711	-1.0652	-0.25952
-0.4361	-4.1233	-0.26392
-1.8007	-4.8832	-0.27294
-0.67294	-2.7476	-0.27546
2.0606	0.944	-0.26647
5.1865	4.0831	-0.31907
7.8829	5.7873	-0.32901
9.7975	6.5665	-0.029471
10.279	5.6456	0.39765
8.8136	2.3124	0.62922
6.1608	-1.0017	0.6904
3.3944	-2.1736	0.6864
1.4671	-2.3262	0.67727
0.81731	-2.2334	0.67149
1.2685	-1.7106	0.65367
2.3694	-0.77174	0.69414
3.6275	0.31834	0.68469
4.4976	1.0082	0.37726
3.9463	0.10835	-0.042958
1.2343	-3.1309	-0.28919
-2.5852	-6.9316	-0.37362
-5.9933	-9.4178	-0.3762
-7.4391	-9.7181	-0.37298
-6.5725	-7.7169	-0.38166
-4.1024	-4.1508	-0.38692
-1.2072	-0.67826	-0.39149
1.4813	1.6965	-0.397
3.6435	2.5887	-0.40232
4.1013	1.6694	-0.4076
2.1917	-0.80622	-0.41308
-0.56319	-3.0403	-0.41784
-2.6624	-3.8308	-0.4229
-3.238	-3.2775	-0.43091
-1.7636	-1.3945	-0.43076
1.3514	1.5867	-0.43233
4.4495	4.8347	-0.47833
7.3053	7.3926	-0.44007
9.9753	8.4173	-0.17819
10.674	7.5562	0.17041
8.6555	4.8871	0.44673
5.6347	1.0939	0.55678
3.0784	-2.2016	0.53053
1.8258	-2.7734	0.51233
2.1581	-1.28	0.51477
3.5461	0.50616	0.50869
4.5866	1.3058	0.50205
4.8514	0.75532	0.49737
4.3989	-0.94976	0.49228
2.6757	-3.3801	0.48682
-0.57417	-5.9866	0.48152
-4.2441	-8.0613	0.47628
-6.9797	-9.0462	0.471
-7.509	-8.6821	0.46571
-5.7473	-6.2846	0.46044
-2.4768	-1.7253	0.45516
1.438	2.8963	0.44988
4.9908	5.8739	0.4446
7.1189	6.3306	0.43932
7.1658	4.6313	0.43404
5.1028	1.8681	0.42876
2.6539	-0.07125	0.42348
1.3202	-0.1373	0.4182
1.5435	1.2287	0.41293
3.001	3.3136	0.40765
5.0437	5.2602	0.40237
6.9175	6.1755	0.39709
7.9928	5.5514	0.39181
7.7575	3.3535	0.38653
5.8921	0.42311	0.38125
2.641	-2.6084	0.37597
-0.83975	-5.6571	0.37069
-3.4254	-7.4829	0.36541
-4.1921	-6.5408	0.36013
-2.6312	-4.4966	0.35485
0.55136	-2.1975	0.34958
3.6238	0.7282	0.3443
5.2115	2.3717	0.33902
4.4816	0.96201	0.33374
1.8186	-2.2527	0.32846
-1.5669	-5.4965	0.32318
-3.3989	-7.1258	0.3179
-3.0003	-6.1322	0.31262
-1.0382	-2.7339	0.30734
2.0078	0.73383	0.30206
5.2016	3.2018	0.29678
7.2381	4.9648	0.29151
7.518	4.9061	0.28623
5.8837	2.0967	0.28095
2.7326	-1.1665	0.27567
-0.48454	-2.8477	0.27039
-1.2768	-2.702	0.26511
0.27614	-1.0716	0.25983
2.9807	1.3971	0.25455
5.5241	3.8123	0.24927
6.5209	4.8018	0.24399
4.8765	3.0628	0.23871
1.5349	-0.57511	0.23343
-1.7866	-4.2802	0.22816
-3.4177	-5.5399	0.22288
-2.3109	-3.4789	0.2176
1.3588	0.29167	0.21232
5.3033	3.976	0.20704
7.4951	6.0202	0.20176
7.695	5.3758	0.19648
6.1673	2.6889	0.1912
3.6384	0.43442	0.18592
1.8243	-0.34585	0.18064
2.142	0.38058	0.17536
3.9207	2.3572	0.17008
5.8763	4.1124	0.16481
6.6788	3.8771	0.15953
5.5524	1.4594	0.15425
2.3265	-2.5297	0.14897
-1.8802	-6.3295	0.14369
-5.5108	-8.332	0.13841
-6.7197	-7.686	0.13313
-4.9178	-5.0654	0.12785
-1.2645	-2.1986	0.12257
0.65842	-1.1195	0.11729
-0.87678	-2.4951	0.11201
-4.5765	-5.0911	0.10673
-8.009	-6.8892	0.10146
-8.3461	-5.7189	0.096176
-6.1622	-2.6404	0.090897
-2.732	0.86121	0.085618
1.5032	4.4626	0.080339
4.5892	6.6888	0.07506
4.517	6.0717	0.06978
2.3358	3.7584	0.064501
-0.18163	1.549	0.059222
-1.5206	1.0971	0.053943
-1.2763	2.2064	0.048664
-0.21336	3.0447	0.043385
1.4251	4.3785	0.038106
3.2545	6.1272	0.032826
4.3971	5.7747	0.027547
3.9997	3.4986	0.022268
1.4256	1.9447	0.016988
-2.0636	0.57274	0.01171
-4.4151	-2.07	0.0064324
-5.5197	-2.3688	0.0011461
-5.0504	-0.21287	-0.0041252
-2.6766	1.4253	-0.0093754
-0.0056605	2.8698	-0.014746
1.4232	3.9226	-0.020081
0.70474	3.0126	-0.024922
-2.0017	0.48701	-0.03038
-5.4717	-1.9025	-0.037192
-7.1556	-3.3467	-0.037978
-5.9682	-2.6876	-0.045667
-3.0896	1.0678	-0.074304
0.10531	4.6758	-0.026061
2.2216	5.3413	0.032104
1.9183	3.061	-0.27651
-0.6847	-0.77105	-0.84802
-3.9009	-3.6955	-1.0984
-5.8983	-4.6553	-1.0782
-5.5258	-3.6629	-1.0846
-3.4147	-1.3363	-1.0969
-0.505	1.3317	-1.099
2.0425	3.0963	-1.1036
2.4078	2.4554	-1.1099
-0.17798	-0.92713	-1.1153
-4.1027	-4.9566	-1.1199
-7.438	-7.5499	-1.1252
-8.391	-7.2261	-1.1325
-6.4969	-4.1387	-1.133
-2.5382	-0.040805	-1.136
1.6825	2.2486	-1.1607
3.9877	2.3391	-1.0022
2.7756	1.1855	-0.48157
-0.17878	-0.48655	-0.10798
-2.4057	-1.5583	-0.15308
-2.2857	-0.4913	-0.18815
-0.70925	1.6682	-0.17314
1.1989	3.4615	-0.18215
3.1753	4.2762	-0.19064
3.7993	3.158	-0.19417
1.7207	-0.33297	-0.19912
-1.8795	-3.8894	-0.20482
-5.2291	-5.7409	-0.21003
-6.7586	-5.9654	-0.21527
-5.8605	-4.3402	-0.22058
-3.5113	-1.5346	-0.22585
-1.7367	0.77713	-0.23113
-0.67647	2.1209	-0.23641
-0.23978	2.2091	-0.24169
-1.1646	0.32296	-0.24697
-3.5633	-2.9032	-0.25225
-6.516	-5.2359	-0.25753
-8.1414	-5.632	-0.26281
-6.7945	-3.5234	-0.26809
-2.5023	1.06	-0.27336
0.64025	3.9082	-0.27864
-0.2731	2.2248	-0.28392
-2.9972	-1.0459	-0.2892
-5.4849	-3.1884	-0.29448
-6.749	-2.9006	-0.29976
-6.0302	-0.88481	-0.30504
-3.0944	2.2239	-0.31032
1.3739	6.6849	-0.3156
4.8414	9.1792	-0.32088
5.159	7.0014	-0.32616
3.3254	3.4048	-0.33144
0.71694	1.2287	-0.33671
-1.5291	0.86868	-0.34199
-1.8959	1.6849	-0.34727
0.031754	3.012	-0.35255
2.2714	4.902	-0.35783
3.6823	6.0566	-0.36311
3.809	5.1578	-0.36839
2.5897	3.2352	-0.37367
0.33322	1.3531	-0.37895
-2.0827	-0.32889	-0.38423
-4.1565	-1.966	-0.38951
-6.0133	-3.9255	-0.39479
-8.6304	-5.9264	-0.40006
