# Supplementary material for: Applying time-frequency analysis to assess cerebral autoregulation during hypercapnia
Source: PLoS One. 2017 Jul 27;12(7):e0181851. doi: 10.1371/journal.pone.0181851 (PMC5531479; doi:10.1371/journal.pone.0181851)
Supplement: S1 Dataset — Database of physiological signals registered in 50 volunteers during normocapnia and hypercapnia. (ZIP) [file pone.0181851.s001.zip › h24.csv]

ABP_smoothed_fluctuations[mmHg]	CBFV_smoothed_fluctuations[cm/s]	EtCO2[mmHg]
5.3778	-0.60019	-0.54093
4.5964	-0.92479	-0.54416
5.039	-0.83918	-0.5474
6.667	0.1448	-0.55063
8.7831	2.3392	-0.55387
9.4383	3.4328	-0.5571
8.3176	2.4131	-0.56034
6.97	0.19431	-0.56357
4.6881	-4.7819	-0.56681
3.3248	-6.6994	-0.57004
5.6021	0.52264	-0.57328
8.0195	3.4392	-0.57651
9.0701	2.97	-0.57975
8.7418	2.8626	-0.58298
7.2543	0.4202	-0.58622
6.037	-1.2821	-0.58944
6.3763	-0.19392	-0.5927
8.3568	2.6505	-0.59596
10.104	4.4337	-0.59897
9.7244	4.2293	-0.60273
8.2523	3.585	-0.60581
9.6068	5.1812	-0.6064
11.71	7.02	-0.61946
12.35	7.548	-0.60766
11.232	6.7854	-0.58927
8.9632	4.5968	-0.81207
7.4237	2.4348	-1.2445
7.498	2.107	-1.6101
7.4996	3.8703	-1.6356
7.6623	5.0603	-1.6942
7.1478	4.2347	-1.6252
4.4572	2.1806	-0.92371
2.283	-0.096433	-0.54662
1.9675	-0.30579	-0.65859
2.5408	2.3351	-0.66249
2.4164	1.8504	-0.64722
0.75998	-1.2662	-0.65841
-1.9231	-3.4321	-0.66056
-3.4874	-4.3387	-0.66664
-2.4713	-1.7409	-0.66057
0.57647	3.6015	-0.67111
3.224	6.5678	-0.71578
4.0925	6.9966	-0.48039
3.4605	5.5096	-0.041994
2.8022	3.1903	0.26439
3.8867	2.925	0.33936
5.9646	4.1194	0.30489
7.6065	5.0956	0.30546
9.0316	6.4065	0.30523
8.8462	5.9933	0.30061
7.3543	3.8398	0.29762
7.6078	3.6763	0.29036
8.8886	4.8262	0.30087
9.9287	5.8707	0.28312
10.109	6.0875	0.22885
8.4854	4.4537	0.47857
5.733	1.8769	0.9453
3.8468	0.30076	1.2256
4.2827	-0.17089	1.2907
6.218	6.7825	1.2649
7.6646	20.669	1.2632
7.8397	18.143	1.2635
6.8003	7.1606	1.2578
5.1281	2.808	1.2543
3.8089	1.3486	1.2562
4.1844	2.4114	1.2417
6.4764	6.29	1.2412
8.8729	9.57	1.301
9.5324	7.8427	1.0595
8.6144	4.3774	0.56266
7.5381	6.3635	0.28345
4.9414	5.1307	0.21542
1.4061	-0.22335	0.22698
-0.36007	-1.4598	0.22346
0.32745	0.45756	0.2229
2.0493	2.9145	0.20816
3.4793	5.087	0.21219
4.6241	7.3954	0.37628
4.6452	6.2249	0.7737
2.7097	1.6939	1.1858
-1.248	-2.3985	1.2589
-4.6725	-5.714	1.1863
-5.4443	-7.8605	1.1874
-4.1233	-6.5516	1.1943
-3.3852	-4.5829	1.1868
-4.45	-4.9271	1.184
-3.4595	-4.1078	1.18
-0.084086	-1.4178	1.1801
2.5796	0.73038	1.1728
1.4728	-0.13135	1.1604
-0.91589	-1.5029	1.2187
-1.4385	-1.4153	1.0116
0.93377	1.1187	0.51042
5.0542	5.7864	0.17724
9.5747	9.8985	0.13404
12.126	12.048	0.16122
12.062	10.741	0.14738
10.129	5.4165	0.1435
6.0601	-0.23302	0.14278
2.3176	-2.4908	0.13884
2.6258	0.25637	0.13545
3.7657	3.3105	0.13239
2.8426	3.5095	0.1291
0.31119	1.7831	0.12586
-0.26649	1.6564	0.12264
-0.10362	2.5085	0.1194
-1.3751	2.2023	0.11616
-1.9549	1.4028	0.11293
-1.9457	0.95115	0.10969
-2.0726	0.7887	0.10646
-2.0983	0.63372	0.10322
-0.40235	2.0633	0.099988
1.6143	4.342	0.096753
1.9144	5.2479	0.093518
1.1699	3.8413	0.090283
2.2395	3.9761	0.087048
4.2098	5.7572	0.083813
3.7895	5.3857	0.080578
1.7308	1.6469	0.077343
0.82258	-0.41553	0.074108
2.5103	1.8645	0.070873
4.7413	3.6388	0.067638
3.9449	2.8732	0.064403
1.0493	0.13341	0.061168
-0.20675	-1.9735	0.057933
0.91684	-0.21712	0.054698
2.3275	1.2923	0.051463
1.6637	0.050688	0.048228
-1.394	-0.99051	0.044993
-3.0348	-2.3549	0.041758
-2.5178	-3.0048	0.038523
-1.7961	-1.1177	0.035288
-0.22023	0.99155	0.032053
0.36449	1.1559	0.028818
-1.6648	-1.1336	0.025583
-4.3349	-4.0247	0.022348
-5.3549	-5.5962	0.019113
-4.0368	-5.1212	0.015878
-3.6124	-4.5958	0.012643
-4.6128	-4.361	0.0094077
-4.4957	-3.1203	0.0061727
-0.65359	0.2913	0.0029377
2.5628	3.8604	-0.00029728
3.3457	5.119	-0.0035323
3.7651	4.8582	-0.0067673
5.7338	6.3066	-0.010002
5.7567	5.3186	-0.013237
4.3508	2.713	-0.016472
4.0354	1.9995	-0.019707
3.732	2.202	-0.022942
2.5814	1.7194	-0.026177
1.2991	0.39049	-0.029412
1.621	-0.18069	-0.032647
2.0014	0.64406	-0.035882
1.2955	1.6732	-0.039117
-0.36107	0.631	-0.042352
-3.1554	-3.1312	-0.045587
-5.0801	-6.0725	-0.048822
-3.4819	-3.525	-0.052057
-0.18662	1.7762	-0.055292
2.1216	5.076	-0.058527
3.7068	6.4135	-0.061762
6.9713	9.9227	-0.064997
9.6801	12.812	-0.068232
9.7524	12.699	-0.071467
8.1083	10.358	-0.074702
7.619	8.5567	-0.077937
7.352	7.1941	-0.081172
6.104	5.2869	-0.084407
3.5802	2.0242	-0.087642
0.42182	-0.88871	-0.090877
-2.3339	-1.604	-0.094112
-3.7964	-2.3042	-0.097347
-3.9686	-3.8277	-0.10058
-4.0396	-4.2831	-0.10382
-5.2022	-5.2871	-0.10705
-7.4207	-7.7008	-0.11029
-7.9664	-6.8714	-0.11352
-6.5742	-4.6038	-0.11676
-5.0803	-5.1009	-0.11999
-5.0165	-4.8335	-0.12323
-5.9645	-4.6529	-0.12646
-6.3482	-6.0124	-0.1297
-5.0187	-5.0929	-0.13293
-3.0634	-3.4451	-0.13617
-2.7183	-3.7782	-0.1394
-5.1115	-6.3636	-0.14264
-6.5586	-8.1054	-0.14587
-6.0996	-7.5947	-0.14911
-5.2978	-5.8763	-0.15234
-4.4907	-4.8651	-0.15558
-3.2743	-4.5553	-0.15881
-1.8116	-4.0096	-0.16205
-0.97752	-2.9458	-0.16528
-0.82357	-3.3021	-0.16852
-0.77997	-4.4306	-0.17175
-0.30385	-4.5999	-0.17499
0.22402	-4.7874	-0.17822
-0.2685	-4.366	-0.18146
-2.7886	-3.4691	-0.18469
-7.1092	-5.8478	-0.18793
-8.5844	-8.8212	-0.19116
-5.0995	-8.0067	-0.1944
-4.4573	-5.3543	-0.19763
-7.5051	-8.0731	-0.20087
-12.668	-15.9	-0.2041
-18.396	-19.974	-0.20734
-19.641	-18.358	-0.21057
-13.947	-10.767	-0.21381
-4.9529	-1.2777	-0.21704
-0.071352	3.2227	-0.22028
-1.9854	1.4356	-0.22351
-3.4335	0.080877	-0.22675
-5.307	-0.96891	-0.22998
-7.9943	-2.8951	-0.23323
-9.9089	-3.9268	-0.23644
-11.5	-2.5066	-0.23966
-13.119	-1.8718	-0.24317
-14.997	-3.7124	-0.24506
-16.983	-4.5828	-0.25219
-20.18	-4.701	-0.25017
-25.296	-8.1563	-0.20313
-27.489	-9.0979	-0.10853
-26.282	-7.0126	0.029862
-24.124	-4.7151	0.20826
-22.873	-4.4962	0.42288
-22.676	-6.2982	0.66995
-23.503	-6.9894	0.94567
-24.168	-7.5659	1.2463
-23.448	-8.2471	1.568
-21.189	-6.3797	1.907
-18.402	-4.7686	2.2595
-16.872	-6.1509	2.6217
-16.637	-8.4287	2.99
-16.27	-7.5232	3.3604
-17.084	-7.8786	3.7292
-18.765	-9.9995	4.0926
-19.017	-10.316	4.4468
-16.292	-6.739	4.7881
-13.85	-3.8021	5.1126
-14.246	-5.4519	5.4167
-16.487	-8.6389	5.6964
-17.672	-8.2946	5.948
-17.151	-8.0066	6.1678
-15.841	-9.4179	6.3519
-15.141	-8.5859	6.4965
-15.367	-5.2619	6.598
-15.539	-6.9525	6.6525
-15.935	-11.853	6.6596
-15.365	-12.498	6.6542
-13.433	-8.2317	6.6483
-11.548	-6.6892	6.6418
-9.9633	-8.173	6.6834
-9.4888	-6.5709	6.5332
-10.499	-5.1025	6.7046
-11.781	-9.7268	6.196
-9.7557	-5.0479	-1.1566
-4.9427	-19.351	-3.3945
-13.688	-17.931	-3.3935
-7.1764	-10.931	-3.3956
-9.4458	-11.6	-3.3692
-13.554	-11.986	-3.4018
-13.467	-8.9482	-3.3432
-12.8	-9.0725	-3.529
-13.044	-7.2114	-2.965
-12.833	-1.3773	-1.7104
-10.337	-5.6522	-2.4319
-11.723	-8.2155	-3.4022
-13.402	-9.2381	-3.4312
-11.929	-10.256	-3.3974
-13.491	-9.5175	-3.4193
-14.325	-8.9273	-3.4181
-12.461	-3.4146	-3.4151
-12.727	0.96816	-3.4342
-15.03	-10.593	-3.4353
-16.771	-12.756	-3.4722
-16.096	-10.325	-5.4517
-13.784	-10.249	-6.7217
-12.182	-7.356	-6.3734
-11.793	-0.86853	-6.4404
-10.332	-4.7611	-6.4583
-9.7247	-7.6199	-6.4434
-8.2203	-5.8554	-6.4578
-5.2202	-4.4097	-6.4545
-4.4539	-4.8514	-6.4409
-4.509	-4.95	-6.539
-4.5868	-4.4965	-6.3641
-4.683	-4.33	-5.745
-4.2078	-3.9226	-5.4751
-2.7538	-2.8276	-5.4865
-1.1785	-2.0297	-5.4735
-1.1355	-3.1099	-5.4335
-2.7656	-5.0339	-5.6519
-4.3011	-5.5631	-5.428
-3.9819	-3.5035	-4.0367
-4.1104	-2.917	-3.3062
-3.6357	-3.4102	-3.5223
0.072235	-1.4786	-3.5227
3.5461	0.97715	-3.4793
5.0256	3.3207	-3.5337
5.4221	5.1961	-3.5409
6.9014	5.0524	-3.1632
7.2747	3.1405	-2.3176
6.5776	1.5179	-1.5104
8.2969	2.3174	-1.4782
9.1644	3.1515	-1.5481
8.0341	2.7886	-1.5351
5.9607	1.3033	-1.5461
3.6384	-1.1172	-1.3568
1.0462	-2.7988	-0.94403
-1.4437	-3.4277	-0.5513
-2.2894	-4.1376	-0.52147
0.68944	-0.99695	-0.56643
4.9014	3.0675	-0.53934
7.3896	3.8841	-0.55919
8.9578	3.5462	-0.63596
8.4617	3.4542	-0.18824
6.8182	3.1273	0.68966
6.0927	2.3331	1.3777
6.9132	3.1797	1.4773
9.2243	5.1566	1.4051
10.796	6.1851	1.4238
10.055	5.9739	1.4187
10.489	8.1805	1.4136
9.6937	8.2918	1.4099
7.6285	5.9023	1.4086
8.1629	6.848	1.4108
8.4992	7.9925	1.3725
7.3761	8.3378	1.4528
5.7297	8.1513	1.4129
5.2094	7.1526	0.64769
6.4425	8.4555	0.2926
7.9142	10.233	0.40917
7.6321	9.3809	0.38355
5.6419	7.9137	0.37409
4.6216	7.7985	0.37579
5.1787	9.0701	0.37365
5.682	10.197	0.37294
5.1466	9.7213	0.33753
4.0748	7.2244	0.43118
3.6465	5.582	0.35917
4.3884	8.337	-0.38505
4.0389	9.0684	-0.73829
4.2982	8.3593	-0.63148
7.5416	10.694	-0.65295
10.922	13.646	-0.65142
12.69	13.552	-0.69352
13.171	13.357	-0.6063
13.334	15.083	-0.21791
13.682	12.338	0.20546
16.574	10.354	0.36529
14.607	8.4367	0.3157
3.6159	1.8573	0.31766
2.2733	-3.0516	0.33528
-0.71365	-9.1824	0.19338
-6.3454	-11.218	-0.2848
-9.8798	-10.74	-0.74998
-13.206	-14.937	-0.69361
-15.782	-14.803	-0.64454
-21.866	-18.585	-1.4642
-20.415	-20.429	-1.7502
-18.745	-18.132	-1.6927
-18.744	-15.299	-1.7169
-18.827	-16.409	-1.714
-22.015	-20.587	-1.7183
-24.592	-21.187	-1.7226
-22.508	-16.967	-1.7238
-17.58	-12.304	-1.7269
-14.48	-10.764	-1.7498
-9.8837	-8.0385	-1.6272
-9.2727	-8.7752	-2.2162
-10.16	-9.326	2.9477
-8.9441	-6.5058	4.6354
-1.3939	-1.8372	4.1406
5.6505	1.7235	4.2787
8.9207	2.6751	4.248
8.3892	2.3384	4.1575
6.2256	2.179	3.6073
5.6465	1.465	3.1693
7.0486	1.7347	3.2492
9.7449	3.2989	3.227
9.2813	0.24763	3.2261
4.9167	-1.8264	3.224
1.76	-1.6837	3.2197
2.7952	-2.2791	3.217
4.1571	-2.5111	3.2135
2.9395	0.64406	3.2104
5.502	3.2696	3.2074
9.1329	4.2655	3.2025
9.2614	2.5306	3.206
7.5219	4.323	3.1845
8.0428	9	3.2073
10.23	6.3579	3.2099
8.6611	5.2644	2.5084
5.7874	3.3391	2.0801
5.3312	2.2242	2.2006
6.6886	5.3788	2.1836
5.7342	2.6495	2.0712
5.9466	-0.26047	1.5684
7.1012	-0.9845	1.1079
7.1212	-1.3892	1.1632
8.6049	0.89506	1.1717
9.2098	1.7527	1.1535
8.4211	1.2462	1.1566
8.2967	3.2255	1.1522
10.548	9.236	1.1491
12.544	12.384	1.1444
12.912	12.734	1.1456
11.695	14.394	1.1369
9.7196	16.051	1.1214
10.28	10.199	1.2086
11.903	6.6638	0.86303
12.024	9.8703	-0.038472
10.367	11.415	-0.83404
9.1094	8.9433	-0.95817
13.052	11.416	-0.74116
14.848	12.428	-0.32888
10.387	6.7427	0.12982
11.796	8.2375	0.1318
15.534	11.247	0.023653
18.553	12.825	0.48959
18.934	11.405	1.7931
17.075	9.1016	3.1252
15.923	10.996	2.9211
13.828	8.8138	0.76452
11.671	4.462	-1.1326
10.343	3.465	-0.99188
6.8145	1.6174	-0.86155
4.6235	0.92099	-0.93778
4.2524	1.6544	-0.93088
1.114	-0.060677	-1.265
-2.631	-2.7866	-2.6409
-2.8191	-2.638	-4.1421
1.0382	0.87047	-4.054
2.008	0.14592	-1.9937
3.6528	-2.0452	-0.66731
6.906	-0.15401	-0.97672
7.4844	5.8999	-0.98715
11.276	8.3546	-0.93667
14.111	7.1064	-0.96534
12.32	7.0831	-0.9654
14.726	11.335	-0.96832
17.471	13.771	-0.96651
15.211	10.855	-0.97253
8.8571	6.3794	-1.0098
2.3297	2.2553	-0.91849
-1.2755	-0.35029	-0.96456
-1.8438	-0.73809	-1.6803
-3.1832	0.0073957	-2.0655
