# Supplementary material for: Applying time-frequency analysis to assess cerebral autoregulation during hypercapnia
Source: PLoS One. 2017 Jul 27;12(7):e0181851. doi: 10.1371/journal.pone.0181851 (PMC5531479; doi:10.1371/journal.pone.0181851)
Supplement: S1 Dataset — Database of physiological signals registered in 50 volunteers during normocapnia and hypercapnia. (ZIP) [file pone.0181851.s001.zip › h26.csv]

ABP_smoothed_fluctuations[mmHg]	CBFV_smoothed_fluctuations[cm/s]	EtCO2[mmHg]
0.6437	3.6774	-1.4155
-1.5351	0.60292	-1.4156
-3.9996	-2.0282	-1.4156
-5.6536	-3.3415	-1.4157
-6.2044	-2.8025	-1.4158
-5.0753	-0.22721	-1.4158
-1.3375	3.6507	-1.4158
1.8531	5.2767	-1.4161
1.9154	2.9354	-1.4164
0.47074	0.40153	-1.4151
-1.8869	-1.6532	-1.4155
-5.4737	-5.1409	-1.4214
-7.9107	-7.3085	-1.4084
-7.1375	-5.6634	-1.4068
-3.5283	-1.303	-1.4866
0.59801	2.503	-1.311
2.8806	3.209	-0.785
2.2632	0.91882	-0.46604
-0.39128	-2.8885	-0.41559
-3.2139	-6.1319	-0.41543
-4.5943	-6.9874	-0.41747
-3.3362	-4.3383	-0.41678
0.23136	0.64942	-0.41681
2.4726	2.1934	-0.41705
2.0432	-0.14262	-0.41706
-0.048211	-2.1788	-0.41711
-3.7569	-4.3952	-0.41719
-8.1167	-7.0613	-0.41725
-9.5444	-6.4193	-0.41732
-7.8743	-3.3527	-0.41738
-4.8405	-0.37544	-0.41745
-0.87593	3.8117	-0.41751
1.7528	6.7058	-0.41758
1.0757	5.6657	-0.41764
-1.9017	2.6361	-0.4177
-5.1224	-0.085455	-0.41777
-6.6348	-0.7217	-0.41783
-5.7575	1.4928	-0.4179
-2.8822	5.9159	-0.41796
0.65582	10.026	-0.41803
2.9781	10.493	-0.41809
2.8809	8.3654	-0.41816
0.15986	5.3259	-0.41822
-4.0388	1.836	-0.41829
-7.4773	-0.7052	-0.41835
-8.4351	-0.9713	-0.41842
-7.8957	0.58817	-0.41848
-5.674	3.6524	-0.41855
-1.8326	7.2591	-0.41861
0.6499	8.4633	-0.41868
0.035724	6.4316	-0.41874
-3.739	2.6651	-0.41881
-9.0504	0.57689	-0.41887
-12.003	1.1715	-0.41894
-8.7776	2.7449	-0.419
-3.2997	4.6558	-0.41907
0.16228	5.7021	-0.41913
-0.44857	4.2436	-0.4192
-4.0845	-0.078044	-0.41926
-7.8306	-4.3639	-0.41933
-8.6312	-4.5578	-0.41939
-7.2723	-3.132	-0.41946
-4.4892	-1.031	-0.41952
-1.0729	1.6545	-0.41958
0.43185	1.4752	-0.41965
-0.28545	-1.1444	-0.41971
-2.0264	-3.2926	-0.41978
-5.3211	-5.9003	-0.41984
-9.5609	-9.0562	-0.41991
-10.878	-8.8672	-0.41997
-8.3547	-5.0465	-0.42004
-3.4288	0.18518	-0.42013
2.2369	5.2542	-0.42007
5.986	7.8961	-0.42029
5.9299	6.7	-0.42074
3.8295	3.8433	-0.41947
1.09	0.78723	-0.41939
-1.8392	-2.2782	-0.42572
-3.1874	-3.1432	-0.4143
-1.4558	-0.62618	-0.40611
2.7672	2.5158	-0.4928
6.5521	3.8224	-0.36682
7.3376	2.4139	0.1799
6.2604	0.34044	0.57256
3.6725	-2.0628	0.59323
-1.3394	-6.6357	0.57354
-5.7942	-10.703	0.57724
-5.7409	-10.311	0.55654
-1.6437	-6.2031	0.64719
3.2476	-1.9625	0.57873
5.0978	-1.3273	-0.026028
4.3519	-2.089	-0.47231
1.6433	-3.1893	-0.43973
-3.1064	-6.3837	-0.40773
-6.4137	-8.1417	-0.4195
-5.6165	-5.6651	-0.41422
-2.3373	-1.5817	-0.48113
2.3818	3.4303	-0.30156
6.7656	7.3173	0.19196
7.7146	5.3937	0.50466
5.141	0.41269	0.57843
0.8194	-2.4075	0.58234
-2.7327	-3.8711	0.57697
-4.0839	-4.68	0.5779
-3.5062	-3.4716	0.57563
-0.21069	-0.25288	0.5801
4.8841	3.2548	0.49933
7.1245	3.7704	0.083847
5.5274	1.5092	-0.40287
1.8474	-1.1545	-0.49386
-1.734	-2.9508	-0.41015
-3.6355	-3.4876	-0.41476
-3.6749	-3.2764	-0.42761
-0.78505	-0.63851	-0.42213
4.911	4.997	-0.42214
8.8276	8.0594	-0.42336
9.1537	7.2336	-0.42305
6.9536	5.0758	-0.423
3.7465	2.605	-0.42317
0.87292	0.66119	-0.42322
-0.75504	0.52639	-0.42327
0.45299	2.3526	-0.42335
4.4491	5.0614	-0.42341
7.7304	6.6065	-0.42347
8.8135	6.4673	-0.42354
7.466	4.6867	-0.4236
3.4174	0.47842	-0.42367
-1.2469	-4.0093	-0.42373
-2.7522	-4.5232	-0.4238
-1.6024	-2.8773	-0.42386
1.3186	-0.62522	-0.42393
5.5864	2.3318	-0.42403
7.9007	2.4942	-0.42399
6.5868	-0.95002	-0.42402
3.2309	-4.209	-0.42467
-0.49984	-6.5938	-0.42393
-2.9702	-8.4204	-0.42271
-2.5563	-8.1044	-0.43013
0.83969	-4.9846	-0.42019
5.4139	-0.39502	-0.30676
7.2251	1.4337	0.072568
5.1832	-0.36412	0.5309
1.2619	-3.1734	0.6364
-2.2008	-5.1939	0.5641
-3.2494	-5.161	0.56931
-1.1068	-2.3788	0.57956
3.0785	1.5234	0.57434
7.0764	4.2057	0.57417
8.5153	4.6624	0.57528
6.6233	2.7174	0.57492
2.3814	-0.99729	0.57468
-1.6493	-4.3251	0.57472
-3.1497	-5.3073	0.57466
-2.1869	-4.2194	0.57457
0.5915	-1.6607	0.57452
3.9879	1.1717	0.57445
5.6796	1.3765	0.57439
4.685	-1.2549	0.57432
1.7367	-3.9081	0.57426
-2.013	-6.1489	0.57419
-5.1628	-8.4573	0.57413
-6.1206	-8.9524	0.57406
-4.1013	-6.3638	0.574
0.21651	-1.4062	0.57393
3.6371	2.2529	0.57387
3.5741	2.0109	0.5738
0.57838	-0.43131	0.57374
-3.1296	-2.675	0.57367
-4.6818	-2.6592	0.57361
-3.2475	-0.49506	0.57354
1.043	3.2247	0.57348
6.8408	7.5254	0.57341
9.831	9.5576	0.57335
8.2995	7.8167	0.57328
4.1723	3.2709	0.57322
0.86255	-0.060903	0.57315
0.58851	0.00088377	0.57309
3.3561	2.3584	0.57303
7.5017	4.9759	0.57296
10.122	5.6018	0.5729
8.3477	2.6473	0.57283
2.9744	-2.4114	0.57277
-2.5075	-6.5039	0.5727
-3.3494	-6.2738	0.57264
0.50024	-1.9565	0.57257
5.6289	2.8411	0.57251
7.8457	3.8664	0.57244
6.6059	1.8194	0.57238
1.7778	-2.8325	0.57231
-5.2476	-8.6421	0.57225
-8.0396	-8.7289	0.57218
-6.1793	-5.0373	0.57212
-2.6914	-2.2921	0.57205
1.7085	1.6534	0.57199
3.5542	2.3518	0.57192
0.44386	-2.8322	0.57186
-5.9867	-9.0218	0.57179
-10.703	-11.583	0.57173
-10.696	-9.356	0.57166
-8.5287	-6.0617	0.5716
-5.421	-3.5853	0.57153
-1.4826	-1.5291	0.57147
2.761	0.7544	0.5714
4.1873	0.4087	0.57134
2.1316	-2.6845	0.57127
-1.2455	-5.5352	0.57121
-5.4549	-8.2061	0.57115
-9.6719	-10.748	0.57108
-10.555	-10.063	0.57101
-8.0633	-6.6554	0.57095
-4.0643	-2.9414	0.57089
1.5344	1.4135	0.57079
6.0233	4.3759	0.57078
6.2687	3.8013	0.57082
3.1273	1.7001	0.57023
-1.0339	-0.5412	0.57079
-3.5951	-2.1748	0.57201
-3.1738	-1.5531	0.56466
0.78	1.7606	0.57812
6.3285	5.7719	0.58869
7.9771	6.0273	0.43163
5.4137	3.223	0.074053
0.89517	-0.077239	-0.34
-3.989	-3.3818	-0.47528
-6.2164	-4.7954	-0.42204
-3.5595	-2.266	-0.42703
2.1137	3.5402	-0.43301
7.4232	7.523	-0.42937
9.3807	7.1081	-0.43014
6.7098	5.0589	-0.43054
1.4224	0.048774	-0.43035
-2.3762	-4.9847	-0.43048
-0.92735	-2.7627	-0.43055
3.63	2.1271	-0.4306
8.9966	5.8601	-0.43067
12.621	7.4547	-0.43074
10.311	6.2799	-0.4308
4.5307	1.5777	-0.43086
0.68994	-3.5681	-0.43093
2.0467	-2.2725	-0.431
6.5815	2.0405	-0.43105
10.437	4.7235	-0.43113
10.843	4.3771	-0.43122
8.4048	3.5818	-0.43111
5.9021	1.4977	-0.43155
3.2024	-3.2957	-0.43146
-3.518	-8.5231	-0.42988
-6.2753	-8.8669	-0.43796
-3.5227	-5.1674	-0.41406
1.8906	0.055094	-0.4542
7.2162	5.0153	-0.48505
6.8693	4.13	0.18646
2.7047	-0.15029	0.64072
-1.3588	-3.4787	0.55524
-3.0415	-4.0948	0.56512
-1.3974	-2.3939	0.57132
4.195	2.5892	0.56636
9.215	6.5771	0.56822
9.1168	5.6466	0.56782
5.5923	2.9115	0.56763
0.61707	-1.675	0.56767
-2.3835	-4.5548	0.56757
-0.38019	-1.6437	0.56751
5.3354	3.6389	0.56745
9.3962	6.5623	0.56738
9.426	6.2717	0.56732
6.4351	4.4533	0.56726
1.4356	0.49478	0.56719
-2.4851	-2.8281	0.56713
-2.6079	-2.0712	0.56706
-1.4186	-0.075823	0.567
0.98296	2.276	0.56693
4.443	4.6641	0.56687
5.6851	4.9881	0.5668
3.9957	3.4559	0.56674
0.34099	1.039	0.56667
-4.1527	-2.8784	0.56661
-6.2929	-5.472	0.56654
-3.5825	-3.4156	0.56648
1.4561	1.4179	0.56641
4.2387	4.0653	0.56635
2.2284	1.5795	0.56628
-2.2708	-3.3389	0.56622
-5.8051	-6.6073	0.56615
-5.6086	-5.6406	0.56609
-1.3927	-1.4609	0.56602
1.7838	1.7996	0.56596
0.39405	1.1632	0.56589
-2.5449	-1.9168	0.56583
-5.4822	-3.8434	0.56576
-7.0109	-1.6297	0.5657
-4.0036	3.9834	0.56563
1.0566	8.6643	0.56557
3.534	8.9649	0.56551
1.1582	6.733	0.56544
-4.056	3.3697	0.56538
-7.9474	0.1969	0.56531
-8.2355	0.26012	0.56525
-4.9301	3.4969	0.56518
0.28671	7.4818	0.56512
4.9569	9.697	0.56505
6.4273	8.6329	0.56499
3.8059	4.4351	0.56492
-0.59225	-0.60162	0.56486
-3.777	-3.8271	0.56479
-3.6722	-3.6944	0.56473
-0.78181	-1.3485	0.56466
2.8078	0.89922	0.5646
4.7408	1.2958	0.56453
3.6366	0.22464	0.56447
-0.029018	-2.2056	0.5644
-4.3033	-5.7678	0.56434
-7.1501	-7.1021	0.56427
-6.7998	-4.5183	0.56421
-2.4817	-0.38256	0.56414
2.7546	3.7617	0.56408
5.6827	6.3135	0.56401
5.4634	5.1843	0.56395
2.5931	1.6667	0.56388
-1.0559	-1.3573	0.56382
-2.0222	-1.6245	0.56375
-0.12171	0.4662	0.56369
3.1434	3.2111	0.56363
7.1273	5.5255	0.56356
9.1219	6.0051	0.5635
6.8139	3.6479	0.56343
2.1669	-0.78241	0.56337
-1.8722	-4.3512	0.5633
-2.7939	-3.8733	0.56324
-0.74217	-1.5157	0.56317
2.375	0.662	0.56311
4.0091	1.9521	0.56304
3.3147	1.8751	0.56298
0.19929	0.19493	0.56291
-4.7223	-2.8254	0.56285
-8.2827	-4.9285	0.56278
-7.9118	-4.067	0.56272
-5.5711	-1.2513	0.56265
-2.0056	2.5646	0.56259
1.9011	5.851	0.56252
3.3287	5.8012	0.56246
1.8345	3.2133	0.56239
-1.2796	0.73621	0.56233
-4.5684	-1.5555	0.56226
-6.0705	-2.8586	0.5622
-3.6307	-0.84229	0.56213
1.8971	3.9544	0.56207
7.2677	8.5584	0.562
8.4241	9.1435	0.56194
6.4066	7.1738	0.56188
3.8337	5.3959	0.56181
2.4698	4.9164	0.56175
3.4139	5.9043	0.56168
6.6326	7.7786	0.56162
10.107	9.3705	0.56155
12.012	9.7993	0.56149
11.222	8.5515	0.56142
7.937	5.3755	0.56136
3.4244	1.1421	0.56129
0.23851	-1.2323	0.56123
-0.36615	-0.76147	0.56116
1.2287	1.3541	0.5611
3.1418	2.6187	0.56103
4.5872	2.5775	0.56097
5.8932	2.539	0.5609
6.1674	1.5414	0.56084
4.4907	-1.2288	0.56077
1.078	-3.9602	0.56071
-2.957	-5.451	0.56064
-5.3184	-6.2479	0.56058
-4.6098	-4.6716	0.56051
-0.77037	1.2148	0.56045
4.416	6.447	0.56038
8.4279	8.3791	0.56032
8.932	8.3323	0.56025
6.2777	6.0927	0.56019
2.5073	2.5257	0.56012
0.69969	0.90737	0.56006
1.9421	2.0092	0.56
5.1691	4.3816	0.55993
7.5558	5.2973	0.55987
8.0754	4.4565	0.5598
6.5598	2.5278	0.55974
2.5114	-0.67928	0.55967
-2.6255	-3.9627	0.55961
-5.3202	-4.6159	0.55954
-5.163	-3.1596	0.55948
-2.8563	-0.88214	0.55941
1.2881	2.1476	0.55935
4.0605	4.1751	0.55928
2.8905	3.563	0.55922
-0.10235	0.98473	0.55915
-3.1877	-2.1315	0.55909
-5.7123	-4.0167	0.55902
-7.1487	-3.7942	0.55896
-7.0063	-1.8728	0.55889
-4.8945	-0.41377	0.55883
-1.6555	1.1886	0.55876
1.1302	3.9433	0.5587
2.1511	3.9222	0.55863
1.2929	0.4176	0.55857
-0.099431	-1.8618	0.5585
-2.3631	-2.953	0.55844
-7.0326	-6.8834	0.55837
-11.176	-10.536	0.55831
-10.891	-8.7407	0.55824
-8.1067	-4.0987	0.55818
-4.3495	0.59188	0.55812
-0.059442	4.2269	0.55805
2.9323	6.6995	0.55799
3.9463	7.7296	0.55792
3.5834	6.7715	0.55786
1.2687	4.0193	0.55779
-3.1383	0.42627	0.55773
-5.8369	-1.478	0.55766
-4.7953	-0.4311	0.5576
-2.0221	2.2846	0.55753
1.9954	5.5429	0.55747
6.5784	8.0002	0.5574
9.364	7.8289	0.55734
9.1161	5.3276	0.55727
5.978	2.1094	0.55721
2.5815	-0.59754	0.55714
1.0136	-1.9532	0.55708
1.0849	-1.6873	0.55701
2.3795	-0.36357	0.55695
4.178	1.0283	0.55688
4.7686	1.6092	0.55682
2.8699	0.6864	0.55675
-1.6281	-2.0735	0.55669
-6.5685	-5.0863	0.55662
-8.1244	-5.2806	0.55656
-6.2206	-2.6894	0.5565
-2.5624	1.0642	0.55644
0.93706	3.9961	0.55633
2.6448	4.5898	0.55632
1.5756	2.3352	0.55638
-1.8327	-1.2306	0.5558
-5.375	-4.0883	0.55607
-6.2518	-4.5141	0.55788
-5.2775	-2.5967	0.551
-3.3048	-0.14331	0.55911
-0.81683	0.69334	0.52053
0.42313	0.17134	0.082449
0.83417	-0.65435	-0.45266
1.6863	-1.0239	-0.5333
1.447	-2.129	-0.42812
-1.0959	-4.7019	-0.42542
-5.0837	-7.5531	-0.45062
-9.1333	-9.541	-0.44734
-11.576	-9.9625	-0.44302
-11.514	-8.7365	-0.44484
-8.8677	-6.107	-0.44508
-4.5416	-2.1568	-0.44475
-0.81401	1.2703	-0.44492
-0.45307	1.3105	-0.44502
-2.8686	-1.1176	-0.44505
-5.8327	-3.8385	-0.44512
-6.6011	-4.7911	-0.44519
-4.9663	-3.3178	-0.44526
-1.5905	-0.13169	-0.44532
2.917	2.9114	-0.44539
5.5671	3.8182	-0.44545
4.2748	1.8022	-0.44552
0.90818	-1.3478	-0.44558
-2.1833	-3.8548	-0.44564
-2.8619	-4.4431	-0.44571
-0.59282	-3.09	-0.44577
3.2565	-0.58717	-0.44584
4.3034	1.7173	-0.44591
1.3248	2.3811	-0.44597
-2.7317	0.54066	-0.44601
-5.9126	-0.52491	-0.44613
-6.2206	1.715	-0.44618
-1.8751	5.3776	-0.44598
3.1113	7.5905	-0.44698
5.4225	7.7077	-0.44676
4.573	7.2419	-0.44208
1.8118	6.3901	-0.44975
-1.9222	4.1081	-0.46045
-7.3804	-1.8283	-0.40536
-10.047	-5.0531	-0.48425
-6.1325	0.18865	-0.56578
-3.1401	2.894	0.23314
-1.6899	1.9262	-1.6622
-0.67289	-0.16072	-7.3127
-2.5148	-4.309	-10.802
-6.9809	-10.64	-11.465
-11.927	-18.078	-11.466
-14.802	-24.073	-11.456
-15.881	-27.198	-11.43
