# Supplementary material for: Applying time-frequency analysis to assess cerebral autoregulation during hypercapnia
Source: PLoS One. 2017 Jul 27;12(7):e0181851. doi: 10.1371/journal.pone.0181851 (PMC5531479; doi:10.1371/journal.pone.0181851)
Supplement: S1 Dataset — Database of physiological signals registered in 50 volunteers during normocapnia and hypercapnia. (ZIP) [file pone.0181851.s001.zip › h27.csv]

ABP_smoothed_fluctuations[mmHg]	CBFV_smoothed_fluctuations[cm/s]	EtCO2[mmHg]
-10.141	-4.9319	0.2698
-10.126	-3.1056	0.26032
-7.9169	0.69617	0.25149
-2.987	5.888	0.24239
2.4894	10.288	0.23021
7.558	13.902	0.23223
10.999	15.598	0.20178
12.126	14.452	0.158
12.744	13.292	0.36038
13.266	12.599	0.75881
12.789	10.701	1.0464
11.273	7.682	1.1543
9.2379	4.7366	1.1704
7.011	2.3335	1.1529
4.7796	0.47979	1.1376
2.5948	-0.91658	1.1307
0.40982	-2.0222	1.1228
-1.9807	-3.1687	1.1128
-4.6098	-4.5347	1.1033
-6.3915	-5.2435	1.0945
-6.0539	-3.4591	1.0853
-2.813	2.701	1.0749
2.3288	7.9516	1.0691
8.1433	10.855	1.0545
13.298	14.487	1.0404
15.377	14.998	1.1002
15.7	13.315	0.95212
16.04	11.638	0.46255
15.915	9.9145	0.068405
15.018	7.9071	-0.017779
13.657	5.4881	0.00041107
12.069	2.8862	-0.0097031
10.31	0.83723	-0.027641
8.3901	-0.41569	-0.03655
6.2776	-1.4215	-0.043575
4.0743	-2.3335	-0.053005
2.0502	-2.7237	-0.062746
0.16126	-2.9226	-0.071872
-1.8504	-3.7917	-0.081015
-3.1072	-3.488	-0.090286
-2.5152	-0.39911	-0.099519
-0.39048	1.9076	-0.10874
2.804	5.7328	-0.11798
6.9645	11.95	-0.12721
11.812	14.105	-0.13644
15.085	15.307	-0.14567
16.381	16.219	-0.1549
16.44	15.517	-0.16413
15.665	13.472	-0.17337
14.329	10.791	-0.1826
12.598	8.4376	-0.19183
10.586	6.7016	-0.20106
8.3545	5.1736	-0.21029
5.8927	3.6339	-0.21952
3.1605	2.0406	-0.22875
0.34762	0.43301	-0.23798
-2.1104	-0.87083	-0.24722
-3.2716	-0.60644	-0.25645
-2.4933	1.8246	-0.26568
0.12549	5.7081	-0.27491
3.5738	9.679	-0.28414
6.6642	12.089	-0.29337
8.8411	12.688	-0.3026
10.599	13.96	-0.31183
11.387	14.517	-0.32107
10.557	12.365	-0.3303
8.8645	9.8057	-0.33953
7.0001	8.2831	-0.34876
5.1222	6.5329	-0.35799
3.1574	3.9096	-0.36723
0.79749	0.97698	-0.37645
-1.9522	-1.609	-0.38568
-4.7278	-3.2444	-0.39494
-7.3101	-4.3074	-0.40417
-9.5751	-5.7662	-0.41329
-11.071	-6.7591	-0.42269
-11.157	-5.7725	-0.43208
-9.1947	-2.0804	-0.44006
-5.3736	2.2709	-0.45242
-0.51391	5.8198	-0.458
4.0601	9.015	-0.45859
6.5021	9.8893	-0.53761
7.0749	8.7813	-0.41636
6.7872	6.9923	0.06335
5.9216	4.9177	0.43378
4.6103	2.6816	0.49462
2.9058	0.22321	0.46956
0.77104	-2.2825	0.46462
-1.8639	-4.4404	0.4591
-4.6378	-5.8613	0.44833
-7.0811	-6.3797	0.43854
-9.5351	-7.052	0.42974
-11.869	-8.1925	0.4205
-12.238	-7.4201	0.4112
-10.384	-4.0665	0.402
-7.2708	0.42888	0.39276
-3.5399	3.8317	0.38353
0.19512	6.6229	0.3743
2.9036	8.2752	0.36507
3.8714	7.695	0.35584
3.8947	6.7363	0.34661
3.3946	5.8064	0.33738
2.3422	4.0182	0.32814
0.73446	1.7884	0.31891
-1.3788	0.081212	0.30968
-3.719	-1.1869	0.30045
-5.9523	-2.5042	0.29122
-7.9606	-4.1452	0.28199
-9.8212	-6.0872	0.27276
-12.019	-7.5646	0.26352
-14.428	-8.2481	0.25429
-15.728	-8.8151	0.24506
-16.12	-8.5935	0.23583
-16.596	-6.3396	0.2266
-15.325	-3.7883	0.21737
-11.082	-0.45786	0.20814
-4.6902	5.2155	0.19891
1.3042	10.651	0.18967
4.2291	11.82	0.18044
4.4996	9.7647	0.17121
4.3221	8.4219	0.16198
4.1544	7.7983	0.15275
3.8834	7.014	0.14352
2.9773	5.1461	0.13429
1.2005	2.0571	0.12506
-0.96498	-0.79243	0.11582
-3.108	-2.5087	0.10659
-5.1457	-3.7791	0.097361
-7.1048	-5.1606	0.08813
-9.1561	-6.5086	0.078899
-11.206	-7.5819	0.069667
-12.637	-8.1185	0.060436
-13.006	-7.5405	0.051205
-12.122	-5.1249	0.041973
-9.6792	-1.8151	0.032742
-5.7381	1.5309	0.023511
-1.2384	5.2664	0.014279
2.1613	7.4816	0.0050482
3.4648	6.9914	-0.0041831
3.0464	5.0808	-0.013414
1.6782	2.7668	-0.022646
0.27654	0.67218	-0.031877
-1.1187	-1.1965	-0.041108
-3.0227	-3.2286	-0.05034
-5.4552	-5.6412	-0.059571
-8.0513	-8.417	-0.068802
-10.065	-10.344	-0.078034
-10.721	-9.9387	-0.087265
-10.452	-8.4631	-0.096496
-9.5678	-7.0358	-0.10573
-7.2735	-4.4515	-0.11496
-3.5019	-0.47567	-0.12419
0.62797	3.5893	-0.13342
2.8169	5.0921	-0.14265
2.8955	4.2755	-0.15188
2.0219	3.0777	-0.16111
0.7199	2.0243	-0.17034
-0.76371	1.0407	-0.1796
-2.3532	-0.26742	-0.18882
-4.0395	-2.2654	-0.19797
-5.7894	-4.1367	-0.20724
-7.5161	-4.7895	-0.21676
-8.8542	-4.817	-0.22572
-9.4812	-5.0822	-0.23404
-9.6454	-4.86	-0.24575
-8.6204	-2.9405	-0.25501
-4.7427	1.4791	-0.25129
-0.090665	5.6427	-0.28818
2.7507	6.9335	-0.3213
3.0932	5.5405	-0.11754
1.8487	3.1995	0.25538
0.66995	2.1139	0.53593
-0.63537	1.2416	0.66838
-2.9129	-1.5244	0.69728
-5.3086	-4.7537	0.66283
-6.5581	-6.1373	0.62242
-6.6102	-5.811	0.69811
-5.0339	-3.8315	0.67835
-0.99508	0.18251	0.088749
3.6006	4.1249	-0.43758
6.5982	5.857	-0.43729
7.1909	4.8044	-0.36851
5.9648	2.0279	-0.3991
4.3558	-0.44752	-0.42913
2.8064	-2.1632	-0.43273
1.0921	-3.6976	-0.43569
-1.0382	-5.5004	-0.44617
-3.8078	-7.8586	-0.45708
-6.6556	-10.244	-0.46596
-8.3881	-11.449	-0.47484
-8.841	-10.983	-0.4842
-8.4792	-9.0171	-0.49347
-7.3496	-6.421	-0.50267
-5.2454	-3.6402	-0.5119
-2.038	-0.51102	-0.52114
0.46846	1.2574	-0.53037
0.51602	0.14966	-0.5396
-0.85765	-2.1307	-0.54883
-2.4738	-3.8641	-0.55806
-3.8905	-4.4675	-0.56729
-5.2012	-4.4567	-0.57652
-7.3034	-6.0734	-0.58576
-9.9937	-9.0843	-0.59499
-11.472	-9.7546	-0.60422
-11.029	-7.7401	-0.61345
-9.0734	-4.9932	-0.62268
-6.8482	-2.8309	-0.63191
-4.285	-0.79166	-0.64114
-0.95265	1.8297	-0.65037
1.1972	2.6222	-0.65961
1.3852	1.319	-0.66884
0.33709	-0.045585	-0.67807
-1.2591	-1.3363	-0.6873
-2.8597	-3.2044	-0.69653
-4.5113	-5.3631	-0.70576
-6.4164	-7.2784	-0.71499
-8.4918	-8.8834	-0.72423
-10.55	-10.187	-0.73346
-12.336	-10.995	-0.74269
-13.326	-10.856	-0.75192
-12.593	-8.9829	-0.76115
-9.2328	-4.695	-0.77038
-3.7072	1.2702	-0.77961
1.2561	5.904	-0.78886
4.7352	8.1183	-0.79693
6.6608	8.1138	-0.72602
6.957	6.6835	-0.39381
6.0284	4.5734	0.059126
4.6355	2.4054	0.24913
3.0136	0.29328	0.18359
1.0257	-1.9897	0.12516
-1.5401	-4.6213	0.132
-4.8124	-7.6228	0.13189
-7.7311	-9.8951	0.11882
-8.9191	-10.108	0.11388
-8.5176	-8.6707	0.092375
-6.5488	-5.8422	0.081352
-2.501	-1.2686	0.19928
2.1369	3.0364	0.53121
5.4915	4.9318	0.96579
6.6219	3.9502	1.1297
6.096	1.6816	1.0568
5.1982	0.4545	1.0144
4.0905	-0.33517	1.0247
2.4738	-2.1178	1.0227
0.017127	-4.4372	1.0081
-3.2053	-6.3167	0.99772
-5.4657	-7.2065	0.98981
-5.8362	-6.8809	0.98049
-5.5428	-5.4197	0.97107
-3.1404	-1.5669	0.96192
2.3156	4.677	0.95268
7.3584	9.3853	0.94344
10.366	11.02	0.93422
11.241	10.043	0.92499
10.72	8.2004	0.91575
9.519	6.3866	0.90652
8.2138	4.3557	0.89729
6.9589	2.3277	0.88806
5.2965	1.304	0.87883
3.2021	1.3613	0.8696
1.6346	0.56269	0.86037
0.85679	-1.7962	0.85114
-0.29092	-3.8613	0.8419
-2.302	-5.3551	0.83267
-4.7452	-7.2705	0.82348
-6.1422	-7.9714	0.81416
-5.4925	-6.0297	0.8049
-3.2295	-2.24	0.79619
0.95464	2.4111	0.78546
5.8535	6.4964	0.77766
8.8207	8.4643	0.77596
9.9872	8.223	0.74044
9.9953	6.5394	0.60312
9.3401	4.8201	0.2799
8.4312	3.5796	-0.12814
7.5758	2.3489	-0.33435
6.548	0.6335	-0.30923
4.6546	-1.9703	-0.28137
2.1055	-5.0333	-0.30439
-0.40829	-7.7079	-0.31868
-2.9092	-9.8582	-0.32379
-5.2471	-11.254	-0.33295
-6.2797	-10.866	-0.34295
-5.4477	-8.2265	-0.35195
-2.7891	-3.7563	-0.36115
1.7395	1.0846	-0.37043
6.0835	4.1581	-0.37965
7.326	3.826	-0.38892
6.6298	2.0906	-0.39807
5.5155	0.69246	-0.40715
4.0768	-1.0637	-0.41677
2.2312	-3.4824	-0.42651
-0.1017	-5.6592	-0.43416
-2.7828	-7.2207	-0.442
-5.3274	-8.7521	-0.45836
-7.0793	-9.7448	-0.46574
-7.2799	-8.7029	-0.44664
-5.402	-5.1408	-0.52736
-1.5394	0.05414	-0.53549
3.2314	4.6332	0.019407
6.3911	6.5106	0.55432
6.5298	5.0387	0.55222
5.3941	2.1454	0.44178
4.0678	-0.65597	0.44817
2.5023	-2.6932	0.46263
0.28587	-4.5176	0.44721
-3.0211	-7.3546	0.43377
-5.8127	-9.6444	0.42663
-6.0622	-9.1836	0.41753
-3.8306	-6.3897	0.40791
0.39497	-1.6169	0.39881
5.4484	3.9974	0.38959
8.0573	5.3016	0.38033
7.5534	2.3774	0.3711
6.262	0.99149	0.36188
4.8686	1.0363	0.35264
3.0519	-0.39009	0.34341
0.12198	-3.4221	0.33418
-3.9436	-6.8437	0.32495
-6.4606	-8.3572	0.31572
-6.2021	-6.9417	0.30649
-4.5721	-3.7019	0.29726
-2.3065	-0.34291	0.28802
0.42396	2.2601	0.27879
3.5161	4.3922	0.26956
5.2592	4.8136	0.26033
4.5188	2.7686	0.2511
2.7169	-0.13783	0.24187
0.80491	-2.7021	0.23264
-1.313	-4.6703	0.22341
-3.9286	-6.5892	0.21417
-7.344	-9.5848	0.20494
-10.231	-12.252	0.19571
-10.553	-11.961	0.18648
-8.5535	-9.1353	0.17725
-4.9012	-4.8346	0.16802
-0.065871	0.036666	0.15879
4.7076	3.4984	0.14956
8.4808	4.9798	0.14032
10.899	5.2917	0.13109
11.938	5.0028	0.12186
11.935	4.1164	0.11263
11.413	2.3344	0.1034
10.366	0.29949	0.094167
8.5882	-1.1772	0.084936
6.1895	-2.9106	0.075705
3.3418	-5.8841	0.066473
-0.015784	-9.1667	0.057242
-3.736	-11.557	0.048011
-6.6206	-12.948	0.038779
-7.7329	-13.236	0.029548
-7.1829	-11.797	0.020317
-4.924	-8.1181	0.011085
-1.0715	-2.8241	0.0018541
3.3376	1.2326	-0.0073772
6.857	3.34	-0.016609
8.5559	3.8842	-0.02584
8.7176	2.9379	-0.035071
8.0601	1.2219	-0.044302
7.4787	-0.063385	-0.053534
6.8863	-0.88758	-0.062765
5.6176	-1.9405	-0.071996
3.6875	-3.3574	-0.081228
1.4202	-5.024	-0.090459
-1.3926	-7.3004	-0.09969
-4.8291	-10.323	-0.10892
-7.1575	-12.094	-0.11815
-7.2978	-11.155	-0.12738
-6.3273	-8.3202	-0.13662
-4.1585	-4.5925	-0.14585
-0.70506	-0.884	-0.15508
2.6059	1.998	-0.16431
4.621	3.2906	-0.17354
4.8886	2.7539	-0.18277
4.0761	1.3194	-0.192
2.7821	-0.32692	-0.20123
1.2935	-2.0509	-0.21047
-0.35978	-3.7622	-0.2197
-2.412	-5.3984	-0.22893
-5.0136	-7.4161	-0.23816
-8.1372	-10.608	-0.24739
-10.748	-13.227	-0.25662
-11.452	-12.504	-0.26585
-10.379	-9.1193	-0.27509
-7.7175	-4.7602	-0.28432
-3.5835	-0.7427	-0.29355
0.51344	3.11	-0.30278
3.4511	5.7164	-0.31201
4.8435	5.6076	-0.32124
4.7378	4.1077	-0.33047
3.4569	2.3242	-0.3397
1.613	0.21074	-0.34894
-0.54802	-2.3256	-0.35817
-3.2736	-5.2984	-0.3674
-6.3509	-8.252	-0.37663
-8.991	-10.201	-0.38586
-10.633	-10.546	-0.39509
-10.887	-9.1146	-0.40432
-9.2641	-6.1998	-0.41355
-5.9168	-2.1546	-0.42279
-1.8774	2.2946	-0.43202
1.2725	4.8566	-0.44125
2.9522	4.9019	-0.45048
3.5243	3.5376	-0.45971
3.3077	1.8943	-0.46894
2.4635	0.48441	-0.47817
0.82069	-1.6513	-0.48741
-1.6685	-4.9128	-0.49664
-4.7512	-8.366	-0.50587
-7.9732	-11.166	-0.5151
-10.667	-12.774	-0.52433
-12.238	-12.968	-0.53356
-12.219	-11.743	-0.54279
-10.388	-9.0672	-0.55202
-7.1269	-5.2514	-0.56126
-3.4376	-1.2315	-0.57049
-0.58391	1.0724	-0.57972
0.87949	1.1135	-0.58895
1.1904	-0.061374	-0.59819
0.73438	-1.4772	-0.60741
-0.23548	-2.6241	-0.61659
-1.944	-4.1262	-0.62594
-4.5053	-6.321	-0.63529
-7.7026	-8.781	-0.64393
-10.756	-10.993	-0.65322
-12.468	-12.281	-0.66488
-12.333	-10.982	-0.66889
-9.6039	-5.9591	-0.6784
-3.4308	1.7432	-0.67732
2.726	7.6445	-0.26761
6.3133	9.4363	0.30936
7.4503	8.222	0.37048
7.4723	5.9666	0.24758
7.2861	3.8908	0.24382
6.7333	1.7798	0.26237
5.5865	-0.70679	0.24889
3.6522	-3.8763	0.23323
0.83406	-7.5367	0.22562
-2.7895	-11.061	0.21779
-6.0316	-13.417	0.20801
-7.4052	-13.587	0.19862
-7.4956	-11.92	0.18953
-5.7241	-8.0769	0.18027
0.091833	-1.0191	0.17103
6.2681	5.0846	0.16181
9.7767	7.1525	0.15257
10.729	5.6902	0.14334
10.314	3.5965	0.13411
9.7191	3.1833	0.12488
9.1918	2.7331	0.11565
8.5255	0.59948	0.10642
6.7313	-2.4084	0.097186
3.7563	-5.104	0.087955
1.7396	-6.4681	0.078723
1.4336	-6.2087	0.069492
2.0987	-4.744	0.060261
3.2833	-2.7299	0.051029
4.3393	-1.1188	0.041798
4.3053	-1.054	0.032567
3.2627	-2.188	0.023335
1.894	-3.3889	0.014104
0.38652	-4.6603	0.0048727
-1.3296	-6.3403	-0.0043586
-3.5859	-8.0272	-0.01359
-6.5423	-9.2905	-0.022821
-9.2131	-10.659	-0.032053
-10.575	-11.799	-0.041284
-10.261	-9.8964	-0.050515
-7.7683	-5.1411	-0.059746
-2.9961	0.41052	-0.068978
2.5798	6.3	-0.078209
6.7333	9.7681	-0.087441
8.3304	9.2712	-0.096672
8.5874	7.6881	-0.1059
8.1264	6.1109	-0.11513
6.9379	3.9862	-0.12438
5.1293	1.5249	-0.1336
2.893	-0.75089	-0.14279
0.51533	-3.0794	-0.15205
-1.8421	-5.9542	-0.16144
-4.754	-9.6345	-0.17042
-8.0329	-13.054	-0.17929
-9.3252	-12.462	-0.19028
-8.1167	-8.3827	-0.19742
-5.2846	-3.8967	-0.20274
-0.85321	1.252	-0.2361
3.6858	6.0093	-0.1886
6.6037	8.6935	-0.20697
7.5202	8.776	-0.76255
7.3473	7.733	-1.2829
6.8812	6.7857	-1.317
6.0283	5.5929	-1.247
4.7487	3.821	-1.2689
3.1425	1.3334	-1.2979
1.1259	-1.5965	-1.3028
-1.5146	-4.3873	-1.307
-4.5735	-6.8215	-1.3175
-7.5502	-8.9527	-1.328
-10.249	-10.705	-1.3369
-12.71	-11.96	-1.3458
-15.063	-13.2	-1.3551
-17.315	-14.862	-1.3644
-18.436	-15.05	-1.3736
-17.072	-11.951	-1.3828
-12.261	-5.6772	-1.3921
-5.3066	1.4357	-1.4013
0.90645	6.0651	-1.4105
3.9259	6.3386	-1.4198
4.8315	5.2068	-1.429
4.7374	4.2747	-1.4382
4.0524	2.7969	-1.4475
2.9297	0.45815	-1.4567
1.3119	-2.6325	-1.4659
-1.3569	-6.0174	-1.4752
-5.5395	-9.0213	-1.4844
-9.1263	-10.818	-1.4936
-10.103	-10.882	-1.5028
-10.025	-9.7524	-1.5121
-8.8487	-6.6931	-1.5213
-5.3652	-1.2356	-1.5305
-1.2817	2.4045	-1.5398
1.7657	3.6691	-1.549
3.2377	4.147	-1.5582
3.9089	4.0023	-1.5675
4.0904	3.482	-1.5767
3.7202	2.9583	-1.5859
3.2256	2.41	-1.5952
3.0324	1.6052	-1.6044
2.675	0.11132	-1.6136
1.5832	-2.1456	-1.6229
-0.40879	-4.0207	-1.6321
-3.2549	-5.2634	-1.6413
-6.6123	-7.7488	-1.6506
-9.4635	-10.512	-1.6598
-10.32	-9.9055	-1.669
-9.1684	-6.8935	-1.6782
-6.0647	-2.5238	-1.6875
-0.88032	3.5709	-1.6967
4.6394	8.4227	-1.7059
8.6686	10.729	-1.7152
10.368	10.778	-1.7244
10.278	8.9094	-1.7336
8.822	5.8281	-1.7429
6.2461	2.3062	-1.7521
2.7371	-1.6543	-1.7613
-1.2155	-5.8652	-1.7704
-4.3451	-9.0898	-1.78
-6.0961	-9.9932	-1.7891
-6.5025	-7.8264	-1.7969
-4.1287	-4.2301	-1.8111
0.60671	-0.011069	-1.8142
5.1533	4.4692	-1.8089
7.3806	6.1237	-1.9012
7.2503	4.76	-1.8162
5.956	2.3009	-1.2863
4.3162	0.11691	-0.8859
2.0374	-2.0562	-0.86343
-1.9315	-5.7302	-0.88936
-4.4795	-7.3616	-0.88876
-2.8293	-4.0687	-0.89928
1.5337	1.4761	-0.91095
6.9285	7.0164	-0.91303
10.817	10.064	-0.9339
11.478	9.3315	-0.89799
10.678	7.1797	-0.48358
9.4576	4.9342	0.030118
7.9324	2.8242	0.11379
5.575	0.67231	0.011812
2.1285	-1.7127	0.0068333
-1.7365	-4.2649	0.012987
-5.0115	-6.0326	-0.0019687
-6.0493	-5.5268	-0.010905
-2.6836	-1.8135	-0.019682
2.0705	3.6255	-0.028757
4.6661	7.5216	-0.038369
4.4243	7.232	0.011894
3.0156	4.9858	0.3899
1.3251	2.7368	0.8985
-0.99457	0.88433	0.98968
-4.2984	-1.5605	0.90037
-7.5958	-4.0536	0.90362
-8.0364	-3.3073	0.89923
-4.571	1.1084	0.88969
0.57643	7.0661	0.87511
3.7998	11.125	0.85982
4.234	10.679	0.97301
3.2945	8.6288	1.3225
1.8063	6.901	1.7722
-1.4308	2.6647	1.8849
-4.8374	-0.16257	1.8118
-6.123	1.2491	1.8124
-4.7015	2.6934	1.807
-1.7607	5.8805	1.7947
1.1093	9.1557	1.7866
2.8944	9.6804	1.7771
3.4488	9.918	1.7678
2.8148	8.8329	1.7587
1.254	6.2336	1.7494
-0.80692	4.0438	1.7402
-3.2414	1.2021	1.731
-5.0013	-0.96439	1.7217
-4.22	1.5128	1.7125
-1.1304	5.5689	1.7033
2.4464	8.6977	1.694
4.3735	9.7427	1.6848
3.6356	8.0438	1.6756
1.999	6.3525	1.6663
0.27711	5.1088	1.6571
-2.0242	2.3585	1.6479
-2.2587	2.384	1.6386
0.447	6.0598	1.6294
4.2559	10.296	1.6202
6.7299	12.989	1.611
6.9913	12.572	1.6015
5.6459	9.9184	1.5924
3.8441	7.5884	1.5845
0.61432	4.3923	1.5719
-3.1945	0.65883	1.5634
-3.6776	0.32016	1.5693
-0.073077	5.1141	1.5028
4.4527	10.155	1.6148
6.2806	10.847	2.0813
5.7365	11.635	2.4259
5.8646	14.154	2.5288
6.2227	14.727	2.4995
3.4595	9.1927	2.4879
3.2484	8.1045	2.4885
6.0449	12.293	2.4558
8.9081	15.896	2.4856
9.9847	15.878	2.5156
8.9454	14.844	1.9369
6.6707	12.918	1.3656
3.977	9.6156	1.3874
0.82846	6.2334	1.4417
-1.4433	4.6682	1.4041
-1.2732	6.0081	1.3983
1.228	9.1412	1.384
3.8659	13.034	1.3982
6.6993	17.435	1.3516
10.18	20.925	1.3122
