# Supplementary material for: Applying time-frequency analysis to assess cerebral autoregulation during hypercapnia
Source: PLoS One. 2017 Jul 27;12(7):e0181851. doi: 10.1371/journal.pone.0181851 (PMC5531479; doi:10.1371/journal.pone.0181851)
Supplement: S1 Dataset — Database of physiological signals registered in 50 volunteers during normocapnia and hypercapnia. (ZIP) [file pone.0181851.s001.zip › h28.csv]

ABP_smoothed_fluctuations[mmHg]	CBFV_smoothed_fluctuations[cm/s]	EtCO2[mmHg]
-9.2817	-10.571	-0.69151
-9.7692	-10.77	-0.6941
-10.999	-11.248	-0.69669
-12.344	-11.839	-0.69928
-13.617	-12.275	-0.70188
-14.725	-12.209	-0.70447
-14.254	-10.519	-0.70706
-9.9085	-5.6713	-0.70965
-3.6752	-0.13052	-0.71224
0.16716	1.7955	-0.71484
2.0607	1.6427	-0.71742
3.5663	2.1619	-0.71998
4.4098	2.9556	-0.72257
3.7722	2.6427	-0.72526
2.2998	1.3697	-0.72793
1.9653	0.67416	-0.73022
3.0278	0.81424	-0.73252
3.0308	-0.0045309	-0.73523
1.1422	-2.3924	-0.69418
-0.9541	-5.1161	-0.50539
-2.1854	-7.2459	-0.15143
-3.1918	-8.7932	0.18796
-4.788	-9.9307	0.32863
-7.2965	-11.201	0.29654
-10.753	-13.345	0.23605
-14.307	-15.754	0.22972
-15.46	-15.307	0.24238
-12.759	-10.26	0.24111
-8.1697	-3.488	0.23517
-3.9059	1.7317	0.23293
-1.5599	2.9715	0.23109
-1.077	1.4294	0.22834
-1.2566	0.78689	0.2255
-1.1998	2.1995	0.22291
-0.36246	4.0307	0.2204
1.3947	5.0488	0.21782
3.1887	5.4618	0.21521
4.2653	5.5198	0.21262
4.5598	5.024	0.21003
4.106	3.8332	0.20744
2.9416	2.2501	0.20485
1.1258	0.67001	0.20226
-0.91156	-0.66687	0.19967
-2.4336	-1.655	0.19708
-3.1802	-2.2943	0.19449
-3.6036	-2.7325	0.1919
-4.1099	-3.0506	0.1893
-4.8283	-3.1185	0.18671
-5.7633	-2.7445	0.18412
-5.9941	-1.4225	0.18153
-4.0591	1.5214	0.17894
0.23468	5.9786	0.17635
5.6678	10.948	0.17376
9.745	14.453	0.17117
10.658	14.944	0.16858
10.218	13.342	0.16599
10.407	11.047	0.16339
10.884	9.5845	0.1608
10.632	10.4	0.15821
9.1716	12.373	0.15562
6.5634	12.013	0.15303
3.8864	9.2427	0.15044
3.2075	7.959	0.14785
3.2686	7.4533	0.14526
0.88445	4.0894	0.14267
-3.2911	-1.3588	0.14008
-7.1426	-6.4205	0.13749
-10.199	-10.356	0.13489
-13.175	-13.675	0.1323
-16.041	-16.122	0.12971
-16.564	-15.177	0.12712
-13.325	-9.5034	0.12453
-9.8452	-4.2598	0.12194
-8.9059	-3.2149	0.11935
-8.8555	-3.3875	0.11676
-8.0945	-2.0038	0.11417
-7.2688	-0.15743	0.11158
-7.2063	0.60289	0.10898
-6.0469	2.1175	0.10639
-1.5308	6.7822	0.1038
3.1356	10.388	0.10121
4.9888	9.4967	0.098621
5.8471	7.5167	0.09603
7.2472	7.3187	0.093439
7.966	7.4229	0.090848
6.4888	5.7841	0.088257
3.7251	3.0076	0.085666
2.0236	1.2811	0.083075
1.6967	0.83523	0.080484
0.7853	-0.28239	0.077893
-1.1694	-2.487	0.075302
-3.0554	-4.591	0.072711
-4.3833	-5.9929	0.07012
-5.6199	-6.9981	0.067529
-7.1229	-7.825	0.064938
-8.3239	-7.8995	0.062347
-8.3424	-6.4203	0.059756
-6.1423	-2.8987	0.057165
-1.1074	2.525	0.054575
3.9146	6.7962	0.051983
6.2737	7.6708	0.049392
7.2638	7.7833	0.046802
8.0441	8.9907	0.044214
7.9425	9.3362	0.041621
6.3265	6.9669	0.039018
4.4904	4.1766	0.03643
4.1499	4.2291	0.03388
4.4455	5.4187	0.031281
3.4126	3.9338	0.028533
1.2511	0.36195	0.02592
-0.8106	-2.6286	0.023859
-2.6064	-4.6824	0.021713
-4.8717	-7.4067	0.017969
-7.688	-11.147	0.013157
-9.3834	-12.846	0.013155
-8.4093	-9.9674	0.018013
-4.8026	-4.1474	0.0017832
0.050734	1.7786	-0.017515
2.888	4.7879	0.079377
3.236	4.8872	0.31039
3.1224	4.5838	0.59626
3.1217	4.5413	0.85555
2.3927	3.6465	1.0078
0.92182	1.8252	1.0218
0.8351	1.6871	0.98572
3.3589	4.7575	0.97777
5.6602	7.6135	0.98347
5.8525	7.8519	0.98161
5.6839	7.2275	0.97655
6.4112	7.1149	0.97342
6.9339	6.6519	0.9715
5.985	4.8353	0.96929
4.02	2.4452	0.96659
2.3418	1.1185	0.96383
1.5665	1.2612	0.96124
1.5631	1.9721	0.9588
1.7987	2.2182	0.95626
1.4133	0.96033	0.95319
0.24265	-1.5814	0.95018
-1.2194	-4.0211	0.94877
-2.378	-5.1191	0.94829
-2.4648	-4.0669	0.94302
-0.82938	-0.51821	0.93349
2.6363	4.3553	0.94594
7.0756	9.0842	0.95753
10.242	12.353	0.85341
11.473	13.589	0.61683
11.471	12.822	0.31744
10.724	10.702	0.044472
9.4749	8.4575	-0.09722
8.0519	6.8711	-0.092834
6.9467	5.8791	-0.090444
6.2885	5.0172	-0.12866
5.572	3.3087	-0.035561
4.3342	0.44197	0.25165
2.2885	-2.667	0.57359
-0.70331	-5.2905	0.78549
-4.2634	-7.9189	0.88651
-7.8053	-11.122	0.91162
-9.8519	-13.073	0.90017
-8.5987	-10.787	0.89121
-4.6209	-4.662	0.89128
-0.025741	2.4802	0.88951
2.7924	6.3855	0.88585
2.7468	5.1817	0.8827
1.2939	2.0795	0.88149
-0.017702	0.013172	0.88104
-0.032715	0.12952	0.87483
1.7146	2.5915	0.86565
3.9143	5.4764	0.88288
5.5222	7.224	0.89389
6.2784	7.3024	0.78241
6.0587	5.9874	0.5387
4.8135	4.151	0.2458
2.8123	2.2873	-0.012684
0.73747	0.37664	-0.15608
-0.61404	-1.1776	-0.16184
-0.23099	-0.82231	-0.15361
1.7584	1.5675	-0.17982
2.826	2.8156	-0.086809
2.2795	1.9084	0.1648
1.7811	0.67886	0.45914
1.7935	-0.22031	0.70258
1.0136	-1.9101	0.84201
-1.0025	-4.5219	0.85856
-1.7392	-4.8308	0.82822
0.71115	-0.73404	0.82116
4.1987	3.7725	0.82529
6.71	5.7914	0.82276
8.0925	6.7971	0.81789
8.4568	7.3341	0.81476
7.99	6.3406	0.81441
6.8821	3.5977	0.81496
5.3198	0.80087	0.80892
3.6118	-0.41851	0.79472
2.6362	0.18119	0.80138
3.0606	2.0802	0.84072
3.7784	3.0697	0.80128
3.4747	1.1987	0.58028
2.1899	-2.2278	0.26901
0.32898	-5.1917	0.0016967
-1.7055	-7.1088	-0.16876
-3.4819	-8.0946	-0.23326
-3.9045	-7.4228	-0.22521
-1.4524	-3.7785	-0.21532
2.2919	0.83861	-0.22203
4.0229	2.6818	-0.22688
3.847	2.2152	-0.22814
3.0254	1.2631	-0.22998
2.0575	0.23825	-0.23287
1.1361	-1.0067	-0.23565
1.2754	-0.94042	-0.23816
3.9358	2.9937	-0.24104
7.3097	8.0291	-0.24349
8.0939	8.9873	-0.24457
6.553	6.6686	-0.24776
4.1366	3.7418	-0.25618
2.0874	1.66	-0.25916
1.4596	1.2248	-0.24299
1.7941	1.5566	-0.24366
1.5338	0.61335	-0.31927
0.34093	-1.6647	-0.33252
-1.3678	-4.1402	-0.04582
-3.5657	-6.5773	0.44393
-6.5306	-9.4469	0.77913
-9.447	-11.86	0.79481
-9.3694	-10.26	0.71325
-5.3428	-3.7058	0.70626
-1.6362	1.9174	0.72232
-0.5964	3.5539	0.71889
-0.75	3.5863	0.7122
-0.56982	4.0918	0.71159
1.0484	5.8714	0.70626
4.3929	9.0299	0.69642
7.7293	12.178	0.71529
10.019	13.868	0.73268
11.651	12.998	0.6253
12.664	10.669	0.36874
12.601	10.301	0.053581
11.398	12.571	-0.21834
9.6375	13.801	-0.34014
8.061	11.897	-0.32367
7.2865	7.2489	-0.31031
5.8997	1.1815	-0.32163
2.2888	-4.7929	-0.32652
-2.5409	-9.8175	-0.3264
-7.2083	-13.348	-0.32802
-11.081	-15.656	-0.33127
-13.72	-17.119	-0.33425
-14.493	-16.82	-0.33669
-12.967	-13.608	-0.33921
-10.988	-10.107	-0.34185
-10.516	-9.1772	-0.34445
-10.791	-9.3009	-0.34702
-10.727	-8.5498	-0.34961
-9.9357	-6.5207	-0.35221
-8.1566	-3.2009	-0.3548
-5.0178	1.1568	-0.35739
-0.92542	5.5922	-0.35998
1.9167	7.7623	-0.36257
2.4632	7.0338	-0.36516
1.5025	5.2438	-0.36775
0.021919	3.8406	-0.37034
-0.84869	3.2399	-0.37293
-0.46488	3.4448	-0.37553
0.28467	3.5428	-0.37812
0.33737	2.6439	-0.38071
-0.81942	0.77412	-0.3833
-3.4044	-1.6937	-0.38589
-6.008	-3.4069	-0.38848
-6.2192	-2.4451	-0.39107
-3.9187	0.76706	-0.39366
-1.4807	3.2906	-0.39625
-0.0063759	4.039	-0.39884
0.6867	3.738	-0.40143
0.81656	3.0744	-0.40403
0.58799	2.6134	-0.40662
0.32369	2.7333	-0.40921
0.69898	3.2765	-0.4118
2.147	3.9618	-0.41439
3.8341	4.4056	-0.41698
4.7247	4.2594	-0.41957
4.606	3.5786	-0.42216
3.6137	2.5801	-0.42475
2.2165	1.4166	-0.42734
1.2143	0.17537	-0.42994
0.90923	-1.0226	-0.43253
0.68583	-1.9909	-0.43512
-0.046446	-2.6825	-0.43771
-1.4881	-3.5256	-0.4403
-3.657	-4.9264	-0.44289
-5.42	-5.9801	-0.44548
-4.9717	-4.9951	-0.44807
-2.0627	-1.2949	-0.45066
1.6217	4.4247	-0.45325
4.6729	9.7623	-0.45584
6.1279	11.277	-0.45844
5.9318	9.1482	-0.46103
4.5426	5.5565	-0.46362
2.8372	2.3059	-0.46621
2.0907	0.80545	-0.4688
2.7094	1.3137	-0.47139
3.1543	1.5975	-0.47398
2.2286	-0.009795	-0.47656
0.077898	-3.1694	-0.47916
-2.8437	-7.0688	-0.48179
-5.5746	-10.085	-0.48438
-7.0723	-10.501	-0.48687
-7.1228	-8.545	-0.48942
-6.2308	-6.1004	-0.49232
-4.9673	-4.2869	-0.49516
-3.9431	-3.3437	-0.4968
-3.4455	-3.0706	-0.49789
-3.2452	-2.6381	-0.50204
-2.957	-1.2999	-0.51044
-1.6111	0.95258	-0.51012
1.5554	3.7608	-0.49245
4.6958	5.9703	-0.50759
5.4947	6.4363	-0.61802
4.6574	5.7357	-0.8273
3.7939	4.9393	-1.115
3.4427	4.229	-1.4
3.3992	3.1772	-1.561
3.382	1.6636	-1.5682
3.0199	0.035637	-1.527
1.9924	-1.6002	-1.5195
0.14193	-3.9171	-1.5334
-2.5775	-7.5406	-1.5426
-5.4964	-11.531	-1.5433
-7.6005	-14.184	-1.5432
-8.5425	-14.933	-1.5457
-8.8225	-14.661	-1.5491
-8.8664	-14.116	-1.552
-8.6355	-13.233	-1.5544
-8.0337	-11.798	-1.5569
-7.5726	-10.047	-1.5596
-8.1052	-8.4964	-1.5619
-8.5901	-6.8925	-1.5644
-6.3934	-4.318	-1.5683
-2.517	-1.1648	-1.5695
0.31491	1.4553	-1.5672
0.85693	2.6574	-1.5806
-0.91557	2.0742	-1.5655
-3.3917	0.17155	-1.3586
-4.9887	-1.9988	-0.91813
-4.6554	-2.0228	-0.56585
-2.4754	0.78158	-0.53466
-1.6469	1.2446	-0.60651
-3.5347	-2.6253	-0.61138
-5.6122	-5.9393	-0.59291
-6.0702	-5.4981	-0.59239
-5.5874	-3.4821	-0.60071
-4.8347	-2.0071	-0.60476
-2.8072	0.65959	-0.606
0.90693	5.3783	-0.60847
3.6931	7.4531	-0.61139
4.2702	5.3395	-0.61397
3.8201	2.9263	-0.61646
3.2232	2.2851	-0.61905
2.5849	1.8759	-0.62167
1.9437	0.34683	-0.62427
1.3592	-1.6105	-0.62685
0.91015	-3.022	-0.62944
0.7499	-4.0503	-0.63203
0.98054	-5.2079	-0.63462
0.95972	-6.744	-0.63721
-0.33902	-8.7359	-0.6398
-2.3975	-10.337	-0.64239
-2.6458	-9.4846	-0.64499
-0.24422	-5.9652	-0.64758
1.983	-3.3363	-0.65017
2.4099	-3.4134	-0.65276
1.9572	-4.594	-0.65535
1.489	-5.4416	-0.65794
1.2471	-5.5549	-0.66053
1.5257	-4.6005	-0.66312
3.2327	-1.9195	-0.66571
6.5715	2.2763	-0.6683
9.1223	4.904	-0.67089
9.4259	4.3615	-0.67349
8.3319	2.2547	-0.67608
6.7374	0.014473	-0.67867
5.2026	-1.9109	-0.68126
4.1345	-3.2984	-0.68385
3.4602	-4.3563	-0.68644
2.9182	-5.4268	-0.68903
1.773	-6.9867	-0.69162
-0.85372	-9.4893	-0.69421
-3.7971	-11.377	-0.6968
-3.9935	-9.2816	-0.6994
-1.4186	-4.2626	-0.70199
0.86791	-1.558	-0.70458
1.8681	-0.97189	-0.70717
1.7917	-0.20545	-0.70976
1.0458	-0.35719	-0.71235
0.35435	-1.9902	-0.71494
1.1481	-1.8935	-0.71753
2.8966	0.035259	-0.72012
2.3248	-1.1528	-0.72271
-0.38933	-5.2439	-0.7253
-3.06	-8.9613	-0.7279
-5.3012	-11.587	-0.73049
-7.6379	-13.716	-0.73307
-9.4605	-14.737	-0.73565
-8.9948	-12.808	-0.73829
-6.4406	-8.5638	-0.74091
-4.4302	-5.649	-0.74327
-3.4917	-4.7125	-0.74577
-2.347	-3.8337	-0.74922
-0.37078	-1.6285	-0.75222
2.4037	2.6229	-0.75178
5.7781	7.3853	-0.7544
9.34	9.422	-0.77019
12.074	9.3653	-0.76305
13.009	9.1873	-0.6795
12.631	8.4785	-0.48665
11.759	6.3752	-0.17487
10.679	3.5909	0.13415
9.4363	1.4986	0.26818
8.1105	0.32529	0.23982
6.8132	-0.75736	0.23056
5.5468	-2.0895	0.28295
4.1374	-3.163	0.20602
2.435	-3.7476	-0.12141
0.42876	-4.8518	-0.50278
-1.4843	-6.7394	-0.72822
-1.4597	-5.7488	-0.8086
0.16251	-1.9015	-0.80556
-0.45636	-1.7121	-0.77618
-2.8462	-4.5924	-0.78761
-4.4563	-6.4746	-0.88618
-5.0749	-7.0107	-0.90519
-5.5895	-7.602	-0.58704
-5.4937	-7.4835	-0.034565
-2.8267	-3.6339	0.26334
1.6408	2.5453	0.21163
4.36	5.2077	0.14986
5.3006	4.7055	0.16537
6.5188	5.0477	0.18201
8.0229	6.5654	0.17655
8.2779	6.8124	0.1671
6.9824	5.02	0.16418
6.0172	3.4142	0.16349
6.4335	3.2906	0.16115
6.5977	2.7931	0.15805
5.1841	0.50352	0.15536
2.894	-2.4067	0.1529
0.66702	-4.596	0.15036
-1.2051	-6.3452	0.14774
-2.6524	-8.4629	0.14517
-3.1768	-9.9524	0.14261
-1.8451	-7.9328	0.13989
1.0258	-2.5412	0.13716
3.3755	1.8157	0.13507
4.1389	3.0361	0.13315
3.8538	2.7547	0.12935
3.4621	2.7891	0.12396
4.7535	4.6439	0.12474
8.5284	8.7748	0.1306
11.5	12.11	0.1052
11.894	12.777	0.080669
11.379	11.745	0.19348
10.879	9.9749	0.45803
10.237	8.1794	0.74958
9.3384	6.752	0.96947
8.2864	5.3671	1.0954
7.1722	3.6822	1.1247
5.843	1.8364	1.1034
4.1017	0.1044	1.089
2.0973	-1.5192	1.0902
0.14108	-3.1701	1.0924
-1.6693	-4.7851	1.0896
-3.4558	-6.0961	1.0854
-4.8494	-6.6039	1.0826
-4.0992	-5.1978	1.0804
-0.51092	-1.5316	1.0779
2.5459	2.0093	1.0752
2.8501	3.5901	1.0726
2.181	3.6107	1.07
2.3786	2.9437	1.0674
3.9649	3.0682	1.0648
6.8502	5.0549	1.0622
9.3467	7.6461	1.0596
10.191	9.1884	1.0571
9.9984	8.5915	1.0545
9.2753	6.0206	1.0519
7.9589	3.5183	1.0493
6.1965	2.7275	1.0467
5.0181	3.3703	1.0441
5.2851	4.6245	1.0415
5.5814	4.7875	1.0389
4.2119	2.5659	1.0363
2.3167	0.1302	1.0337
1.5432	-0.012434	1.0311
1.6162	0.51819	1.0286
1.7176	-0.81972	1.026
2.904	-0.31572	1.0234
6.3145	6.223	1.0208
9.3638	11.41	1.0182
10.204	10.229	1.0156
10.005	7.1919	1.013
9.6168	5.7241	1.0104
8.423	4.4836	1.0078
5.9085	1.9734	1.0052
3.6003	0.13211	1.0026
3.5505	1.7942	1.0001
4.3796	4.1489	0.99746
3.0548	1.8651	0.99487
-0.17075	-3.5295	0.99228
-3.6636	-7.7244	0.98969
-6.7638	-9.5001	0.9871
-9.4384	-9.6168	0.98451
-11.664	-8.3139	0.98192
-13.419	-4.8257	0.97933
-14.679	0.17108	0.97674
-15.422	3.0297	0.97414
-15.624	2.7011	0.97155
-15.263	1.7717	0.96896
-14.317	1.9108	0.96639
-12.761	2.379	0.96379
-10.574	2.3749	0.96115
-7.7319	2.7331	0.95857
-4.3394	4.6669	0.95614
-1.5721	6.9086	0.95346
-0.73782	7.4387	0.95025
-0.96304	6.8859	0.94788
-0.83703	6.624	0.94759
-0.48917	6.8693	0.94473
-0.71634	7.2024	0.93418
-1.7773	6.2256	0.93374
-3.5936	2.4323	0.9637
-5.9604	-2.357	0.96536
-8.6112	-5.0148	0.84962
-11.136	-5.1619	0.60408
-12.997	-4.8374	0.28544
-13.767	-4.5215	-0.0074316
-13.201	-2.4675	-0.12781
-11.24	0.40957	-0.075681
-8.3801	1.7796	-0.0054988
-6.4846	1.372	-0.21549
-6.4324	-0.12296	-0.73427
-7.2261	-1.2244	-1.1475
-8.2014	-1.229	-1.2069
-9.7603	-1.2859	-1.1083
-12.267	-2.4039	-1.0688
-15.078	-3.4344	-1.0965
-17.212	-2.7215	-1.1278
-17.761	-0.3317	-1.1047
-16.264	2.8786	-1.0525
