# Supplementary material for: Applying time-frequency analysis to assess cerebral autoregulation during hypercapnia
Source: PLoS One. 2017 Jul 27;12(7):e0181851. doi: 10.1371/journal.pone.0181851 (PMC5531479; doi:10.1371/journal.pone.0181851)
Supplement: S1 Dataset — Database of physiological signals registered in 50 volunteers during normocapnia and hypercapnia. (ZIP) [file pone.0181851.s001.zip › h29.csv]

ABP_smoothed_fluctuations[mmHg]	CBFV_smoothed_fluctuations[cm/s]	EtCO2[mmHg]
0.48947	-0.72187	-1.0034
1.1264	-0.048224	-0.68843
1.2815	0.046023	-0.1509
0.19792	-1.5602	0.056414
-2.2786	-4.3701	-0.030267
-5.6556	-6.978	-0.061491
-8.3621	-8.7904	-0.041543
-8.8886	-9.2165	-0.045871
-6.7517	-7.2496	-0.053574
-3.4051	-4.1264	-0.055722
-0.87143	-1.9476	-0.059255
1.2102	-0.212	-0.063258
3.0792	1.1918	-0.066818
4.427	1.6738	-0.070431
4.9307	1.3275	-0.074136
4.5226	0.37995	-0.077819
3.7168	-1.1692	-0.081401
2.4407	-3.0141	-0.08502
-0.10849	-4.3828	-0.089017
-2.2676	-4.3817	-0.092448
-1.2687	-2.2876	-0.094969
2.4148	1.5896	-0.10225
6.7081	5.6984	-0.10386
9.3804	7.945	-0.090622
11.033	8.5431	-0.13978
12.215	8.3404	-0.14338
12.351	8.0932	0.24942
11.206	7.5718	0.80719
8.8602	5.9867	0.96834
5.4915	3.5402	0.86897
1.7344	1.0615	0.84954
-0.26121	0.057066	0.8682
0.078428	0.86737	0.86104
0.65972	1.9733	0.85818
0.89624	2.6385	0.85045
1.0162	2.706	0.83479
1.0713	2.2826	0.87773
0.851	1.6331	0.88401
-0.057345	1.0764	0.59989
-1.6407	0.25539	0.003303
-3.7413	-1.4441	-0.74111
-6.7075	-3.9987	-1.2189
-10.408	-6.8453	-1.2193
-13.168	-8.5958	-1.1616
-12.146	-7.304	-1.1862
-5.7405	-1.9981	-1.1884
2.4115	4.8254	-1.1936
8.0945	10.212	-1.1873
10.483	12.329	-1.1925
12.502	11.301	-1.2644
14.866	10.695	-1.1526
16.876	12.465	-0.72666
16.763	12.47	-0.36142
14.896	10.041	-0.21483
12.991	7.4428	-0.20571
10.935	4.8806	-0.22911
7.8088	1.9546	-0.23047
2.4609	-1.7437	-0.22882
-2.6731	-4.8058	-0.23497
-3.7146	-4.996	-0.24445
-1.3396	-1.9945	-0.23049
2.1828	2.5008	-0.24651
4.6968	5.6518	-0.30643
6.0477	6.7654	0.073214
6.6074	6.6651	0.70692
6.6947	6.7535	0.84433
6.2154	6.6696	0.71968
5.1349	5.8381	0.70727
3.8762	4.5573	0.7352
2.5578	3.0953	0.73018
0.73101	1.4742	0.71862
-1.651	-0.27026	0.71604
-4.0043	-1.9591	0.71545
-4.4011	-2.1649	0.70986
-1.2202	0.44595	0.70058
2.7234	3.7339	0.7147
5.6227	5.9775	0.71154
7.9363	6.9579	0.57769
9.2028	6.8717	0.29161
8.7258	5.981	-0.084879
6.6659	4.2454	-0.33932
3.892	2.0628	-0.35237
2.4629	1.0304	-0.31214
2.9173	1.5395	-0.32344
3.7715	2.3355	-0.33369
4.5027	2.9726	-0.33379
5.0666	3.4685	-0.33675
5.2302	3.8917	-0.34143
4.7935	4.0541	-0.34515
3.7149	3.1892	-0.34855
1.7279	1.0628	-0.35221
-1.7931	-1.5254	-0.35593
-5.4792	-3.6964	-0.35958
-5.7516	-4.5512	-0.36323
-2.312	-2.6708	-0.3669
2.6899	2.4174	-0.37056
6.1538	6.4223	-0.37421
6.4595	6.6736	-0.37787
4.4	4.4275	-0.38153
0.45503	0.66157	-0.38519
-4.5449	-3.5767	-0.38885
-7.0041	-5.4355	-0.39251
-5.5162	-3.9221	-0.39617
-2.7831	-1.3407	-0.39983
-0.61311	0.65241	-0.40349
0.49109	1.3928	-0.40715
1.0618	1.1057	-0.41081
0.69668	0.0059388	-0.41447
-1.1992	-1.8478	-0.41813
-4.3472	-4.7702	-0.42179
-7.7736	-7.9637	-0.42545
-9.6348	-8.6942	-0.42911
-8.8412	-6.7748	-0.43277
-5.494	-4.0154	-0.43643
-1.641	-1.0805	-0.44009
1.1727	1.3411	-0.44375
2.631	2.4261	-0.44741
3.4133	2.4262	-0.45107
4.0105	1.8469	-0.45473
3.8465	0.98523	-0.45839
2.683	-0.10658	-0.46205
0.90326	-1.6384	-0.46571
-1.2815	-3.429	-0.46937
-3.625	-4.8581	-0.47302
-4.2376	-4.5895	-0.47669
-1.978	-2.1476	-0.48037
0.3556	-0.13317	-0.48395
1.5518	0.56163	-0.48761
2.391	1.0103	-0.49164
2.6212	1.2249	-0.49502
1.5918	0.72195	-0.49727
-0.92845	-0.93406	-0.50282
-4.2459	-3.4093	-0.51092
-5.3396	-4.1851	-0.5024
-2.7615	-1.7992	-0.50212
1.9126	2.8609	-0.57029
6.0877	6.8857	-0.47518
7.9346	7.9954	-0.057604
8.4104	7.6693	0.31111
8.3296	7.0766	0.44904
7.8543	6.378	0.47355
6.5912	5.085	0.46478
3.7926	2.296	0.45517
0.15537	-1.3543	0.45317
-2.5966	-4.1066	0.45067
-3.6129	-4.8351	0.44646
-2.8891	-3.3458	0.44268
-1.8401	-1.7142	0.43917
-1.4767	-1.3311	0.43551
-1.4821	-1.3982	0.43181
-1.7673	-1.5766	0.42816
-2.6365	-2.2628	0.42451
-4.3237	-3.64	0.42085
-6.7725	-5.5375	0.41719
-7.9469	-6.4381	0.41353
-5.8313	-4.7175	0.40987
-2.2631	-0.96843	0.40621
1.1002	3.1252	0.40255
3.8102	5.4876	0.39889
5.1675	6.357	0.39523
5.0702	6.8879	0.39155
6.0239	7.6786	0.38793
8.4607	8.1927	0.38429
8.5736	6.3965	0.38044
6.027	2.9978	0.37693
2.4802	-0.12133	0.37401
-2.6583	-3.9739	0.36877
-8.143	-8.0825	0.36377
-8.8227	-8.279	0.36958
-5.1163	-4.3868	0.3537
-0.8876	0.62949	0.32395
1.8671	3.6061	0.46662
3.0423	4.4117	0.78616
3.6358	5.0575	1.1195
3.5655	5.338	1.3378
2.3962	4.3716	1.371
0.037883	2.1843	1.3307
-2.9306	-0.46105	1.3273
-4.2137	-1.3305	1.3208
-2.5687	0.59179	1.3104
1.0054	3.9591	1.3708
4.7868	7.3303	1.2758
7.3795	9.6119	0.84666
8.9774	10.45	0.46297
9.7891	10.018	0.32128
9.7209	8.9557	0.29331
8.3466	7.2861	0.2933
5.0542	4.5077	0.29451
1.0802	1.4405	0.28963
-1.0442	-0.16922	0.285
-1.2714	-0.47436	0.28177
-0.84899	-0.5322	0.27823
-0.35828	-0.52692	0.27444
-0.17259	-0.5472	0.27078
-0.61074	-0.99967	0.26715
-1.9398	-2.1983	0.26349
-4.3419	-4.2288	0.25982
-7.4657	-6.6941	0.25616
-10.274	-8.6122	0.25251
-11.254	-8.8617	0.24884
-9.1552	-6.6551	0.24518
-5.527	-3.1477	0.24153
-2.1968	0.22366	0.23788
-0.09596	2.5189	0.23413
0.94241	3.5491	0.23057
1.3212	3.3525	0.22724
0.77428	1.7024	0.22293
-1.0481	-1.3056	0.21822
-4.376	-4.7891	0.21773
-7.9417	-7.3611	0.2163
-8.5074	-7.1822	0.19723
-6.2919	-4.7431	0.20178
-3.9907	-2.2096	0.26019
-2.4778	-0.80673	0.12942
-1.6725	-0.6933	-0.28453
-0.79591	-0.60651	-0.64485
-0.021862	-0.2802	-0.79129
-0.68842	-0.77471	-0.82519
-3.2388	-2.6109	-0.82374
-7.1166	-5.6299	-0.82442
-10.567	-8.2652	-0.82961
-11.148	-8.1288	-0.82181
-8.4129	-5.1722	-0.84051
-3.5035	-0.67828	-0.87968
0.82185	3.6238	-0.73268
3.3382	6.355	-0.39093
4.6073	6.7173	-0.071487
4.6092	5.3523	0.12283
3.0547	3.584	0.17116
0.49735	1.7857	0.14198
-2.017	0.044674	0.12907
-2.928	-0.59534	0.13245
-1.6561	0.36328	0.12927
-0.6802	1.0885	0.12395
-1.0594	0.67735	0.12054
-1.6275	-0.23357	0.11725
-2.073	-1.3051	0.11349
-2.8295	-2.5071	0.10974
-4.5113	-4.0769	0.10611
-7.6962	-6.3523	0.10247
-11.319	-8.8513	0.098802
-13.36	-10.475	0.095138
-12.395	-9.4094	0.091481
-8.2909	-4.9184	0.087822
-3.7818	-0.18267	0.084161
-0.11969	3.0497	0.080502
3.214	5.0621	0.076842
5.7916	5.9793	0.073183
6.8431	5.7726	0.069523
5.8078	4.1886	0.065863
2.6914	1.2623	0.062204
-0.89764	-1.9115	0.058544
-3.2841	-4.0461	0.054885
-3.381	-3.9429	0.051225
-1.5485	-2.0145	0.047565
0.49011	-0.22273	0.043906
1.8268	0.73086	0.040246
1.9557	0.72559	0.036587
0.42004	-0.37722	0.032927
-2.921	-2.7423	0.029267
-7.4784	-6.573	0.025608
-11.876	-10.773	0.021948
-13.582	-11.98	0.018288
-12.305	-9.9105	0.014629
-10.047	-7.3848	0.010969
-7.9403	-5.3539	0.0073096
-6.5779	-4.022	0.0036502
-6.1417	-3.7295	-9.8534e-06
-6.7	-4.5263	-0.00367
-8.2284	-5.9099	-0.0073279
-10.24	-7.3068	-0.010986
-11.577	-8.1097	-0.014654
-11.025	-7.4644	-0.018313
-7.6807	-4.5507	-0.021937
-2.8947	-0.49737	-0.025642
1.3889	2.9687	-0.029424
4.3024	4.8376	-0.032786
5.1729	4.5907	-0.036035
3.3605	2.3497	-0.040958
-0.42801	-1.0864	-0.045976
-3.4196	-3.969	-0.044434
-4.1284	-4.9531	-0.045465
-3.0138	-3.4757	-0.073166
-1.1511	-1.0398	-0.069287
0.26383	-0.090624	0.069334
1.4646	0.10004	0.35122
2.8334	0.97923	0.71376
3.0471	1.8281	0.94887
0.97155	1.4148	0.94586
-2.8484	-1.1509	0.91003
-5.1032	-3.2824	0.91612
-2.635	-1.4841	0.91026
-0.067424	0.82856	0.91841
0.5386	1.6503	0.91056
0.51499	1.4077	0.8085
-0.3181	0.078576	0.62231
-2.4476	-2.3643	0.3939
-5.2639	-5.2019	0.16518
-7.7965	-7.5267	-0.021906
-8.795	-8.4477	-0.12551
-7.8033	-7.7603	-0.13535
-6.5349	-6.9794	-0.12052
-6.6998	-7.1962	-0.12502
-9.3495	-8.3494	-0.13294
-12.458	-9.2502	-0.13578
-11.232	-7.7848	-0.13879
-6.1325	-3.7534	-0.14278
-0.36465	1.2823	-0.14645
3.4164	4.261	-0.14998
4.9561	4.5951	-0.15369
5.4934	3.5729	-0.15762
5.0816	1.8991	-0.16109
3.4182	-0.072843	-0.16372
0.56868	-2.6327	-0.16804
-3.1443	-6.0164	-0.17544
-6.608	-9.0764	-0.17601
-8.4962	-10.297	-0.16716
-7.7374	-8.6348	-0.19426
-4.4164	-4.53	-0.22822
-0.78265	-1.0955	-0.071123
2.0235	0.63736	0.26869
4.0534	1.7489	0.58344
4.5387	2.1092	0.77467
2.4753	0.99127	0.82201
-1.0045	-1.1469	0.79399
-3.804	-3.2193	0.78399
-4.2727	-3.876	0.78344
-2.0727	-2.4817	0.77242
0.16111	-0.49621	0.79136
0.69668	0.61708	0.75169
-0.43661	-0.12029	0.41031
-2.9876	-2.5642	-0.095793
-6.5719	-5.6451	-0.32198
-10.241	-8.5991	-0.26372
-12.648	-10.81	-0.22534
-12.633	-10.709	-0.24922
-9.8501	-7.2642	-0.25639
-6.5807	-3.3631	-0.25497
-4.3233	-1.0732	-0.25932
-2.6426	-0.022544	-0.26394
-1.2209	0.40027	-0.26723
-0.001601	0.68463	-0.27069
0.40839	0.26941	-0.27447
-0.76848	-1.674	-0.27817
-3.7229	-5.0157	-0.2818
-7.9978	-8.9637	-0.28545
-10.743	-11.026	-0.28912
-9.5291	-9.3467	-0.29278
-6.4122	-6.4637	-0.29644
-3.4957	-4.2832	-0.3001
-1.3243	-2.1662	-0.30376
-0.15171	-0.46318	-0.30741
-0.072484	-0.50717	-0.31109
-0.82683	-1.8928	-0.31475
-1.9202	-2.9699	-0.31837
-3.3	-3.6039	-0.32202
-5.2468	-4.7881	-0.32583
-7.9547	-6.8848	-0.3295
-11.349	-9.6094	-0.33256
-13.282	-10.841	-0.33649
-11.076	-8.0568	-0.34231
-5.95	-2.558	-0.34216
-0.42755	3.1165	-0.34108
3.2588	6.7783	-0.37154
5.0724	8.1274	-0.36912
6.4202	8.2061	-0.21231
6.9323	7.2603	0.071017
5.7148	5.255	0.38678
3.0101	2.4634	0.61609
-0.48169	-0.68694	0.66537
-3.5894	-3.4759	0.62441
-5.223	-5.1504	0.61447
-5.3994	-5.2669	0.61454
-4.5731	-3.9987	0.59881
-3.4983	-2.8421	0.63019
-2.7246	-2.6755	0.66434
-2.4456	-3.1913	0.48865
-3.1112	-4.2756	0.10328
-5.4626	-6.1318	-0.22818
-8.7829	-8.2648	-0.38328
-10.668	-9.3391	-0.42482
-9.7781	-8.1526	-0.41905
-6.1028	-4.1339	-0.41818
-1.7396	0.2629	-0.42499
1.4852	2.9788	-0.4287
4.1461	5.4192	-0.43162
6.3828	7.4727	-0.4354
7.5725	7.1451	-0.43923
7.6346	5.4058	-0.44285
6.8459	5.075	-0.44647
4.7536	4.7462	-0.45014
0.91295	1.345	-0.45381
-2.2261	-2.0737	-0.45746
-2.2434	-2.0402	-0.46112
0.69232	0.75851	-0.46478
3.6915	3.6575	-0.46844
4.1576	4.4056	-0.4721
3.7734	3.9621	-0.47576
3.4618	2.9849	-0.47942
2.3964	1.1547	-0.48308
0.12043	-1.4967	-0.48674
-3.317	-4.5272	-0.4904
-7.2824	-7.5194	-0.49406
-10.581	-10.023	-0.49772
-11.631	-10.544	-0.50138
-9.1152	-7.4501	-0.50504
-4.9272	-2.889	-0.5087
-1.1731	0.74002	-0.51236
2.205	3.6044	-0.51602
4.5576	5.4059	-0.51968
4.3578	5.0866	-0.52334
1.8445	2.4856	-0.527
-1.4524	-1.633	-0.53065
-3.1252	-4.1352	-0.53431
-1.5892	-2.5314	-0.53799
0.55913	-0.22484	-0.5416
1.5816	0.55709	-0.54522
2.1809	0.97094	-0.54915
2.1971	0.80737	-0.55288
0.66685	-1.3586	-0.55545
-2.4158	-5.0594	-0.55892
-6.317	-8.5003	-0.56667
-10.003	-10.981	-0.57008
-12.216	-12.422	-0.55824
-11.47	-11.153	-0.57614
-7.1267	-5.9923	-0.6315
-2.0197	-0.56168	-0.4938
1.4775	2.4485	-0.1147
2.8685	3.3306	0.21735
2.3453	2.5712	0.38034
0.58162	0.64572	0.41954
-1.5001	-1.6425	0.40249
-2.8062	-3.2346	0.39795
-2.1691	-2.8437	0.39105
0.92172	0.16362	0.36654
4.7567	3.9715	0.43031
7.9842	6.9553	0.44531
10.211	8.3721	0.023613
10.939	8.0086	-0.55733
9.7404	6.0109	-0.74523
7.2384	3.138	-0.65108
4.4221	0.32357	-0.6075
1.9184	-1.9735	-0.6376
0.21024	-3.4407	-0.65107
-0.17276	-3.4743	-0.6474
0.92581	-1.8278	-0.64969
2.3624	0.21667	-0.65536
3.1415	1.5476	-0.65921
3.2301	2.1765	-0.66232
2.5885	1.9709	-0.66593
0.87797	0.15998	-0.66974
-1.5054	-2.8593	-0.67341
-2.4551	-3.9234	-0.67703
-1.0678	-1.7577	-0.68069
1.0541	0.95322	-0.68436
3.5705	3.3529	-0.68802
7.4767	6.661	-0.69166
11.629	10.102	-0.69533
13.841	11.817	-0.69905
13.347	10.783	-0.70262
10.259	7.0452	-0.7061
5.6078	2.5179	-0.71039
1.0593	-1.097	-0.71419
-1.2566	-2.7081	-0.71488
-0.26973	-1.5894	-0.7226
3.4107	2.0089	-0.73391
6.4768	5.8123	-0.70065
7.866	8.232	-0.7151
8.6142	8.7353	-0.89192
8.8968	8.0553	-0.73643
8.4563	7.1179	0.17378
6.6911	5.7922	1.0773
3.4399	3.7739	1.2962
0.059152	1.0287	1.2319
-1.5946	-1.1074	1.2345
0.47065	0.6046	1.2436
5.0609	5.2182	1.2349
9.2501	9.3262	1.2304
11.851	11.56	1.2281
12.516	11.586	1.2243
11.581	9.9529	1.2207
9.4228	7.2925	1.2173
6.3757	4.2072	1.212
2.4164	0.67638	1.2081
-2.4895	-3.5776	1.2111
-5.2022	-5.8194	1.2027
-2.3026	-2.9103	1.1763
2.5851	2.1628	1.2319
6.186	6.2003	1.2508
8.4193	8.151	0.82428
9.054	7.9904	0.23426
7.6295	6.1558	0.078229
3.7893	2.6241	0.18043
-1.6632	-1.8437	0.1927
-4.0718	-3.2043	0.16405
-1.5516	-0.15538	0.16381
2.4836	3.6257	0.16353
6.0319	6.5951	0.15801
8.3608	8.4201	0.1543
9.5125	8.6228	0.1511
9.613	7.5387	0.14736
8.7465	6.3184	0.1436
6.77	4.9411	0.13997
3.3763	2.4758	0.13633
-1.6384	-1.7709	0.13266
-7.895	-7.6953	0.129
-11.425	-10.768	0.12534
-8.735	-6.9784	0.12168
-2.6729	0.081577	0.11802
3.5842	6.4921	0.11436
8.1257	10.032	0.1107
10.648	11.069	0.10704
11.421	10.708	0.10338
10.701	9.5004	0.099724
8.5508	7.4671	0.096065
4.686	3.7904	0.092405
0.46735	-0.44052	0.088745
-0.14166	-1.0235	0.085086
2.9304	2.1028	0.081426
