# Supplementary material for: Applying time-frequency analysis to assess cerebral autoregulation during hypercapnia
Source: PLoS One. 2017 Jul 27;12(7):e0181851. doi: 10.1371/journal.pone.0181851 (PMC5531479; doi:10.1371/journal.pone.0181851)
Supplement: S1 Dataset — Database of physiological signals registered in 50 volunteers during normocapnia and hypercapnia. (ZIP) [file pone.0181851.s001.zip › h30.csv]

ABP_smoothed_fluctuations[mmHg]	CBFV_smoothed_fluctuations[cm/s]	EtCO2[mmHg]
0.56297	4.9934	-0.17272
2.9156	6.8057	-0.17844
4.1097	7.6326	-0.18416
4.2733	6.4134	-0.18989
4.3364	4.9607	-0.19561
4.1483	3.4976	-0.20133
3.5998	1.9792	-0.20705
2.5982	0.32465	-0.21277
1.0508	-1.5468	-0.2185
-1.1351	-3.716	-0.22422
-4.0522	-6.2636	-0.22994
-7.7811	-9.252	-0.23566
-11.25	-10.989	-0.24138
-11.846	-8.1196	-0.24711
-9.6397	-4.4916	-0.25283
-6.3577	-2.4915	-0.25855
-3.3235	-0.39524	-0.26427
-0.91102	3.1107	-0.26999
0.1867	4.3054	-0.27571
0.16913	2.432	-0.28144
-0.48081	0.36525	-0.28716
-1.6949	1.4109	-0.29288
-4.637	-1.3518	-0.29861
-7.8133	-6.6068	-0.30432
-7.859	-5.241	-0.31002
-6.0061	-2.6369	-0.3159
-3.7118	0.10772	-0.32115
-1.7397	3.0614	-0.3275
-0.5781	4.1003	-0.33474
-0.83716	3.0073	-0.32847
-1.5538	1.5129	-0.30355
-2.0468	0.95373	-0.2624
-4.9749	-1.0153	-0.20762
-8.2894	-2.9033	-0.14179
-8.0641	-1.7212	-0.067478
-5.8158	0.82656	0.012731
-3.2586	3.5972	0.09626
-0.13911	6.7928	0.18053
3.5004	9.929	0.26296
4.5887	10.057	0.34097
4.9359	8.5474	0.41199
6.6416	8.872	0.47343
7.9998	13.312	0.52271
6.731	18.641	0.55726
2.9745	20.796	0.5745
-0.048707	18.457	0.57312
-1.1278	14.414	0.55928
-0.3185	10.628	0.56386
1.5181	7.9864	0.56054
3.0906	8.912	0.47117
3.9947	11.792	0.85044
4.0987	14.226	1.4369
3.7781	14.179	1.542
4.4005	9.6068	1.5158
3.2866	4.2257	1.5197
-1.4235	1.633	1.5132
-4.2413	-0.86187	1.5053
-2.1913	5.7952	1.505
2.1674	11.948	1.4873
5.2668	7.5369	1.4959
7.4245	7.7805	1.5382
8.4765	8.5992	1.1254
7.0102	6.791	0.61117
3.0291	3.4119	0.47059
-0.030811	1.5025	0.45657
-0.49549	1.7343	0.4607
0.80324	2.262	0.44557
1.6589	2.4111	0.42221
1.3406	8.0927	0.54357
0.28752	13.409	0.31211
-0.66081	11.598	-0.68654
-0.99823	8.8225	-1.8893
-2.1197	4.7695	-2.6266
-5.334	-2.8809	-2.6232
-7.9334	-6.4592	-2.5787
-6.5543	-4.1756	-2.6053
-1.5524	1.0946	-2.6111
3.6069	5.4832	-2.6072
7.381	6.4003	-2.5993
9.9331	5.937	-2.7898
10.791	5.2103	-2.0751
10.626	2.8366	-0.78677
11.087	-0.81487	-0.54689
12.005	6.9405	-0.68371
12.078	13.251	-0.65596
10.143	-5.4198	-0.65361
9.1028	21.586	-0.66676
7.5566	39.267	-0.67015
3.5015	-8.6521	-0.67623
1.1984	-9.8578	-0.68154
2.2259	-5.5848	-0.69028
3.4924	-4.7284	-0.68415
3.5966	-3.9065	-0.72086
3.3585	-4.4686	-0.70298
2.7765	0.50199	-0.35051
1.2846	-0.74115	0.062681
0.066319	-6.3954	0.28736
0.25604	-5.8868	0.28734
-1.5086	-6.5469	0.25968
-4.9852	-8.9454	0.2624
-6.9549	-8.9788	0.25505
-5.5217	-7.018	0.24899
-2.397	-3.2334	0.2448
0.2634	2.4034	0.2341
1.615	3.9441	0.24194
1.6242	-0.54414	0.22648
0.39244	-2.7841	0.14644
-0.99971	-3.0897	0.47787
-1.972	-3.3961	1.1271
-2.7589	-4.5511	1.2985
-3.0159	-6.2032	1.1817
-2.5199	-6.0412	1.1791
-1.9296	0.80701	1.1926
-2.252	9.6927	1.1799
-3.5783	10.744	1.1747
-3.3095	2.4221	1.1695
0.82182	-1.0729	1.1635
7.2359	3.314	1.1578
11.956	8.2895	1.1523
13.592	10.122	1.1466
14.778	8.1577	1.1267
14.966	5.9233	1.0337
13.933	5.752	0.79385
13.07	7.5279	0.37996
11.565	15.535	0.085356
8.858	23.607	0.095641
6.8182	6.1367	0.11605
5.9741	-5.0627	0.097967
5.0239	2.9201	0.095281
3.5462	2.1357	0.089183
4.8037	14.846	0.083363
6.028	15.286	0.077744
6.165	19.282	0.071969
5.9307	29.908	0.066266
5.3903	27.445	0.060542
3.5883	18.455	0.054817
1.5736	9.446	0.049097
-0.23764	1.0845	0.043375
-3.8193	-12.022	0.037653
-7.5632	-18.195	0.031931
-8.5646	-7.4684	0.026207
-7.1952	-3.9321	0.020493
-4.7441	-4.8859	0.014752
-2.208	-0.95092	0.0090517
-0.19427	1.0409	0.0033965
0.026339	0.36499	-0.0027539
-0.73169	-0.88671	-0.0077237
-1.0594	-1.1378	-0.012346
-1.0566	-1.4884	-0.037064
-1.5541	-2.4254	-0.28017
-3.4532	-3.7878	-0.85433
-6.2675	-5.6924	-1.1052
-7.6605	-6.3259	-1.0315
-5.8902	-4.0086	-1.0467
-3.2277	-0.90398	-1.0477
-1.9403	0.70578	-1.0907
-1.3593	0.94188	-1.0351
0.017335	1.1615	-0.6915
0.30679	1.2347	-0.30755
-1.7927	0.17126	-0.083643
-5.8854	-2.6582	-0.069635
-8.541	-4.3559	-0.10087
-8.0134	-3.1951	-0.09841
-5.4415	-0.18657	-0.10434
-3.0545	2.0922	-0.11712
-2.1026	2.4113	-0.088136
-2.1315	1.7158	0.15031
-1.9677	1.5482	0.67426
-2.0691	0.48825	0.93406
-2.726	-1.5497	0.85824
-3.4746	-2.4249	0.84686
-3.1388	0.41058	0.85229
-2.2327	2.1707	0.84214
-2.7634	-0.6017	0.83757
-3.9441	-2.6381	0.83166
-0.54327	0.71599	0.82592
3.559	3.3284	0.82023
5.462	3.6907	0.81449
5.5614	3.2023	0.80878
5.1411	2.4315	0.80305
4.0473	0.89302	0.79733
2.903	-0.83859	0.79161
2.5422	-1.6627	0.78589
1.4987	-2.1748	0.78017
-1.1392	-3.4829	0.77444
-4.3641	-6.0099	0.76872
-5.3791	-6.1072	0.763
-3.155	-3.3214	0.75728
0.27424	-0.72091	0.75156
2.1322	0.61263	0.74583
3.5049	0.93903	0.74011
4.6065	1.1829	0.73439
4.8699	1.7324	0.72866
4.8975	1.1902	0.72297
3.4466	-0.66253	0.71722
-0.37808	-2.7227	0.71141
-2.1129	-3.0261	0.70607
-0.99051	-1.2646	0.69964
0.60676	0.90205	0.69391
1.6297	1.3405	0.69347
1.6136	0.88678	0.65987
1.0089	0.29021	0.42418
0.44241	-0.91247	-0.11681
-1.6485	-3.6309	-0.40191
-5.4378	-8.0392	-0.33763
-8.618	-12.053	-0.33919
-7.7632	-9.9415	-0.35464
-5.9788	-8.089	-0.35621
-4.9703	-9.2431	-0.36295
-3.7707	-9.3173	-0.36852
-5.9239	-12.212	-0.37654
-9.5043	-14.866	-0.37594
-12.053	-15.028	-0.37735
-12.962	-14.823	-0.45973
-12.081	-14.268	-1.1142
-9.616	-12.281	-2.6601
-6.297	-10.286	-3.61
-2.9164	-9.437	-3.4582
-0.25076	-9.6211	-3.3742
0.46186	-9.9692	-3.4377
-0.49629	-10.302	-3.4325
-0.65137	-11.179	-3.4356
0.70703	-10.005	-3.4425
3.4936	-7.5274	-3.4512
6.0699	-6.7679	-3.4542
5.6494	-8.1038	-3.4366
3.923	-9.9045	-3.5457
2.0593	-11.722	-3.4654
-0.063471	-13.987	-2.746
-2.4248	-15.597	-1.9585
-4.665	-16.306	-1.5623
-6.0492	-17.665	-1.4611
-7.2156	-19.282	-1.4948
-9.5098	-19.442	-1.5125
-11.284	-19.208	-1.5104
-11.916	-19.478	-1.5173
-13.378	-19.16	-1.5222
-12.254	-18	-1.5329
-7.5393	-14.338	-1.5223
-1.9604	-9.3818	-1.5664
1.9885	-6.2163	-1.5369
4.4539	-4.0795	-0.91953
5.8223	-3.6842	-0.060329
6.3121	-4.6273	0.48531
5.7337	-5.9851	0.47637
3.2659	-8.0763	0.40088
-0.56448	-10.603	0.42091
-3.9544	-12.591	0.41702
-4.6204	-12.856	0.40684
-3.1656	-10.939	0.40283
-2.0283	-8.3315	0.39686
-2.5348	-8.4081	0.39097
-3.3065	-10.66	0.38538
-3.3806	-12.66	0.37964
-3.7776	-12.195	0.3739
-5.7949	-13.053	0.36819
-7.9568	-9.8192	0.36246
-6.9347	7.2729	0.35674
-7.5592	4.0052	0.35104
-7.2861	2.1645	0.34522
-3.1167	9.0174	0.33981
1.9068	8.5686	0.33339
4.3722	4.4974	0.32798
6.4037	4.3963	0.32782
6.7597	5.5329	0.29765
6.0093	4.8321	0.32495
5.9987	2.4112	0.39213
5.8871	1.304	-0.024391
4.1136	0.24729	-0.62407
-0.075106	-3.5629	-0.73362
-4.3393	-6.3948	-0.70556
-6.3358	-7.2615	-0.72621
-5.3603	-7.2611	-0.73145
-3.5079	-5.7805	-0.72186
-3.832	-3.9141	-0.77662
-5.9338	-3.1615	-0.74081
-6.8138	-4.1384	-0.359
-7.3678	-5.5605	0.038228
-8.3504	-6.72	0.21227
-9.0743	-8.2741	0.24471
-9.5553	-10.391	0.22539
-10.067	-12.363	0.21734
-9.7228	-11.638	0.21439
-8.921	-9.5662	0.20786
-7.524	-8.0735	0.20224
-2.1044	-2.6226	0.19654
4.5386	2.9486	0.1908
8.122	4.113	0.18509
9.4725	3.1576	0.17936
11.137	3.6676	0.17364
11.333	2.5094	0.16792
10.6	-0.39425	0.1622
9.9832	-3.5683	0.15647
6.8127	-7.8915	0.15075
2.0582	-11.52	0.14503
0.80817	-10.298	0.13931
1.3475	-8.6394	0.13359
1.7884	-8.483	0.12787
2.2194	-7.6389	0.12214
2.1776	-7.1021	0.11642
1.2897	-9.1741	0.1107
-0.35524	-11.82	0.10498
-2.1787	-7.0653	0.099255
-4.7965	-5.4085	0.093533
-8.0689	-14.307	0.087811
-8.9922	-15.24	0.08209
-6.5418	-12.019	0.076368
-2.9103	-8.0894	0.070646
0.19299	-4.2212	0.064924
2.7136	-3.3197	0.059202
3.4107	-3.4201	0.053477
3.3643	-5.1647	0.047766
3.4312	-7.4393	0.042033
2.7475	-7.9571	0.036279
-1.1886	-9.4973	0.030725
-4.9174	-10.808	0.024601
-4.7521	-9.4868	0.019245
-2.7496	-6.7268	0.014829
-1.3049	-5.1215	0.00046725
-1.4951	-5.1942	0.026575
-2.4241	-5.7139	0.25241
-2.5355	-5.5197	0.77567
-4.2549	-6.6511	1.051
-8.1183	-8.1698	0.97637
-11.388	-6.6042	0.96593
-11.205	-3.6815	0.97369
-8.1233	-0.64746	0.95317
-4.0196	2.4204	0.97103
-0.49075	5.5734	0.95925
0.68286	8.064	0.60265
0.84634	6.6353	0.15529
2.3808	4.4318	-0.086846
5.2895	5.9308	-0.080286
4.7868	5.8974	-0.071979
1.8581	2.877	-0.08593
0.53325	0.076139	-0.089156
2.5988	0.68765	-0.095307
5.1564	2.7124	-0.10105
6.4712	3.1957	-0.10671
6.6578	3.4399	-0.11247
5.5616	2.3232	-0.11818
3.695	-1.0743	-0.1239
2.9996	-2.9831	-0.12962
1.1829	-4.8285	-0.13534
-2.8449	-7.9684	-0.14107
-6.3802	-10.481	-0.14679
-6.7832	-9.2541	-0.15249
-5.3415	-7.2082	-0.1583
-3.6592	-5.4282	-0.16381
-1.5896	-2.7059	-0.16979
0.44371	-2.1904	-0.17642
2.3141	-0.50894	-0.17575
3.6273	0.28811	-0.1941
2.9667	-1.7562	0.025362
-0.60633	-4.391	0.69104
-3.3364	-5.8354	0.85617
-2.1223	-5.0796	0.77034
0.454	-2.9896	0.78937
0.87119	-0.81693	0.77849
1.5251	1.7164	0.77251
2.5188	3.3297	0.76778
1.2576	1.2412	0.76154
-2.7407	-3.2402	0.75594
-6.0713	-4.4763	0.75023
-7.0793	-4.506	0.74449
-5.6504	-3.0428	0.73878
-2.971	-0.92929	0.73305
-0.56324	0.093662	0.72733
1.1355	3.534	0.72161
3.0345	5.2622	0.71589
4.8353	3.2382	0.71016
4.9763	0.44241	0.70444
2.6875	0.27929	0.69871
0.63442	-4.0148	0.69302
2.4528	-4.9466	0.68721
5.9071	-1.9655	0.68173
6.7304	0.99172	0.67542
6.2917	8.6295	0.67034
5.9999	9.2975	0.66835
4.3928	15.006	0.63973
2.5621	20.854	0.68086
1.839	15.281	0.70872
0.79178	-0.14438	0.2677
-0.83879	-10.051	-0.24229
-3.0596	-8.7541	-0.36983
-6.5156	-12.773	-0.37722
-10.087	-15.12	-0.38066
-8.7175	-12.693	-0.38722
-3.9857	-8.5817	-0.39327
-0.47599	-5.3402	-0.39737
0.94411	-4.2482	-0.40428
0.1599	-5.7122	-0.42265
-1.1382	-5.3397	-0.36694
-1.7399	-5.0179	-0.12538
-1.5558	-10.169	0.33192
-1.8579	-9.4914	0.61515
-3.899	-3.1062	0.56971
-7.515	-10.128	0.54561
-8.3918	-11.838	0.55455
-4.8634	-4.0544	0.54161
0.27563	0.43185	0.53782
3.99	3.9233	0.55154
6.204	-17.668	0.44116
7.2915	-23.39	0.73955
7.9023	4.4062	1.4475
8.5818	9.5576	1.5796
6.2569	-0.31182	1.4809
2.2446	-5.3792	1.4992
2.1146	-0.68154	1.4983
3.2367	6.0776	1.4749
3.4305	7.2081	1.5045
2.9503	1.6206	1.4736
2.7824	-4.8215	1.1045
1.9367	-6.6366	0.68356
0.97256	-2.0239	0.45185
0.67876	5.6172	0.43571
-2.3994	5.7191	0.45407
-4.992	3.3574	0.43944
-2.5372	7.6139	0.43495
0.22651	10.063	0.43532
3.0656	16.717	0.40301
5.1375	18.808	0.45968
5.8754	15.256	0.73818
7.3541	33.013	1.1668
7.7491	43.315	1.4378
5.263	27.211	1.4079
1.836	24.843	1.38
1.2399	23.164	1.3869
3.6208	11.596	1.378
4.8898	8.0803	1.3723
4.3159	7.1202	1.367
3.5661	8.1584	1.3611
3.216	10.325	1.3554
2.0936	9.1256	1.3497
0.99134	8.4032	1.344
-0.28378	9.2668	1.3382
-3.8816	5.874	1.3325
-6.8578	2.5676	1.3268
-5.0818	5.4453	1.3211
0.19981	9.9513	1.3154
3.9723	12.381	1.3096
5.9786	12.264	1.3039
8.3584	11.343	1.2982
10.517	11.831	1.2925
11.024	11.793	1.2867
9.6423	8.9854	1.281
9.1373	6.2102	1.2753
7.967	9.7323	1.2696
6.5481	18.079	1.2639
7.3692	20.135	1.2581
7.0546	10.351	1.2524
6.0034	3.1219	1.2467
4.8755	3.021	1.241
3.2552	2.0013	1.2352
1.1035	0.084253	1.2296
-1.7424	-1.7346	1.2239
-5.3387	-3.6524	1.2174
-6.4041	-3.4489	1.2136
-3.3811	-0.33388	1.2064
0.32592	3.0714	1.1934
2.1396	6.4108	1.2301
2.8309	8.921	1.1481
3.3148	9.4524	0.80511
1.209	7.5065	0.4134
-1.5862	5.7891	0.17116
-0.76834	7.9299	0.15276
1.8057	10.999	0.16726
4.3936	12.875	0.1534
6.4933	13.385	0.14934
7.9126	13.072	0.14411
9.0082	13.586	0.13775
8.9543	13.754	0.13225
6.3558	10.856	0.1269
2.8261	8.2525	0.11982
0.83091	8.1538	0.11586
1.782	9.9238	0.11226
3.8499	11.607	0.087135
3.8453	10.127	0.14864
1.7138	6.1441	0.40339
0.63804	4.0334	0.82951
-0.47112	2.4806	1.1169
-3.0469	-0.36398	1.0981
-6.1044	-3.41	1.0579
-6.2386	-3.6064	1.0658
-2.5181	-0.27827	1.0579
0.081276	1.8966	1.0532
2.317	2.8856	1.0274
3.6002	3.2443	0.77561
2.0763	2.646	0.20858
-0.22854	0.4712	-0.036896
-0.47669	-0.14486	0.03511
2.1181	3.1058	0.020479
4.3208	4.8548	0.0085644
5.4899	4.0901	0.0078157
5.0822	2.0872	0.00063602
2.3728	0.14757	-0.0053303
-0.12546	-1.6276	-0.01071
-0.43122	-2.0777	-0.016534
1.3038	-0.18693	-0.022248
2.895	1.3446	-0.027976
2.659	-0.29347	-0.033653
0.426	-2.2793	-0.039392
-2.3901	2.2271	-0.045361
-3.758	6.3164	-0.050265
-2.0711	-0.33117	-0.057416
1.5548	-19.155	-0.063201
2.7291	-32.727	-0.057225
3.611	-16.782	-0.099803
3.8196	6.801	0.14063
1.2078	2.8427	0.81905
-0.87967	-1.409	0.97231
0.13826	0.65543	0.88134
2.5298	3.0063	0.90193
2.2567	2.957	0.89302
-0.9966	2.1276	0.88501
-1.8478	2.8441	0.8812
-1.8563	2.2014	0.87398
-5.2639	-2.236	0.86851
-8.3739	-5.27	0.80897
-9.583	-5.6397	0.28429
-8.7943	-4.0746	-0.74008
-7.1632	-2.2879	-1.2802
-7.2059	-2.2983	-1.1728
-10.954	-4.9983	-1.1538
-11.074	-4.4656	-1.1532
-6.0267	0.21817	-1.218
-1.2567	4.1848	-1.1825
1.2608	5.4396	-0.79745
1.3649	4.3764	-3.4992
0.66608	2.9212	-7.1798
0.42149	2.27	-8.2043
-0.67028	0.81065	-8.1955
-2.7779	-1.6052	-8.2136
-5.0065	-3.8094	-8.2252
-8.1473	-6.8168	-8.2284
-12.263	-11.12	-8.2372
-13.346	-13.067	-8.2284
