# Supplementary material for: Applying time-frequency analysis to assess cerebral autoregulation during hypercapnia
Source: PLoS One. 2017 Jul 27;12(7):e0181851. doi: 10.1371/journal.pone.0181851 (PMC5531479; doi:10.1371/journal.pone.0181851)
Supplement: S1 Dataset — Database of physiological signals registered in 50 volunteers during normocapnia and hypercapnia. (ZIP) [file pone.0181851.s001.zip › h31.csv]

ABP_smoothed_fluctuations[mmHg]	CBFV_smoothed_fluctuations[cm/s]	EtCO2[mmHg]
-8.4695	-7.1696	-1.5447
-8.1245	-6.0996	-1.5417
-6.6955	-3.8003	-1.5387
-4.9568	-1.8874	-1.5357
-3.5794	-1.3757	-1.5327
-2.6609	-1.6272	-1.5296
-2.2027	-2.252	-1.5266
-2.2497	-3.642	-1.5241
-2.7798	-5.2695	-1.5207
-3.7163	-6.2894	-1.5158
-4.9225	-7.141	-1.5173
-5.6725	-7.6217	-1.515
-4.5725	-6.1849	-1.4868
-1.7511	-2.7329	-1.5447
1.6127	1.147	-1.5478
3.9654	2.7431	-1.0422
5.0212	1.9051	-0.52959
5.0194	0.11078	-0.47052
4.1646	-0.40243	-0.50583
2.3808	-0.87369	-0.48823
-0.2355	-3.716	-0.47856
-1.9343	-5.1052	-0.48748
-1.7498	-3.3101	-0.48276
-0.46521	-1.5242	-0.43651
1.2482	0.10072	-0.55844
2.8034	1.5803	-0.91221
3.6813	1.7518	-1.2685
3.9022	0.95048	-1.4753
3.6594	-0.13704	-1.4885
2.9435	-1.8718	-1.4496
1.6264	-4.1746	-1.4497
-0.50692	-6.0496	-1.4532
-2.9993	-7.3022	-1.4484
-4.8191	-8.2791	-1.4482
-5.024	-7.9817	-1.4377
-3.2639	-5.6735	-1.433
-0.18774	-2.0788	-1.4804
2.9704	1.0406	-1.3582
5.3028	2.6467	-0.97499
6.7468	3.3613	-0.61411
7.2	2.877	-0.41888
6.6216	0.81056	-0.39703
5.3927	-1.4629	-0.42465
3.5596	-3.2387	-0.41941
0.58632	-5.4112	-0.41035
-2.218	-7.1855	-0.40922
-2.5607	-6.6995	-0.40664
-0.99701	-4.3239	-0.40317
1.5656	-1.0699	-0.40029
4.5698	1.9356	-0.39731
6.7355	3.0371	-0.39426
7.4147	2.17	-0.39126
6.9497	1.1151	-0.38826
5.7537	0.2136	-0.38524
4.0769	-0.94584	-0.38223
1.7553	-2.9289	-0.37923
-0.076836	-4.2957	-0.37622
0.57141	-2.4455	-0.37321
2.7012	0.30037	-0.3702
4.7824	2.1145	-0.36719
5.9793	3.3532	-0.36418
6.6467	4.2219	-0.36117
6.9864	4.5524	-0.35816
6.4824	3.7763	-0.35517
5.1206	2.0343	-0.35215
3.1365	-0.18627	-0.34909
0.069153	-3.2326	-0.34618
-3.4273	-6.3157	-0.34324
-4.3433	-6.2288	-0.33963
-2.6914	-3.473	-0.33781
-0.062734	-0.22003	-0.33518
2.6271	2.5627	-0.28763
4.6878	3.8673	0.037489
5.8892	3.6738	0.57836
6.5741	3.4172	0.76051
6.5888	2.5501	0.67503
5.5814	0.19989	0.66738
3.5073	-2.0209	0.6921
0.95077	-3.4014	0.69149
-0.78416	-4.7582	0.69173
-0.68617	-4.3035	0.69627
1.3545	-1.2125	0.69908
4.1478	1.5699	0.70193
6.6202	3.2849	0.70505
8.3027	3.8773	0.70804
9.3884	2.938	0.71103
9.5861	1.2266	0.71405
8.562	-0.25545	0.71706
6.6747	-1.5849	0.72007
4.4009	-3.1334	0.72307
2.2113	-5.2685	0.72608
0.99318	-6.2195	0.72909
1.5472	-3.8524	0.7321
3.1306	-0.85687	0.73511
4.7	0.72035	0.73812
5.4711	0.7716	0.74113
5.5003	0.39076	0.74414
4.9191	0.040916	0.74715
3.6661	-1.1119	0.75015
1.8885	-2.928	0.75316
-0.17374	-4.6149	0.75617
-2.7149	-6.1802	0.75918
-5.636	-7.7318	0.76219
-7.4035	-8.676	0.7652
-7.0455	-7.75	0.76821
-4.7049	-3.7374	0.77122
-1.025	1.1673	0.77423
2.5496	4.8217	0.77723
4.4782	6.4303	0.78024
5.5369	5.8921	0.78325
6.1489	4.1831	0.78626
5.6395	3.1539	0.78927
3.8601	2.0159	0.79228
1.2092	-0.80314	0.79529
-0.94777	-3.0504	0.7983
-1.6551	-2.7497	0.80131
-1.2569	-0.68231	0.80431
-0.13577	1.5462	0.80732
1.3245	2.8522	0.81034
2.6581	3.6321	0.81333
3.6777	3.7729	0.81635
4.2486	2.9292	0.81942
3.8319	1.3307	0.82229
2.3691	-0.56102	0.82514
0.75494	-2.1423	0.82893
-1.2212	-3.5584	0.83188
-4.4296	-5.4034	0.83162
-6.2547	-6.273	0.84055
-4.8438	-4.9103	0.84664
-2.7056	-2.1395	0.80815
-0.75854	0.99398	0.91628
0.77261	3.183	1.2672
1.3597	3.1055	1.6534
1.2384	2.1662	1.8799
0.75764	1.7678	1.8834
-0.21813	0.78902	1.8503
-1.6589	-1.0265	1.8618
-3.3894	-2.8907	1.8697
-5.8679	-5.0348	1.8706
-8.9846	-7.2359	1.8758
-9.993	-6.4078	1.8701
-8.2617	-2.7688	1.8819
-5.5194	0.41202	1.9145
-2.9282	2.1299	1.7369
-1.2858	2.8382	1.1573
-0.92615	3.3202	0.26006
-1.2591	3.0943	-0.22505
-1.8963	1.7992	-0.13779
-2.9073	-0.40915	-0.065635
-4.4806	-2.6618	-0.098283
-6.4425	-3.9071	-0.098809
-7.3038	-3.6594	-0.088406
-6.1088	-2.0264	-0.087429
-3.0803	0.41147	-0.084663
0.33766	3.1183	-0.081205
3.0811	5.0917	-0.078347
4.716	5.2881	-0.075315
5.1591	3.8111	-0.072414
4.6483	1.9856	-0.069424
3.5726	1.6628	-0.065683
1.3414	0.39522	-0.06352
-2.0838	-3.6604	-0.062591
-3.7031	-4.4102	-0.051611
-2.8294	-1.3444	-0.055955
-1.3126	0.57406	-0.080991
-0.13505	1.0679	0.054825
0.36382	1.0908	0.38624
0.22067	1.414	0.76755
-0.57328	1.2409	0.9913
-2.2322	-0.40738	0.98534
-5.2019	-3.8042	0.95467
-8.0762	-6.7246	0.9706
-8.6502	-6.1697	0.98051
-7.092	-3.0801	0.95535
-4.7526	0.027486	0.99802
-2.9968	1.6462	1.0624
-1.9428	3.7805	0.58514
-1.3766	5.1584	-0.029217
-0.95109	3.8926	-0.081316
-0.21623	3.4149	0.019568
0.41069	3.9087	0.0027357
-0.29289	1.3889	-0.0062279
-1.8163	-1.987	0.0042225
-3.3649	-3.8139	0.0063262
-4.8028	-5.6424	0.0085619
-4.3546	-4.5967	0.012034
-1.4384	0.22788	0.014932
2.05	4.865	0.017927
4.3537	6.9718	0.020962
4.8517	6.4897	0.023961
3.9783	4.6583	0.026969
2.8214	2.5067	0.02998
1.5042	0.30651	0.032988
-0.36316	-1.9074	0.035998
-1.0898	-2.242	0.039005
-0.42301	-0.66309	0.042015
-0.14947	0.47468	0.04503
-0.090956	1.1125	0.04802
-0.0080138	1.2098	0.051025
-0.34374	0.020012	0.054136
-1.4001	-1.6764	0.05705
-3.2218	-2.7991	0.059682
-5.2539	-4.1294	0.06348
-7.3102	-6.3913	0.067337
-10.023	-9.2625	0.065792
-11.697	-10.287	0.072629
-9.7719	-6.6336	0.089157
-5.9064	-0.31578	0.032462
-1.7775	5.4003	0.12577
1.8272	8.4063	0.57411
4.4909	9.6252	0.94722
5.9806	9.4703	1.0924
6.2418	7.8051	1.1081
5.5469	4.855	1.0923
4.1284	1.2317	1.0971
2.1168	-1.9073	1.1034
0.66937	-2.5912	1.1051
1.0176	0.11984	1.108
2.3134	2.3523	1.1113
3.4643	2.9203	1.1142
3.6927	3.3197	1.1172
2.9792	2.5768	1.1203
1.585	0.23203	1.1233
-0.12166	-1.9058	1.1263
-1.9657	-3.6205	1.1293
-3.7475	-5.6638	1.1323
-4.0731	-4.6828	1.1353
-2.5348	-0.30568	1.1383
-0.56632	2.7152	1.1413
0.85833	4.7011	1.1443
1.1451	5.9187	1.1472
0.062521	4.2759	1.1507
-1.6929	1.4028	1.1533
-3.3079	-0.11181	1.1548
-5.2562	-1.812	1.1625
-6.6769	-3.0807	1.1635
-5.477	-0.7748	1.1462
-2.8786	2.8696	1.2156
-0.496	5.5837	1.1865
0.89968	6.9317	0.70446
1.3169	6.8497	0.25086
0.88886	5.4882	0.17084
-0.39856	3.205	0.19038
-2.454	0.29001	0.18709
-4.9256	-2.8032	0.188
-6.552	-4.4174	0.19278
-6.4488	-3.5238	0.19557
-4.9268	-0.83712	0.19838
-2.495	3.1276	0.20151
-0.016028	7.0289	0.20451
1.3217	8.3791	0.20746
1.5586	7.6238	0.21055
1.1884	6.073	0.21367
0.45791	3.9867	0.21614
-0.6327	1.7543	0.2192
-2.1818	-0.15702	0.22458
-3.6068	-2.4511	0.22413
-4.0988	-4.5637	0.22228
-3.0838	-2.0571	0.25388
-0.66937	3.0147	0.21411
2.3498	6.1074	0.15014
4.6512	8.1507	0.63214
5.8168	9.0153	1.2704
6.1095	7.8301	1.3284
5.8233	5.4574	1.2207
4.7728	2.5425	1.2426
2.4065	-0.78548	1.2633
0.37832	-2.562	1.2579
0.56809	-1.2432	1.2608
1.9916	0.75244	1.2652
3.7268	2.9218	1.2676
5.2524	5.6169	1.2706
6.0958	7.0173	1.2737
6.1953	6.8122	1.2767
5.732	5.8733	1.2797
4.5763	4.0344	1.2827
2.4939	1.0442	1.2857
-0.63653	-2.7309	1.2887
-2.89	-4.4131	1.2918
-1.8751	-1.219	1.2948
1.2514	3.4925	1.2978
4.9602	8.0334	1.3008
8.0027	11.579	1.3038
9.3629	11.383	1.3068
9.3288	8.6648	1.3098
8.7393	6.3371	1.3128
7.7719	4.7273	1.3158
6.0914	2.8624	1.3188
3.0783	-0.8952	1.3218
0.85485	-3.3539	1.3248
1.5478	-1.0618	1.3279
3.0049	2.5161	1.3309
4.1502	5.5784	1.3339
4.8799	7.7306	1.3369
4.644	7.5978	1.3399
3.592	5.5789	1.3429
2.3413	3.3858	1.3459
0.35758	0.60808	1.3489
-1.9504	-2.1482	1.3519
-1.9034	-1.309	1.3549
0.50175	3.1433	1.3579
3.6256	8.5285	1.361
5.9503	11.744	1.364
6.907	12.805	1.367
6.5053	12.258	1.37
5.1097	9.6974	1.373
3.2875	6.6051	1.376
1.3903	4.6356	1.379
-1.3905	1.8441	1.382
-4.515	-1.6727	1.385
-5.1446	-1.6424	1.388
-3.4159	1.6286	1.3911
-0.94915	5.636	1.3941
1.0978	8.757	1.3969
1.9357	9.7071	1.4003
1.4131	8.4752	1.4035
0.13893	6.7707	1.4044
-1.9895	4.2462	1.4102
-4.4858	1.26	1.4176
-4.4671	2.7421	1.3944
-2.7371	6.61	1.4445
-1.6986	8.4067	1.4941
-1.6317	8.8978	1.0173
-2.4842	7.7393	0.42181
-4.0827	4.5121	0.36003
-6.0189	1.6884	0.45604
-8.7269	-0.86976	0.44201
-13.088	-6.1574	0.43392
-14.883	-8.2087	0.44349
-11.908	-3.291	0.44539
-8.378	2.5877	0.44791
-5.7548	5.9764	0.45128
-4.5793	6.357	0.45422
-5.4347	4.9423	0.45756
-7.8442	1.6304	0.45955
-9.6623	-1.282	0.46312
-8.2001	0.28809	0.47038
-5.4685	3.4611	0.45632
-3.4484	6.0056	0.48016
-2.5394	7.6651	0.51584
-1.8853	7.602	0.10552
-1.8601	5.5766	-0.50159
-3.618	2.2494	-0.59252
-6.048	-0.50688	-0.49124
-8.0618	-1.7389	-0.50571
-9.3537	-1.9356	-0.51132
-8.5464	0.40392	-0.50206
-5.7034	4.774	-0.50065
-2.9805	8.0686	-0.498
-2.0071	9.9265	-0.4942
-1.4321	11.954	-0.49189
0.8904	14.997	-0.48981
2.9321	15.529	-0.48029
3.9398	14.235	-0.48869
4.106	13.251	-0.49619
3.3147	11.828	-0.39841
2.4258	9.7942	-0.5367
2.0764	7.3785	-0.83213
1.0147	4.5003	0.29586
-1.263	1.1042	0.48738
-4.175	-2.7907	-5.9943
-7.5918	-7.201	-13.614
-11.102	-11.455	-14.261
-12.348	-12.443	-13.129
-10.507	-9.326	-13.467
-6.9504	-4.2985	-13.658
-3.6682	-0.036606	-12.824
-2.2221	1.6	-10.588
-3.1405	0.21995	-7.4619
-4.9945	-2.1759	-6.0685
-6.0314	-3.5708	-6.4569
-5.0685	-2.6025	-6.4991
-2.5152	1.2234	-6.2829
0.42643	5.2348	-6.6059
2.3871	6.9113	-6.781
2.4324	7.3598	-3.8168
1.2755	6.5891	-0.52214
0.020843	4.2801	-0.21374
-1.1216	1.1815	-0.50718
-1.4368	-0.31967	-0.39431
-0.41789	1.5341	-0.38454
0.42472	3.3726	-0.40688
0.041671	2.8926	-0.3966
-1.7381	-0.11544	-0.38965
-4.2053	-3.9024	-0.38978
-6.6365	-6.8203	-0.38827
-9.0943	-9.3501	-0.37963
-10.685	-10.567	-0.38007
-9.877	-8.4187	-0.3967
-7.1829	-3.7803	-0.32361
-4.2398	0.54831	-0.35861
-2.8143	1.4958	-0.84484
-2.6247	-0.065069	-1.2898
-3.0651	-2.4366	-1.3681
-3.972	-4.5388	-1.3541
-5.6161	-6.8579	-1.3563
-7.9064	-9.9038	-1.3541
-8.4492	-10.685	-1.3499
-6.3563	-7.8802	-1.3472
-3.1571	-3.2562	-1.3442
-0.41417	0.8206	-1.3411
1.06	2.7319	-1.3382
1.2779	2.1044	-1.3352
0.74937	0.45437	-1.3321
-0.28478	-1.4928	-1.3291
-2.2804	-5.3903	-1.3261
-4.0674	-8.8144	-1.3231
-3.663	-7.3781	-1.3201
-1.7848	-3.9705	-1.317
-0.0324	-1.6432	-1.314
0.13281	-1.0034	-1.3114
-0.53574	-0.88261	-1.3079
-1.0442	-0.64615	-1.3039
-2.1265	-2.6309	-1.3053
-2.042	-5.0272	-1.2964
1.2165	-4.1019	-1.2832
4.6395	-1.0625	-1.3461
6.4484	0.94471	-1.2488
6.2553	-0.40604	-0.79827
4.0835	-3.5185	-0.41677
2.0892	-5.5926	-0.27785
2.86	-4.4549	-0.26741
4.6029	-1.7026	-0.289
5.7719	0.50661	-0.2665
5.8341	0.76934	-0.25411
4.627	-0.59011	-0.63662
2.4616	-2.8685	-1.2182
0.064676	-5.3022	-1.3353
-1.7362	-7.0838	-1.2363
-2.0273	-6.7573	-1.2474
-0.22017	-2.7965	-1.2788
1.7669	0.66084	-1.2049
2.3245	0.95693	-1.1832
1.702	0.50239	-1.6688
0.51679	0.11453	-2.2232
-0.98134	-0.7836	-2.2836
-3.8114	-3.8195	-2.2145
-6.535	-6.8654	-2.2291
-5.8234	-5.1272	-2.2301
-2.4872	-0.33501	-2.2225
1.0815	4.2955	-2.2208
2.7379	6.4695	-2.2181
2.7537	6.0072	-2.2146
1.9351	3.8008	-2.2116
0.90625	1.2361	-2.2096
-0.68837	-1.7061	-2.2054
-2.9203	-5.0983	-2.1996
-3.7135	-7.176	-2.207
-2.5098	-6.6068	-2.1959
-0.498	-3.6698	-2.1537
1.8322	-1.6332	-2.2974
3.6972	-1.8209	-2.2376
4.0957	-3.1432	-1.2619
3.3104	-5.2012	-0.29813
2.1713	-7.1151	-0.14312
1.714	-6.7707	-0.19499
2.1777	-7.2495	-0.17181
3.0584	-12.121	-0.16581
3.5961	-11.863	-0.16813
3.34	-5.3836	-0.16414
2.2759	-3.5994	-0.16039
0.59086	-6.44	-0.15767
-1.5033	-8.2001	-0.15375
-4.223	-9.594	-0.15218
-7.0972	-11.918	-0.1517
-7.6577	-12.376	-0.13682
-5.6161	-9.5388	-0.14521
-2.7995	-4.6546	-0.15032
-1.1003	-2.1708	0.22382
-0.98378	-2.9901	0.81268
-1.5491	-4.1545	0.95431
-2.6264	-5.9061	0.8578
-4.0904	-8.5645	0.8653
-5.2332	-9.9575	0.88406
-4.9158	-8.8004	0.88059
-2.643	-5.3939	0.88395
0.065984	-1.7744	0.88792
1.8798	0.27966	0.89044
2.275	0.17176	0.89346
1.9129	-0.76174	0.89657
1.2339	-2.0211	0.89955
0.26314	-3.9626	0.90254
-1.594	-6.4804	0.90556
-4.1897	-8.7828	0.90857
-4.8343	-8.8572	0.91158
-3.2658	-6.3956	0.91459
-1.4337	-2.9492	0.9176
-0.18657	-0.70073	0.9206
0.12313	-0.54393	0.92361
-0.51504	-1.6731	0.92665
-1.4537	-3.3609	0.92963
-2.2663	-5.2203	0.93253
-4.377	-7.7012	0.93583
-6.9077	-9.868	0.93886
-5.9555	-8.886	0.9404
-2.7544	-3.9686	0.94725
0.42297	2.3411	0.94885
2.9699	5.4332	0.96732
4.5008	6.154	1.3051
4.9391	5.6581	1.8717
4.5431	3.4523	2.0492
3.3713	0.54721	1.9566
1.5797	-1.7425	1.9499
-0.037247	-3.5345	1.9741
-0.58193	-4.0862	1.9722
0.49582	-1.8859	1.9736
2.1748	1.8169	1.9782
3.4708	5.0969	1.9809
4.0709	6.4474	1.9836
3.7568	5.5634	1.9868
2.4085	2.8103	1.99
0.14882	-0.99561	1.9924
-1.6167	-3.6065	1.9957
-0.72171	-2.1249	2.0009
2.4772	2.6808	1.9966
6.2048	7.6965	2.005
8.5244	9.5849	2.0031
9.4595	9.0757	1.6531
9.2775	7.1383	1.0839
7.9884	3.9188	0.93634
5.7954	0.083759	1.0306
3.5706	-2.7698	1.0264
3.3433	-1.8213	1.0422
5.0078	1.4382	1.008
7.0672	3.9303	0.94967
8.4117	5.7372	1.4257
8.5548	5.9021	2.0476
7.6211	3.4547	2.1103
6.4772	0.44959	2.019
5.095	-2.0717	2.0431
2.7946	-4.3972	2.0574
2.0156	-3.7835	2.0464
3.7661	0.25797	2.0549
5.9799	4.2291	2.0933
7.3984	5.9222	1.9644
7.6521	5.1764	1.6224
7.0181	3.3731	1.2466
5.7876	1.0246	1.0422
4.1579	-1.5	1.0601
2.2935	-3.4718	1.0827
1.7006	-3.5524	1.0825
3.2518	-1.3196	1.0931
4.9232	1.1356	1.0328
5.8651	2.838	1.1405
5.9043	3.2683	1.58
4.6081	1.3841	1.9555
2.3453	-1.3648	2.102
