# Supplementary material for: Applying time-frequency analysis to assess cerebral autoregulation during hypercapnia
Source: PLoS One. 2017 Jul 27;12(7):e0181851. doi: 10.1371/journal.pone.0181851 (PMC5531479; doi:10.1371/journal.pone.0181851)
Supplement: S1 Dataset — Database of physiological signals registered in 50 volunteers during normocapnia and hypercapnia. (ZIP) [file pone.0181851.s001.zip › h32.csv]

ABP_smoothed_fluctuations[mmHg]	CBFV_smoothed_fluctuations[cm/s]	EtCO2[mmHg]
8.2989	6.4395	0.25095
8.1311	6.2514	0.60454
8.0274	6.0966	0.72896
8.3822	5.9904	0.74011
9.1456	5.8282	0.7362
9.3097	5.3318	0.73122
7.9643	4.2774	0.72668
5.3816	2.8397	0.72254
2.2068	1.3039	0.71832
-0.88831	-0.15274	0.71398
-3.1843	-1.3163	0.70966
-3.7168	-1.3795	0.70536
-1.8631	0.26327	0.70106
1.6443	2.848	0.69676
6.2644	5.9488	0.69246
10.937	8.9155	0.68815
12.542	9.4219	0.68385
11.41	7.7222	0.67955
10.552	6.0995	0.67525
10.867	5.3588	0.67094
11.614	5.1579	0.66664
11.887	5.0111	0.66234
10.522	4.2041	0.65804
6.7445	2.2486	0.65373
1.7512	-0.15484	0.64943
-2.7361	-2.0197	0.64513
-5.4413	-2.8551	0.64083
-5.3081	-2.2509	0.63652
-1.3987	0.89891	0.63222
5.2487	5.9136	0.62792
11.277	9.7219	0.62362
15.357	11.386	0.61931
16.934	10.964	0.61501
15.534	8.9522	0.61071
11.516	6.0493	0.60641
6.8732	3.2443	0.6021
3.2817	1.3197	0.5978
0.74566	0.27195	0.5935
-0.68044	0.087813	0.5892
0.24803	1.2062	0.58489
3.8346	3.5164	0.58059
8.5931	5.9589	0.57629
11.34	6.6751	0.57199
10.944	5.2204	0.56768
10.414	3.8214	0.56338
11.19	3.6624	0.55908
11.588	3.8566	0.55478
10.088	3.4823	0.55048
6.3695	2.0262	0.54617
1.1033	-0.38843	0.54187
-2.401	-1.7435	0.53757
-2.226	-0.84626	0.53327
-0.59214	0.89883	0.52896
2.8243	3.7285	0.52466
8.5434	7.7749	0.52036
11.51	9.0814	0.51606
10.862	7.4877	0.51175
8.7163	5.3044	0.50744
6.272	3.4785	0.50315
4.1819	2.3131	0.4989
1.8806	0.97946	0.49454
-1.1299	-1.0893	0.49007
-3.8581	-2.3244	0.48612
-5.555	-1.9764	0.48209
-6.5634	-1.6585	0.47566
-6.8899	-1.545	0.47465
-6.7605	-1.444	0.47487
-7.4393	-2.6202	0.43944
-8.7426	-4.5784	0.44763
-9.6333	-5.8097	0.57587
-10.187	-6.402	0.42277
-10.83	-6.9389	-0.43476
-11.597	-7.4139	-1.4319
-12.398	-7.6623	-1.7509
-13.353	-8.0743	-1.5934
-14.575	-9.0775	-1.5246
-15.533	-9.744	-1.5733
-15.627	-9.0449	-1.5882
-15.098	-7.882	-1.5811
-13.782	-6.5847	-1.5858
-10.423	-3.5033	-1.5922
-6.2049	-0.15578	-1.5958
-3.6337	0.30257	-1.5999
-1.8878	-0.43392	-1.6044
0.031482	-0.46435	-1.6088
1.5169	-0.34205	-1.613
2.0355	-0.68897	-1.6173
1.9069	-1.3511	-1.6216
1.4093	-2.1553	-1.6259
-0.055071	-3.469	-1.6302
-2.9875	-5.5675	-1.6345
-5.6876	-7.1575	-1.6388
-6.0823	-6.751	-1.6431
-4.4979	-4.916	-1.6474
-1.4376	-2.4559	-1.6517
2.9896	0.21562	-1.656
5.8678	1.3624	-1.6603
6.0106	0.35922	-1.6646
6.076	-1.1834	-1.6689
7.2006	-2.3133	-1.6733
8.3775	-3.056	-1.6776
8.7447	-3.4925	-1.6819
8.2153	-3.6998	-1.6862
6.853	-3.7763	-1.6905
4.8095	-3.9917	-1.6948
2.2874	-4.676	-1.6991
-0.29222	-5.7193	-1.7034
-2.297	-6.5814	-1.7076
-3.2797	-6.8807	-1.7119
-3.0809	-6.4882	-1.7165
-1.94	-5.2792	-1.7208
-0.44979	-3.2041	-1.7239
1.7834	-1.1589	-1.7299
4.7883	-0.090495	-1.7376
6.2337	0.33006	-1.7264
5.8459	0.21297	-1.7217
5.5348	-0.70345	-1.7886
5.8821	-2.2391	-1.8539
6.0407	-3.7526	-1.7029
5.4217	-4.7818	-1.2664
4.205	-5.3435	-0.83825
2.5934	-5.6044	-0.6978
0.29481	-6.1703	-0.75179
-3.0139	-7.6608	-0.79511
-6.1811	-9.2444	-0.78662
-7.369	-9.3564	-0.78074
-7.1524	-8.1385	-0.78866
-7.3481	-6.7177	-0.79478
-7.5138	-5.3531	-0.79797
-6.3159	-3.7379	-0.8021
-2.7087	-0.95385	-0.80669
2.1535	2.4691	-0.81097
3.9424	3.6306	-0.81521
2.6986	2.3575	-0.81953
1.6111	0.52706	-0.82385
1.1691	-1.2827	-0.82814
0.75583	-3.0313	-0.83244
0.039554	-4.5395	-0.83674
-1.163	-5.5976	-0.84106
-2.6961	-6.3407	-0.84536
-4.1896	-7.1253	-0.84963
-5.6054	-8.0582	-0.8539
-7.2911	-8.9542	-0.8583
-9.3795	-9.6684	-0.86276
-11.549	-10.164	-0.86673
-13.062	-10.189	-0.87052
-12.403	-9.0021	-0.87634
-9.4171	-6.4796	-0.88136
-5.9943	-3.4864	-0.87809
-3.0939	-0.88743	-0.89143
-0.9206	0.72062	-0.95357
0.5572	1.3828	-1.0588
1.4122	1.261	-1.1943
1.7172	0.51706	-1.3475
1.5449	-0.68722	-1.5057
0.96804	-2.19	-1.6561
0.059383	-3.8294	-1.7861
-1.1083	-5.4436	-1.8829
-2.462	-6.8705	-1.9341
-3.8835	-7.9319	-1.9414
-5.1693	-8.4182	-1.9348
-6.2778	-8.37	-1.9372
-7.6569	-8.5502	-1.9444
-9.456	-9.3991	-1.9492
-10.419	-9.7131	-1.9529
-9.6293	-8.5962	-1.9572
-8.2032	-7.2415	-1.9613
-6.3433	-5.4384	-1.9656
-3.1793	-1.5094	-1.9716
-2.5279	-0.43382	-1.9695
-4.3469	-3.0509	-1.9726
-4.013	-4.6391	-2.0038
-1.7059	-4.5365	-1.9401
-0.40175	-4.5225	-1.5922
-0.77184	-5.1411	-1.1153
-1.622	-5.8995	-0.91475
-2.4556	-6.3414	-0.97948
-3.331	-6.1412	-1.0307
-4.7199	-5.8535	-1.0168
-7.0786	-6.3109	-1.0131
-9.0837	-6.6599	-1.0219
-8.9452	-5.5605	-1.0247
-5.907	-2.5083	-1.0354
-1.5844	1.0348	-1.0329
1.2256	2.6637	-1.0042
2.6021	2.4996	-1.093
3.0901	1.3016	-1.2189
2.9833	-0.03571	-0.90116
2.4604	-1.0045	-0.024226
1.5215	-1.8612	0.76058
0.22462	-2.8157	0.98536
-1.157	-3.7116	0.9285
-2.4847	-4.3613	0.90717
-4.2279	-4.6904	0.92271
-6.571	-4.7125	0.92247
-8.142	-4.6747	0.91318
-7.7226	-4.4796	0.90863
-5.4341	-3.0465	0.90538
-2.1179	-0.4211	0.90085
0.87214	1.9004	0.89642
2.6548	2.6854	0.89221
3.0081	1.5943	0.88792
2.839	0.11625	0.88359
2.8756	-0.52326	0.87929
2.9241	-0.52597	0.87499
2.6527	-0.30861	0.87069
1.8023	-0.18461	0.86639
0.26862	-0.36173	0.86208
-1.1838	-0.55798	0.85778
-1.6303	-0.32341	0.85348
-1.1289	0.64513	0.84918
0.39051	2.5857	0.84487
3.7539	5.5045	0.84057
6.5778	7.0724	0.83627
6.5899	5.6343	0.83197
6.387	4.1554	0.82766
7.232	3.978	0.82336
7.9388	3.6756	0.81906
7.6713	2.391	0.81476
6.6562	0.83702	0.81045
5.2268	-0.25811	0.80615
3.6017	-0.89982	0.80185
1.8902	-1.3071	0.79755
-0.40751	-1.9249	0.79325
-3.8877	-3.1933	0.78894
-7.1562	-4.3573	0.78464
-7.8869	-4.0678	0.78034
-6.7049	-2.4069	0.77604
-5.3667	-0.1033	0.77173
-3.669	2.6694	0.76743
-1.8152	4.8943	0.76313
-0.66555	5.2042	0.75883
-0.53458	3.9984	0.75452
-0.9869	2.2352	0.75022
-1.0243	1.0238	0.74592
-0.55423	0.52914	0.74162
-0.31493	0.064605	0.73731
-0.63273	-0.65704	0.73301
-1.1342	-1.2422	0.72871
-1.5274	-1.4465	0.72441
-1.8692	-1.5354	0.7201
-2.2614	-1.7295	0.7158
-2.784	-1.8755	0.7115
-3.4231	-1.7946	0.7072
-3.9032	-1.4447	0.70289
-4.0756	-0.91482	0.69859
-4.1785	-0.51804	0.69429
-4.3749	-0.15445	0.68999
-4.534	0.74847	0.68568
-3.511	1.9609	0.68138
-0.88004	3.2742	0.67708
1.8794	4.9609	0.67278
3.8877	5.9968	0.66847
4.5243	5.6174	0.66417
3.3822	4.03	0.65987
1.455	2.0008	0.65557
-0.065449	0.32135	0.65126
-1.2321	-0.85758	0.64696
-2.384	-1.5768	0.64266
-3.6316	-2.0506	0.63836
-4.9885	-2.5246	0.63406
-6.4262	-2.8229	0.62976
-7.8997	-2.5848	0.62544
-9.4885	-2.4206	0.62114
-11.232	-3.3957	0.61689
-11.74	-3.7987	0.61254
-9.5046	-1.3067	0.60809
-5.9699	2.1442	0.60434
-1.7152	6.0134	0.59921
2.6933	10.062	0.5939
3.7875	10.074	0.5996
2.8624	7.4785	0.5887
3.1052	6.0451	0.54751
4.054	5.4754	0.62747
4.3066	4.4241	0.98708
3.7399	2.9847	1.4399
2.8285	1.9078	1.6527
1.6615	1.2895	1.6099
0.034298	0.72451	1.5373
-2.0671	0.0089575	1.5367
-4.4156	-0.80016	1.5519
-6.8065	-1.5896	1.5473
-9.0812	-2.1685	1.5384
-10.325	-1.8549	1.5347
-8.7936	0.50725	1.531
-5.1661	4.0126	1.5264
-0.87835	7.4439	1.5222
3.4184	10.607	1.5179
5.2773	10.748	1.5136
4.5495	7.8931	1.5093
3.9943	5.6951	1.505
4.1831	4.7512	1.5007
4.2115	3.6278	1.4964
3.6217	1.9359	1.4921
2.4588	0.43539	1.4878
0.79796	-0.413	1.4835
-1.273	-0.93023	1.4792
-3.6678	-1.4451	1.4749
-6.3127	-1.8835	1.4706
-9.0189	-2.099	1.4663
-10.896	-2.1411	1.462
-11.117	-2.0305	1.4575
-10.197	-1.3581	1.4535
-8.0974	0.56014	1.4491
-3.9732	4.0329	1.4437
1.3498	7.0309	1.4445
5.1886	7.3651	1.4276
6.0827	5.2127	1.4157
5.7963	3.6427	1.5052
5.399	2.9806	1.4971
5.3197	1.9628	1.067
5.0963	0.49311	0.36152
3.8199	-0.86361	-0.21647
1.5042	-1.941	-0.52853
-1.1817	-2.8591	-0.63085
-3.8101	-3.6141	-0.61636
-6.143	-4.0753	-0.60071
-7.4119	-3.8588	-0.61092
-6.5846	-2.4377	-0.6101
-3.8985	0.27494	-0.62802
-0.74645	3.1569	-0.6387
0.70516	3.6785	-0.48266
0.74536	2.7959	-0.19015
0.50136	2.3949	0.12165
0.21426	2.2466	0.34656
-0.084368	1.8389	0.4077
-0.55507	1.3165	0.36834
-1.4153	1.0058	0.33231
-2.8062	0.77219	0.33195
-4.7876	0.13739	0.34317
-6.6131	-0.56996	0.34264
-6.5503	0.0063703	0.31263
-4.38	2.4018	0.30702
-1.602	5.9572	0.44346
0.14563	8.0599	0.73227
0.058365	6.8972	1.091
-0.39298	5.2536	1.337
-0.15227	5.2096	1.368
0.030278	5.5006	1.3043
-0.64431	4.7295	1.2745
-1.8397	3.3674	1.2825
-2.8648	2.4841	1.29
-3.7544	2.2426	1.2846
-5.1853	2.0002	1.2763
-7.3685	1.3409	1.2716
-9.5529	0.35067	1.2684
-10.829	-0.48079	1.2643
-10.155	0.37201	1.2596
-7.3981	3.4408	1.2552
-4.3327	6.7721	1.2518
-1.0675	9.53	1.2465
2.7201	11.482	1.2392
4.1415	10.86	1.247
2.7695	8.0497	1.2502
1.1568	5.7705	1.1913
0.41795	4.9022	1.041
0.10292	4.3859	0.79967
-0.2806	3.4069	0.49808
-1.1527	2.0712	0.24828
-2.8662	0.63184	0.15791
-5.327	-0.76372	0.18312
-8.1981	-2.0126	0.20988
-10.61	-2.8676	0.20042
-11.236	-2.9383	0.18862
-9.7158	-1.713	0.1862
-6.6836	1.1431	0.18277
-3.1894	4.0932	0.17788
0.20665	6.4076	0.17366
3.7084	9.4021	0.16943
5.5179	10.84	0.16508
4.4483	8.9141	0.16077
2.5583	6.2511	0.15649
1.4187	4.7996	0.15219
0.7779	3.9936	0.14788
0.21333	3.0915	0.14357
-0.42965	2.0461	0.13927
-1.2102	1.0481	0.13497
-2.1156	0.34604	0.13067
-3.0856	0.19937	0.12636
-4.1507	0.13955	0.12205
-5.4061	-0.96933	0.11779
-6.2526	-2.3509	0.1135
-5.4497	-1.5068	0.10901
-2.6029	0.98694	0.10492
1.5879	3.3571	0.10103
4.9968	6.1668	0.094436
7.6759	8.5533	0.094281
9.7244	9.021	0.094112
8.479	7.4191	0.052515
5.2595	4.9558	0.062927
3.3291	3.2713	0.26403
2.4858	2.4216	0.57738
1.3497	1.8815	0.85144
-0.10749	1.3186	1.0232
-1.2129	0.53742	1.0818
-1.967	-0.21631	1.0645
-2.8828	-0.40153	1.043
-4.2585	-0.34734	1.0417
-6.1646	-1.1224	1.0418
-8.3609	-2.4232	1.0365
-10.258	-2.7771	1.0314
-10.493	-1.6129	1.0274
-7.8706	1.0959	1.0231
-3.0965	5.277	1.0188
2.7365	9.6981	1.0145
7.4163	12.094	1.0102
7.7465	10.544	1.0059
6.2458	7.5269	1.0016
6.4825	6.1893	0.99729
7.7806	6.0401	0.99299
8.5867	5.8275	0.98869
8.4639	5.191	0.98439
7.4863	4.192	0.98008
5.9371	3.2189	0.97577
4.2053	2.8088	0.9715
2.219	2.4626	0.9672
-0.40341	0.91555	0.96281
-2.5438	-0.95185	0.95851
-2.1168	-0.71952	0.95457
0.21978	1.3621	0.94972
3.1254	3.9057	0.94492
6.7704	6.1074	0.945
9.84	7.2915	0.92964
11.185	7.0783	0.92318
11.161	5.5544	0.99543
10.41	3.3487	0.94852
9.5671	1.2459	0.53629
8.8371	-0.35816	-0.087644
8.2522	-1.2481	-0.65025
7.6423	-1.5998	-1.0211
6.7278	-1.7767	-1.151
5.1138	-2.0764	-1.1214
2.3765	-2.7493	-1.093
-1.2254	-4.0201	-1.1064
-4.8849	-5.9655	-1.1159
-7.2948	-7.1723	-1.1184
-7.1465	-5.8502	-1.13
-4.8753	-3.4195	-1.1164
-1.0214	-0.38595	-1.1255
4.0407	4.6673	-1.182
7.0753	7.3084	-0.50412
7.7814	6.4245	0.66981
8.9598	5.2784	1.1228
10.679	4.7278	0.93448
11.734	4.4302	0.77033
11.709	4.0468	0.79987
10.735	3.2582	0.84997
9.0149	2.1318	0.8433
6.8131	1.1848	0.82251
4.2721	0.53637	0.81717
1.2825	-0.53578	0.81711
-1.6305	-2.0291	0.81292
-2.4273	-2.0484	0.80795
-0.54255	0.10423	0.80387
2.3091	3.0634	0.79826
5.8418	6.0028	0.79707
9.1655	7.8385	0.79287
9.8078	7.0664	0.76563
9.0663	5.4034	0.78617
9.0467	4.9936	0.87926
9.5456	5.212	0.7912
9.8717	5.009	0.32181
9.3804	4.1588	-0.1856
7.5629	2.715	-0.32591
4.5826	0.91336	-0.24747
1.033	-0.93221	-0.22658
-1.5575	-2.4335	-0.25599
-1.8458	-2.8931	-0.26621
0.31535	-1.0146	-0.24259
3.8156	2.2613	-0.26958
6.7423	4.5282	-0.34144
7.8783	5.6199	0.084743
7.3416	5.2344	0.72843
6.0916	3.0655	0.85395
4.9051	0.65136	0.70858
4.23	-0.53918	0.66601
3.5192	-0.85637	0.70009
2.1518	-0.99577	0.71211
0.37904	-1.3087	0.69871
-1.2794	-1.9717	0.68875
-2.7583	-2.7313	0.68652
-4.2482	-3.1543	0.68396
-6.1702	-3.3717	0.67916
-8.9653	-3.8621	0.67446
-11.302	-4.5391	0.6703
-10.968	-4.764	0.66594
-8.0244	-2.8786	0.66181
-3.3793	1.5215	0.6576
2.1	5.8339	0.6519
6.6922	8.7111	0.65156
8.7454	9.1888	0.64608
7.6629	6.4908	0.61647
5.5521	2.7979	0.63466
4.7252	0.5793	0.73808
4.7031	-0.56392	0.693
4.3807	-1.6658	0.24459
3.5345	-2.7935	-0.44331
2.3465	-3.5699	-1.0098
0.37957	-4.3188	-1.3172
-3.2487	-5.8963	-1.4206
-7.2291	-7.4078	-1.409
-8.2186	-6.4009	-1.3934
-6.1333	-3.8636	-1.4101
-2.2786	-1.3472	-1.4229
3.6148	3.4188	-1.3315
7.6865	6.3544	-1.0431
7.3262	4.0004	-0.61573
6.6937	1.1816	-0.3614
7.6956	0.42121	-0.37589
8.5135	0.24738	-0.45098
8.0238	-0.39387	-0.45808
6.7437	-1.3741	-0.44302
5.1594	-2.3693	-0.44578
3.325	-2.8946	-0.45514
1.1434	-2.8877	-0.4597
-1.685	-3.2797	-0.46283
-4.7716	-4.4186	-0.46727
-6.6973	-5.4771	-0.47173
-6.9014	-5.046	-0.47596
-5.4433	-2.5867	-0.48028
-2.7243	0.35636	-0.48458
-0.3631	2.4452	-0.48888
0.36601	2.5474	-0.49319
-0.60548	0.41529	-0.49749
-1.6889	-1.6511	-0.50179
-1.8137	-2.1238	-0.50609
-1.6864	-2.168	-0.51039
-2.0482	-2.8887	-0.5147
-2.9621	-3.9673	-0.519
-4.3446	-4.8728	-0.5233
-6.1246	-5.6236	-0.5276
-8.2095	-6.3952	-0.53191
-10.293	-7.0801	-0.53621
-11.906	-7.3723	-0.54051
-12.104	-6.4794	-0.54481
-10.127	-3.7568	-0.54912
-6.9442	-0.17045	-0.55342
-3.5836	3.2312	-0.55772
-0.77888	5.7199	-0.56202
0.15544	6.3451	-0.56633
-0.70563	5.1659	-0.57063
-1.681	3.3779	-0.57493
-2.0517	1.7965	-0.57923
-1.8154	0.90849	-0.58354
-1.2094	0.52538	-0.58784
-0.68171	-0.1623	-0.59214
-0.59066	-1.4887	-0.59644
-1.1259	-2.93	-0.60075
-2.3445	-4.0401	-0.60505
-3.9046	-4.933	-0.60935
-5.4167	-5.7988	-0.61366
-6.7344	-6.5421	-0.61796
-7.833	-6.9805	-0.62225
-8.996	-7.2423	-0.62655
-10.663	-7.6283	-0.6309
-12.291	-7.7552	-0.63522
-12.48	-6.6542	-0.63935
-10.734	-4.1962	-0.6437
-7.2895	-0.92678	-0.64862
-2.0911	2.8872	-0.65137
2.8076	5.6742	-0.65607
3.493	4.8278	-0.67036
2.5162	2.6336	-0.66187
3.133	1.8191	-0.62353
4.2176	1.5484	-0.66432
4.1826	0.58586	-0.8797
3.2496	-0.95138	-1.1882
2.1542	-2.5361	-1.4602
1.093	-3.7722	-1.6396
-0.065575	-4.3667	-1.7149
-1.7513	-4.7487	-1.7128
-4.6892	-6.1168	-1.701
-8.135	-8.1785	-1.7084
-9.3481	-8.5553	-1.7077
-7.8228	-6.6054	-1.7163
-4.9067	-3.3976	-1.7483
-0.64025	0.0737	-1.6259
4.752	3.2395	-1.2898
9.7354	5.367	-0.87833
10.203	4.1184	-0.6763
6.8246	0.28386	-0.71727
5.1773	-2.169	-0.76838
5.9493	-2.7324	-0.76207
6.3991	-3.3141	-0.75067
5.4307	-4.5356	-0.75617
3.7955	-5.5843	-0.76525
1.9736	-6.1028	-0.76972
-0.15474	-6.6039	-0.77267
-2.6612	-7.4549	-0.77683
-5.3707	-8.4878	-0.78148
-7.8772	-9.3436	-0.78582
-9.2539	-9.3607	-0.79004
-8.9484	-8.1836	-0.79434
-7.3315	-6.1718	-0.79866
-4.9234	-3.8412	-0.80296
-2.3142	-1.7774	-0.80726
-0.30797	-0.53048	-0.81157
0.46666	-0.44274	-0.81587
0.49014	-1.0859	-0.82017
0.38083	-1.8881	-0.82447
0.1185	-2.5072	-0.82877
-0.50371	-2.7571	-0.8331
-1.7617	-3.1318	-0.8374
-3.9012	-4.2791	-0.84161
-6.4894	-5.1785	-0.84592
-8.5657	-4.0701	-0.85056
-8.1802	-1.9726	-0.85459
-4.0907	-0.54863	-0.85789
0.092023	1.9101	-0.86543
2.5667	4.8047	-0.86743
4.5601	5.2539	-0.8564
6.2283	4.9191	-0.90018
7.6037	5.1437	-0.95141
8.9812	5.0526	-0.76722
10.171	4.1944	-0.34681
10.344	2.9038	-0.018124
9.3078	1.469	0.090472
7.6127	0.048128	0.1032
5.2603	-1.4678	0.095373
1.8773	-3.3393	0.088172
-1.6813	-5.1628	0.085094
-4.0101	-6.1595	0.081193
-4.5833	-5.6528	0.076405
-3.0663	-3.4934	0.072152
0.67736	-0.28976	0.068776
4.9144	3.4072	0.061462
7.9229	6.0729	0.062065
9.0081	6.0803	0.060669
8.4048	4.025	-0.043885
7.1629	1.502	-0.34487
6.1351	-0.35228	-0.77576
5.3928	-1.6059	-1.0262
4.6683	-2.6151	-1.0129
3.3748	-3.9391	-0.95501
1.172	-5.6805	-0.96345
-1.9149	-7.3214	-0.98194
-5.3246	-8.5331	-0.98311
-7.7959	-9.2731	-0.99354
-8.2028	-8.7625	-0.9942
-5.8393	-5.8525	-0.96673
-1.2433	-1.0344	-1.0823
3.559	3.1646	-0.91188
6.3865	4.3827	-0.00457
7.2712	4.0752	0.71558
7.0885	3.2157	0.96072
6.927	2.0604	1.0028
6.7365	0.89788	0.98206
5.89	-0.0080452	0.96269
3.8129	-1.0701	0.96166
0.045594	-3.136	0.96181
-4.2112	-5.5486	0.95675
-6.2245	-6.2258	0.95148
-5.2983	-4.5386	0.94748
-2.4854	-1.2731	0.94325
1.0292	1.9653	0.93887
3.8828	4.0607	0.93459
4.8468	4.7989	0.9303
4.6346	4.629	0.92599
4.4214	4.1606	0.92168
3.5031	3.4845	0.91738
0.6592	2.5304	0.91308
-3.213	1.6099	0.90878
-5.8833	1.3014	0.90447
-4.897	2.4156	0.90017
-0.41752	4.6927	0.89587
2.934	5.9397	0.89157
4.1264	5.5063	0.88726
