# Supplementary material for: Applying time-frequency analysis to assess cerebral autoregulation during hypercapnia
Source: PLoS One. 2017 Jul 27;12(7):e0181851. doi: 10.1371/journal.pone.0181851 (PMC5531479; doi:10.1371/journal.pone.0181851)
Supplement: S1 Dataset — Database of physiological signals registered in 50 volunteers during normocapnia and hypercapnia. (ZIP) [file pone.0181851.s001.zip › h34.csv]

ABP_smoothed_fluctuations[mmHg]	CBFV_smoothed_fluctuations[cm/s]	EtCO2[mmHg]
7.1146	0.98319	-0.20861
8.5992	3.7651	-0.20745
0.5499	-2.5767	-0.20437
0.22039	-1.1419	-0.20134
0.1994	-0.91415	-0.19836
6.57	5.7496	-0.19537
19.571	18.937	-0.19239
6.3775	4.3844	-0.1894
16.277	12.446	-0.18641
16.597	12.386	-0.18343
-2.597	-3.5567	-0.18044
16.581	15.301	-0.17745
10.661	10.208	-0.17446
-4.0742	-1.8657	-0.17147
10.735	11.447	-0.16849
11.18	12.919	-0.16618
3.3193	5.7317	-0.17231
4.1497	4.3512	-1.131
19.147	19.04	-1.1284
-11.537	-8.4966	-1.1574
15.647	12.115	-1.1506
6.5546	4.7612	-1.1476
0.043115	-0.90254	-1.1446
16.578	14.359	-1.1416
-13.976	-9.7754	-1.1386
-10.3	-6.7818	-1.1356
11.167	13.823	-1.1326
-4.667	-3.7002	-1.1297
-0.55874	0.83417	-1.1267
24.811	24.677	-1.1237
4.1486	5.0479	-1.1207
-1.3105	1.7158	-1.1177
-1.6763	10.834	-1.1147
2.6806	41.008	-1.1117
-6.3659	-2.4758	-1.1087
8.0735	14.508	-1.1058
-3.7439	3.9552	-1.1028
15.706	21.445	-1.0998
0.82478	6.1436	-1.097
18.004	18.543	-1.0929
6.9629	7.2927	-1.0644
9.6018	7.3735	-1.158
3.6149	3.2449	-0.21401
-0.19398	-1.9746	-0.073527
4.8539	4.8361	-0.077592
2.9506	7.0267	-0.076231
-3.5135	4.9918	-0.072908
-2.639	2.1566	-0.069915
-0.78715	4.6532	-0.066913
-0.33217	3.0928	-0.063985
4.057	10.117	-0.061
0.21919	5.662	-0.058556
21.54	21.688	-0.050983
-3.3574	-0.37229	-0.054191
19.928	21.871	-0.18881
7.2884	6.2476	-0.77374
14.159	9.4332	-1.0243
-15.875	-10.819	-1.0405
-2.2157	-1.5421	-1.037
6.2275	8.2891	-1.0341
-9.1127	-8.8461	-1.0311
-2.0749	1.5396	-1.0281
-9.9622	-4.0033	-1.0251
-10.389	-2.6958	-1.0221
6.5015	12.938	-1.0191
-5.5809	3.4961	-1.0161
-0.63293	6.0534	-1.0132
5.2028	9.7467	-1.0102
11.796	17.581	-1.0072
-5.6329	-2.4553	-1.0042
3.1101	7.52	-1.0012
5.2969	11.911	-0.99823
-0.9604	5.9596	-0.99522
-2.1342	5.1553	-0.99229
-6.0868	1.4665	-0.98963
-3.0334	3.8307	-0.98533
-1.5765	4.9299	-0.97324
5.7332	11.135	-1.0597
-4.2176	1.847	0.040733
6.9166	7.6153	0.013959
13.362	13.258	0.037479
-8.8483	-8.9806	0.031802
4.1894	5.2415	0.03452
-12.642	-10.409	0.037614
-11.432	-9.2776	0.040609
-1.9293	4.2505	0.043595
-6.3732	-0.20396	0.046582
-15.061	-9.1184	0.049569
-8.7546	-3.0747	0.052556
2.6202	8.4301	0.055543
-3.6445	2.0808	0.05853
-8.0962	-4.4918	0.061517
-0.246	7.7703	0.064501
-12.477	-6.2339	0.067519
-1.6127	5.4504	0.070368
-6.0316	1.6738	0.074082
-3.4813	4.389	0.073629
-1.6023	4.8898	0.083391
-1.2912	3.2654	0.06476
9.8209	13.982	0.23642
7.1529	9.0456	0.87916
-10.033	-7.1089	1.0969
6.8291	9.2552	1.0953
-7.3435	-3.1102	1.0971
-1.1857	4.6271	1.1004
-7.0538	-0.91553	1.1033
-1.1626	3.0207	1.1063
-1.6799	1.8831	1.1093
5.4749	9.6238	1.1123
7.8024	10.819	1.1153
-1.9883	3.0821	1.1183
-6.0009	-1.1619	1.1213
-13.056	-8.758	1.1242
-8.4019	-1.486	1.1272
-6.4989	2.4255	1.1302
-2.2605	4.579	1.1332
1.3271	9.0716	1.1362
0.053653	5.7211	1.1392
11.233	15.389	1.1422
-9.373	-5.6706	1.1452
-0.29302	5.5574	1.1482
5.6771	9.6443	1.151
-2.1573	2.7775	1.1529
-2.3397	2.6849	1.1707
5.8748	10.187	1.1378
14.489	17.63	1.2035
3.834	4.4759	1.9534
13.059	14.259	2.2224
-8.9694	-8.1157	2.1602
9.4844	10.609	2.1751
-7.9853	-3.2832	2.178
-7.5176	-2.3645	2.181
-2.8327	2.4718	2.184
12.808	17.379	2.187
4.3211	7.7656	2.19
8.1455	10.147	2.193
-3.749	0.17668	2.1959
-2.8324	1.7653	2.1989
-3.4595	1.9497	2.2019
-4.6899	2.238	2.2049
-10.863	-2.4382	2.2079
8.0196	15.131	2.2109
3.8329	9.2155	2.2139
13.661	17.422	2.2168
-0.11922	2.6088	2.2198
12.227	14.738	2.2228
-0.58655	5.7793	2.2258
0.05205	4.7573	2.2288
5.9168	13.515	2.2318
-6.1646	-0.99219	2.2348
10.654	14.117	2.2378
6.5754	7.141	2.2407
16.526	17.671	2.2437
11.236	11.38	2.2467
-8.7982	-7.2293	2.2497
4.2717	7.4876	2.2527
-8.304	-4.9377	2.2557
2.9249	6.5029	2.2587
-6.3123	-0.39111	2.2617
10.226	10.148	2.2646
-0.58632	3.165	2.2676
2.9098	6.5648	2.2706
-9.012	-4.4408	2.2736
-4.5387	2.546	2.2766
-11.057	-2.8936	2.2796
-16.976	-8.4021	2.2826
-1.8266	9.5599	2.2856
-1.2434	7.1101	2.2885
-7.0703	0.51225	2.2915
9.2385	16.411	2.2945
-8.2498	-1.8053	2.2975
4.7384	10.352	2.3005
7.6052	12.202	2.3035
-7.9475	-0.36701	2.3065
-13.832	-7.5581	2.3095
-7.804	0.53249	2.3115
-0.33643	5.8551	2.3182
-6.994	-0.65554	2.3349
-3.9997	-0.77046	2.1595
14.698	15.778	3.4436
12.571	13.329	3.3083
0.062994	-1.6251	3.3277
1.1374	1.238	3.3342
-2.9425	-1.0971	3.3361
5.4012	8.0996	3.3394
-22.147	-12.828	3.3423
14.223	15.118	3.3453
6.8497	10.627	3.3483
-3.4661	-0.44004	3.3507
13.103	13.604	3.3553
21.536	20.94	3.348
-3.8781	-0.23614	3.3277
5.1684	4.6271	2.5204
1.603	4.5337	2.3655
-8.0135	-3.6257	2.367
8.5636	13.006	2.3727
-7.9636	-5.0144	2.3752
1.1509	4.1029	2.3782
4.3944	6.4493	2.3811
6.0703	6.8121	2.3841
0.28031	2.2201	2.3871
13.66	13.945	2.3901
-9.3143	-6.6429	2.3931
-14.453	-9.8832	2.3961
-7.7684	-2.895	2.3991
-4.0329	6.314	2.402
-2.5463	5.3181	2.405
4.0038	11.048	2.408
-2.4189	4.2037	2.411
5.9342	9.1581	2.414
12.842	15.098	2.417
-3.5849	-1.797	2.42
3.7065	5.9393	2.423
-3.7686	2.4492	2.4259
-10.001	-4.1998	2.4289
-8.8306	-3.947	2.4319
-7.983	1.0666	2.4349
6.2179	13.696	2.4379
-3.8801	2.7284	2.4409
-3.7985	0.84268	2.4439
11.323	15.121	2.4477
5.4826	7.5303	2.4563
-7.729	-5.8024	1.4641
1.8127	6.1763	1.4733
-0.92952	4.5292	1.46
-2.2267	2.4323	1.4614
-9.58	-2.3312	1.4648
7.411	9.3274	1.4674
11.865	17.909	1.4721
10.67	10.804	1.4923
4.5697	4.4618	1.4274
16.24	15.147	2.5754
0.36317	0.49888	2.4345
-3.0707	-0.84226	2.4976
-12.947	-8.7827	2.4855
-3.0056	2.7943	2.4925
-8.0094	-0.0075685	2.4945
-5.0726	-1.0405	2.4977
8.0394	12.489	2.5006
0.59324	3.528	2.5036
10.886	12.058	2.5066
14.896	15.478	2.5096
-6.7083	4.9338	2.5126
-1.9195	5.0565	2.5156
-1.143	4.2905	2.5185
-11.998	-3.3647	2.5215
-3.4597	4.2594	2.5245
-4.4791	4.6792	2.5277
-3.9676	5.7502	2.5301
4.7023	10.602	2.533
-3.3563	0.40264	2.5408
13.709	15.639	2.4461
-0.13999	3.0991	1.7967
-5.3599	-2.038	1.5515
-12.212	-4.0635	1.5488
-9.4629	-1.0881	1.5513
-8.3936	2.4892	1.5544
-12.837	-3.6394	1.5573
-9.3744	-2.9206	1.5606
8.5989	17.468	1.5682
1.3238	6.6332	1.5639
3.7008	9.4093	1.5266
-9.7586	-6.1219	1.649
-0.76257	5.733	0.57406
-4.3942	1.8458	0.58654
-12.301	-5.1767	0.58225
-14.147	-6.7846	0.58423
3.2362	10.972	0.58722
-1.0616	2.5951	0.59024
-0.30858	2.5638	0.59322
17.572	16.801	0.59621
10.383	8.3779	0.5992
13.753	10.92	0.60218
-7.1565	-7.6531	0.60517
-2.2434	-2.1418	0.60816
9.4569	8.1828	0.61115
-5.687	-2.759	0.61413
-6.4111	-5.6099	0.61712
-1.2009	2.4313	0.62011
4.7588	2.7353	0.62306
5.1301	1.612	0.62613
0.84377	-0.1476	0.62987
1.9302	1.1448	0.63329
-2.917	-2.2453	-0.32431
-4.8343	-4.699	-0.3439
3.0352	1.9959	-0.36713
-9.4569	-10.673	-0.35378
15.713	10.828	-0.35303
-6.5704	-9.2551	-0.35009
3.7966	-0.6132	-0.34702
-1.2805	-3.6235	-0.34405
-10.826	-10.699	-0.34106
-15.713	-12.384	-0.33807
0.58611	0.81938	-0.33509
-3.7138	-2.4647	-0.3321
3.9956	3.9407	-0.32911
3.9478	1.5548	-0.32612
1.0198	-1.3142	-0.32314
-2.2461	-4.8609	-0.32015
-18.064	-17.231	-0.31716
-7.4959	-5.9307	-0.31416
-14.883	-9.806	-0.31134
6.162	7.5577	-0.30776
-9.5462	-4.5456	-0.30415
7.7193	6.5268	-0.31475
4.6294	3.1222	-0.12314
22.035	14.313	0.42822
-6.8095	-6.5032	0.72898
43.325	26.87	0.71058
-0.41418	-6.7104	0.71278
11.784	3.8866	0.71565
2.0514	-3.1853	0.71867
-11.716	-13.669	0.72167
-1.5088	-1.3148	0.72466
-9.3603	-6.8925	0.72764
-4.0335	-0.70647	0.73065
-9.7533	-7.028	0.73368
8.0485	6.5052	0.73537
14.138	13.923	0.73769
24.511	17.227	0.79595
4.2593	-0.83514	-0.15797
16.374	6.9204	-0.24943
2.2822	-3.5041	-0.24822
-4.4348	-8.4319	-0.24549
0.84949	-3.1376	-0.24246
3.2819	0.36279	-0.23951
-5.2311	-6.3644	-0.23656
9.719	1.464	-0.23287
-1.3157	-6.6623	-0.23271
5.3943	-1.8787	-0.21129
6.4205	-2.7252	-0.29325
2.1112	-5.7423	-0.078395
-1.9193	-8.2485	-1.9208
-8.4715	-12.356	-2.2567
-0.70175	-6.2898	-2.2104
4.3631	-3.2075	-2.2101
-1.5762	-8.2846	-2.1988
4.9639	-4.2478	-2.2896
21.749	7.4089	-1.1016
-5.1995	-13.537	-1.2687
-7.4684	-12.517	-1.1957
-2.8298	-7.2166	-1.1921
-14.915	-16.924	-1.188
-12.206	-11.592	-1.1858
-10.865	-11.347	-1.1827
-1.054	-3.7957	-1.1798
5.6248	-0.54161	-1.1768
4.8735	0.42244	-1.1738
-6.9564	-11.202	-1.1708
-1.9482	-5.6759	-1.1678
-1.4525	-3.7954	-1.1648
-13.78	-13.724	-1.1618
-13.042	-15.364	-1.1588
-1.5905	-5.5629	-1.1559
6.8347	2.2798	-1.1529
0.40674	-5.2625	-1.1499
-6.7477	-11.887	-1.1469
5.01	-1.3753	-1.1439
-10.726	-13.317	-1.1409
-20.166	-20.507	-1.1379
-8.613	-9.1869	-1.1349
-19.343	-16.572	-1.132
-7.6598	-3.7821	-1.129
-9.9272	-6.6756	-1.126
-9.4954	-9.492	-1.123
-3.2084	-2.7691	-1.12
10.16	7.006	-1.117
-11.648	-15.355	-1.114
-0.41092	-3.075	-1.1111
-4.0432	-5.0738	-1.1081
-13.739	-9.7426	-1.1051
-9.5431	-8.7355	-1.1021
-7.9266	-9.086	-1.0991
-1.0843	-1.3614	-1.0961
3.1676	-1.6675	-1.0932
-11.356	-14.925	-1.0899
5.8981	-0.1711	-1.0874
8.7199	-1.1041	-1.06
-10.192	-14.346	-2.0469
-10.081	-15.812	-2.0717
4.7323	-3.5098	-2.0747
2.7807	-2.7955	-2.0722
-6.2673	-11.889	-2.0692
-2.7364	-8.9558	-2.0662
9.4872	-0.58126	-2.0633
14.233	1.4232	-2.0603
-7.4141	-14.028	-2.0573
-3.1177	-13.008	-2.0543
6.7499	-4.4616	-2.0513
-4.9683	-12.479	-2.0483
-9.7129	-13.025	-2.0453
-14.321	-19.699	-2.0423
6.0964	-1.7689	-2.0394
5.957	-3.5843	-2.0364
-5.9643	-10.99	-2.0334
-4.9179	-11.752	-2.0304
2.9792	-4.7798	-2.0274
-18.873	-19.227	-2.0244
-3.6386	-10.224	-2.0214
-4.9257	-6.2273	-2.0185
-1.134	-5.6584	-2.0155
-9.1934	-12.074	-2.0125
-4.4563	-8.6671	-2.0096
-2.654	-6.6273	-2.0068
-13.171	-16.827	-2.0068
-12.783	-14.215	-1.9797
15.278	-0.16702	-3.051
2.1149	-4.5505	-2.9769
-9.4529	-14.046	-2.987
6.4931	0.7339	-2.9236
-4.0716	-11.376	-2.1584
-14.194	-17.461	-1.9609
-5.3878	-8.2359	-1.9796
-11.19	-13.791	-1.9773
-15.731	-14.992	-1.9737
0.4952	-2.4675	-1.9706
-14.686	-13.289	-1.9677
12.256	5.5747	-1.9647
-5.2424	-8.1906	-1.9617
8.9734	2.0361	-1.9587
-12.74	-13.543	-1.9557
-10.528	-15.186	-1.9527
1.3909	-2.3443	-1.9497
-1.8394	-5.4843	-1.9468
-10.924	-14	-1.9439
-7.9165	-11.78	-1.9411
-1.0102	-5.9578	-1.8727
24.009	11.865	-0.9776
1.3142	-7.3962	-0.95298
1.1119	-9.0926	-0.92594
1.5714	-8.3	-0.92555
-2.9146	-12.281	-0.923
-5.5285	-12.802	-0.91985
-6.2173	-12.329	-0.9169
4.5173	-6.1457	-0.9139
7.1032	-3.3598	-0.91092
-1.6641	-8.8756	-0.90793
-3.7771	-12.206	-0.90494
10.332	-1.0793	-0.90195
-5.8792	-12.045	-0.89897
-2.1112	-9.2539	-0.89598
-5.1116	-10.967	-0.89299
-10.729	-13.477	-0.89001
-1.8953	-5.2741	-0.88702
-8.7743	-11.733	-0.88403
0.72378	-3.8453	-0.88105
-8.1246	-12.623	-0.87806
2.2941	-4.2168	-0.87507
19.186	7.5081	-0.87208
0.46959	-9.6827	-0.8691
-6.4709	-14.358	-0.86611
-2.0031	-10.721	-0.86312
-5.4717	-12.797	-0.86014
-6.8975	-10.934	-0.85715
-8.8628	-10.44	-0.85416
3.3338	-1.1492	-0.85117
4.1798	-3.3554	-0.84819
9.2956	-0.48666	-0.8452
2.0801	-7.5638	-0.84221
13.517	-1.7114	-0.83923
3.2462	-10.344	-0.83624
-1.1428	-14.459	-0.83325
2.6044	-10.79	-0.83026
-0.93753	-13.486	-0.82728
-5.8748	-14.429	-0.82429
5.906	-9.4226	-0.8213
-6.4371	-14.21	-0.81832
-0.65169	-10.297	-0.8153
-8.311	-13.83	-0.8121
18.719	3.6572	-0.80749
10.712	-2.2375	-0.80702
-2.4976	-12.479	-1.0606
-9.4016	-17.012	-2.8004
-8.2134	-15.797	-2.7594
-19.63	-23.542	-2.807
6.1133	1.0629	-2.79
-8.7028	-13.926	-2.7891
6.1824	-0.3675	-2.7784
1.2891	-5.266	-2.7995
6.6286	-3.5016	-1.7682
1.3224	-7.8492	-1.7972
6.6564	-6.1945	-1.7739
1.5941	-10.495	-1.7701
-11.228	-21.7	-1.7675
-5.0344	-16.528	-1.7646
12.48	-2.0647	-1.7616
3.9706	-9.133	-1.7586
8.2445	-7.7877	-1.7556
3.3338	-9.5038	-1.7526
10.63	-4.6277	-1.7496
-4.9656	-17.05	-1.7466
-7.8126	-17.337	-1.7436
-4.351	-12.663	-1.7407
0.72849	-9.5596	-1.7377
-12.935	-16.731	-1.7347
-10.1	-13.381	-1.7317
10.683	-0.64734	-1.7287
5.4279	-3.5251	-1.7257
-5.217	-12.72	-1.7227
0.99795	-8.2862	-1.7197
7.1403	-5.1054	-1.7168
-7.7166	-18.342	-1.7138
-1.2312	-10.818	-1.7108
0.54799	-9.2047	-1.7078
-7.4068	-14.797	-1.7048
-9.6165	-14.441	-1.7018
-13.165	-16.396	-1.6988
5.5631	-2.5059	-1.6959
0.03625	-7.8419	-1.6928
2.5409	-6.7265	-1.6899
-8.5128	-14.639	-1.6885
14.167	-0.16478	-1.7047
6.8024	-5.7361	-1.5437
-13.485	-20.001	-2.7353
5.7661	-7.1308	-2.6834
-3.4912	-12.196	-2.6703
-17.331	-19.754	-2.6688
-2.2249	-8.4625	-2.666
-10.957	-13.894	-2.663
-1.2714	-5.8913	-2.66
3.5966	0.010311	-2.657
5.3861	-2.9321	-2.654
-0.167	-8.9736	-2.6511
12.864	0.61853	-2.6347
-7.2969	-17.458	-1.5958
-1.3651	-12.499	-1.664
0.79774	-10.499	-1.6382
-13.391	-20.305	-1.6358
-3.4898	-11.84	-1.6332
-2.2762	-10.375	-1.6302
1.4092	-6.6635	-1.6266
-13.264	-18.508	-1.6241
0.81699	-6.4262	-1.5944
-0.21248	-6.5607	-0.82812
-5.9264	-12.727	-0.55921
-13.033	-13.432	-0.61051
-11.254	-15.51	-0.61021
-8.7687	-8.2833	-0.60605
-17.117	-18.245	-0.60325
1.2321	0.65358	-0.60025
2.4411	-0.056368	-0.5973
10.949	6.4751	-0.59425
5.1548	-2.0483	-0.59002
0.47135	-6.6055	-0.68766
6.0538	-3.8696	-1.4272
-4.0267	-11.984	-1.5976
0.23655	-6.5128	-1.5824
0.22033	-7.1053	-1.5756
-12.923	-16.685	-1.5733
5.492	-1.5516	-1.5704
4.3842	-3.7823	-1.5674
6.0283	-3.4955	-1.5644
-12.012	-19.159	-1.5614
-2.2966	-11.948	-1.5584
-4.1087	-13.817	-1.5554
-5.6201	-12.433	-1.5525
-3.2699	-8.0032	-1.5495
1.6882	-4.7078	-1.5465
-4.2868	-9.833	-1.5435
12.779	3.8569	-1.5405
-10.262	-14.473	-1.5375
11.771	0.0021512	-1.5345
3.1674	-6.0042	-1.5316
-13.875	-18.501	-1.5286
-0.66091	-9.8094	-1.5256
-2.2389	-7.0258	-1.5226
-1.8949	-8.7994	-1.5196
8.9721	0.36596	-1.5166
-11.932	-17.779	-1.5136
13.877	2.8602	-1.5106
9.8305	-1.5883	-1.5077
-5.0837	-14.808	-1.5047
-11.318	-19.395	-1.5017
-4.7995	-11.028	-1.4987
-6.3009	-12.469	-1.4957
-6.6825	-9.407	-1.4927
-4.5737	-11.275	-1.4897
9.1199	1.459	-1.4867
4.1263	-5.0398	-1.4838
1.7898	-8.1689	-1.4808
15.032	1.2957	-1.4778
-10.016	-18.805	-1.4748
-1.1312	-12.398	-1.4718
-3.4918	-12.972	-1.4688
-8.4974	-15.4	-1.4658
-8.3418	-13.072	-1.4628
-5.5345	-9.4776	-1.4599
-3.6361	-8.647	-1.4569
5.2831	-2.2185	-1.4539
3.7336	-3.3353	-1.4509
-0.7203	-8.4742	-1.4479
-5.4811	-13.24	-1.4449
0.039291	-8.9125	-1.4419
-6.8539	-12.696	-1.439
-22.54	-25.324	-1.436
-10.803	-12.435	-1.4329
-3.9613	-6.2137	-1.4298
-4.1212	-8.2504	-1.4295
-14.024	-14.035	-1.4184
3.2392	-4.5861	-1.3294
17.63	5.0933	-2.5724
-2.2695	-10.131	-2.356
14.695	0.062154	-2.4187
-1.0844	-10.588	-2.4096
-12.897	-20.285	-2.406
-7.7021	-13.845	-2.4029
-16.886	-19.169	-2.4002
-7.2879	-9.8021	-2.3971
-5.4157	-6.5204	-2.3941
-7.8602	-7.8435	-2.3912
0.46005	-1.8508	-2.3882
2.2692	-3.2185	-2.3852
7.6887	2.4888	-2.3822
0.19639	-6.1951	-2.3792
-8.5913	-14.955	-2.3762
-5.4333	-10.572	-2.3732
-1.9046	-5.64	-2.3702
-10.425	-12.032	-2.3673
1.9848	-1.4595	-2.3643
-2.1558	-6.5872	-2.3613
6.6068	-1.1919	-2.3583
-1.1993	-7.5812	-2.3553
19.5	5.2072	-2.3523
2.0343	-8.422	-2.3493
18.402	1.0159	-2.3464
-0.58533	-15.326	-2.3434
4.265	-8.5171	-2.3404
-5.8091	-17.038	-2.3374
-5.9737	-13.857	-2.3344
-7.3394	-12.38	-2.3314
-1.561	-7.3158	-2.3284
-0.87116	-6.6596	-2.3254
3.1641	-1.7753	-2.3225
3.8545	-3.8121	-2.3195
-2.9297	-8.713	-2.3165
-11.69	-15.71	-2.3135
-4.1347	-9.0238	-2.3105
-12.506	-13.989	-2.3075
-3.7059	-2.7997	-2.3045
-7.0003	-5.046	-2.3015
3.2925	1.2631	-2.2986
1.0001	1.5104	-2.2956
5.6975	2.8293	-2.2924
11.077	7.9601	-2.2899
2.4975	-3.3488	-2.3103
-4.6762	-11.049	-3.3091
9.3261	-4.4111	-3.2744
-4.9175	-9.9579	-3.2759
2.3407	-5.7383	-3.2749
11.981	4.3448	-3.2719
3.1648	-5.6812	-3.2659
-0.089086	-7.0799	-2.3415
-0.61706	-7.4329	-2.2648
-13.177	-18.3	-2.2549
-6.9084	-12.124	-2.2577
-4.8423	-7.7994	-2.2536
0.40447	-3.056	-2.2508
5.7281	0.59257	-2.2478
1.1588	-1.0933	-2.2448
9.7549	4.8837	-2.2418
5.9915	-0.53847	-2.2388
-10.66	-14.172	-2.2358
3.3785	-2.7249	-2.2328
5.5443	-1.6866	-2.2299
3.8639	-5.0078	-2.2269
-4.4005	-10.668	-2.2239
8.8223	1.6195	-2.2209
10.969	3.3552	-2.2179
-2.4622	-8.0748	-2.2149
0.50519	-6.4454	-2.2119
0.98463	-5.4173	-2.2089
-20.127	-21.36	-2.206
-2.0592	-3.3911	-2.203
-8.1748	-7.6469	-2.1999
2.6104	2.2893	-2.1975
-12.043	-10.06	-2.1942
2.6617	2.0033	-2.2808
12.227	9.9668	-1.1993
0.88589	-1.3031	-1.1866
-11.064	-11.79	-1.1824
3.9668	-1.1462	-1.1791
-0.82786	-1.6637	-1.1761
6.5136	1.2039	-1.1731
-10.099	-8.678	-1.1701
13.038	11.69	-1.1671
4.1134	1.5548	-1.1641
-12.003	-13.22	-1.1612
-4.5126	-5.282	-1.1582
4.7135	1.8262	-1.1552
-12.013	-10.462	-1.1522
5.5277	2.5012	-1.1492
1.1393	0.2981	-1.1462
-3.6664	-2.702	-1.1432
16.587	11.327	-1.1402
16.233	9.8617	-1.1373
-3.1806	-8.5625	-1.1343
11.99	3.6332	-1.1313
5.9756	-2.1002	-1.1283
-7.8136	-12.711	-1.1253
-0.30103	-4.3871	-1.1223
-8.5983	-9.852	-1.1193
-11.392	-8.1968	-1.1163
-6.695	-4.3439	-1.1134
-1.8818	-0.11795	-1.1104
12.011	11.969	-1.1074
5.6079	6.0206	-1.1044
4.9379	5.0836	-1.1014
6.7994	4.2836	-1.0984
-3.1993	-3.9907	-1.0954
-7.9904	-8.3051	-1.0924
1.8958	2.044	-1.0895
-11.877	-8.6799	-1.0865
1.8824	3.4477	-1.0835
4.8789	5.4114	-1.0805
-5.3506	-0.038401	-1.0775
-7.0025	-0.79411	-1.0745
-5.3632	0.901	-1.0715
-3.981	2.3687	-1.0686
-6.8028	0.70996	-1.0656
-17.46	-9.2075	-1.0626
-10.119	-0.59387	-1.0596
-19.121	-12.18	-1.0566
-1.2713	9.5826	-1.0536
-7.4179	2.5328	-1.0506
-14.104	-4.9958	-1.0476
-12.001	-0.54329	-1.0447
-6.0537	3.1563	-1.0417
-8.4664	0.31492	-1.0387
-8.3559	1.0487	-1.0357
1.9236	10.282	-1.0327
-3.2971	4.736	-1.0297
32.111	31.641	-1.0267
7.457	8.5351	-1.0237
6.314	5.7609	-1.0208
16.754	12.786	-1.0178
-2.3965	-2.3485	-1.0148
8.093	6.1041	-1.0118
-10.766	-7.387	-1.0088
4.7334	6.2024	-1.0058
-3.9322	0.83238	-1.0028
-2.1746	4.782	-0.99985
4.99	9.9161	-0.99686
10.393	15.859	-0.99387
4.1952	8.7799	-0.99089
31.149	29.396	-0.9879
5.8238	6.5793	-0.98491
21.553	16.84	-0.98192
11.922	8.9058	-0.97894
-5.3454	-4.7191	-0.97595
9.065	9.3185	-0.97296
1.4153	5.2651	-0.96998
7.4365	10.89	-0.96702
-15.645	-8.1725	-0.96394
24.287	25.937	-0.96098
11.758	13.318	-0.95976
2.5272	8.2506	-0.91391
27.438	23.989	-0.78491
-6.0539	-1.8802	-0.58441
0.31882	2.2533	-0.32435
12.658	16.35	-0.01669
0.84368	5.1601	0.32663
6.0395	13.985	0.69365
0.52951	8.0284	1.0724
-7.0865	1.489	1.451
-6.9224	0.88101	1.8174
-3.7615	5.0901	2.1597
18.68	23.067	2.466
-0.47763	11.154	2.7243
12.36	22.931	2.9226
-0.33813	9.4757	3.049
1.5318	11.332	3.0922
-8.7485	2.2479	3.0922
15.451	24.118	3.0957
6.0374	17.68	3.0988
12.103	19.603	3.1017
5.2672	16.401	3.1049
8.5879	14.218	3.1075
0.53371	9.6156	3.1187
2.5415	15.23	3.0288
4.5244	14.986	4.1337
-2.1242	13.045	4.1018
2.3907	16.762	4.1283
5.6762	21.252	4.1262
21.827	37.671	4.1263
7.8046	19.245	4.0753
-4.8512	10.707	5.0071
0.49019	15.313	5.1361
1.3433	15.421	5.1404
-13.571	2.4657	5.1435
0.28844	14.224	5.1465
21.336	30.002	5.1495
7.9158	17.267	5.1525
1.485	10.989	5.1555
-3.4401	11.375	5.1585
2.6692	12.424	5.1615
2.0864	12.68	5.1644
-0.71988	10.633	5.1674
10.024	22.632	5.1704
3.4105	14.779	5.1734
7.538	20.806	5.1764
-1.98	12.448	5.1794
9.438	20.8	5.1824
-5.6331	8.7447	5.1854
4.6339	19.481	5.1883
11.079	24.303	5.1913
22.099	33.12	5.1943
4.1798	14.96	5.1973
-2.2223	13.433	5.2003
8.5701	21.047	5.2033
3.3811	16.342	5.2063
4.9004	17.012	5.2093
8.0791	23.152	5.2122
0.6792	14.214	5.2152
-8.6086	5.1381	5.2182
-11.282	4.8522	5.2212
9.7003	21.82	5.2242
-0.49483	15.224	5.2272
-0.55784	16.86	5.2302
-6.5628	9.38	5.2331
13.737	25.104	5.2361
4.638	18.155	5.2391
-1.6808	12.599	5.2421
18.297	29.542	5.2451
-3.301	11.871	5.2481
-8.341	5.0871	5.2511
9.6445	24.191	5.2541
-0.68764	14.935	5.257
5.1105	20.652	5.26
0.74005	18.384	5.263
-10.322	10.401	5.266
-4.129	16.688	5.269
3.4073	21.412	5.272
0.56224	21.705	5.275
7.5405	26.509	5.278
8.7332	28.921	5.2809
1.2759	18.536	5.2839
2.8945	22.299	5.2869
3.7891	19.991	5.2899
-1.1781	16.985	5.2929
3.1275	21.492	5.2959
-4.3054	15.119	5.2989
-6.1921	7.3059	5.3019
-1.4487	12.521	5.3048
-9.9725	6.472	5.3078
