# Supplementary material for: Applying time-frequency analysis to assess cerebral autoregulation during hypercapnia
Source: PLoS One. 2017 Jul 27;12(7):e0181851. doi: 10.1371/journal.pone.0181851 (PMC5531479; doi:10.1371/journal.pone.0181851)
Supplement: S1 Dataset — Database of physiological signals registered in 50 volunteers during normocapnia and hypercapnia. (ZIP) [file pone.0181851.s001.zip › h35.csv]

ABP_smoothed_fluctuations[mmHg]	CBFV_smoothed_fluctuations[cm/s]	EtCO2[mmHg]
0.49623	-2.5427	-0.57747
-1.0887	-4.5973	-0.56302
-1.9871	-5.784	-0.5523
-1.0668	-5.0108	-0.60783
1.0099	-3.2494	-0.61496
2.1466	-3.0364	-0.33589
1.8471	-4.1497	0.10412
0.62187	-4.7635	0.37704
-1.1029	-4.6043	0.44171
-2.9117	-4.3826	0.44488
-3.7321	-3.8929	0.44664
-2.3663	-2.3806	0.44846
0.60657	0.57671	0.45037
3.8799	4.5046	0.45224
5.9445	6.7156	0.4541
5.9865	5.8007	0.45597
4.6358	3.6485	0.45785
2.8027	1.9137	0.45972
1.5964	1.0867	0.46159
1.5608	1.0645	0.46346
2.3395	1.0548	0.46533
3.1862	0.44472	0.4672
3.1421	-1.0865	0.46907
2.0398	-2.9193	0.47095
0.23181	-3.935	0.47281
-1.8185	-4.2361	0.47468
-3.5558	-4.6567	0.47657
-4.1845	-4.8597	0.47843
-2.9972	-3.961	0.48026
-0.51969	-2.0246	0.4822
2.2285	0.47274	0.48422
4.0156	2.8065	0.48568
4.0298	3.955	0.48712
2.2037	2.5874	0.4909
-0.21044	-0.024635	0.49331
-0.80388	-0.09804	0.48673
0.26646	1.7736	0.49541
1.519	2.8871	0.52954
2.6146	3.1479	0.46671
3.4114	2.9335	0.23373
3.5882	2.2597	-0.078733
2.7592	0.96055	-0.36305
0.47151	-1.3671	-0.51667
-2.7326	-4.2017	-0.51601
-4.4753	-5.2871	-0.48236
-3.7868	-3.871	-0.48332
-1.9658	-1.5854	-0.48855
0.048334	0.37372	-0.48513
1.7732	1.4074	-0.48154
2.5889	1.6047	-0.48016
1.8624	1.479	-0.47872
0.11458	1.064	-0.47671
-1.354	0.21447	-0.47475
-1.2258	0.047626	-0.47293
1.1626	1.6206	-0.47107
3.9777	3.3456	-0.46918
5.6682	3.8777	-0.46731
6.2756	3.4579	-0.46544
5.8147	2.2041	-0.46357
4.0765	-0.10769	-0.4617
1.7704	-2.5739	-0.45983
0.62657	-3.0814	-0.45796
1.3139	-1.5946	-0.45609
3.4368	0.26372	-0.45422
5.3741	1.1274	-0.45235
5.4098	0.10093	-0.45047
3.7766	-2.0628	-0.4486
1.3364	-4.1576	-0.44673
-0.80745	-5.1869	-0.44486
-1.6713	-4.4804	-0.44299
-1.1542	-2.5173	-0.44112
0.2218	-0.38284	-0.43925
1.0296	0.16089	-0.43738
0.63686	-1.1946	-0.43551
-0.05645	-2.198	-0.43364
-0.58748	-1.7338	-0.43176
-1.6689	-1.4723	-0.42989
-3.621	-2.5853	-0.42802
-5.0807	-3.615	-0.42615
-4.8945	-3.1765	-0.42428
-3.5634	-1.6897	-0.42241
-1.8993	-0.047182	-0.42054
-0.69881	0.61469	-0.41867
-0.32789	0.089937	-0.4168
-0.42423	-0.20209	-0.41493
-0.73711	0.50005	-0.41306
-1.4326	1.0877	-0.41118
-2.4007	0.67068	-0.40931
-2.7467	-0.49142	-0.40744
-2.239	-1.9215	-0.40557
-1.7412	-3.0847	-0.4037
-1.783	-3.7384	-0.40183
-2.4575	-3.9558	-0.39996
-3.7913	-4.0966	-0.39809
-5.7347	-4.8799	-0.39622
-7.3489	-5.78	-0.39435
-6.3294	-4.2747	-0.39247
-2.6164	-0.27424	-0.3906
1.4301	3.6498	-0.38873
4.3632	6.0604	-0.38686
5.4698	6.4266	-0.38499
4.6984	5.1015	-0.38312
2.5128	2.9633	-0.38125
0.59103	1.0604	-0.37938
0.69197	0.28328	-0.37751
1.864	0.32171	-0.37564
2.6615	0.50748	-0.37376
2.5726	0.20589	-0.37189
1.375	-1.0729	-0.37002
-0.79333	-3.4396	-0.36815
-3.5971	-6.5549	-0.36628
-6.0761	-8.3108	-0.36441
-7.2609	-6.8984	-0.36254
-7.0452	-4.6017	-0.36067
-5.7166	-3.5684	-0.3588
-3.9192	-1.6957	-0.35693
-2.2958	1.9078	-0.35506
-1.3539	4.1471	-0.35318
-1.4168	3.1895	-0.35131
-2.4208	1.187	-0.34944
-4.0648	0.29543	-0.34757
-5.3442	0.55646	-0.3457
-5.2647	1.6912	-0.34383
-3.5702	4.176	-0.34196
-0.62761	7.5	-0.34009
2.2451	8.5862	-0.33822
4.2295	6.7891	-0.33635
5.3115	4.9692	-0.33447
5.3967	4.0182	-0.3326
4.2452	2.2454	-0.33073
2.3172	-0.66026	-0.32886
1.1167	-2.7331	-0.327
1.3053	-2.8613	-0.32513
2.2849	-1.3979	-0.32322
3.5937	0.61757	-0.32135
4.9377	1.8041	-0.31967
5.89	1.8547	-0.31774
6.0055	1.0386	-0.31511
5.2048	-0.087412	-0.3134
3.623	-0.89986	-0.31425
1.8578	-1.2961	-0.31155
0.72878	-1.3348	-0.29985
0.9184	-0.28575	-0.30738
2.5425	2.1496	-0.34057
3.8714	3.4405	-0.27305
3.7137	2.1018	-0.029463
2.9597	0.31793	0.28897
2.1786	-0.46076	0.56859
0.65398	-1.4173	0.71934
-1.6721	-3.1289	0.72211
-2.9816	-4.0124	0.71175
-2.4824	-3.5378	0.73255
-1.3598	-3.2283	0.65862
-0.54247	-3.5461	0.4424
-0.46697	-3.5604	0.14303
-1.2984	-3.1925	-0.1488
-2.8504	-3.6523	-0.30741
-4.3491	-4.9108	-0.30249
-4.1149	-4.7299	-0.26765
-1.9481	-2.6359	-0.26986
0.46197	-0.5243	-0.27571
2.1151	0.82655	-0.27226
2.6837	1.6558	-0.26819
2.0035	1.7776	-0.26667
0.07157	0.64693	-0.26543
-2.1394	-0.9749	-0.26347
-2.6591	-0.94767	-0.26146
-1.207	0.98774	-0.25962
0.98305	3.4105	-0.25778
2.8028	5.2105	-0.2559
3.3296	5.5474	-0.25402
2.3805	4.1645	-0.25215
0.20243	1.2193	-0.25028
-2.0727	-1.4883	-0.24841
-2.8265	-1.3016	-0.24654
-1.9238	1.0669	-0.24467
-0.26291	2.847	-0.2428
1.2537	3.3744	-0.24093
1.828	2.9436	-0.23905
1.324	1.8122	-0.23718
-0.072409	0.24581	-0.23531
-1.6315	-1.1811	-0.23344
-2.3076	-1.7184	-0.23157
-1.7318	-1.0577	-0.2297
-0.10424	0.66208	-0.22783
1.983	2.3675	-0.22596
3.807	2.7533	-0.22409
5.1024	2.2246	-0.22222
5.7676	1.7963	-0.22035
5.4014	1.3243	-0.21848
3.4967	0.028096	-0.2166
1.0505	-1.4018	-0.21473
0.25919	-1.1094	-0.21287
1.0851	0.3775	-0.211
1.8824	0.91489	-0.20907
2.0676	0.52687	-0.20718
1.7173	0.49563	-0.20554
0.76352	0.63617	-0.20379
-0.96011	-0.45234	-0.20118
-2.5417	-1.9977	-0.19894
-1.9305	-0.84228	-0.20002
0.83726	2.8374	-0.198
4.014	6.1885	-0.16895
6.5039	8.0868	-0.010899
7.6058	8.2935	0.37201
6.9751	6.5725	0.76556
4.6864	3.0676	0.87861
2.6947	0.60752	0.81666
2.9951	1.7965	0.8015
4.2787	3.3095	0.82128
4.9094	2.1233	0.82531
4.6227	-0.16885	0.82205
3.3753	-1.9712	0.82315
1.1661	-3.3766	0.82645
-1.8138	-4.5663	0.82864
-4.6632	-5.085	0.83016
-6.3421	-4.4226	0.83198
-5.9288	-2.4301	0.83392
-3.6294	0.29157	0.83575
-1.9577	1.749	0.83771
-2.2731	1.1769	0.83976
-3.4112	0.26027	0.84132
-4.4423	0.16144	0.84242
-5.8257	-0.14165	0.84499
-7.8651	-1.573	0.84964
-8.916	-2.7033	0.84901
-7.3949	-1.8637	0.841
-4.4463	0.62868	0.85568
-1.6845	3.738	0.87557
0.02302	5.8197	0.712
0.22042	5.6986	0.26417
-0.59159	4.2773	-0.14113
-1.651	2.7791	-0.20698
-2.0028	1.8764	-0.12745
-1.0577	1.9438	-0.1177
0.70767	2.935	-0.13641
2.495	4.261	-0.1354
3.2307	4.4737	-0.12774
2.2898	2.9004	-0.12544
0.030194	0.64748	-0.12512
-2.5732	-1.0047	-0.12336
-3.4099	-0.89229	-0.12111
-1.8279	1.0293	-0.11925
0.077323	2.9355	-0.11747
1.1343	3.6801	-0.11559
1.5249	3.1136	-0.11369
1.1107	1.4796	-0.11182
-0.68148	-0.57217	-0.10996
-3.074	-2.2054	-0.10809
-3.5662	-2.4254	-0.10622
-2.0373	-1.5219	-0.10434
-0.72474	-0.99701	-0.10248
-0.55692	-1.5118	-0.10061
-1.3012	-2.9826	-0.098728
-2.5953	-4.8392	-0.096849
-3.9444	-5.8779	-0.095
-4.5382	-5.1744	-0.093156
-2.997	-2.4675	-0.091196
0.5249	1.3347	-0.089246
3.6316	3.8221	-0.08777
4.9083	3.9324	-0.086192
4.1923	2.1832	-0.0829
2.0484	-0.34477	-0.079834
-0.13777	-1.9902	-0.083073
-1.4045	-2.0963	-0.084345
-1.4574	-1.3784	-0.060102
-0.90319	-0.9435	-0.051246
-1.0158	-2.0465	-0.14928
-2.0842	-4.305	-0.3638
-3.6217	-6.0814	-0.63975
-5.2175	-6.548	-0.90615
-6.6184	-6.2666	-1.0684
-7.5755	-5.844	-1.0785
-7.8013	-5.5849	-1.0614
-7.1423	-5.5545	-1.1158
-6.0049	-5.1357	-1.0848
-4.9335	-3.8023	-0.79692
-4.4722	-2.7122	-0.39191
-5.0994	-3.5415	-0.1227
-6.1854	-5.3385	-0.047196
-6.2392	-5.1091	-0.061104
-5.006	-2.8329	-0.065981
-3.3884	-1.1932	0.022348
-1.9337	-0.81794	0.22558
-0.88684	-0.70102	0.51585
-0.68102	-0.69013	0.81469
-1.9563	-1.6171	0.98973
-4.2479	-3.1696	0.99655
-5.0278	-2.826	0.9595
-3.2028	0.26347	0.9607
-0.68289	3.4875	0.97246
1.0785	4.8753	0.97388
1.9067	4.1199	0.97445
1.7981	1.7159	0.97995
0.88684	-0.10749	0.97864
-0.53954	0.44219	0.96541
-1.5791	1.7358	0.98011
-1.4622	1.6578	1.0394
-0.8107	0.41101	0.99806
-0.48732	-1.2081	0.72084
-0.62393	-2.6555	0.34814
-1.1231	-3.5049	0.094222
-1.8758	-3.8683	0.0033943
-2.755	-4.2347	-0.0039163
-3.1351	-4.2287	0.0051022
-1.6843	-2.2272	-0.013424
1.6307	1.7712	-0.03867
4.7605	5.1255	0.046229
6.235	6.1891	0.28717
5.8558	5.3614	0.5975
4.1653	3.6556	0.87842
3.0223	2.9682	1.0328
3.3822	3.8741	1.0375
4.2035	4.2914	1.0055
4.5623	3.2027	1.0063
4.054	1.6826	1.0188
2.4919	0.42674	1.0232
0.09802	-1.1867	1.0214
-2.7383	-3.6243	1.0189
-5.0771	-5.5967	1.0231
-5.9878	-5.5958	1.0376
-5.7612	-4.354	1.0331
-5.1322	-3.3445	0.96743
-4.5287	-3.0272	0.79898
-4.2494	-3.4535	0.49914
-4.4468	-4.3641	0.17219
-5.1703	-5.3059	-0.0016071
-5.8075	-5.4811	0.010713
-4.8714	-3.6504	0.043214
-2.1121	-0.014414	0.028289
0.6016	2.8306	0.0792
2.2299	3.3892	0.13882
3.0669	1.9005	-0.089031
3.2811	-0.67691	-0.61916
2.707	-2.449	-1.0029
1.5777	-2.544	-1.0112
0.95409	-2.2539	-0.92471
1.1458	-2.4447	-0.92494
1.1496	-2.9226	-0.9457
0.50891	-3.5509	-0.94361
-0.33801	-4.3945	-0.93534
-1.1769	-5.422	-0.93388
-2.5013	-6.3286	-0.93269
-4.6954	-6.7807	-0.92534
-6.7571	-6.5253	-0.92477
-7.3105	-5.4205	-0.9447
-6.4596	-4.0085	-0.93987
-5.0391	-3.0992	-0.84162
-3.6841	-2.7595	-0.64276
-2.9079	-2.6623	-0.37135
-2.9834	-2.9857	-0.091144
-3.9099	-4.4882	0.093872
-5.3853	-7.1897	0.12477
-6.2168	-8.7174	0.089296
-5.3902	-7.0205	0.080735
-3.4291	-3.4844	0.092232
-1.2688	-0.26244	0.096925
0.18877	1.1491	0.096141
0.23271	-0.17711	0.09679
-0.81351	-2.8347	0.099248
-2.2646	-4.6631	0.10166
-3.4726	-4.7139	0.10346
-3.8306	-3.112	0.10516
-3.081	-0.38017	0.10705
-1.4535	2.4704	0.10896
0.33484	4.3846	0.11083
1.1089	4.3366	0.11268
0.59692	2.3969	0.11453
-0.44333	-0.14571	0.11645
-1.2378	-1.87	0.11838
-1.0894	-1.2128	0.12016
0.28821	2.3099	0.12178
1.798	5.4057	0.12391
2.4091	5.231	0.12676
2.5672	4.0636	0.12804
2.9111	4.8311	0.12637
2.9512	6.4213	0.12971
2.0732	6.676	0.14393
1.7942	6.9192	0.13553
3.6525	8.9154	0.09184
5.5514	10.163	0.15495
5.4816	8.4883	0.42546
4.4792	5.9617	0.76234
3.6889	4.6816	1.0113
2.4643	3.7644	1.1424
0.23801	2.1988	1.1669
-1.0658	1.8805	1.1489
0.16407	4.2626	1.1474
2.1588	6.6101	1.1547
3.3611	6.9804	1.157
4.1623	7.0121	1.1574
4.7062	7.6406	1.1591
3.8883	6.8958	1.1614
1.573	3.955	1.1633
0.70346	2.2252	1.165
2.4839	3.3393	1.1668
4.2972	4.7254	1.169
4.6791	5.1147	1.1712
3.9187	5.1853	1.1717
2.5274	5.2472	1.1729
1.1765	5.1566	1.1801
0.90943	5.9099	1.181
2.758	9.0062	1.1605
5.5537	12.601	1.1861
7.6018	14.177	1.2659
8.5529	13.716	1.0887
8.325	12.12	0.53446
6.7983	11.25	0.12658
4.621	11.674	0.13914
3.7746	11.396	0.21673
4.3464	10.123	0.20129
4.5623	9.2225	0.20006
3.8147	7.7812	0.35137
2.1497	4.3131	0.74487
-0.052892	0.34415	1.151
-2.3072	-1.9176	1.2823
-4.1764	-2.7975	1.2214
-5.2765	-3.5189	1.1895
-5.4678	-3.557	1.2085
-4.8275	-1.9656	1.217
-3.955	0.091826	1.2139
-3.4511	1.1076	1.214
-3.1778	1.0706	1.2173
-2.9259	0.41479	1.2197
-3.3165	-0.24547	1.2213
-5.0037	-0.30169	1.223
-6.5637	0.30618	1.2249
-6.1344	1.4579	1.2269
-4.118	3.3227	1.2287
-1.6859	5.4234	1.2305
-0.24231	5.529	1.2325
-0.24282	3.3781	1.2346
-0.43223	2.5837	1.2359
-0.099215	4.7698	1.2368
0.022002	6.7554	1.2408
-0.29099	7.0472	1.2458
0.23165	9.0762	1.2376
2.2366	13.935	1.2347
5.1786	18.673	1.2881
7.7088	20.81	1.2705
8.3682	18.908	0.99534
7.8072	14.824	0.61293
7.2218	11.277	0.36513
6.2264	8.6177	0.26645
4.0214	6.2788	0.24436
1.5389	3.9334	0.25767
0.21324	1.4253	0.27865
-0.44062	-1.0699	0.27049
-1.4853	-3.2981	0.19432
-3.1193	-5.2814	0.019362
-5.1898	-7.1117	-0.27452
-7.2496	-8.3383	-0.59578
-8.6368	-8.1212	-0.77053
-9.1129	-6.6746	-0.76222
-8.9882	-5.5632	-0.71229
-8.4841	-5.345	-0.70676
-7.6135	-4.7438	-0.71933
-6.5222	-2.8477	-0.72161
-5.9069	-0.6845	-0.71605
-6.3494	0.53618	-0.71134
-6.6403	1.5173	-0.71074
-5.101	3.5504	-0.71352
-2.4057	6.0151	-0.7086
0.0012553	7.5688	-0.66885
1.7287	7.2553	-0.50945
2.7196	4.5558	-0.16316
2.9727	1.0208	0.20731
2.5402	-1.1033	0.36586
1.8966	-1.3668	0.32959
1.7781	-0.62275	0.28946
2.2418	0.14689	0.30155
2.8186	-0.014125	0.31409
3.2935	-0.80326	0.31321
3.6174	-1.136	0.31161
3.5352	-0.81931	0.31388
2.614	-0.47443	0.31686
1.2414	0.087278	0.31872
1.1164	2.3763	0.32031
2.6975	6.042	0.32218
4.2274	7.533	0.32413
4.8484	5.7611	0.326
5.1395	3.2247	0.32784
5.3312	1.574	0.32971
4.8368	0.45785	0.33159
3.4128	-0.48097	0.33346
2.175	-0.94197	0.33533
1.9511	-0.79225	0.33721
1.9659	-0.75569	0.33907
1.4625	-1.3731	0.34094
0.61836	-2.1552	0.34281
-0.24208	-2.4728	0.34472
-1.0208	-2.1008	0.34659
-1.6941	-0.9987	0.34835
-1.8865	0.75111	0.35021
-1.0269	2.9397	0.35247
0.53374	4.9261	0.35443
1.8295	5.8195	0.35487
2.332	5.4917	0.35595
1.8864	4.4351	0.36228
0.82601	3.3646	0.36785
0.085034	3.235	0.35399
0.17162	4.1056	0.34478
0.97482	4.88	0.41275
2.0515	5.0523	0.45453
2.6881	4.7699	0.20356
2.5415	4.2228	-0.29229
1.6915	3.6185	-0.6365
0.55142	3.1615	-0.66516
0.019534	3.0532	-0.60923
0.47866	3.6768	-0.61035
1.4644	5.6413	-0.62194
2.5611	8.1763	-0.61832
3.4759	9.0291	-0.6138
3.6303	7.6028	-0.61331
2.1243	5.3465	-0.60843
-0.55131	3.2883	-0.60259
-1.8182	1.6303	-0.61691
-0.93915	0.36775	-0.62535
0.40879	-0.67366	-0.55252
1.2644	-1.7145	-0.51314
1.4431	-3.0013	-0.78208
0.73187	-4.6156	-1.2867
-1.0948	-6.4337	-1.5987
-3.018	-7.4374	-1.612
-2.8382	-5.8468	-1.5786
-0.84909	-2.7239	-1.5861
0.94964	-0.97803	-1.592
2.087	-1.0672	-1.5874
2.9036	-2.0895	-1.5832
3.0361	-3.3687	-1.5819
1.755	-4.3669	-1.5807
0.41839	-4.0791	-1.5787
1.6724	-1.3999	-1.5767
5.0387	2.4619	-1.5749
8.5568	5.2988	-1.573
10.884	5.7929	-1.5711
11.145	3.2643	-1.5692
9.6925	-1.3373	-1.5674
7.2713	-6.5138	-1.5655
4.8654	-10.307	-1.5636
3.3323	-11.28	-1.5618
2.6524	-10.879	-1.5599
2.472	-10.86	-1.558
2.083	-11.291	-1.5562
0.8309	-11.895	-1.5543
-1.2199	-12.591	-1.5524
-3.6691	-13.27	-1.5505
-5.3868	-13.136	-1.5487
-5.2416	-11.443	-1.5468
-4.3069	-9.88	-1.5449
-4.3077	-10.707	-1.5431
-5.1408	-12.993	-1.5412
-5.8627	-14.355	-1.5393
-6.3205	-14.146	-1.5374
-7.2638	-13.705	-1.5356
-8.6627	-13.559	-1.5337
-8.6447	-12.18	-1.5318
-6.4013	-9.0704	-1.5299
-3.9307	-6.5127	-1.5282
-2.7273	-6.0158	-1.5267
-2.4572	-6.6935	-1.5244
-2.6351	-7.5127	-1.5209
-3.1678	-8.203	-1.5189
-4.0625	-8.7086	-1.5216
-4.8778	-8.5586	-1.5231
-4.7104	-6.8611	-1.5086
-2.9879	-3.4581	-1.4943
0.26262	0.57037	-1.5439
4.1272	3.6404	-1.5821
6.735	3.7632	-1.3705
7.4889	0.85434	-0.91752
7.3308	-2.9405	-0.52891
6.9539	-5.8868	-0.41812
6.0432	-7.8643	-0.47059
4.1511	-9.0398	-0.51741
1.7668	-9.3168	-0.50848
0.13659	-8.3934	-0.49093
-0.20809	-6.5657	-0.4896
0.15823	-5.0284	-0.49169
0.64207	-4.6601	-0.48959
0.75208	-5.8065	-0.48676
0.31742	-8.1012	-0.48515
-0.35482	-10.148	-0.4832
-1.0082	-10.794	-0.47993
-1.7719	-10.282	-0.47792
-2.8567	-9.2127	-0.48031
-3.9886	-7.8553	-0.4816
-4.4056	-6.14	-0.46792
-3.5463	-3.7355	-0.45479
-1.244	0.038669	-0.50182
1.8086	4.1817	-0.52505
4.0428	5.869	-0.29049
4.8806	4.3577	0.13993
4.5898	0.68715	0.46197
3.4977	-3.7925	0.55539
1.9759	-7.4027	0.54182
0.33395	-8.8897	0.53462
-1.4024	-8.9514	0.54287
-3.1963	-8.6512	0.54858
-4.0912	-7.3155	0.54906
-2.8418	-3.6015	0.55003
-0.43815	0.69556	0.55232
1.2588	2.6931	0.55438
2.0513	2.6025	0.55613
2.284	1.5934	0.55793
2.069	0.084748	0.55983
1.4241	-1.7906	0.56173
0.30308	-3.7763	0.5636
-1.399	-5.4992	0.56546
-3.2871	-6.3592	0.56733
-3.748	-5.2171	0.56921
-1.6565	-1.3442	0.57108
2.0621	4.4767	0.57294
6.07	10.365	0.57479
9.0276	13.17	0.57675
10.376	12.221	0.57866
10.315	9.3339	0.58019
9.1272	5.7462	0.58181
7.1467	2.0616	0.58467
4.6129	-1.4585	0.58795
1.6081	-5.0788	0.58746
-1.5259	-8.493	0.58381
-3.5958	-9.4692	0.59349
-3.6059	-6.5545	0.61309
-1.6609	-1.7614	0.57172
1.3568	2.7108	0.52557
3.6515	5.4788	0.75317
4.5336	6.2445	1.2306
4.6149	5.8073	1.5831
4.0775	4.4866	1.6504
2.3955	1.838	1.6039
-0.52968	-1.9642	1.5926
-3.2101	-4.5144	1.6089
-4.1243	-3.6112	1.6182
-3.3322	-0.6378	1.6141
-1.4234	2.3482	1.6059
1.0225	5.4131	1.6247
3.4541	8.5057	1.6583
5.3799	10.096	1.5823
6.4546	9.5976	1.3417
6.5862	8.5399	1.0376
5.7422	8.0123	0.77444
3.972	7.412	0.62236
1.7843	6.4098	0.60779
1.0868	6.3643	0.63706
2.807	8.3063	0.63873
5.3291	11.868	0.63472
7.5278	15.529	0.63783
9.0448	16.983	0.64085
9.1603	15.797	0.64225
7.1567	12.764	0.64392
3.7234	9.5496	0.64592
0.36944	7.8385	0.64778
-0.63657	8.3229	0.64971
0.85356	9.7811	0.65159
2.7103	9.6087	0.65299
4.0368	8.7364	0.6552
4.4232	8.816	0.65898
2.9479	7.4688	0.65913
-1.0703	2.2672	0.65405
-6.6662	-4.5162	0.66478
-12.245	-9.6202	0.68817
-15.641	-10.643	0.63174
-16.19	-8.3321	0.60808
-15.489	-7.3108	0.93164
-14.346	-7.5858	0.69905
-13.02	-7.1156	-1.1872
-11.826	-7.2902	-3.5911
-11.253	-9.7605	-5.1893
-12.287	-14.027	-5.9924
-15.311	-19.316	-6.2772
