# Supplementary material for: Applying time-frequency analysis to assess cerebral autoregulation during hypercapnia
Source: PLoS One. 2017 Jul 27;12(7):e0181851. doi: 10.1371/journal.pone.0181851 (PMC5531479; doi:10.1371/journal.pone.0181851)
Supplement: S1 Dataset — Database of physiological signals registered in 50 volunteers during normocapnia and hypercapnia. (ZIP) [file pone.0181851.s001.zip › h36.csv]

ABP_smoothed_fluctuations[mmHg]	CBFV_smoothed_fluctuations[cm/s]	EtCO2[mmHg]
-9.1635	-10.076	-1.5206
-12.889	-13.682	-1.4866
-14.36	-13.893	-1.4436
-12.984	-10.556	-1.4648
-9.7565	-5.6572	-1.4761
-5.8668	-1.537	-1.4757
-2.4528	0.13004	-1.48
-0.37602	-0.35381	-1.4861
-0.40583	-2.5824	-1.4908
-3.1556	-6.4207	-1.4953
-6.9925	-10.152	-1.5001
-8.0717	-10.477	-1.505
-5.5675	-6.3443	-1.5097
-0.96294	0.82366	-1.5145
3.0112	5.5463	-1.5193
4.764	4.9771	-1.5241
5.0413	2.1772	-1.5288
4.2127	-0.84916	-1.5336
2.2219	-3.4416	-1.5389
-1.0142	-6.6059	-1.5435
-5.3281	-11.476	-1.5464
-8.6651	-14.224	-1.5528
-9.054	-11.13	-1.5638
-8.0663	-7.3703	-1.5547
-6.9194	-6.5013	-1.5449
-4.85	-5.7291	-1.6265
-3.1592	-4.9186	-1.6421
-4.8339	-6.6707	-1.2564
-8.8105	-10.553	-0.73089
-11.978	-14.187	-0.55876
-12.974	-14.428	-0.60138
-11.536	-9.9384	-0.60881
-8.6678	-4.6227	-0.60216
-5.521	-0.93877	-0.60894
-3.1391	1.2148	-0.61594
-1.9821	1.5723	-0.61992
-2.1368	-0.32003	-0.62473
-3.5114	-3.6562	-0.6297
-5.7874	-6.8711	-0.6323
-7.3454	-8.1528	-0.63804
-6.4657	-6.3716	-0.65179
-5.2526	-5.127	-0.64692
-6.189	-7.9227	-0.62189
-8.3525	-12.122	-0.70022
-10.233	-14.132	-1.0095
-11.869	-14.28	-1.4333
-14.233	-15.248	-1.708
-16.992	-17.344	-1.7209
-17.151	-15.983	-1.6708
-13.594	-9.6527	-1.6805
-8.6322	-2.54	-1.6954
-3.9126	2.5025	-1.6966
-0.31297	4.3163	-1.6999
1.6465	3.6984	-1.7059
1.7184	1.8102	-1.7109
0.21302	-1.1459	-1.7153
-1.9321	-4.5033	-1.7201
-2.3821	-5.7325	-1.725
-0.44797	-4.1687	-1.7297
1.2746	-2.9464	-1.7345
1.4035	-3.5818	-1.7393
0.2636	-5.3938	-1.7441
-2.1094	-8.323	-1.7488
-5.9239	-12.827	-1.7536
-9.6537	-16.686	-1.7584
-10.607	-15.921	-1.7632
-9.2895	-12.009	-1.768
-7.8002	-9.0464	-1.7727
-6.5224	-7.7666	-1.7776
-5.5755	-7.874	-1.7825
-5.8346	-9.1715	-1.7868
-7.5991	-11.309	-1.7911
-9.9449	-13.593	-1.7984
-11.22	-14.247	-1.8028
-9.647	-11.163	-1.7966
-6.3729	-6.5288	-1.8156
-3.4984	-3.562	-1.8565
-2.3658	-3.305	-1.7552
-3.3786	-5.5136	-1.4605
-5.74	-8.6185	-1.1238
-7.8625	-10.573	-0.87755
-7.7373	-9.2806	-0.80714
-5.7479	-5.7742	-0.84341
-3.5103	-2.6274	-0.85713
-1.794	-1.0573	-0.85266
-0.77383	-1.3055	-0.85692
0.14129	-2.3201	-0.8643
0.80214	-3.4617	-0.86917
-0.14658	-4.9543	-0.87238
-2.7718	-6.938	-0.8768
-5.5367	-9.2341	-0.88602
-6.8266	-9.6769	-0.88922
-5.5009	-5.781	-0.87653
-3.1408	-1.7007	-0.90601
-1.6224	-1.5228	-0.94503
-1.0069	-2.8029	-0.66383
-1.5368	-3.9572	-0.094099
-4.0002	-6.0263	0.17357
-6.7532	-7.3965	0.093461
-6.6697	-4.881	0.052797
-4.3238	-0.46923	0.072674
-1.296	3.0111	0.068226
1.9373	5.595	0.058184
4.5736	6.7967	0.054743
5.5818	5.6254	0.050788
5.5327	3.7073	0.045513
5.1184	2.7445	0.040636
2.9509	0.58009	0.035984
-0.80839	-3.1775	0.031198
-2.3648	-4.1568	0.026388
-1.3795	-2.2542	0.021613
-0.53798	-1.0568	0.016844
0.37593	-0.10243	0.012046
1.811	1.2613	0.0072375
1.8221	0.063261	0.0025527
0.3177	-2.9033	-0.002213
-0.66268	-2.8646	-0.0074645
-2.4392	-2.9859	-0.01181
-6.5514	-7.6345	-0.015033
-8.7743	-10.1	-0.024222
-7.1183	-6.8813	-0.029418
-4.0909	-1.8749	-0.01126
-0.58508	2.7059	-0.059341
3.129	5.7967	-0.10457
6.3299	6.7588	0.26258
8.0704	5.7668	0.79088
7.6084	3.4372	0.95947
5.4487	0.22073	0.9347
3.0561	-2.5342	0.93122
2.96	-1.928	0.93289
4.756	1.0044	0.92623
5.8546	2.3304	0.92063
6.2305	1.8015	0.91649
6.3118	0.42279	0.91175
5.3869	-0.97698	0.90681
2.9127	-2.5977	0.90205
-1.0174	-5.7922	0.89729
-4.0761	-7.9337	0.8925
-3.259	-4.8136	0.88772
-0.25685	0.57701	0.88294
2.9007	4.822	0.87816
5.8608	7.3811	0.87337
7.5246	8.1092	0.86859
6.7991	6.9798	0.86381
4.5093	4.1415	0.85903
2.3553	1.4798	0.85425
2.3537	2.6156	0.84946
3.8051	6.3518	0.84468
4.7837	9.2533	0.8399
4.1704	9.2483	0.83512
2.1394	6.1547	0.83034
0.51739	2.1976	0.82555
-0.5413	-1.2444	0.82077
-2.994	-4.0418	0.81599
-6.2279	-5.4198	0.81121
-6.8615	-3.9607	0.80642
-4.8347	-0.37201	0.80164
-2.1218	3.374	0.79686
1.0344	6.4052	0.79208
4.4395	8.8851	0.78729
7.1511	11.911	0.78254
8.9384	13.673	0.77773
9.9571	11.732	0.77282
10.021	7.9154	0.76832
8.9477	4.5365	0.76389
6.7693	3.0366	0.75764
5.3127	3.4911	0.75266
7.7342	4.6445	0.75464
11.531	6.0615	0.7411
12.844	7.4426	0.71581
12.095	7.6164	0.79262
9.4896	5.4715	1.0428
4.5179	0.59848	1.4418
-0.47566	-3.5994	1.7409
-2.7342	-3.6002	1.7455
-2.2905	-0.70224	1.6974
-0.11184	2.2	1.7054
2.514	2.6417	1.704
4.7483	3.2671	1.6956
6.3506	5.0399	1.6915
7.5565	5.3356	1.6871
7.6651	5.4584	1.682
6.147	6.4788	1.6772
3.6099	6.1334	1.6728
1.6013	5.2158	1.6676
1.5277	6.098	1.6618
2.7964	9.2318	1.6611
4.7097	12.432	1.6537
6.6128	12.69	1.6325
6.9884	12.329	1.6819
5.7052	12.228	1.9125
4.4044	10.085	2.3699
3.1818	6.1778	2.6775
2.3015	2.7196	2.6408
3.1656	2.7989	2.6114
5.0939	5.2291	2.6102
6.768	7.1345	2.5889
7.8474	6.9102	2.6962
9.0586	6.9878	2.586
11.103	10.191	1.8544
12.452	11.975	1.0649
12.49	10.484	0.64783
12.433	9.6404	0.53754
12.103	10.535	0.57239
10.592	12.127	0.58343
8.269	12.845	0.56466
6.7392	12.908	0.55671
9.1122	16.604	0.57321
14.234	22.957	0.54469
18.773	27.702	0.48435
22.574	29.535	0.80358
25.424	29.248	1.7658
26.622	28.477	3.3081
25.661	26.679	4.5511
22.424	23.075	4.7276
17.962	18.791	4.4914
13.83	15.42	4.4798
12.065	14.55	4.5204
12.497	15.149	4.5053
12.677	13.904	4.5148
12.31	12.305	4.4851
11.663	12.284	4.4132
9.939	11.437	4.6128
6.9579	9.0669	4.7129
3.6763	7.6457	3.518
1.847	8.5176	1.8703
2.7911	11.446	1.4123
4.3558	13.625	1.4873
5.5842	14.097	1.4641
7.7225	14.766	1.4453
9.1605	15.559	1.4487
8.3635	15.669	1.4442
7.5038	14.962	1.4377
6.5286	12.714	1.4334
3.5675	8.5479	1.4288
2.389	7.7948	1.4238
5.0518	12.291	1.4191
8.5257	16.429	1.4143
11.584	17.997	1.4095
13.722	17.293	1.4047
14.128	15.885	1.4
12.602	13.385	1.3952
9.6925	9.1677	1.3904
7.4532	6.8882	1.3856
7.1124	8.4725	1.3808
7.4737	10.243	1.376
7.4558	10.147	1.3713
6.5111	8.1998	1.3665
5.392	5.8166	1.3617
4.8363	4.4212	1.3569
3.284	3.1434	1.3521
-0.5527	0.93626	1.3474
-4.8869	-1.6666	1.3426
-7.4642	-3.1444	1.3378
-6.5548	-1.1038	1.333
-3.3237	4.1187	1.3282
-0.40676	10.029	1.3234
1.2347	13.332	1.3187
2.2309	14.044	1.3139
4.153	15.456	1.3091
5.6381	16.002	1.3043
5.3219	13.706	1.2995
4.8828	10.691	1.2948
5.306	8.5645	1.29
5.2764	6.65	1.2852
3.9536	4.3878	1.2804
2.2034	2.0963	1.2756
0.86882	0.31396	1.2708
0.12979	-0.17426	1.2661
-0.13192	0.99631	1.2613
-0.5612	2.9443	1.2565
-1.074	5.1979	1.2517
0.15435	8.5897	1.2469
3.1046	12.02	1.2422
5.3488	12.129	1.2373
6.3089	9.712	1.2325
6.6994	8.1998	1.2282
6.2932	7.24	1.2235
4.4231	4.3043	1.2166
2.8001	1.2662	1.2128
3.9706	1.7717	1.2159
6.6487	3.5152	1.1995
8.7876	3.7218	1.1685
9.7237	3.5791	1.2313
8.9778	3.1508	1.2962
6.0967	-0.21387	0.93593
2.7872	-4.6975	0.29504
2.5461	-4.3587	0.072537
4.2884	-1.4249	0.17374
5.152	-0.91793	0.19074
4.7963	-1.9337	0.15591
3.1194	-3.4608	0.15058
-0.60104	-6.9076	0.15305
-4.8589	-10.511	0.14733
-5.4892	-8.5278	0.14121
-3.5274	-3.3104	0.13693
-2.6577	-1.1772	0.13229
-1.7581	-0.31814	0.12735
-0.0043186	1.2207	0.12257
0.27153	1.2826	0.11784
-1.6496	-0.59394	0.11308
-4.1387	-2.3292	0.10829
-5.9296	-2.7841	0.1035
-6.2378	-1.6239	0.098698
-4.8173	1.8412	0.093905
-2.0944	6.9917	0.089123
0.48264	10.066	0.084343
1.991	9.7834	0.079561
2.2157	7.4404	0.074776
1.8561	4.423	0.069995
1.8736	1.9883	0.065222
1.996	0.27834	0.060441
1.3655	-1.1251	0.055627
-0.26631	-2.5507	0.050838
-2.6238	-4.1495	0.046171
-4.6029	-4.5387	0.041372
-4.6835	-1.6218	0.036145
-2.8331	3.4068	0.031857
0.11016	8.0391	0.028513
2.7445	10.47	0.01963
4.0446	9.8928	0.011555
3.7016	6.7443	0.024973
2.1401	2.3991	-0.02077
0.38611	-1.0289	-0.29417
-1.1862	-2.664	-0.75135
-3.1271	-3.3791	-1.0514
-4.9799	-3.4458	-1.0502
-4.4119	-1.8501	-0.99959
-1.4358	1.0854	-1.0153
1.3748	3.5397	-1.0307
2.6537	4.226	-1.0311
2.0818	2.6559	-1.034
1.0592	1.0874	-1.04
1.2227	1.7156	-1.045
2.7659	2.9048	-1.0495
4.8187	3.017	-1.0542
5.3505	1.7645	-1.0593
3.3817	-1.2646	-1.0641
-0.88517	-6.4702	-1.068
-5.343	-11.318	-1.0729
-7.0327	-11.889	-1.0812
-6.3235	-9.1546	-1.0826
-4.9321	-6.0293	-1.075
-3.7221	-4.0444	-1.1062
-3.0424	-3.5602	-1.1178
-2.6596	-3.3811	-0.84204
-2.9254	-3.4974	-0.31935
-5.0043	-5.6576	-0.033976
-7.6979	-8.4	-0.08638
-7.4909	-7.0843	-0.14372
-4.6916	-2.5306	-0.12836
-1.7662	1.3472	-0.12513
0.82907	3.4161	-0.13602
2.8336	3.4646	-0.14138
2.4424	1.146	-0.14526
-0.24643	-2.5166	-0.15085
-1.3069	-4.111	-0.15221
0.10062	-2.9439	-0.1576
1.7586	-1.0757	-0.17929
2.549	-0.6168	-0.16497
2.1855	-2.6707	-0.10323
1.4971	-5.1434	-0.19987
0.94836	-6.41	-0.579
-0.80184	-8.2638	-0.98007
-4.4355	-11.804	-1.1615
-7.183	-13.501	-1.1993
-6.9074	-10.963	-1.2049
-4.8974	-7.0918	-1.2066
-2.4898	-4.1194	-1.2118
-0.42151	-2.3382	-1.2172
0.073599	-2.6039	-1.2218
-2.0443	-5.6043	-1.2264
-3.6408	-7.2218	-1.2313
-1.5747	-3.8014	-1.2361
1.0918	-0.42844	-1.2408
2.2927	-0.26153	-1.2456
3.2734	-1.0064	-1.2504
3.5112	-2.4382	-1.2552
1.0952	-6.1179	-1.26
-1.8446	-9.5057	-1.2647
-1.4838	-8.4983	-1.2695
0.29786	-5.8025	-1.2743
0.60198	-5.3254	-1.2791
-0.15622	-6.9724	-1.2839
-1.395	-9.6896	-1.2887
-3.2181	-11.99	-1.2934
-5.5335	-13.065	-1.2982
-7.7534	-13.457	-1.303
-9.0271	-13.055	-1.3078
-8.201	-10.409	-1.3126
-5.5862	-6.2878	-1.3173
-2.8402	-3.3938	-1.3221
-1.1717	-2.2264	-1.3269
-1.2637	-2.2558	-1.3317
-2.4598	-3.2847	-1.3365
-3.6605	-4.7118	-1.3412
-3.6537	-4.5611	-1.3461
-2.371	-2.5412	-1.351
-1.3368	-1.0138	-1.3552
-1.0298	-0.93376	-1.3599
-1.0413	-1.9504	-1.3668
-1.9218	-3.985	-1.3719
-4.7083	-7.0316	-1.3678
-7.713	-9.1119	-1.3518
-7.6937	-7.2961	-1.3252
-5.2378	-2.9015	-1.2892
-2.5702	0.94118	-1.2451
-0.58483	2.5597	-1.1942
0.34624	1.6001	-1.1377
0.27084	-0.30957	-1.0768
-0.71126	-2.1447	-1.013
-2.4825	-4.229	-0.94729
-4.4057	-5.9959	-0.88109
-5.3617	-5.9144	-0.81564
-5.4159	-4.5522	-0.7522
-5.346	-3.6629	-0.69204
-5.9085	-4.6096	-0.63641
-7.1929	-7.287	-0.58659
-7.738	-8.4006	-0.54384
-6.8035	-6.5582	-0.50942
-5.6953	-5.4746	-0.4846
-5.4146	-6.783	-0.47065
-5.8473	-6.85	-0.46863
-7.0954	-5.4645	-0.47466
-9.3119	-5.977	-0.4804
-9.9298	-5.3806	-0.48468
-6.8177	-0.19676	-0.48942
-3.3993	4.3509	-0.49431
-1.2512	6.0567	-0.49907
0.88754	7.3439	-0.50383
0.98455	5.8396	-0.50863
-2.8026	-0.80144	-0.51341
-5.0547	-5.2737	-0.51819
-2.6444	-3.4688	-0.52297
-0.21647	-1.8841	-0.52775
0.076584	-3.3787	-0.53254
-0.89217	-6.4187	-0.53732
-3.0164	-10.005	-0.5421
-6.5382	-13.428	-0.54688
-9.6532	-14.521	-0.55166
-9.7392	-10.877	-0.55645
-7.6694	-5.2021	-0.56123
-5.3979	-1.3673	-0.56601
-3.1424	0.63773	-0.57079
-1.1941	1.3081	-0.57557
-0.49881	0.66843	-0.58036
-1.1259	-0.77657	-0.58514
-2.0777	-1.9264	-0.58992
-2.1277	-1.5562	-0.5947
-0.29685	1.0533	-0.5995
2.1188	3.1516	-0.60426
3.3043	2.1234	-0.60899
2.4691	-0.21319	-0.61386
-0.13514	-1.775	-0.61884
-1.8964	-2.1448	-0.62324
-1.4305	-1.8127	-0.62742
-1.0648	-2.632	-0.63428
-1.8457	-4.6746	-0.64056
-2.6104	-5.6464	-0.63514
-3.0294	-5.3228	-0.61328
-3.6995	-5.5696	-0.57677
-5.2523	-7.5491	-0.52766
-8.289	-11.378	-0.46797
-11.803	-15.111	-0.39977
-12.508	-14.043	-0.3251
-9.6326	-7.971	-0.24599
-4.9638	-0.95264	-0.16449
-0.72693	3.7981	-0.082649
1.2786	4.4387	-0.0025071
1.4063	2.5436	0.07389
0.35359	0.032712	0.1445
-1.6234	-2.444	0.20728
-3.8288	-4.2253	0.26018
-4.3928	-4.1337	0.3007
-2.7994	-2.3866	0.30475
-0.65019	-1.193	0.22673
0.80381	-1.3288	0.1957
0.8135	-2.1457	0.459
-0.87295	-3.6891	0.50348
-3.9669	-6.4214	-0.67629
-6.4552	-8.3074	-2.3315
