# Supplementary material for: Applying time-frequency analysis to assess cerebral autoregulation during hypercapnia
Source: PLoS One. 2017 Jul 27;12(7):e0181851. doi: 10.1371/journal.pone.0181851 (PMC5531479; doi:10.1371/journal.pone.0181851)
Supplement: S1 Dataset — Database of physiological signals registered in 50 volunteers during normocapnia and hypercapnia. (ZIP) [file pone.0181851.s001.zip › h37.csv]

ABP_smoothed_fluctuations[mmHg]	CBFV_smoothed_fluctuations[cm/s]	EtCO2[mmHg]
-1.628	-1.8415	-0.3207
-2.8228	-3.8047	-0.17456
-4.4846	-5.3913	-0.26569
-6.5254	-6.3852	-0.29349
-6.0747	-5.0894	-0.28049
-2.2774	-1.3596	-0.29046
1.1917	1.7509	-0.3006
3.1914	2.8776	-0.30664
3.9621	2.1123	-0.31417
3.6421	0.56348	-0.32214
2.3278	-1.1094	-0.32966
0.12607	-2.9443	-0.33712
-1.8052	-4.4694	-0.34471
-1.5463	-4.7897	-0.35229
-0.28376	-4.4234	-0.35985
-0.44892	-4.512	-0.36741
-1.7185	-5.1952	-0.37497
-3.2608	-6.3043	-0.38254
-5.0846	-7.6003	-0.3901
-7.167	-8.8513	-0.39766
-8.9315	-9.8796	-0.40523
-9.4982	-9.9474	-0.41279
-7.7056	-7.3505	-0.42035
-4.4177	-3.2369	-0.42792
-1.6786	-0.36675	-0.43548
-0.032423	0.95495	-0.44304
0.36938	1.2245	-0.45061
-0.52755	1.0766	-0.45817
-2.6347	0.28552	-0.46573
-5.4316	-1.3626	-0.4733
-6.7916	-2.4914	-0.48086
-5.6823	-2.0572	-0.48842
-4.4066	-0.73285	-0.49599
-4.0614	0.21442	-0.50355
-4.1585	-0.58299	-0.51112
-4.5307	-2.0141	-0.51868
-5.2866	-1.9826	-0.52624
-6.9856	-1.7992	-0.53381
-9.9839	-3.7058	-0.54137
-11.687	-4.926	-0.54893
-9.5134	-2.1277	-0.5565
-5.8061	1.8449	-0.56406
-2.8521	4.3541	-0.57162
-1.1929	5.096	-0.57919
-0.31966	4.8907	-0.58675
0.47657	4.73	-0.59431
0.52378	3.9606	-0.60188
-1.0341	1.6983	-0.60944
-2.4849	0.027165	-0.61701
-1.6003	1.4034	-0.62456
0.47796	3.2875	-0.63214
1.8901	3.0975	-0.63971
1.498	1.4168	-0.64723
-0.45863	-0.88256	-0.65475
-2.2518	-3.08	-0.6625
-3.5748	-5.0369	-0.67024
-5.9835	-7.3189	-0.67721
-9.4393	-9.5747	-0.68412
-11.071	-9.8706	-0.694
-9.1423	-7.2645	-0.70243
-4.0795	-2.4965	-0.69925
1.1762	2.3988	-0.7229
3.9207	5.3153	-0.711
5.2255	5.6869	-0.33597
5.5203	4.1431	0.19629
4.5269	2.012	0.35309
3.1205	0.5095	0.252
2.5493	0.53998	0.21842
3.4638	1.7759	0.23525
5.5654	3.212	0.22729
6.9546	3.2516	0.21492
6.7474	1.5584	0.20878
5.192	-1.0256	0.20196
3.2062	-3.2871	0.1939
1.5094	-4.4157	0.18622
-0.88515	-5.6601	0.17879
-4.2951	-7.7582	0.17124
-5.9462	-8.5541	0.16365
-4.5097	-6.6897	0.15609
-1.7789	-3.0659	0.14853
-0.00063974	-0.43574	0.14096
-0.09929	-0.25954	0.1334
-0.84661	-0.86642	0.12584
-1.35	-1.528	0.11827
-1.2078	-2.3001	0.11071
-1.244	-2.6854	0.10314
-2.6166	-2.213	0.095581
-4.4878	-2.4209	0.088017
-5.2965	-3.7419	0.080454
-3.6293	-1.9762	0.07289
-0.24552	2.0131	0.065327
2.4584	3.7476	0.057763
3.0212	3.4526	0.0502
2.3509	2.2185	0.042636
2.2688	0.98788	0.035073
2.0123	0.37797	0.027509
0.63021	0.25067	0.019946
-1.6462	-1.1705	0.012382
-3.4321	-3.3137	0.0048186
-2.2509	-2.2221	-0.002745
0.51536	0.69465	-0.010309
2.183	1.9312	-0.017872
2.8086	1.3782	-0.025436
2.7984	0.4256	-0.032999
2.4321	0.74349	-0.040563
1.6162	1.063	-0.048126
0.18517	-0.11269	-0.05569
-1.8324	-1.8531	-0.063253
-3.2572	-2.6695	-0.070817
-1.4859	-1.0668	-0.07838
2.0503	2.4225	-0.085944
4.4211	5.6355	-0.093507
5.3442	5.8641	-0.10107
5.0328	3.7487	-0.10864
3.8329	1.966	-0.11619
2.3931	1.1993	-0.12376
1.1366	1.1762	-0.13135
-1.0779	0.50232	-0.13889
-4.7625	-1.5872	-0.14635
-6.0302	-1.9775	-0.15412
-3.08	1.1567	-0.16181
0.11675	5.333	-0.1681
2.3948	8.1385	-0.17748
4.1361	8.6012	-0.11887
5.0076	8.0635	0.22339
4.7821	7.012	0.70159
3.4729	5.0405	0.87194
1.7297	3.2015	0.792
0.70155	3.1137	0.76242
2.1855	4.7406	0.77381
5.8384	7.0913	0.76391
7.7226	8.5279	0.75393
7.296	7.8592	0.74784
5.7346	5.077	0.74039
4.2489	2.5786	0.73253
3.2468	1.7436	0.72522
1.2867	0.75483	0.71725
-2.0365	-1.5185	0.70868
-3.7248	-3.2204	0.70356
-2.2825	-2.9978	0.69749
0.25689	-1.3157	0.67628
2.1612	0.25053	0.68865
2.5797	0.31663	0.72175
1.8572	-0.66229	0.52939
0.31697	-2.0918	0.12675
-1.9136	-3.5765	-0.1949
-4.662	-5.4153	-0.34664
-7.4997	-7.9624	-0.3802
-8.4632	-8.9097	-0.37174
-6.2994	-6.263	-0.37929
-3.2634	-1.8712	-0.38938
-1.0263	1.5307	-0.39589
-0.089519	2.1233	-0.40342
-0.095557	0.61805	-0.41127
-0.65416	-1.5122	-0.41879
-1.4734	-2.4454	-0.42628
-2.5259	-2.1004	-0.43385
-3.9853	-2.122	-0.44143
-4.5999	-2.0952	-0.44899
-2.3236	-0.057258	-0.45656
1.1811	2.8861	-0.46412
3.4947	4.8021	-0.47168
3.8911	4.8524	-0.47927
4.0009	4.1994	-0.48679
5.0773	4.0374	-0.49427
5.4463	3.7889	-0.50216
3.9961	2.6608	-0.50987
0.78374	0.030257	-0.51592
-2.489	-2.7608	-0.52394
-3.3408	-3.3092	-0.53719
-1.5005	-1.3032	-0.53396
1.3846	1.7905	-0.53474
2.094	2.9882	-0.61809
1.0657	1.8527	-0.51189
0.086817	-0.44964	-0.031093
-0.65782	-2.3185	0.34786
-1.5832	-3.2879	0.41784
-3.3995	-4.2359	0.40438
-5.2284	-4.8987	0.39964
-5.1329	-4.0617	0.39267
-1.3316	0.00069545	0.38445
4.4789	6.0097	0.37705
7.7183	9.7221	0.36952
8.359	9.8423	0.3619
7.5983	7.3587	0.35435
6.6516	5.0663	0.3468
5.8689	3.9502	0.33923
4.7481	3.1023	0.33166
2.955	1.8901	0.3241
0.46884	0.17426	0.31654
-0.93803	-0.6011	0.30897
1.6875	2.0547	0.30141
4.6619	4.9227	0.29385
4.2919	4.5533	0.28628
2.9847	2.3999	0.27872
2.1527	0.1961	0.27116
1.7612	-0.64729	0.26359
1.0945	-0.64803	0.25603
-0.99276	-1.8528	0.24847
-3.3414	-3.5318	0.2409
-3.1054	-2.8141	0.23334
-0.16155	0.56357	0.22577
3.7636	4.8922	0.21821
6.088	7.1858	0.21065
6.2371	6.4055	0.20308
5.029	3.3463	0.19552
3.64	0.46622	0.18796
2.7529	-0.67441	0.18039
1.8077	-1.1976	0.17283
0.3281	-2.1264	0.16527
-1.4814	-3.2411	0.1577
-2.5118	-3.437	0.15014
-0.050238	-0.26168	0.14258
5.2414	5.2731	0.13501
9.6858	9.1613	0.12745
11.67	9.7972	0.11989
11.156	7.7119	0.11232
9.253	5.0124	0.10476
7.006	2.6448	0.097195
5.1823	0.76395	0.089631
3.0332	-1.265	0.082068
-0.17184	-3.8076	0.074504
-1.5135	-3.9696	0.066941
0.70192	-0.67999	0.059377
3.0734	1.2314	0.051814
4.4804	1.5107	0.04425
5.1682	1.8911	0.036687
4.5627	1.5408	0.029123
3.199	0.58688	0.02156
1.9113	-0.46559	0.013996
-0.25009	-2.7186	0.0064326
-3.1616	-5.6812	-0.001131
-3.2966	-4.5174	-0.0086945
-0.59157	-0.73469	-0.016258
2.0879	0.37391	-0.023822
3.8954	1.2342	-0.031385
4.4111	1.1911	-0.038949
3.5908	-1.5937	-0.046512
2.3926	-3.7703	-0.054076
1.1586	-4.0637	-0.061639
-0.74505	-4.9208	-0.069203
-3.211	-7.009	-0.076766
-5.2521	-9.043	-0.08433
-4.6357	-8.8385	-0.091893
-0.74343	-5.4832	-0.099457
2.0992	-2.017	-0.10702
3.0519	-0.53968	-0.11459
2.9665	-1.1417	-0.12215
1.9906	-2.3102	-0.12968
0.30093	-3.8901	-0.1373
-1.796	-5.8615	-0.14497
-3.7366	-6.9814	-0.15214
-4.6098	-6.3429	-0.15989
-3.1733	-3.6217	-0.16886
1.5039	1.412	-0.17079
6.6376	6.0865	-0.19023
8.8836	7.4726	-0.20161
9.0743	6.4314	-0.059524
8.5888	5.0688	0.24695
7.9994	4.6129	0.61725
5.6546	3.0541	0.81798
2.2626	0.54339	0.78999
2.184	0.88918	0.75324
4.7288	3.4535	0.75794
6.589	5.2754	0.75092
6.9519	5.601	0.74085
5.9172	4.3898	0.7341
3.9304	1.9699	0.72672
1.3213	-0.7895	0.71905
-1.6958	-3.1929	0.71176
-5.051	-5.2755	0.7033
-7.3078	-5.9102	0.69574
-5.8984	-3.0168	0.69239
-2.0911	1.4571	0.6738
0.86223	3.7111	0.6731
0.39741	1.3284	0.72759
-1.2814	-1.6041	0.56267
-2.5029	-2.4854	0.11128
-4.3306	-3.6173	-0.24723
-6.5966	-5.5227	-0.35769
-7.4383	-6.1229	-0.37454
-5.8602	-3.8774	-0.37904
-2.2055	1.0071	-0.3856
1.2161	4.5914	-0.3983
3.5139	5.9136	-0.39922
5.0034	6.3821	-0.32002
5.9173	6.9327	-0.0026755
5.9602	7.2364	0.45056
4.3483	5.7157	0.63946
1.9766	2.9347	0.57255
0.92921	1.1854	0.53762
2.6536	3.1908	0.54771
6.3318	8.0818	0.53874
7.5575	8.269	0.52878
6.0899	4.5667	0.52255
3.7554	1.1386	0.5151
1.7048	-1.1084	0.50716
-0.034231	-2.3829	0.4996
-3.0309	-3.8737	0.49213
-6.8538	-5.6332	0.48456
-8.1826	-6.0169	0.47698
-5.8048	-3.7672	0.46942
-1.3777	0.69177	0.46186
0.27623	2.3986	0.45429
-1.1562	0.8806	0.44673
-2.3475	-0.36075	0.43917
-2.6993	-0.21382	0.4316
-2.7431	1.0322	0.42404
-4.1219	0.49606	0.41648
-6.7483	-2.3459	0.40891
-5.3933	-0.30884	0.40135
0.42741	7.0019	0.39379
6.4056	13.487	0.38622
10.509	17.458	0.37866
12.241	18.107	0.3711
12.122	15.782	0.36353
11.563	13.479	0.35597
10.619	12.063	0.34841
7.6647	9.4519	0.34084
4.0152	6.3108	0.33328
3.3466	5.6414	0.32571
5.226	7.0226	0.31815
7.0358	8.1831	0.31059
6.2587	6.889	0.30302
3.6747	3.7282	0.29546
1.6141	0.79081	0.2879
-0.44057	-1.4877	0.28033
-3.2544	-3.2906	0.27277
-5.9612	-5.1465	0.26521
-6.8878	-5.8696	0.25764
-4.17	-2.5637	0.25008
-0.029395	1.6136	0.24252
2.9876	4.1315	0.23495
4.4706	5.6463	0.22738
4.8273	4.1414	0.21987
4.6045	1.0498	0.21228
4.1348	-0.35326	0.20444
2.6458	-1.2433	0.19716
-0.26168	-3.304	0.19055
-2.3258	-4.8854	0.1812
-1.6838	-4.4141	0.17174
1.2189	-2.2224	0.17545
3.8904	-0.020555	0.15203
4.1944	0.36635	0.11244
4.0065	-1.0316	0.28176
4.2318	-2.6806	0.64177
4.2855	-2.6327	0.96131
2.6195	-2.7793	1.1296
-1.0027	-4.7005	1.1331
-1.8168	-4.4588	1.1003
1.5499	-0.74585	1.0983
5.5005	3.3135	1.0929
8.1646	5.079	1.0814
9.0626	4.6644	1.0772
8.5589	3.8197	1.0223
7.4484	2.4146	0.65498
6.1928	0.70082	0.13029
4.7109	-0.58352	-0.041369
1.7116	-2.4604	0.037154
-3.3885	-5.8254	0.047787
-5.8984	-7.5342	0.019549
-3.5594	-5.6118	0.014952
-0.080317	-1.7785	0.0066919
3.2111	2.195	0.0056657
6.0673	5.0458	-0.009574
7.9677	6.1805	-0.0055068
8.2649	5.806	0.38921
7.5526	4.7884	0.94479
6.9116	3.9463	1.0527
4.7323	1.8553	0.94197
0.7333	-1.5198	0.93297
-0.46771	-1.543	0.9457
1.6609	1.5981	0.93238
3.7052	3.656	0.92394
5.0131	5.2672	0.9177
5.3868	5.913	0.9097
4.5855	4.0649	0.90208
3.0331	1.8543	0.89459
1.3545	0.77778	0.88698
0.1586	0.37229	0.87965
-1.4645	-0.33323	0.87205
-4.9485	-2.135	0.86345
-6.5807	-2.3844	0.85743
-3.5291	1.021	0.85179
-0.42608	5.1297	0.83137
0.66545	6.7892	0.8444
0.041263	4.7617	0.87698
-1.8331	1.3766	0.69071
-4.1822	-1.3946	0.29393
-6.0253	-2.5916	-0.029977
-7.9158	-3.3743	-0.18192
-11.391	-6.2167	-0.22302
-14.418	-8.6654	-0.22012
-13.193	-5.842	-0.22905
-9.1092	-0.15467	-0.22803
-5.4264	3.7629	-0.22964
-4.531	3.2051	-0.32273
-5.7232	-0.23752	-0.25223
-7.0824	-3.4941	0.23174
-7.5073	-5.3318	0.71342
-6.7955	-5.4922	0.79328
-7.2637	-5.6303	0.70378
-9.5136	-6.4263	0.69399
-8.6525	-5.1238	0.70215
-3.7481	-0.17431	0.69012
1.6449	6.8316	0.68231
5.1518	10.253	0.67592
6.762	10.01	0.66662
7.344	8.6196	0.58485
7.1655	6.5409	0.24019
6.4067	4.3125	-0.24061
5.2145	2.7043	-0.44643
3.5072	1.4335	-0.39174
1.0286	-0.39416	-0.35641
-2.6861	-2.7916	-0.38296
-7.5296	-5.0614	-0.39706
-9.4973	-5.1846	-0.39965
-6.6562	-2.1702	-0.40765
-3.6677	1.8563	-0.41574
-1.9884	4.1611	-0.423
-1.3868	3.8484	-0.43063
-1.8424	2.3521	-0.43822
-3.0611	0.25784	-0.44576
-4.7647	-2.0458	-0.45333
-6.8313	-4.0863	-0.46089
-9.3135	-6.2877	-0.46846
-12.109	-9.2691	-0.47602
-12.872	-9.1868	-0.48358
-9.7951	-3.9433	-0.49115
-4.6851	1.0594	-0.49871
-1.9198	2.5359	-0.50627
-2.7645	0.64912	-0.51383
-4.0783	-2.045	-0.52141
-4.7727	-4.0902	-0.52897
-5.018	-4.8677	-0.53648
-5.7363	-5.3596	-0.54407
-7.8463	-6.9093	-0.55183
-10.175	-8.6605	-0.5592
-10.945	-8.996	-0.56617
-9.1571	-6.6644	-0.57542
-5.4894	-2.7287	-0.58248
-2.4593	-0.68233	-0.58212
-1.9052	-1.5196	-0.6121
-3.4011	-3.9771	-0.56322
-4.3991	-5.3824	-0.18333
-4.7752	-5.5113	0.30364
-5.7326	-5.4999	0.45306
-6.9836	-5.3509	0.36723
-7.3477	-4.3312	0.34442
-5.0865	-1.0734	0.35406
-1.366	2.5447	0.34251
-0.058052	2.104	0.33379
-0.58731	0.13416	0.32763
-1.5565	-0.74664	0.3199
-2.1934	-0.65522	0.31234
-2.9448	-0.78919	0.30508
-5.5431	-3.2139	0.29604
-8.6572	-6.1406	0.28816
-8.2411	-4.4957	0.28708
-4.598	0.44515	0.27225
-0.63986	4.215	0.24742
0.97004	4.4822	0.31774
0.39907	2.3338	0.26745
-0.38493	0.70819	-0.23739
-1.8838	-0.57884	-0.74504
-4.6622	-2.2566	-0.82716
-7.3855	-3.9468	-0.76472
-8.1747	-4.4178	-0.77943
-5.1585	-1.6468	-0.79762
-0.58096	2.9436	-0.80051
2.3149	6.3688	-0.80852
3.5635	7.1526	-0.81671
3.664	5.3838	-0.82389
2.9611	2.341	-0.83143
1.3852	0.57093	-0.83909
-0.88339	0.18824	-0.84665
-3.1447	-2.3126	-0.85419
-3.637	-4.5023	-0.86176
-0.63839	-0.77733	-0.86932
3.204	3.2162	-0.87689
6.1587	4.5205	-0.88445
8.3665	5.1553	-0.89201
9.8416	6.2702	-0.89958
10.109	6.2055	-0.90714
8.6007	3.2901	-0.9147
5.1474	-0.78882	-0.92227
1.4396	-3.7198	-0.92983
1.1498	-3.3317	-0.93739
3.5969	-0.66917	-0.94496
5.8658	1.7288	-0.95252
6.8812	2.873	-0.96009
6.508	1.9299	-0.96765
5.1123	-1.0916	-0.97521
3.317	-3.6878	-0.98279
1.5305	-4.7019	-0.99036
-0.18038	-5.1195	-0.99783
-2.1371	-6.0646	-1.0054
-4.3313	-7.8622	-1.0133
-4.0553	-7.0715	-1.02
-0.50344	-2.9128	-1.0282
3.6751	1.0103	-1.0388
5.9582	2.8161	-1.0305
5.7909	2.3608	-1.0707
4.2226	0.54224	-1.0755
2.8475	-1.4166	-0.64591
0.99481	-3.6498	-0.09269
-2.5382	-6.6002	-0.0033944
-4.7217	-8.1258	-0.10515
-3.5845	-6.7163	-0.10208
-1.2047	-3.4681	-0.099011
0.71938	-0.51033	-0.11267
1.3049	0.26912	-0.11918
0.37404	-1.7178	-0.12609
-1.9392	-4.7267	-0.13413
-4.7774	-6.796	-0.14166
