# Supplementary material for: Applying time-frequency analysis to assess cerebral autoregulation during hypercapnia
Source: PLoS One. 2017 Jul 27;12(7):e0181851. doi: 10.1371/journal.pone.0181851 (PMC5531479; doi:10.1371/journal.pone.0181851)
Supplement: S1 Dataset — Database of physiological signals registered in 50 volunteers during normocapnia and hypercapnia. (ZIP) [file pone.0181851.s001.zip › h38.csv]

ABP_smoothed_fluctuations[mmHg]	CBFV_smoothed_fluctuations[cm/s]	EtCO2[mmHg]
-1.2974	1.4451	0.20504
-1.2569	1.2899	0.20763
0.1577	3.6317	0.21023
1.3236	5.2394	0.21282
1.0884	4.7904	0.21542
-1.0399	2.8685	0.21801
-4.2084	0.16555	0.2206
-6.798	-2.1799	0.2232
-6.7096	-2.051	0.22579
-2.9184	1.9128	0.22839
3.2047	8.1909	0.23098
7.2457	11.212	0.23358
7.7787	10.914	0.23617
5.7828	9.6086	0.23877
3.5543	7.5255	0.24136
2.897	6.333	0.24396
4.3492	7.2758	0.24655
6.7023	8.4617	0.24914
7.8495	8.863	0.25174
6.1668	7.8641	0.25433
2.2939	4.3528	0.25693
-1.7369	-0.0043988	0.25952
-3.1961	-1.1526	0.26212
-1.8377	0.40104	0.26471
0.75165	2.589	0.26731
2.018	3.6781	0.2699
1.2557	3.4388	0.27249
-0.73818	2.4861	0.27509
-1.762	1.955	0.27768
-0.91073	3.0083	0.28028
1.4543	5.5877	0.28287
4.2821	7.8151	0.28547
6.2002	8.7366	0.28806
6.285	8.2328	0.29066
4.319	6.6659	0.29325
0.99622	3.7544	0.29585
-2.4315	-0.25107	0.29844
-4.3466	-2.3113	0.30103
-3.6182	-0.95666	0.30363
-0.5454	2.559	0.30622
1.6825	4.5261	0.30882
1.1632	3.6213	0.31141
-1.8579	1.2793	0.31401
-4.9269	-1.3247	0.3166
-5.739	-2.5204	0.3192
-4.1483	0.1646	0.32179
-0.43864	4.8723	0.32438
3.8085	8.4576	0.32698
5.3801	9.41	0.32957
3.921	7.7141	0.33217
0.90197	4.4668	0.33476
-1.2985	2.0189	0.33736
-1.4809	1.6866	0.33995
-0.22795	3.1383	0.34255
0.61706	4.8379	0.34514
1.0714	6.0676	0.34774
1.567	6.4774	0.35033
0.7292	5.2394	0.35292
-1.9554	2.3839	0.35552
-5.4333	-0.86093	0.35811
-7.7947	-3.5481	0.36071
-7.0663	-3.6329	0.3633
-2.6349	2.9652	0.3659
3.3741	9.7784	0.36849
8.275	12.461	0.37109
10.427	14.376	0.37368
8.7946	11.891	0.37627
5.1538	7.5226	0.37887
1.807	4.9391	0.38146
-1.0947	1.0611	0.38406
-2.7909	-1.962	0.38665
-2.5487	-0.65577	0.38925
-1.282	1.1114	0.39184
0.054266	1.9198	0.39444
0.49029	1.8198	0.39703
-1.1405	-0.051583	0.39963
-3.7956	-2.7575	0.40222
-4.6581	-3.7034	0.40481
-3.512	-1.9877	0.40741
-0.34112	1.9346	0.41
4.3117	6.3503	0.4126
6.3759	8.1772	0.41519
4.7716	6.7377	0.41779
1.8261	3.7338	0.42038
0.51697	1.0464	0.42298
1.6624	1.1385	0.42557
3.8822	4.9804	0.42816
6.34	7.6522	0.43076
7.0068	7.1505	0.43335
4.243	4.124	0.43595
-0.12936	-0.42572	0.43854
-3.8817	-4.7813	0.44114
-5.3356	-6.6721	0.44373
-4.4218	-4.805	0.44633
-1.489	-0.13457	0.44892
2.3716	4.326	0.45152
3.722	5.1757	0.45411
1.9049	2.6923	0.4567
-0.9124	-0.15452	0.4593
-1.9069	-1.8003	0.46189
-0.24398	-0.63371	0.46449
2.8487	3.8026	0.46708
6.2827	7.6793	0.46968
7.8178	8.6221	0.47227
5.7492	6.2543	0.47487
2.0457	2.0072	0.47746
-0.97041	-2.0145	0.48005
-1.7272	-3.5526	0.48267
-0.5269	-1.4182	0.48517
1.4147	1.9405	0.48786
2.4956	2.4646	0.49088
1.108	0.63722	0.49219
-2.561	-2.4174	0.49455
-6.1204	-5.8843	0.50338
-7.6715	-7.9404	0.49277
-5.6972	-5.8932	0.49812
0.33024	1.8896	0.57495
6.6434	8.9434	0.27974
9.6797	11.402	-0.26916
8.2303	10.179	-0.47316
4.3254	5.8368	-0.48635
1.005	1.487	-0.48085
0.77489	1.3677	-0.47258
3.006	3.7361	-0.49587
5.9385	6.5067	-0.45073
7.5179	7.994	-0.20428
5.8345	5.8257	0.20491
1.3718	0.66455	0.53897
-3.4789	-4.5805	0.564
-5.9378	-7.4232	0.52843
-5.7472	-7.5373	0.54415
-4.1352	-5.8108	0.54602
-1.0324	-2.2906	0.54662
0.26617	-0.31629	0.55033
-2.6366	-2.513	0.55292
-6.7404	-6.516	0.55472
-9.4246	-9.3893	0.55854
-9.4039	-9.2919	0.56155
-6.9983	-6.6388	0.5557
-3.2577	-2.4337	0.57872
0.0019098	1.2812	0.43747
0.69988	1.935	-0.15497
-1.2647	-0.2331	-0.50559
-4.0926	-3.5474	-0.42024
-4.9609	-5.2827	-0.41275
-2.7221	-2.0076	-0.4234
1.2366	3.0739	-0.41487
4.2768	5.9384	-0.41371
4.7414	6.4499	-0.41107
3.5836	3.7694	-0.4083
0.42043	-0.52497	-0.40582
-4.1011	-4.5833	-0.40319
-7.6701	-7.7863	-0.40059
-9.4516	-10.295	-0.39801
-8.0322	-9.3862	-0.39541
-2.7972	-2.9899	-0.39281
3.7753	5.4444	-0.39022
6.1388	7.7231	-0.38763
3.8592	4.0939	-0.38503
0.32957	0.18589	-0.38244
-2.3667	-3.2529	-0.37984
-3.2341	-5.177	-0.37725
-2.0457	-3.8814	-0.37465
1.2585	0.19148	-0.37206
4.0505	3.595	-0.36946
3.1385	2.653	-0.36687
-0.23843	-0.99968	-0.36428
-3.8739	-5.0727	-0.36168
-5.627	-7.8676	-0.35909
-4.7404	-7.0451	-0.35649
-1.4889	-2.1034	-0.3539
3.118	3.1418	-0.3513
5.6645	5.8098	-0.34871
3.8103	4.5086	-0.34611
0.51679	-0.11982	-0.34352
-1.271	-3.4882	-0.34092
-0.021743	-1.3921	-0.33833
3.4788	3.0111	-0.33574
5.8855	5.349	-0.33314
4.5393	3.2305	-0.33055
0.72015	-1.4696	-0.32795
-3.3584	-6.2449	-0.32536
-5.5726	-8.8256	-0.32276
-5.749	-8.3392	-0.32017
-3.2387	-4.321	-0.31757
1.8996	2.1185	-0.31498
5.0948	5.6679	-0.31239
4.7503	4.5868	-0.30979
2.1024	0.59218	-0.3072
-0.95754	-3.1804	-0.3046
-2.6813	-4.6273	-0.30201
-1.769	-3.0485	-0.29941
2.1912	1.5857	-0.29682
6.2363	5.819	-0.29422
6.4818	5.3555	-0.29163
3.6219	1.1133	-0.28903
-0.37442	-4.5847	-0.28644
-3.1829	-8.997	-0.28385
-3.7789	-10.231	-0.28125
-2.1712	-7.9635	-0.27866
0.74285	-4.1893	-0.27606
2.2056	-2.6239	-0.27347
0.24399	-5.4065	-0.27087
-2.9868	-9.0439	-0.26828
-4.8143	-10.665	-0.26568
-3.4588	-9.0796	-0.26309
-0.11342	-4.4453	-0.2605
4.1549	0.87952	-0.2579
7.7273	3.6216	-0.25531
6.6517	2.0106	-0.25271
2.2495	-2.5822	-0.25012
-1.3562	-7.0837	-0.24752
-2.7201	-9.1107	-0.24493
-1.5932	-7.4456	-0.24233
1.304	-3.2137	-0.23974
4.1491	-0.68458	-0.23715
4.3023	-1.337	-0.23455
0.62668	-4.5533	-0.23196
-3.8217	-8.7283	-0.22936
-6.4369	-11.689	-0.22677
-5.9824	-11.22	-0.22417
-2.9954	-6.3916	-0.22158
0.73837	-0.67949	-0.21898
2.6902	1.2872	-0.21639
0.40527	-0.89663	-0.21379
-3.7933	-5.1278	-0.2112
-5.6572	-8.1521	-0.20861
-5.2548	-7.5868	-0.20601
-3.3578	-4.4597	-0.20342
-0.52988	-0.91806	-0.20082
2.5275	2.0566	-0.19823
2.9345	2.1458	-0.19563
-0.50475	-1.5104	-0.19304
-4.9135	-6.4141	-0.19044
-7.4717	-9.136	-0.18785
-6.6605	-7.4729	-0.18526
-3.6555	-3.3395	-0.18266
-0.45169	0.87922	-0.18007
0.85851	2.8739	-0.17747
-1.2675	0.57513	-0.17488
-4.9058	-4.1491	-0.17228
-6.5863	-7.1759	-0.16969
-5.478	-6.0901	-0.16709
-3.0189	-2.3832	-0.1645
-0.6357	1.201	-0.1619
2.105	3.9014	-0.15931
2.9029	3.8429	-0.15672
-0.09663	0.01995	-0.15412
-4.559	-5.1254	-0.15153
-7.6847	-9.0345	-0.14893
-7.4748	-9.6339	-0.14634
-4.7253	-5.6322	-0.14374
-0.78333	0.43084	-0.14115
2.5015	3.7022	-0.13855
1.6359	2.187	-0.13596
-1.9001	-2.4156	-0.13337
-3.3254	-5.6371	-0.13077
-1.5587	-3.1772	-0.12818
2.555	2.2016	-0.12558
6.7367	5.7864	-0.12299
8.1701	6.4288	-0.12039
6.3648	3.2117	-0.1178
2.3705	-2.6317	-0.1152
-1.6912	-7.477	-0.11261
-3.9087	-10.024	-0.11001
-3.4719	-9.7161	-0.10742
-1.3097	-6.1361	-0.10483
0.8993	-3.3895	-0.10223
1.1276	-4.1658	-0.099637
-2.1333	-6.9458	-0.097042
-6.1604	-10.079	-0.094448
-8.0056	-11.852	-0.091853
-6.7261	-10.282	-0.089259
-1.3111	-3.4051	-0.086664
5.2591	4.9849	-0.08407
8.4343	8.7319	-0.081475
7.118	6.3078	-0.078881
3.3228	0.63938	-0.076286
0.0055011	-4.2914	-0.073692
-0.72492	-6.1606	-0.071097
0.69633	-4.7376	-0.068503
2.6339	-1.8832	-0.065908
3.5844	-0.8682	-0.063312
2.0423	-2.9488	-0.06072
-2.3685	-7.793	-0.058132
-6.8703	-13.148	-0.055516
-9.2956	-16.456	-0.052927
-8.9407	-15.494	-0.050425
-5.3225	-9.7876	-0.047544
-0.036848	-2.8121	-0.045165
3.3842	-0.17879	-0.044764
2.6482	-1.5089	-0.043671
-1.1768	-5.2387	-0.038186
-4.0681	-9.7756	-0.029362
-4.6058	-11.405	-0.043103
-2.4768	-8.1137	-0.029585
1.7625	-1.9256	0.042566
4.7351	1.3229	-0.25093
4.2895	-0.5864	-0.79637
0.61914	-5.4054	-1.0123
-3.3362	-9.6036	-1.0147
-5.1959	-11.13	-1.0136
-4.8182	-10.601	-1.0119
-2.3742	-7.4277	-1.0087
0.69029	-3.0625	-1.0062
1.5709	-1.7841	-1.0037
-0.82136	-3.9659	-1.001
-5.2759	-7.8796	-0.99845
-7.6659	-10.757	-0.99586
-6.9534	-10.066	-0.99326
-3.9301	-5.2845	-0.99067
0.91897	0.48757	-0.98807
4.1799	3.7591	-0.98548
3.426	2.7953	-0.98288
-0.25818	-1.354	-0.98029
-3.191	-5.1612	-0.9777
-3.2998	-6.1392	-0.9751
-2.4176	-5.1359	-0.97251
-0.81523	-3.646	-0.96991
0.17879	-3.075	-0.96732
-2.2838	-4.4921	-0.96472
-6.6524	-8.4141	-0.96213
-9.8827	-13.16	-0.95953
-10.048	-13.24	-0.95694
-7.1139	-8.6997	-0.95434
-2.6676	-2.8677	-0.95175
0.65079	1.4656	-0.94916
0.23574	1.3542	-0.94656
-3.467	-2.9778	-0.94397
-5.5555	-6.2811	-0.94137
-4.8918	-6.234	-0.93878
-2.7445	-3.8544	-0.93618
-0.69689	-1.8599	-0.93359
1.0294	-0.35973	-0.93099
1.101	-0.60004	-0.9284
-2.2909	-4.6307	-0.92581
-6.2548	-9.6992	-0.92321
-7.8355	-12.111	-0.92062
-6.5748	-9.8784	-0.91802
-3.8122	-5.1853	-0.91543
-0.94138	-0.88348	-0.91283
0.84486	1.0089	-0.91024
-0.50714	-0.90758	-0.90764
-4.046	-5.4465	-0.90505
-6.1217	-8.9224	-0.90245
-5.2536	-7.7636	-0.89986
-2.3454	-3.3246	-0.89727
0.9488	0.72379	-0.89467
4.191	3.9383	-0.89208
5.0294	4.1853	-0.88948
2.1979	0.26829	-0.88689
-2.028	-5.5666	-0.88429
-4.7154	-9.1288	-0.8817
-4.0161	-7.6292	-0.8791
-1.2058	-3.8864	-0.87651
1.1403	-1.2836	-0.87392
0.80527	-1.9582	-0.87132
-2.4424	-5.5979	-0.86872
-4.9722	-8.7871	-0.86614
-3.536	-7.8979	-0.86355
-0.41164	-3.0593	-0.86088
3.4995	2.1389	-0.85848
6.5546	4.4306	-0.85592
5.3015	3.2277	-0.85213
1.5375	-0.63656	-0.85179
-1.246	-4.7767	-0.85045
-1.1512	-5.3506	-0.83218
1.4014	-2.5152	-0.86531
3.8601	0.47458	-0.8711
2.6097	-0.59675	-0.54775
-1.1429	-4.4657	-0.10983
-4.036	-7.3736	0.1379
-3.0728	-5.8758	0.18763
0.99279	-0.90396	0.16804
5.5247	4.3223	0.17502
8.2063	6.926	0.17921
7.2675	5.1184	0.18016
3.5862	0.26364	0.18308
0.90633	-3.1164	0.18585
1.0963	-3.2847	0.18833
3.5928	-0.93566	0.19094
5.6677	1.5296	0.19355
5.0221	1.7802	0.19613
1.4967	-0.79011	0.19873
-2.03	-4.0883	0.20133
-3.2775	-5.5572	0.20392
-1.4719	-3.6037	0.20651
1.8735	0.74713	0.20911
3.2309	3.0719	0.2117
0.88484	0.79403	0.2143
-2.4991	-3.1603	0.21689
-3.7409	-4.8312	0.21949
-1.4779	-2.3003	0.22208
2.4895	2.467	0.22468
5.4189	6.3182	0.22727
5.5919	6.8402	0.22986
3.1402	3.5649	0.23246
0.95952	0.54157	0.23505
0.89257	0.27519	0.23765
2.1111	1.2799	0.24024
4.1233	3.435	0.24284
5.4238	5.1514	0.24543
3.3965	2.6785	0.24803
0.087892	-2.0491	0.25062
-1.267	-5.0879	0.25322
-0.39004	-4.7652	0.25581
1.3676	-0.3763	0.2584
1.9726	5.1491	0.261
-0.28674	2.3045	0.26359
-3.5885	-5.447	0.26619
-4.2894	-6.9927	0.26878
-2.1808	-3.2629	0.27138
1.3257	1.8891	0.27397
3.849	4.924	0.27657
2.5319	3.7331	0.27916
-0.47364	0.062652	0.28175
-0.99599	-2.0458	0.28435
0.65607	0.024352	0.28694
3.8128	4.1895	0.28954
6.7645	7.4176	0.29213
6.2803	8.8712	0.29473
2.8957	5.8398	0.29732
-0.55054	-0.86245	0.29992
-0.86613	-3.7915	0.30251
0.53792	-2.2925	0.30511
1.5185	0.20413	0.3077
1.3525	-0.049642	0.31029
-1.0119	-2.492	0.31289
-4.4951	-5.5157	0.31548
-5.4142	-7.4978	0.31808
-3.1945	-4.6668	0.32067
0.79707	2.9634	0.32327
4.2121	9.8461	0.32586
4.1365	9.4286	0.32846
1.3797	3.6835	0.33105
-0.19183	0.89843	0.33364
0.78914	1.7387	0.33624
3.4678	4.9132	0.33883
5.4212	8.0084	0.34143
3.7942	6.4845	0.34402
-0.25762	1.1303	0.34662
-3.3316	-3.4248	0.34921
-3.5182	-2.9903	0.35181
-1.426	0.62354	0.3544
1.5671	4.1048	0.357
4.5816	7.0538	0.35959
4.2766	6.9029	0.36218
0.52812	3.1307	0.36478
-1.8919	-0.57525	0.36737
-0.086922	0.83724	0.36997
3.72	5.7103	0.37256
6.1773	9.0897	0.37516
6.7479	8.8197	0.37775
4.5819	5.6381	0.38035
0.76932	1.3573	0.38294
-1.8418	-1.951	0.38553
-2.2964	-2.7419	0.38813
-0.54601	-0.062579	0.39072
2.0934	4.6296	0.39332
1.6297	4.6386	0.39591
-1.2669	0.89234	0.39851
-2.7602	-0.4063	0.4011
-0.46847	4.1856	0.4037
3.5783	9.1443	0.40629
6.479	10.944	0.40889
6.5778	10.135	0.41148
4.0777	7.1474	0.41407
1.4964	3.6847	0.41667
1.1115	1.9015	0.41926
2.3221	2.9818	0.42186
4.5483	5.8656	0.42445
5.8611	7.4597	0.42705
3.5633	4.834	0.42964
-0.26726	2.2325	0.43224
-2.3325	1.8809	0.43483
-0.6046	2.9207	0.43742
3.5835	7.2526	0.44002
6.6816	10.779	0.44261
6.4047	9.7435	0.44521
3.9093	6.2388	0.4478
2.4042	4.0859	0.4504
3.1906	4.9976	0.45299
4.3009	6.8761	0.45559
5.1021	6.7498	0.45818
4.7411	4.4927	0.46078
2.1614	2.5618	0.46337
-0.58677	-0.37218	0.46596
-1.3197	-2.9128	0.46856
0.038416	2.3541	0.47115
2.8099	9.6422	0.47375
5.4015	11.595	0.47634
5.3541	9.3502	0.47894
3.1161	5.8287	0.48153
0.81647	3.6722	0.48413
0.41905	3.4294	0.48672
2.1193	4.2626	0.48931
4.2461	4.7485	0.49191
3.6475	3.7366	0.4945
0.50848	1.1962	0.4971
-2.5728	-1.8869	0.49969
-3.2914	-3.6902	0.50229
-1.3608	-2.0321	0.50488
1.5538	2.9038	0.50748
2.7633	5.5193	0.51007
1.1714	3.1649	0.51267
-1.928	-1.5081	0.51526
-2.5906	0.076254	0.51785
-0.92305	6.3118	0.52045
1.6945	11.04	0.52304
4.8276	11.006	0.52564
5.4943	8.3223	0.52823
2.9676	5.1218	0.53083
0.1455	2.126	0.53342
-0.34918	2.0045	0.53601
0.76924	3.6389	0.53861
0.7732	3.9075	0.54122
0.63752	6.8226	0.54375
0.7631	9.2575	0.54644
0.65677	6.6237	0.54919
-0.079244	4.612	0.55089
-2.104	3.951	0.55452
-5.6857	2.0097	0.5592
-9.4108	-0.273	0.55031
-12.492	-1.6587	0.58143
-13.828	-1.7607	0.56769
-11.944	-0.8857	0.2672
-9.2855	1.4075	-0.11628
-7.9161	4.9639	-0.36667
-7.5993	8.294	-0.44941
