# Supplementary material for: Applying time-frequency analysis to assess cerebral autoregulation during hypercapnia
Source: PLoS One. 2017 Jul 27;12(7):e0181851. doi: 10.1371/journal.pone.0181851 (PMC5531479; doi:10.1371/journal.pone.0181851)
Supplement: S1 Dataset — Database of physiological signals registered in 50 volunteers during normocapnia and hypercapnia. (ZIP) [file pone.0181851.s001.zip › h39.csv]

ABP_smoothed_fluctuations[mmHg]	CBFV_smoothed_fluctuations[cm/s]	EtCO2[mmHg]
7.4846	0.26161	-0.33925
6.1367	-0.16336	-0.36102
4.7172	-0.5065	-0.33945
2.046	-2.7251	-0.3345
-1.4571	-6.0459	-0.3441
-4.659	-8.7742	-0.34855
-5.5421	-9.4406	-0.35255
-3.0465	-7.5479	-0.36127
-0.52957	-5.673	-0.35298
0.062337	-5.1928	-0.41544
0.085085	-4.9014	-0.77304
-0.21954	-4.7407	-1.2621
-1.5465	-5.5604	-1.4626
-3.7102	-7.1939	-1.4011
-5.9198	-8.8121	-1.3631
-7.0578	-9.5192	-1.3865
-6.0017	-8.4887	-1.3942
-2.3771	-5.3532	-1.3937
3.0405	-0.68718	-1.3985
8.1524	3.7342	-1.4026
10.163	5.2792	-1.4063
8.5696	3.4275	-1.4104
6.0567	0.68064	-1.4134
3.9269	-1.4582	-1.4162
1.6417	-2.8743	-1.4225
-0.90526	-3.6411	-1.4311
-2.4651	-4.1141	-1.4286
-2.0529	-4.4381	-1.4165
-0.3225	-3.8898	-1.4533
1.5323	-2.458	-1.5045
1.9871	-1.8461	-1.3373
0.83565	-2.5924	-0.93359
-0.34754	-3.4448	-0.5881
-0.87111	-3.7814	-0.4669
-1.89	-4.3627	-0.46058
-3.8033	-5.4691	-0.46475
-4.4591	-5.6938	-0.4678
-2.0156	-3.4147	-0.47174
3.6669	2.2495	-0.47571
7.7491	5.8569	-0.47951
6.0057	2.682	-0.48335
2.8224	-1.0331	-0.48722
1.8507	-0.4785	-0.49108
1.3071	0.93696	-0.49493
-0.99475	-0.75115	-0.49878
-3.8088	-3.9253	-0.50263
-4.712	-4.9959	-0.50649
-4.1388	-4.5268	-0.51034
-3.5793	-4.6031	-0.51419
-2.6056	-4.4481	-0.51805
-0.73821	-3.0294	-0.5219
0.26305	-1.9418	-0.52575
-1.2822	-2.8514	-0.52961
-4.3779	-4.9748	-0.53346
-7.1725	-6.8228	-0.53731
-7.4389	-6.7566	-0.54116
-4.6256	-4.0222	-0.54502
-0.11962	0.56295	-0.54887
4.3912	3.6546	-0.55272
6.8142	3.9425	-0.55658
5.7271	2.6118	-0.56043
3.0285	0.61075	-0.56429
0.39605	-1.3213	-0.56816
-2.0727	-2.6866	-0.57198
-4.5469	-3.4106	-0.57576
-7.4486	-4.3357	-0.57974
-10.34	-5.9896	-0.5838
-10.617	-7.7648	-0.58694
-7.4751	-7.9401	-0.59091
-2.7543	-4.633	-0.59813
0.75664	-1.4595	-0.59571
1.4742	-1.4133	-0.65098
0.52345	-2.6969	-0.97224
-1.1754	-4.2202	-1.4545
-3.2023	-6.0587	-1.6957
-5.6294	-8.2035	-1.6545
-8.8354	-10.485	-1.605
-11.31	-11.924	-1.6235
-10.328	-10.989	-1.6243
-6.3134	-7.1424	-1.6417
-1.2267	-1.5397	-1.673
2.916	2.088	-1.5137
4.8828	2.6456	-1.177
4.2796	1.4279	-0.86237
2.127	-0.60268	-0.6685
-0.12689	-2.7026	-0.62843
-2.204	-4.3793	-0.66085
-3.8666	-5.2445	-0.66917
-3.3289	-4.9285	-0.66683
0.098898	-2.5445	-0.67197
4.9459	2.5438	-0.6764
8.0646	5.9743	-0.67977
7.9232	5.1589	-0.68367
6.1834	2.7428	-0.68763
3.8727	0.56819	-0.69145
1.3283	-0.61404	-0.69528
-1.3681	-1.9205	-0.69914
-3.9736	-4.6883	-0.703
-4.5284	-5.2314	-0.70685
-1.7003	-1.5083	-0.7107
3.4775	3.1324	-0.71456
7.6511	6.6411	-0.71841
8.6057	7.6988	-0.72226
7.1897	5.2573	-0.72612
4.6483	1.2896	-0.72997
2.097	-1.0681	-0.73382
-0.77618	-2.508	-0.73767
-4.3811	-4.7137	-0.74153
-6.3088	-5.9639	-0.74538
-4.4141	-4.2748	-0.74923
0.10069	-0.26628	-0.7531
4.4223	3.0633	-0.75693
6.1077	2.9972	-0.7607
5.8655	1.4599	-0.76478
4.6387	0.10189	-0.76894
2.9054	-1.0469	-0.77204
0.79915	-2.2915	-0.77455
-2.1903	-4.3606	-0.78061
-5.7064	-7.1297	-0.78898
-6.6774	-7.8757	-0.78205
-3.3826	-5.0132	-0.78053
2.4714	0.0072927	-0.84516
6.4284	2.9201	-0.75592
5.4999	1.0436	-0.34588
3.3766	-1.2119	0.05144
2.819	-0.80504	0.19048
2.3211	-0.074605	0.18612
0.27334	-1.4421	0.17605
-2.7334	-4.3298	0.17725
-5.2209	-6.983	0.17481
-4.4919	-6.1398	0.16971
0.4217	-0.6749	0.16582
5.341	4.1963	0.16223
7.7718	5.7351	0.15831
7.7379	4.6636	0.15441
6.3601	2.8228	0.15058
5.0722	2.1583	0.14674
3.9716	1.7994	0.14288
2.9554	0.42315	0.13902
3.8326	0.60584	0.13517
6.9726	3.375	0.13132
9.6256	5.544	0.12747
10.141	5.4645	0.12361
7.988	2.933	0.11976
4.4885	-0.3035	0.11591
1.4271	-2.1465	0.11205
-0.73208	-2.9016	0.1082
-1.959	-3.6389	0.10435
-1.1312	-3.265	0.10049
2.4416	-0.58636	0.096641
7.4002	3.7157	0.092787
10.986	7.0563	0.088934
10.738	6.8063	0.085081
8.4732	4.6947	0.081228
6.1227	2.7386	0.077375
3.0856	0.8235	0.073522
-0.43023	-0.91245	0.069669
-1.5707	-1.0317	0.065815
0.53108	0.84954	0.061962
4.0145	3.5771	0.058109
6.1807	4.8746	0.054256
5.4273	3.4883	0.050403
3.7632	1.9358	0.046549
2.308	1.4177	0.042696
-0.4849	-0.37193	0.038845
-3.3267	-2.7388	0.034992
-1.926	-1.5868	0.031127
2.7564	2.5899	0.027299
7.2618	6.5832	0.023466
8.275	6.5602	0.019433
6.3993	3.6502	0.015577
4.4812	1.8178	0.012464
2.869	1.2592	0.0087906
0.48844	0.0053231	0.0024875
-1.9457	-1.6702	-0.0017042
-2.1834	-1.5423	0.0035415
1.0615	1.6491	-0.01222
7.0163	6.9451	-0.034395
11.416	9.6303	0.11292
13.014	9.4426	0.42842
12.743	8.6475	0.77564
11.271	7.4054	0.99558
8.9435	5.4831	1.0122
5.462	2.7357	0.96109
1.2661	-0.35243	0.95416
-1.0207	-1.6909	0.95844
-0.46677	-0.73389	0.95184
0.61885	0.2626	0.96258
1.6316	1.1391	0.94373
2.7793	2.4885	0.81061
2.8861	2.5786	0.51539
1.3494	0.67129	0.12022
-0.69253	-0.99459	-0.11265
-2.8575	-1.8139	-0.10081
-6.0813	-3.989	-0.063547
-8.5867	-5.7535	-0.079778
-6.9703	-2.9103	-0.090284
-1.935	2.721	-0.078818
3.8014	7.844	-0.096882
7.4045	10.216	-0.11453
8.4166	9.9578	0.28289
7.8858	8.575	0.8599
7.1784	7.7439	0.99289
5.2515	6.359	0.88121
1.5534	3.5472	0.86741
-0.58668	1.9219	0.88659
0.19878	2.6681	0.87774
2.1354	4.4396	0.87183
3.9299	5.7418	0.86972
4.948	6.0169	0.86559
5.1206	5.8886	0.86146
4.0564	4.8108	0.85774
1.3826	2.0576	0.85393
-2.4176	-1.1528	0.85004
-6.3547	-3.654	0.84618
-8.7365	-5.6057	0.84234
-8.0715	-5.673	0.83848
-3.9242	-1.6624	0.83463
0.78322	3.649	0.83077
4.4375	8.1599	0.82692
7.2989	11.498	0.82307
7.7188	11.281	0.81921
5.3511	7.6481	0.81536
2.15	4.5211	0.81151
-0.22229	3.6523	0.80766
-0.61315	4.8247	0.8038
1.1124	6.5526	0.79995
3.7199	7.4055	0.7961
4.9235	6.892	0.79224
4.9723	6.425	0.78839
4.533	6.8164	0.78454
3.0052	6.0976	0.78068
-0.043473	2.9501	0.77683
-4.4291	-2.3773	0.77298
-7.7989	-5.9482	0.76912
-7.4998	-4.1047	0.76527
-3.4702	0.91271	0.76142
0.42738	4.5511	0.75756
1.3079	4.6463	0.75371
0.89601	3.7828	0.74986
-0.17319	2.4317	0.74601
-1.8295	0.36303	0.74215
-3.6659	-1.1973	0.7383
-5.5871	-1.8803	0.73445
-8.5377	-4.5063	0.73059
-11.861	-8.4658	0.72674
-12.347	-7.6154	0.72289
-9.4326	-3.3115	0.71903
-5.0335	0.28541	0.71518
-2.371	2.2436	0.71133
-1.3375	2.9223	0.70747
-1.0469	2.8244	0.70362
-1.9513	1.9517	0.69977
-4.505	-0.40239	0.69591
-8.329	-4.3852	0.69206
-9.6113	-5.0761	0.68821
-7.3932	-1.5107	0.68435
-5.1354	1.07	0.6805
-3.6758	1.3251	0.67665
-2.8483	0.46437	0.6728
-2.4821	0.55765	0.66894
-3.0713	1.3461	0.66509
-5.0787	0.9729	0.66124
-8.1542	-3.4107	0.65738
-8.8627	-4.3256	0.65353
-4.6268	3.4065	0.64968
0.54325	5.6135	0.64582
3.3073	5.1992	0.64197
3.0546	5.7634	0.63812
1.2866	3.8817	0.63427
-1.2084	1.8152	0.63039
-4.9042	-1.2132	0.62656
-9.5698	-6.8627	0.62279
-9.4543	-5.3275	0.61853
-5.9072	0.5319	0.61567
-3.2803	3.0834	0.61072
-1.7836	2.9387	0.60387
0.12861	2.9197	0.6217
1.0594	2.3079	0.55593
-0.094856	0.042855	0.59573
-2.47	-3.0677	1.122
-6.4327	-6.3179	1.5207
-10.129	-8.0574	1.5881
-10.181	-6.3434	1.5811
-5.5645	-1.1212	1.5755
-1.4618	3.3817	1.5732
-0.17993	4.0452	1.5682
0.24438	2.4017	1.5646
1.5479	2.7532	1.5213
0.85647	1.5568	1.1627
-2.7423	-2.2968	0.61457
-6.2471	-4.4601	0.48359
-9.4372	-6.5267	0.55923
-10.994	-7.8587	0.54279
-7.2014	-2.2417	0.54829
-2.9692	2.3768	0.49658
0.036703	3.9218	0.5794
3.6811	6.6269	1.0221
4.6499	6.1479	1.3991
3.3951	4.7058	1.54
0.67715	3.5312	1.5184
-4.1929	-1.221	1.5055
-4.4246	-1.2572	1.512
-0.045486	3.9202	1.4986
2.7674	6.6255	1.4931
4.2442	7.1488	1.5344
4.633	7.2519	1.0895
3.8294	6.543	0.45465
1.8142	3.6644	0.4223
-1.0711	0.44073	0.50722
-4.2182	-1.8305	0.4745
-6.1764	-2.2969	0.4695
-3.7982	1.2471	0.47011
1.2829	6.7341	0.46431
6.0056	10.792	0.46089
9.4696	12.312	0.45716
9.5211	10.49	0.45289
6.9114	7.0956	0.44944
4.0525	4.5867	0.44647
1.336	2.1607	0.43851
1.0767	2.3787	0.44051
4.4576	6.9352	0.44454
5.9665	8.4752	0.3795
5.8285	7.5012	0.4968
5.7488	7.0436	0.93412
3.4201	5.4088	1.2929
-1.4724	1.5571	1.4266
-5.8144	-2.1657	1.4152
-3.6881	0.74801	1.4034
0.93078	5.6776	1.4043
4.8193	9.1016	1.399
8.1651	11.675	1.3953
7.4765	9.9496	1.3916
5.5772	7.5814	1.3876
3.2192	5.4679	1.3838
-2.9233	-0.57661	1.38
-5.8371	-2.8669	1.3761
-2.9851	1.2641	1.3723
0.55098	5.6303	1.3684
-0.6326	3.4674	1.3645
-2.7484	0.21824	1.3607
-2.1157	0.98686	1.3568
-2.2214	0.96927	1.353
-4.4384	-1.5841	1.3491
-6.2788	-2.9261	1.3453
-7.6404	-3.2293	1.3414
-11.16	-7.0972	1.3376
-14.062	-10.274	1.3337
-11.76	-5.9667	1.3299
-6.7708	-0.16005	1.326
-2.1646	3.8886	1.3222
0.54701	6.811	1.3183
2.0061	8.2766	1.3145
2.3935	7.8991	1.3106
1.0831	5.4708	1.3067
-2.8812	1.2466	1.3029
-7.6725	-2.3301	1.299
-6.5903	0.19179	1.2952
-1.8707	5.4568	1.2913
2.5223	8.6108	1.2875
6.1268	9.2945	1.2836
7.0184	8.6659	1.2798
5.7373	7.3824	1.2759
3.4106	5.6048	1.2721
-1.3507	3.6556	1.2682
-3.7922	2.7393	1.2644
-1.627	3.5709	1.2605
-0.52217	4.7883	1.2567
-1.2679	3.1687	1.2528
-3.2518	0.072777	1.249
-5.8432	-1.9256	1.2451
-8.5695	-3.8659	1.2412
-12.739	-7.8713	1.2374
-18.635	-13.821	1.2335
-19.761	-13.484	1.2297
-16.648	-7.8338	1.2258
-13.081	-3.1122	1.222
-8.3581	-0.15383	1.2181
-5.7628	1.8759	1.2143
-5.5234	2.1018	1.2103
-6.3611	0.181	1.2065
-9.0137	-1.5761	1.2038
-11.462	-3.4607	1.1936
-9.6695	-1.4705	1.171
-3.5926	5.4827	1.1372
1.3927	10.058	1.0936
4.813	11.28	1.0414
6.249	11.247	0.98207
5.8474	10.207	0.91678
4.1551	7.2392	0.84691
0.98669	3.4876	0.77377
-2.8973	0.18836	0.69868
-5.546	-1.7014	0.62295
-5.0861	-1.1517	0.54791
-2.9667	0.56418	0.47488
-2.672	0.63524	0.40516
-3.552	-0.98287	0.34008
-4.8501	-2.8147	0.28096
-6.692	-3.6648	0.22911
-10.689	-7.2228	0.18585
-15.219	-12.153	0.1525
-14.172	-9.3649	0.13038
-8.2626	-2.7259	0.12059
-2.3527	2.2621	0.11806
-0.7959	4.2265	0.11423
-1.8035	2.7339	0.11016
-4.9784	-0.81376	0.1064
-7.7748	-2.2446	0.10253
-4.4721	2.5585	0.098676
1.2658	8.1407	0.094826
7.6977	13.198	0.090971
10.363	14.021	0.087119
6.8192	9.0652	0.083265
5.5461	8.6993	0.079412
3.0266	6.4954	0.075559
-1.914	0.29388	0.071706
0.18643	3.7785	0.067853
2.0194	5.1302	0.064
0.14256	0.56219	0.060147
-0.30865	0.65748	0.056293
-1.4091	1.4598	0.05244
-5.2519	-1.7914	0.048587
-10.488	-8.0889	0.044734
-13.724	-10.615	0.040881
-12.368	-5.1433	0.037028
-8.4381	-1.3096	0.033175
-1.9862	3.1817	0.029321
4.5275	9.2291	0.025468
6.0086	9.4281	0.021615
5.253	7.8278	0.017762
1.8889	3.2984	0.013909
-0.23765	0.65611	0.010056
4.3871	6.8025	0.0062026
8.9409	10.431	0.0023495
12.006	11.774	-0.0015036
11.831	10.047	-0.0053568
8.9074	6.1626	-0.0092099
6.2372	3.8692	-0.013063
0.42789	-2.3495	-0.016916
-4.2375	-6.7788	-0.020769
-1.6664	-1.749	-0.024622
1.1949	0.48512	-0.028476
3.4387	1.0381	-0.032329
4.2511	1.4562	-0.036182
1.3178	-1.3831	-0.040035
-1.6594	-4.2947	-0.043888
-4.1058	-6.745	-0.047741
-8.2292	-10.609	-0.051594
-10.576	-12.066	-0.055448
-8.2668	-8.3637	-0.059301
-2.3749	-1.2803	-0.063154
1.5031	2.7302	-0.067007
3.8279	4.5143	-0.07086
5.5528	5.5829	-0.074713
4.3073	3.5781	-0.078566
1.2018	0.031156	-0.08242
-1.9232	-2.9617	-0.086273
-4.6648	-5.3763	-0.090126
-4.1216	-3.5243	-0.093979
0.62913	3.1512	-0.097832
3.9252	5.5322	-0.10169
6.4761	6.6675	-0.10554
8.4988	8.656	-0.10939
6.4633	6.2463	-0.11324
1.7528	1.2434	-0.1171
-2.391	-2.9312	-0.12095
-3.2764	-4.501	-0.1248
-0.28232	-1.0359	-0.12866
3.7725	3.8942	-0.13251
5.7097	5.0407	-0.13637
6.225	4.281	-0.14019
4.9688	2.3425	-0.14412
2.3469	-0.016378	-0.14798
0.051722	-1.5636	-0.15142
-3.6166	-5.1387	-0.15608
-8.101	-10.116	-0.16025
-7.0217	-7.8462	-0.15882
-3.1281	-2.8572	-0.17685
0.003892	0.048418	-0.17174
2.6459	2.6056	-0.13506
2.5331	2.1115	-0.58038
0.055774	-1.2862	-1.204
-2.4619	-4.8697	-1.2375
-5.9435	-9.1656	-1.1666
-6.3977	-8.5798	-1.2001
-1.3558	-0.96875	-1.2001
1.7466	1.5976	-1.1843
3.6202	2.0516	-1.2585
4.6321	2.7586	-1.2037
2.9745	1.5042	-0.71
0.054137	-0.90882	-0.27964
-3.3103	-4.3274	-0.21457
-7.865	-9.9309	-0.23001
-9.015	-10.748	-0.22795
-4.575	-3.9533	-0.2323
-2.8378	-3.2766	-0.23691
-2.1274	-4.7177	-0.24033
0.60732	-1.5812	-0.24421
0.40155	-0.77754	-0.24807
-3.6575	-4.4679	-0.25189
-7.9198	-8.8926	-0.25617
-10.577	-11.688	-0.25953
-10.67	-11.229	-0.26227
-6.8241	-5.8596	-0.27124
-0.30842	1.7828	-0.26814
5.5032	7.1015	-0.2596
7.6391	9.2801	-0.3698
6.9048	8.8625	-0.7045
5.1604	6.3322	-1.1806
1.3516	1.3718	-1.3429
-0.042375	0.075295	-1.2837
4.2395	5.278	-1.2961
8.3102	7.3489	-1.3048
10.515	7.838	-1.3048
10.3	7.2779	-1.3098
7.1336	2.6912	-1.3138
3.3553	-1.9085	-1.3174
0.29159	-4.9958	-1.3213
-1.9281	-8.0909	-1.3252
-0.56774	-6.5044	-1.329
3.0429	-1.7181	-1.3329
4.4088	-0.57883	-1.3367
3.9619	-2.0979	-1.3406
2.7122	-4.2215	-1.3444
1.013	-5.9904	-1.3483
-2.2445	-9.5967	-1.3521
-5.9493	-13.862	-1.356
-5.1179	-11.402	-1.3598
-0.6977	-5.2408	-1.3637
4.3248	-0.28913	-1.3676
8.4001	3.4122	-1.3714
9.0335	3.2537	-1.3753
6.1185	-0.87833	-1.3791
4.0093	-3.3746	-1.383
2.6233	-4.5115	-1.3868
-1.1742	-8.6819	-1.3907
-1.6617	-9.0907	-1.3945
3.8795	-2.4644	-1.3984
8.5598	2.6351	-1.4022
12.586	5.8724	-1.4061
15.912	7.9623	-1.4099
14.507	6.4906	-1.4138
9.3818	1.5509	-1.4176
4.4081	-4.4068	-1.4215
3.2758	-6.0565	-1.4253
5.2976	-3.5344	-1.4292
5.615	-3.0053	-1.4331
4.7147	-3.9968	-1.4369
3.958	-4.7328	-1.4408
2.6513	-5.587	-1.4446
-0.074724	-7.5129	-1.4485
-4.8209	-11.748	-1.4523
-8.677	-15.519	-1.4562
-6.5733	-13.238	-1.46
-1.6897	-6.814	-1.4639
2.3096	-0.65123	-1.4677
5.7869	2.2386	-1.4715
7.2303	2.1216	-1.4755
6.049	0.35232	-1.4795
4.6309	-1.9821	-1.4825
2.757	-5.1471	-1.4869
-0.47976	-8.9011	-1.494
1.3242	-6.2837	-1.4872
6.6751	-0.40701	-1.5007
7.1433	-1.9565	-1.5492
6.531	-4.3725	-1.383
6.8246	-4.3444	-0.99403
5.2588	-5.9668	-0.67828
1.1024	-10.386	-0.53078
-4.515	-16.193	-0.50471
-7.5858	-18.93	-0.52701
