# Supplementary material for: Applying time-frequency analysis to assess cerebral autoregulation during hypercapnia
Source: PLoS One. 2017 Jul 27;12(7):e0181851. doi: 10.1371/journal.pone.0181851 (PMC5531479; doi:10.1371/journal.pone.0181851)
Supplement: S1 Dataset — Database of physiological signals registered in 50 volunteers during normocapnia and hypercapnia. (ZIP) [file pone.0181851.s001.zip › h40.csv]

ABP_smoothed_fluctuations[mmHg]	CBFV_smoothed_fluctuations[cm/s]	EtCO2[mmHg]
-2.1465	-8.6663	-1.0509
0.074483	-4.4649	-1.053
1.0371	-2.308	-1.0987
-0.28789	-3.5262	-1.0583
-3.0866	-6.4564	-0.79633
-4.0898	-6.9978	-0.42488
-2.2299	-3.9948	-0.11887
-0.4303	-1.2791	-0.03726
0.17663	0.29505	-0.083216
-0.41337	0.93918	-0.090877
-2.1077	-1.147	-0.083332
-3.5882	-4.1746	-0.088078
-2.464	-2.3074	-0.092462
-0.53821	0.64993	-0.094626
-0.44913	-0.4955	-0.097586
-2.0738	-3.3957	-0.10076
-3.8745	-5.7562	-0.1037
-3.4831	-6.5933	-0.10665
-1.3884	-5.9935	-0.10964
0.68392	-4.6245	-0.11262
2.0066	-3.2637	-0.1156
1.8633	-3.4697	-0.11858
-0.14082	-6.6683	-0.12156
-0.9849	-7.9292	-0.12453
1.198	-4.4108	-0.12751
3.006	-2.7414	-0.13049
2.5896	-4.0646	-0.13347
0.15263	-5.8251	-0.13645
-1.5405	-7.3326	-0.13943
-0.83349	-7.7187	-0.14241
1.2338	-5.5662	-0.14539
3.2018	-2.8774	-0.14836
3.6641	-2.5136	-0.15134
1.726	-5.3495	-0.15432
0.14713	-7.6176	-0.1573
3.0732	-4.0676	-0.16028
6.1966	-0.67793	-0.16326
6.5348	-0.98011	-0.16624
5.795	-1.5871	-0.16922
4.3298	-2.6213	-0.17219
2.12	-5.2599	-0.17517
1.6606	-5.4143	-0.17815
3.6027	-1.7583	-0.18113
4.6598	0.46732	-0.18411
3.2258	-1.2493	-0.18709
-0.1821	-5.9739	-0.19007
-1.6171	-7.2632	-0.19305
0.18435	-3.89	-0.19602
1.9819	-2.4992	-0.199
2.2473	-2.8525	-0.20198
0.79367	-2.9862	-0.20496
-1.3558	-4.5304	-0.20794
-2.4955	-6.3244	-0.21092
-0.96907	-4.4082	-0.2139
0.98919	-1.4829	-0.21688
0.72562	-1.3501	-0.21985
-2.0155	-4.4127	-0.22283
-4.6517	-7.327	-0.22581
-3.371	-5.1802	-0.22879
-0.95661	-1.9158	-0.23177
-0.60874	-1.5594	-0.23475
-2.122	-2.8475	-0.23773
-4.1393	-4.3164	-0.24071
-4.8956	-4.8218	-0.24368
-4.0305	-3.7062	-0.24666
-2.1153	-1.0527	-0.24964
-0.63195	1.696	-0.25262
-1.1077	2.0072	-0.2556
-4.168	-2.0442	-0.25858
-5.8235	-4.3233	-0.26156
-3.9572	-1.5074	-0.26454
-2.3213	0.37568	-0.26751
-1.727	1.3908	-0.27049
-1.6928	3.0443	-0.27347
-3.337	0.43699	-0.27645
-5.2735	-5.1372	-0.27943
-3.1346	-4.0404	-0.28241
0.89943	0.38655	-0.28539
3.0048	1.6156	-0.28837
3.2095	0.98593	-0.29134
2.4634	-0.18212	-0.29432
2.0918	-1.1685	-0.2973
3.4984	0.32375	-0.30028
6.1962	3.8514	-0.30326
7.2172	4.7992	-0.30624
5.5914	2.5915	-0.30922
2.3014	-1.1164	-0.3122
1.0151	-3.9552	-0.31517
2.7793	-4.382	-0.31815
4.9692	-2.4931	-0.32113
5.8148	-1.3236	-0.32411
5.1366	-2.3798	-0.32709
4.7228	-2.638	-0.33007
4.2013	-2.5695	-0.33305
1.5526	-5.5148	-0.33603
-1.0105	-8.7497	-0.33901
-0.21643	-7.8348	-0.34198
1.6722	-5.4935	-0.34496
2.5931	-3.8231	-0.34794
2.6533	-1.8373	-0.35092
1.8963	-0.86252	-0.3539
0.52823	-2.3973	-0.35688
-0.087699	-2.7152	-0.35986
0.94832	-0.02976	-0.36284
3.262	3.1489	-0.36581
4.8869	4.2661	-0.36879
5.0498	3.2304	-0.37177
5.4129	3.1663	-0.37475
5.5062	2.8653	-0.37773
3.9244	-0.69136	-0.38071
2.9559	-3.0656	-0.38369
4.2789	-1.2041	-0.38667
5.6276	-0.17955	-0.38964
5.6465	-1.0871	-0.39262
4.1699	-1.7732	-0.3956
1.8231	-3.1193	-0.39858
-0.20158	-5.6279	-0.40156
0.031562	-5.4981	-0.40454
2.0397	-2.6785	-0.40752
2.9153	-1.3934	-0.4105
2.0794	-1.5499	-0.41347
0.21886	-1.9476	-0.41645
-1.1171	-3.261	-0.41944
-0.90923	-4.1323	-0.42242
0.7628	-1.1102	-0.42531
2.4917	2.0176	-0.42846
2.8957	1.6369	-0.43168
1.7363	0.59338	-0.43358
-0.25595	-0.12876	-0.43643
-1.5907	-1.7545	-0.44414
-1.4621	-1.8311	-0.44086
0.02368	1.4176	-0.43087
1.3587	2.8279	-0.49
1.3242	1.0559	-0.49284
-0.58637	-0.95067	-0.17443
-3.0502	-2.8512	0.26413
-4.2221	-4.9004	0.4915
-3.6023	-4.6119	0.54662
-1.7145	-2.0336	0.5354
0.032241	-0.74016	0.52672
0.30439	-0.48386	0.52736
-1.3753	-0.37506	0.52453
-3.432	-2.1632	0.52078
-4.0678	-3.8853	0.51799
-2.3054	-0.98432	0.51508
-0.73675	2.3182	0.51204
-0.70226	3.1539	0.50907
-0.6856	3.7771	0.5061
-1.6428	2.7905	0.50312
-4.6401	-1.4474	0.50014
-5.6563	-3.2557	0.49716
-3.2486	-0.50989	0.49418
-1.2609	1.559	0.49121
-0.55086	2.2315	0.48823
-0.88885	2.1855	0.48525
-3.1516	-0.13509	0.48227
-5.7234	-3.17	0.47929
-5.1301	-2.7147	0.47631
-3.0468	0.052401	0.47333
-1.8134	2.2547	0.47035
-1.8463	2.0026	0.46738
-1.9714	1.3721	0.4644
-1.2525	2.1004	0.46142
-1.0208	0.66391	0.45844
-1.2814	-2.7183	0.45546
0.18767	-1.829	0.45248
2.8155	1.6385	0.4495
4.5556	2.6365	0.44652
4.3003	1.3607	0.44354
2.6309	-0.33795	0.44057
2.3944	0.18005	0.43759
4.0153	3.2017	0.43461
5.9096	6.8836	0.43163
6.6653	8.5562	0.42865
5.7467	7.3539	0.42567
3.6821	4.8792	0.42269
1.536	2.5267	0.41971
0.63762	1.3283	0.41674
1.1907	1.7878	0.41376
2.6492	3.766	0.41078
4.0115	6.0511	0.4078
3.8583	6.4445	0.40482
0.77402	2.4241	0.40184
-2.2982	-2.0069	0.39886
-1.2508	-0.75971	0.39588
1.1306	3.3396	0.39291
2.2377	6.6901	0.38993
2.1261	7.9217	0.38695
1.169	6.4968	0.38397
0.39406	3.819	0.38099
2.2615	5.386	0.37801
5.6002	9.1064	0.37503
6.9708	8.6897	0.37205
6.1379	6.7945	0.36908
3.9568	5.1969	0.3661
1.8745	1.8416	0.36312
1.0409	-0.83898	0.36014
1.8937	1.4768	0.35716
2.9525	3.7086	0.35418
2.3385	1.797	0.3512
-1.3573	-2.6426	0.34822
-5.483	-6.3098	0.34525
-5.3225	-5.7816	0.34227
-2.8716	-2.6876	0.33929
-1.2136	0.37818	0.33631
-0.92342	2.3939	0.33332
-2.1258	2.2315	0.33035
-3.8147	0.54053	0.32741
-1.9836	3.8305	0.32431
2.0728	10.135	0.32146
3.1854	11.572	0.31891
0.64428	8.7049	0.31426
-2.0595	5.5489	0.31204
0.10689	6.5242	0.31564
4.1667	9.7033	0.29161
6.3847	11.505	0.29955
5.4849	9.4499	0.39808
2.7976	4.5508	0.13409
0.86225	0.40088	-0.5003
2.241	1.816	-0.74284
4.1634	4.9809	-0.70067
3.079	4.266	-0.70711
-1.1676	-1.417	-0.72242
-4.5429	-6.5282	-0.72014
-2.5733	-4.2178	-0.71741
0.39015	0.38453	-0.74137
1.1152	2.3126	-0.72756
-0.34226	0.43836	-0.54335
-2.5705	-2.3447	-0.12962
-3.6601	-3.5767	0.26723
-2.2392	-2.3477	0.28571
0.2374	1.4863	0.24218
1.3457	3.4536	0.2562
0.99427	1.319	0.25166
3.2551	1.9235	0.24551
6.3698	4.1138	0.24389
6.2823	3.0288	0.2413
5.8183	1.6432	0.23795
7.494	2.8044	0.23499
9.2355	4.5488	0.23208
9.7687	5.6298	0.22907
8.7811	5.5166	0.22609
6.2685	3.0559	0.22312
3.4409	-0.84403	0.22014
3.7598	-0.69191	0.21716
6.3587	2.4908	0.21418
7.2872	3.1581	0.2112
5.6191	1.2692	0.20822
2.455	-1.4953	0.20524
1.063	-2.8691	0.20226
2.3183	-1.2361	0.19929
4.6434	3.4312	0.19631
6.3102	7.187	0.19333
5.8957	7.0114	0.19035
2.6638	2.8431	0.18737
-0.68252	-1.3497	0.18439
-0.17228	-0.41879	0.18141
1.8938	2.3575	0.17843
2.8235	3.9261	0.17546
2.7282	5.97	0.17248
1.2903	6.4297	0.1695
-1.8677	1.4417	0.16652
-3.595	-2.8149	0.16354
-1.0622	0.69502	0.16056
1.7738	5.5647	0.15758
1.573	6.0811	0.1546
-2.1316	1.3662	0.15163
-5.2642	-2.8959	0.14865
-3.1848	-0.15022	0.14567
0.21096	4.1787	0.14269
1.3261	5.6298	0.13971
-0.13602	4.698	0.13673
-2.3925	2.4915	0.13375
-3.0879	0.98279	0.13077
-0.79819	3.4285	0.1278
1.9245	7.4271	0.12482
1.4041	7.914	0.12184
-1.3088	4.1558	0.11886
-3.4287	-0.082338	0.11588
-2.0507	1.6189	0.1129
0.19913	4.7838	0.10992
-0.066943	3.7454	0.10694
-3.3632	-1.0231	0.10399
-6.8992	-5.601	0.101
-6.2349	-4.7156	0.097907
-3.0319	-0.050254	0.095149
-0.94663	3.8022	0.092403
-2.3202	2.6374	0.087912
-4.8905	-0.97023	0.086065
-4.4882	-1.1436	0.088283
-2.2537	1.6271	0.068246
-0.27034	4.7805	0.068972
-0.017903	5.5812	0.1466
-2.1538	3.0215	-0.054273
-5.4949	-1.3548	-0.68386
-5.1855	-1.4448	-1.0223
-1.8124	2.5689	-0.94465
-1.0128	4.337	-0.94276
-3.4819	1.7477	-0.92604
-7.064	-3.3078	-0.70308
-7.0623	-3.3406	-0.31382
-3.3748	1.8981	0.035083
-0.48939	5.4985	0.088493
0.031542	6.6305	0.030004
-1.4205	5.9227	0.032563
-2.8176	3.487	0.038952
-2.047	2.6191	0.032105
1.2962	6.0631	0.028908
3.0428	9.0064	0.026804
1.3837	8.1005	0.023591
-2.1673	3.4734	0.02049
-3.2837	1.3316	0.017591
0.12767	5.4307	0.014612
2.4024	8.1126	0.011618
0.90523	5.7495	0.0086438
-3.122	0.056063	0.0056675
-5.0294	-2.3526	0.0026871
-1.7657	2.6679	-0.00029176
1.2986	6.6893	-0.0032702
0.68442	5.0542	-0.006249
-3.0834	-0.17855	-0.0092279
-5.4951	-2.9642	-0.012207
-2.7224	1.209	-0.015185
0.82887	6.1166	-0.018164
1.2587	7.0575	-0.021143
-2.3439	3.7877	-0.024122
-5.0267	1.49	-0.0271
-2.4497	4.4142	-0.030079
0.47929	7.2855	-0.033058
0.35104	6.6245	-0.036037
-2.6229	2.9253	-0.039016
-5.1073	-0.19527	-0.041994
-3.7528	0.81257	-0.04497
-1.2482	3.1701	-0.047956
-0.72628	3.5927	-0.050939
-3.4839	0.64824	-0.053879
-6.4602	-2.7261	-0.056886
-5.4917	-2.3637	-0.059995
-2.8206	-0.011941	-0.06258
-1.5819	1.4386	-0.065538
-3.4156	0.064128	-0.07058
-6.0121	-2.6355	-0.070609
-6.411	-3.824	-0.068573
-4.525	-1.3641	-0.09653
-2.7077	2.2763	-0.083026
-3.8951	2.2968	0.014343
-6.6524	-0.56638	-0.2509
-8.0628	-2.5457	-0.8729
-5.6417	0.96741	-1.1114
-2.7576	5.1881	-1.0873
-3.0118	5.0133	-1.0958
-6.1322	1.4603	-1.1029
-8.2797	-1.0311	-1.1052
-6.5107	0.84056	-1.1109
-3.7538	4.2218	-1.0945
-1.8891	6.1065	-1.1344
-1.9136	4.7168	-1.1886
-4.9693	0.02786	-0.88866
-8.8121	-5.4328	-0.36835
-9.1075	-7.6716	-0.13601
-6.9907	-6.2958	-0.13013
-5.0448	-3.1203	-0.13315
-3.8231	-1.3504	-0.13335
-3.96	-2.485	-0.13696
-6.1426	-6.0436	-0.14087
-8.4161	-8.9967	-0.1434
-8.0381	-7.935	-0.14488
-5.8392	-4.6452	-0.1507
-3.5937	-1.4195	-0.15693
-2.6278	1.5961	-0.13397
-3.5104	2.6156	0.032806
-5.8924	-0.77957	0.47053
-7.0071	-3.4087	0.85757
-4.7144	-0.22383	0.87296
-1.9682	3.0675	0.81047
-0.75529	3.8462	0.82239
-1.2166	3.9418	0.82967
-3.1165	2.6638	0.82121
-5.652	-0.77219	0.81687
-6.097	-1.9183	0.81528
-3.6039	1.2782	0.81218
-1.4937	4.1656	0.80896
-1.422	4.5171	0.80608
-3.3548	2.4553	0.80314
-5.4343	0.018259	0.80013
-5.7642	-0.57482	0.79715
-3.8041	1.7776	0.79418
-1.033	5.2895	0.7912
-0.12797	6.2412	0.78821
-1.8975	3.027	0.78524
-4.8489	-2.5633	0.78229
-3.8876	-2.9604	0.77921
0.65598	1.8371	0.77627
3.5055	4.8733	0.77376
3.4498	5.0779	0.76994
1.4285	3.6275	0.76567
0.047354	2.3247	0.7679
0.61514	2.5497	0.76365
2.5814	4.7448	0.73705
3.958	7.0359	0.78069
2.9257	6.8242	0.83786
-0.93334	1.9917	0.52188
-4.4637	-3.1335	-0.024592
-2.6161	-0.3225	-0.23552
0.91555	4.6321	-0.27947
1.5015	5.1091	-0.32073
-0.72237	3.0951	-0.01694
-4.1679	-0.41346	0.4663
-6.4896	-4.4355	0.6942
-5.0895	-2.8421	0.73363
-1.1955	4.0791	0.72291
0.45149	8.453	0.71788
-1.1979	7.3288	0.71732
-4.3738	2.6507	0.71391
-5.4016	0.32283	0.71061
-3.6064	2.2626	0.70782
-0.51681	6.9151	0.70483
0.99953	9.9021	0.70182
-0.62234	8.0145	0.69885
-5.0871	0.66512	0.69588
-7.3559	-3.7366	0.69289
-4.1682	0.695	0.68992
-0.64124	5.9673	0.68694
0.34649	7.5637	0.68396
-1.0325	5.7185	0.68097
-3.5918	1.7598	0.67801
-5.1879	-1.2799	0.67505
-2.7537	1.8499	0.67195
0.98508	7.4141	0.66911
0.98666	7.7274	0.66653
-2.2361	2.8372	0.66221
-4.9332	-2.4206	0.65924
-2.0601	-0.95274	0.66247
3.0222	3.5547	0.64594
5.6466	5.3462	0.63533
5.2343	3.3653	0.71769
3.2043	-0.12202	0.55679
1.8166	-1.8793	-0.091594
3.0518	-0.69343	-0.46118
5.672	2.4748	-0.37392
5.8738	4.785	-0.3388
2.7833	2.7063	-0.37368
-1.974	-3.7428	-0.37748
-3.3712	-5.8713	-0.3738
-0.67226	-1.6706	-0.37846
2.1703	3.1643	-0.38199
2.8726	6.0633	-0.38443
1.0906	5.6733	-0.38749
-1.3723	1.589	-0.39054
-0.76581	0.1596	-0.39348
4.2881	5.6401	-0.39646
7.4707	9.048	-0.39944
6.4131	7.0586	-0.40242
2.7645	2.0531	-0.40544
0.55624	-1.4859	-0.40835
2.0206	-0.63186	-0.41126
4.1246	2.8153	-0.41468
4.8009	5.5775	-0.4174
3.3565	4.5151	-0.41854
-0.0065435	-0.0019486	-0.42477
-3.3687	-4.615	-0.4317
-2.0794	-2.3529	-0.41285
2.1393	4.4368	-0.43779
3.7027	7.7115	-0.5162
1.4953	5.6476	-0.23225
-1.8446	0.98106	0.32372
-1.6363	-0.93754	0.54945
1.2374	0.3046	0.5507
3.9331	2.4602	0.54908
3.9893	2.3022	0.54722
1.3344	-1.3943	0.54386
-2.3073	-7.588	0.54296
-3.2631	-10.115	0.53536
-0.72044	-6.7077	0.52939
0.38931	-4.3164	0.5575
-1.7029	-5.9977	0.51973
-5.8576	-10.916	0.28703
-8.4879	-14.604	-0.11637
-7.5225	-13.333	-0.47407
-3.7631	-6.6439	-0.51104
-0.70067	-0.95306	-0.47333
-0.25169	1.054	-0.49012
-1.8729	0.55891	-0.49341
-3.5401	-3.2928	-0.49426
-2.6353	-2.9275	-0.49749
1.5055	5.9586	-0.49995
5.0158	9.1146	-0.50932
5.5977	7.7954	-0.49243
3.0517	5.8086	-0.33079
-0.91123	0.7821	0.12777
-2.569	-2.608	0.51905
-0.27102	-0.040528	0.51033
0.68205	2.9351	0.4607
-0.51169	3.24	0.47767
-2.3553	0.33262	0.47508
-6.514	-6.1431	0.46825
-9.8349	-11.46	0.46662
-8.0137	-9.9539	0.46367
-5.7617	-5.2715	0.46047
-4.7824	-1.8077	0.45759
-4.9373	-2.4868	0.4546
-7.7455	-8.0332	0.45161
-10.322	-13.467	0.44864
-9.2416	-13.233	0.44566
-5.3671	-7.499	0.44268
-1.8509	-2.5201	0.4397
-0.20128	-1.0947	0.43672
0.22317	-0.85623	0.43374
-1.7563	-4.0069	0.43076
-2.9465	-6.2911	0.42779
0.54396	-1.1641	0.42481
3.4521	6.0755	0.42183
3.2971	7.6565	0.41885
0.80867	1.3801	0.41587
-1.6253	-2.7687	0.41289
-1.4251	-1.6909	0.40991
2.0712	1.1976	0.40693
3.9296	2.6638	0.40395
1.8155	0.61351	0.40098
-2.9216	-5.0918	0.398
-5.8049	-8.8704	0.39502
-4.055	-6.7435	0.39204
-0.27092	-1.7808	0.38906
2.4533	1.7248	0.38608
2.1177	1.0295	0.3831
-1.1426	-3.1556	0.38012
-4.3902	-7.318	0.37715
-4.1778	-6.7282	0.37417
-0.020747	1.1963	0.37119
2.703	5.5998	0.36821
2.2836	2.6482	0.36523
3.3327	2.1612	0.36225
3.5338	0.40875	0.35927
1.2776	-5.4135	0.35629
0.8233	-7.5296	0.35332
3.1728	-4.7799	0.35034
5.7017	-2.3683	0.34736
5.3514	-2.2399	0.34438
1.6071	-4.4023	0.3414
-0.38458	-6.8851	0.33842
1.6023	-6.1451	0.33544
5.7266	0.89146	0.33246
8.7891	7.6258	0.32949
8.7361	8.4346	0.32651
6.3082	5.0038	0.32353
5.3192	3.595	0.32055
8.5848	8.9226	0.31757
10.957	14.099	0.31459
9.8164	14.06	0.31161
6.1999	8.1468	0.30863
3.4044	2.7756	0.30566
4.0924	3.6818	0.30268
6.6249	6.8229	0.2997
8.1101	7.7036	0.29672
5.7362	3.7776	0.29374
1.848	-2.1725	0.29076
0.65592	-5.1829	0.28778
2.2668	-3.226	0.2848
4.7099	1.6149	0.28183
4.8976	2.8536	0.27885
2.5364	-0.36706	0.27587
-0.44178	-4.8221	0.27289
-0.40811	-5.9437	0.26991
2.882	-2.4627	0.26693
4.9303	1.8312	0.26394
3.5793	1.6272	0.26098
-0.58175	-5.0302	0.25803
-2.389	-9.1645	0.25496
0.1633	-6.4235	0.25199
3.9868	-0.96183	0.24948
5.8621	2.3883	0.24556
4.5241	1.2917	0.23841
2.3277	-1.6159	0.228
2.2431	-2.0002	0.21451
5.6037	2.6255	0.19811
7.8	5.8073	0.17896
6.2555	3.9291	0.15725
2.3796	-1.0202	0.13315
0.99324	-2.9957	0.10682
4.2993	0.68118	0.07845
6.7361	3.0619	0.048203
5.8201	1.8135	0.016253
2.1505	-1.6004	-0.017225
-0.9075	-4.9293	-0.052058
-0.70469	-6.0017	-0.088075
1.2876	-3.5888	-0.1251
3.54	0.9397	-0.16297
4.8713	4.006	-0.20149
3.0566	2.0309	-0.24051
-1.6779	-4.6461	-0.27985
-2.8812	-6.9748	-0.31933
0.50609	-2.9652	-0.35879
3.9281	1.7164	-0.39804
5.6709	4.1644	-0.43692
5.4107	4.0467	-0.47526
3.6057	2.9309	-0.51287
1.6856	0.24346	-0.54959
1.0011	-3.9207	-0.58525
1.6058	-5.5788	-0.61967
3.24	-4.0785	-0.65268
4.8525	-1.9205	-0.6841
4.449	-2.6903	-0.71376
1.4816	-6.9584	-0.7415
-2.879	-12.594	-0.76713
-4.4295	-13.567	-0.79049
-2.4327	-9.4121	-0.8114
-0.99757	-6.9672	-0.82968
-1.9862	-7.8618	-0.84517
-4.8718	-10.596	-0.85769
-6.1634	-11.856	-0.86708
-4.5125	-9.721	-0.87314
-1.3244	-4.6563	-0.87631
0.31382	-0.36148	-0.87891
-1.0213	-0.39924	-0.88199
-4.229	-5.8632	-0.88501
-4.7185	-7.8203	-0.88796
-0.86859	-1.7563	-0.89094
1.3889	2.2416	-0.89392
-0.17566	0.23873	-0.8969
-4.2053	-5.85	-0.89988
-5.401	-8.4376	-0.90286
-1.7093	-4.3266	-0.90584
1.917	0.054546	-0.90882
2.7027	1.0512	-0.91179
0.37365	-1.8776	-0.91477
-1.891	-5.4063	-0.91775
-1.512	-6.3135	-0.92073
0.10956	-4.4908	-0.92371
1.1552	-1.9231	-0.92669
0.24597	-1.9084	-0.92964
-1.7753	-4.7589	-0.93264
-3.1315	-8.3471	-0.93571
-3.105	-7.3673	-0.93843
-1.6847	-2.0383	-0.94153
0.59319	0.93594	-0.94566
3.1016	1.3501	-0.94463
5.0176	1.1268	-0.94835
5.4021	1.552	-0.97152
3.726	-0.63427	-0.94472
1.1529	-5.934	-0.90181
2.2685	-4.407	-1.1422
5.4648	1.3635	-0.863
5.5005	1.2664	-0.044864
