# Supplementary material for: Applying time-frequency analysis to assess cerebral autoregulation during hypercapnia
Source: PLoS One. 2017 Jul 27;12(7):e0181851. doi: 10.1371/journal.pone.0181851 (PMC5531479; doi:10.1371/journal.pone.0181851)
Supplement: S1 Dataset — Database of physiological signals registered in 50 volunteers during normocapnia and hypercapnia. (ZIP) [file pone.0181851.s001.zip › h41.csv]

ABP_smoothed_fluctuations[mmHg]	CBFV_smoothed_fluctuations[cm/s]	EtCO2[mmHg]
3.575	-0.88437	0.30883
3.3856	-1.9042	0.26843
1.7434	-2.4382	0.25775
-1.0183	-4.0407	0.25383
-3.9654	-6.2314	0.24195
-5.7337	-6.4583	0.23073
-5.8611	-4.8212	0.22081
-4.459	-2.1651	0.21032
-2.0613	1.2693	0.1998
0.13803	3.9768	0.18939
1.4056	4.8474	0.17895
2.9213	5.5326	0.1685
4.1906	6.2263	0.15806
3.4372	5.7129	0.14762
1.7784	4.4227	0.13718
0.48296	2.9877	0.12673
-1.6441	0.92269	0.11629
-4.6422	-1.3523	0.10585
-6.9543	-2.4156	0.095406
-7.9788	-2.2647	0.084963
-7.1199	-1.1536	0.074521
-3.6012	1.0846	0.064078
-1.5309	2.9495	0.053636
-1.7961	3.1244	0.043193
7.1942	2.7118	0.032751
22.436	2.1634	0.022308
27.126	1.0725	0.011866
19.647	-0.24873	0.0014234
7.1083	-1.2679	-0.0090191
-0.79513	-2.1861	-0.019462
-0.50588	-2.9022	-0.029904
0.17764	-2.4511	-0.040346
0.89539	-0.18525	-0.050789
3.9182	3.5505	-0.061231
6.8327	6.899	-0.071674
9.2224	9.201	-0.082117
11.477	10.336	-0.092559
12.671	9.8148	-0.103
12.923	8.7636	-0.11345
12.478	7.9795	-0.1239
10.051	4.7631	-0.1343
5.4841	-1.0193	-0.14471
0.37552	-5.5617	-0.15533
-4.1818	-7.4404	-0.16591
-7.7841	-8.1038	-0.17571
-10.52	-8.3221	-0.18566
-13.036	-7.8221	-0.1986
-15.247	-6.7065	-0.20988
-16.301	-5.5308	-0.20969
-16.399	-4.3849	-0.22813
-15.919	-2.7852	-0.27411
-13.096	0.68215	-0.16741
-8.169	5.212	0.14799
-4.1045	7.517	0.51581
-1.9471	6.9785	0.74559
-1.6993	4.5111	0.74893
-2.7206	2.1733	0.68911
-4.4107	0.88899	0.67893
-6.3977	-0.67617	0.68045
-8.3351	-2.7639	0.6685
-9.8353	-3.8789	0.65604
-9.9903	-3.6237	0.64643
-8.015	-2.3363	0.63609
-4.6502	-0.16395	0.62539
-0.97465	1.8792	0.61501
1.9462	2.1633	0.60495
3.2734	0.93614	0.59407
2.5967	-0.9336	0.58228
0.60203	-2.9106	0.57422
-1.8833	-4.5676	0.56789
-4.2136	-5.5795	0.54454
-5.7198	-5.8067	0.53077
-5.71	-5.2942	0.58457
-3.8774	-3.699	0.47903
-0.8718	-1.375	0.055481
0.8832	-0.79185	-0.32269
0.69557	-2.287	-0.48773
-0.26332	-3.9295	-0.53542
-1.7342	-5.1441	-0.53735
-4.1188	-6.366	-0.53811
-6.9235	-7.4462	-0.5508
-8.8927	-7.7264	-0.56326
-8.8305	-6.5803	-0.57292
-5.9711	-3.6159	-0.58321
-1.0881	0.70079	-0.59385
3.9241	4.5392	-0.60425
6.5856	5.1679	-0.61467
6.7343	3.6457	-0.62513
5.269	1.9692	-0.63557
3.1637	-0.020391	-0.64601
1.1941	-2.1847	-0.65645
-0.15491	-3.4065	-0.66689
-0.026479	-3.3129	-0.67734
1.8808	-2.4476	-0.68782
2.9451	-2.611	-0.69815
1.8842	-4.2945	-0.70846
0.26435	-5.7254	-0.71933
-1.0183	-5.7842	-0.73042
-2.5344	-4.7173	-0.7397
-4.6265	-3.235	-0.74776
-6.5983	-2.9938	-0.76303
-7.6526	-4.078	-0.77917
-7.1998	-3.1464	-0.76229
-5.3772	-0.18462	-0.79169
-2.7432	2.3071	-0.89372
0.94478	5.2174	-0.49799
5.1676	8.1836	0.17212
8.6414	9.2986	0.26343
10.833	8.8965	0.12703
11.193	7.2472	0.12509
8.9085	3.6695	0.14531
4.6571	-0.96032	0.12998
0.51006	-4.2816	0.11116
-2.5709	-5.7045	0.10206
-4.7712	-6.4309	0.093535
-5.6702	-6.529	0.082557
-4.5648	-5.1323	0.071913
-2.4064	-2.1678	0.061634
0.4849	1.1549	0.051173
5.4863	2.3333	0.040705
11.267	2.0349	0.030275
14.478	1.7667	0.019834
10.732	0.25176	0.0093885
3.2339	-2.2706	-0.0010533
1.441	-3.6079	-0.011496
2.1393	-3.1077	-0.021938
2.1071	-1.1485	-0.032381
4.2962	1.3072	-0.042823
7.1756	3.8569	-0.053266
8.5806	5.58	-0.063708
8.4983	4.6086	-0.07415
6.8255	1.2662	-0.084593
3.6262	-2.801	-0.095035
0.34418	-5.4669	-0.10548
-1.6636	-5.2247	-0.11592
-3.3355	-4.2565	-0.12636
-5.9125	-5.0726	-0.13681
-8.9414	-6.7994	-0.14725
-11.419	-7.756	-0.15769
-12.216	-6.5788	-0.16813
-10.486	-3.4864	-0.17858
-6.7099	0.16961	-0.18902
-3.3523	2.5556	-0.19945
-0.93794	4.0234	-0.20991
0.76053	5.172	-0.22037
0.75427	3.777	-0.23075
-1.1133	-0.17567	-0.24111
-3.3255	-2.3937	-0.2518
-5.0656	-1.3646	-0.26256
-6.9643	-0.97413	-0.27209
-8.9615	-2.572	-0.28186
-9.6443	-2.5459	-0.29683
-8.3558	-0.31119	-0.30285
-5.2045	2.5092	-0.3003
-0.68646	5.6294	-0.36823
3.7956	7.9351	-0.30932
6.9165	8.3107	0.098136
9.4566	8.1776	0.47092
10.923	7.1861	0.61625
9.4399	3.1717	0.64074
5.7878	-1.9493	0.61871
2.1299	-4.2817	0.59686
-0.99398	-4.1556	0.58862
-4.1636	-4.7524	0.58427
-7.3528	-6.5667	0.57348
-9.868	-7.5733	0.55026
-10.324	-6.5081	0.55141
-7.8551	-3.2616	0.58064
-4.7511	-0.10054	0.44239
-2.2376	1.8605	0.093631
0.41019	3.3653	-0.26963
1.8616	3.2737	-0.5062
0.5662	0.51005	-0.55432
-2.0826	-2.3256	-0.52268
-4.3783	-2.8418	-0.52482
-5.994	-2.6623	-0.54424
-6.7986	-3.3444	-0.5513
-6.2305	-3.1115	-0.57356
-3.9691	-1.0669	-0.58507
-0.35446	1.6208	-0.4873
2.4426	2.7717	-0.23668
2.5018	0.96936	0.12812
1.0276	-1.7279	0.39904
-0.65747	-3.3674	0.43051
-2.6454	-4.2821	0.36127
-5.0491	-5.1077	0.33914
-7.0475	-5.9963	0.3428
-8	-6.6811	0.33243
-8.1633	-6.2138	0.31938
-6.8722	-4.1911	0.30974
-3.2518	-1.0249	0.29947
0.66415	1.8958	0.2888
3.2397	3.3902	0.27839
4.3113	2.9566	0.268
4.1694	1.3323	0.25754
3.2897	-0.12905	0.24708
1.7906	-1.2329	0.23663
-0.37705	-2.4326	0.2262
-2.6748	-3.649	0.21576
-4.1317	-4.3644	0.20532
-3.6392	-3.6338	0.19488
-0.89535	-1.1642	0.18443
2.3479	1.3603	0.17399
4.8701	3.0494	0.16355
6.1867	3.9417	0.15311
5.7454	3.8097	0.14266
3.5957	2.6365	0.13222
1.5811	1.3413	0.12178
1.1113	0.86127	0.11134
2.5072	1.7683	0.10089
4.5806	3.3712	0.090452
6.0653	4.6213	0.08001
6.7612	4.7952	0.069567
6.5339	4.0021	0.059125
5.1752	3.0389	0.048682
2.4822	1.5976	0.03824
-1.2371	-0.69697	0.027798
-3.9138	-2.3347	0.017355
-4.3744	-2.0098	0.0069126
-3.0411	0.51367	-0.0035299
-0.32732	3.7033	-0.013972
2.8861	6.0795	-0.024415
5.0536	7.2982	-0.034857
5.6689	7.487	-0.0453
4.8096	6.7409	-0.055742
2.7174	4.7023	-0.066185
0.62697	2.5517	-0.076627
0.25834	2.3433	-0.087069
1.732	3.79	-0.097513
3.972	5.6327	-0.10795
5.3796	6.4848	-0.11839
6.3591	6.475	-0.12885
7.3154	5.9612	-0.1393
7.3258	4.749	-0.14967
6.3197	3.3657	-0.16014
4.8558	2.6578	-0.17086
2.1084	1.3363	-0.18077
-2.1734	-1.1527	-0.19083
-6.1311	-2.5804	-0.20489
-8.1321	-2.5679	-0.20863
-7.2616	-1.3694	-0.21474
-3.7657	1.5568	-0.27557
-0.011648	4.4322	-0.17961
2.1712	5.4788	0.18554
3.5384	5.0753	0.53493
3.7416	3.9794	0.72444
1.9296	2.7369	0.74332
-1.6052	0.67462	0.69994
-5.8475	-2.2958	0.68726
-8.7689	-4.1267	0.6883
-9.0351	-3.4037	0.67391
-6.5173	-0.16583	0.64272
-2.5278	3.4953	0.69429
1.5545	5.9835	0.66779
4.8341	7.0768	0.20526
6.8555	7.1309	-0.27539
7.2392	6.4109	-0.39877
5.5159	4.6904	-0.39555
2.2987	2.2486	-0.4101
-0.63336	-0.0052062	-0.41727
-2.0348	-1.0881	-0.43202
-1.4015	-0.37837	-0.46636
0.39435	1.2669	-0.40819
2.3001	2.7251	-0.39608
3.5153	3.1125	-0.85421
3.7861	2.6942	-1.433
3.1153	2.0724	-1.5585
1.3789	0.729	-1.4899
-1.0814	-1.4281	-1.5052
-3.0119	-3.1964	-1.5347
-3.1402	-3.3683	-1.534
-0.87012	-1.421	-1.5284
2.4895	1.3489	-1.6068
5.6659	3.5925	-1.57
7.8252	4.4044	-1.1318
8.4938	3.6432	-0.71386
7.4504	1.8195	-0.60359
4.7675	0.08502	-0.60792
1.3343	-1.3557	-0.61908
-1.4201	-2.8906	-0.63346
-2.8874	-3.3005	-0.63622
-2.5256	-1.5776	-0.64286
0.38771	1.6525	-0.70246
4.1811	4.8093	-0.61381
7.2207	6.7153	-0.25683
10.022	7.617	0.11315
11.852	7.3663	0.31546
11.751	5.9681	0.31229
10.089	4.4733	0.26635
7.2616	2.9092	0.26191
3.5327	0.13848	0.25761
-0.07153	-2.4646	0.24448
-2.1981	-2.8069	0.23375
-2.0309	-1.6198	0.2239
-0.31257	-0.12581	0.2133
1.0903	0.73415	0.20281
1.8476	0.8738	0.1924
2.1263	0.47491	0.18193
2.1061	-0.2582	0.17159
1.5234	-1.1582	0.16118
-0.21609	-2.092	0.15023
-2.5832	-2.8815	0.14008
-4.5099	-3.3462	0.13145
-5.7007	-3.4254	0.11696
-5.6022	-2.7397	0.10508
-3.1022	-0.50051	0.11862
0.93219	2.7209	0.059927
4.8758	5.4991	0.011605
7.5647	6.2336	0.41572
8.6232	4.9852	0.98188
8.1238	2.7666	1.1251
6.1816	0.37424	1.0308
3.1411	-1.6412	1.0073
0.050848	-3.3045	1.0188
-2.2817	-4.5747	1.0066
-3.7115	-5.088	0.99269
-3.9594	-4.4407	0.98369
-2.7013	-2.4369	0.97328
0.046632	0.44511	0.96257
2.948	2.5273	0.95223
4.3968	2.3452	0.9418
4.8466	1.5597	0.93133
4.5368	0.93832	0.92089
2.9401	-0.62584	0.91046
0.13416	-2.8843	0.90001
-3.2323	-4.4797	0.88957
-6.3489	-5.4419	0.87913
-8.525	-6.3055	0.86868
-9.8763	-6.3728	0.85824
-9.9277	-4.9052	0.8478
-7.5623	-1.7653	0.83736
-3.3361	1.8519	0.82691
1.1798	4.5287	0.81647
4.1737	5.3647	0.80603
5.5763	5.0274	0.79559
5.7377	4.2445	0.78514
4.5831	2.6756	0.7747
2.2333	0.44892	0.76426
-0.78906	-1.425	0.75382
-3.5266	-2.503	0.74337
-4.8721	-2.8297	0.73293
-4.773	-2.1315	0.72249
-3.018	-0.10589	0.71204
1.0736	3.2425	0.70162
6.1003	6.7512	0.69113
9.9656	8.7877	0.68066
11.07	8.0153	0.67058
10.093	6.0209	0.65998
8.645	5.3328	0.64807
6.563	4.5843	0.63877
3.4027	1.85	0.63326
0.45706	-0.75916	0.61269
-0.89775	-1.3706	0.59481
-0.12632	-0.57682	0.64758
2.2526	1.5413	0.55118
5.1371	4.5352	0.12352
7.4615	5.8619	-0.2612
8.65	4.9761	-0.43222
8.5792	3.2879	-0.47437
7.3533	1.6516	-0.46693
5.234	0.48994	-0.47128
2.8343	-0.66066	-0.4866
0.87321	-2.1522	-0.49759
0.045409	-3.0324	-0.50698
1.0123	-2.1524	-0.51763
4.0709	1.0651	-0.52822
7.4095	4.1039	-0.53853
9.1384	4.612	-0.54891
8.9348	3.0963	-0.55969
7.0577	0.80628	-0.57022
4.1516	-0.76092	-0.57925
0.92274	-1.7443	-0.59014
-1.9382	-3.0991	-0.60587
-4.0326	-3.9879	-0.60749
-4.7531	-3.2491	-0.60717
-2.9753	-0.73151	-0.6839
-0.085482	1.6104	-0.64774
1.2887	1.2711	-0.24585
1.0833	-0.60948	0.19855
-0.17386	-2.3331	0.34485
-2.2912	-3.6181	0.31617
-4.9991	-4.482	0.29522
-7.3746	-4.9374	0.29523
-8.5008	-4.9029	0.28861
-8.0356	-4.011	0.26611
-5.8152	-1.8661	0.26016
-1.9816	1.5387	0.29577
2.1862	4.4623	0.1561
5.1723	5.367	-0.21261
5.727	3.851	-0.54886
4.1044	1.0847	-0.74479
1.5893	-0.79026	-0.81989
-1.152	-1.5922	-0.8212
-4.0511	-2.9666	-0.81789
-6.7215	-4.901	-0.83188
-8.3462	-5.435	-0.83338
-7.7866	-3.7472	-0.85245
-4.3964	-0.2714	-0.90305
-0.12921	2.9328	-0.78515
3.4385	4.5814	-0.45479
5.9376	4.8411	-0.11872
6.6363	3.8975	0.089356
4.9276	1.9271	0.1169
1.8941	-0.7561	0.071258
-1.1917	-3.5679	0.058034
-3.8593	-5.3442	0.056022
-5.6095	-5.8051	0.044539
-5.6974	-5.9	0.032776
-3.1991	-4.4144	0.022914
1.8371	-0.47927	0.012472
6.7566	2.5194	0.0019182
10.032	3.2523	-0.0084831
11.33	2.4544	-0.018916
10.596	1.1137	-0.02937
8.5146	0.050983	-0.039812
6.773	-0.33937	-0.050252
5.767	-0.42581	-0.060695
4.893	-0.93077	-0.071138
3.2711	-2.2016	-0.08158
1.0461	-3.4202	-0.092023
-1.0042	-3.2993	-0.10247
-4.1447	-3.646	-0.11291
-6.6787	-4.7723	-0.12335
-2.0854	-3.1782	-0.1338
2.364	-1.3676	-0.14423
1.3086	-1.6484	-0.15467
3.2052	-1.0189	-0.16517
2.578	-1.0187	-0.17546
-3.4356	-2.1762	-0.18589
-7.9291	-1.8722	-0.19723
-9.8238	-1.2758	-0.20672
-11.203	-2.5115	-0.21412
-15.513	-5.1684	-0.2322
-23.343	-7.9353	-0.24739
-30.646	-9.0805	-0.21587
-36.342	-8.5436	-0.27009
-41.233	-7.2495	-0.39874
