# Supplementary material for: Applying time-frequency analysis to assess cerebral autoregulation during hypercapnia
Source: PLoS One. 2017 Jul 27;12(7):e0181851. doi: 10.1371/journal.pone.0181851 (PMC5531479; doi:10.1371/journal.pone.0181851)
Supplement: S1 Dataset — Database of physiological signals registered in 50 volunteers during normocapnia and hypercapnia. (ZIP) [file pone.0181851.s001.zip › h42.csv]

ABP_smoothed_fluctuations[mmHg]	CBFV_smoothed_fluctuations[cm/s]	EtCO2[mmHg]
1.2998	5.0753	-0.40397
1.8377	3.3453	-0.40861
2.8571	2.3333	-0.41325
3.0409	1.533	-0.41789
1.4238	0.2353	-0.42255
-0.23657	-1.1189	-0.42717
-0.51768	-2.0793	-0.43175
-0.67386	-2.9147	-0.43708
-1.3908	-3.6862	-0.49974
-1.4931	-3.8581	-0.77605
-0.83267	-3.5217	-1.2321
-1.258	-3.8876	-1.507
-3.0945	-5.1001	-1.4882
-4.2111	-5.6244	-1.4642
-3.9385	-4.9805	-1.4841
-3.0872	-3.75	-1.3632
-1.9282	-2.1294	-1.0858
-0.5218	-0.21473	-0.74424
0.19564	0.9144	-0.49329
-0.52752	0.33373	-0.45723
-0.89033	-0.25109	-0.5038
0.32771	0.4417	-0.50802
1.7824	1.3811	-0.50295
2.6766	1.7051	-0.50924
3.0723	1.115	-0.51626
2.9414	1.1488	-0.52033
2.1976	4.4099	-0.52441
1.3506	8.3045	-0.52924
1.2224	7.7302	-0.53402
1.9475	5.1542	-0.53857
3.261	4.7889	-0.54303
4.4439	4.8036	-0.54787
4.8449	2.9424	-0.55314
4.4647	0.99744	-0.55705
3.2826	0.55869	-0.5594
0.69573	-0.63728	-0.56709
-3.4348	-4.2889	-0.5791
-7.4105	-7.7018	-0.56601
-9.3905	-8.444	-0.56103
-8.1456	-6.1047	-0.66367
-5.0143	-2.009	-0.50708
-2.3604	1.7358	0.18979
-1.4812	3.3908	0.929
-2.0509	2.794	1.3803
-3.0336	0.91296	1.4589
-4.7546	-0.76726	1.3816
-7.501	-1.6016	1.3687
-10.199	-3.8382	1.3819
-11.404	-7.1753	1.3756
-9.7388	-7.0889	1.365
-6.6545	-4.2814	1.3642
-4.5346	-2.1228	1.3345
-2.4698	-0.55614	1.0566
-0.23929	0.80186	0.54298
-0.11925	1.4644	0.27314
-2.1011	0.96809	0.32273
-3.7067	-0.75927	0.34484
-3.587	-1.4673	0.33313
-1.539	0.84921	0.3732
0.88253	3.461	0.25203
2.6205	4.4527	-0.10554
3.963	4.7767	-0.45661
4.1748	4.3363	-0.66239
1.835	2.0878	-0.71712
-0.54906	-0.17558	-0.70204
0.78878	0.32677	-0.72053
2.7954	1.8967	-0.70957
2.0422	2.2585	-0.62247
4.2767	3.8802	-0.73518
13.033	8.1858	-1.2204
16.787	9.1678	-1.6321
12.073	5.5685	-1.7319
9.4502	3.8287	-1.7396
7.796	2.7302	-1.7431
3.3355	-0.42535	-1.7534
-0.84952	-3.1634	-1.7412
-2.5563	-3.7118	-1.7442
-2.5769	-2.6702	-1.8386
-1.7868	-1.1219	-1.672
-0.85925	0.11746	-1.0043
-0.30444	0.87286	-0.19737
-1.9989	-0.74949	0.26778
-5.8248	-4.5117	0.23026
-6.5561	-4.4821	0.19652
-4.8657	-2.1499	0.21124
-3.356	-0.49607	0.20111
-3.068	-0.15915	0.19601
-2.739	-0.63793	0.1927
-2.6874	-1.5615	0.18762
-4.4108	-2.8658	0.18285
-7.1021	-4.6191	0.17834
-8.7444	-5.6084	0.17368
-6.8399	-2.9979	0.16902
-1.9058	1.2232	0.16439
3.5518	3.8374	0.15975
6.6952	3.9954	0.15511
8.4112	3.0208	0.15046
10.447	2.517	0.14582
12.05	2.3227	0.14118
12.361	1.9515	0.13654
11.225	0.90985	0.1319
8.9935	-0.81474	0.12726
6.6682	-2.473	0.12262
5.303	-2.9871	0.11798
5.6112	-1.5173	0.11333
6.7953	0.74165	0.10869
7.2234	1.9869	0.10405
4.9809	0.61382	0.09941
1.5413	-2.079	0.094769
-0.12536	-3.4339	0.090127
0.25802	-2.7263	0.085486
1.8621	-0.78238	0.080845
3.3485	0.43704	0.076204
3.385	0.18859	0.071562
1.3265	-1.4052	0.066921
-0.79739	-3.1169	0.06228
-1.2654	-3.8547	0.057638
-0.63736	-3.5005	0.052997
0.053158	-2.6393	0.048356
-0.37259	-2.5326	0.043714
-1.9368	-3.3995	0.039073
-3.4357	-4.3124	0.034432
-4.1714	-4.6916	0.02979
-4.0769	-4.4036	0.025149
-3.5389	-3.5633	0.020508
-3.2333	-2.495	0.015866
-3.3334	-1.8073	0.011225
-3.6703	-2.0787	0.0065836
-3.8042	-2.7311	0.0019422
-3.2139	-2.7937	-0.0026991
-1.4589	-1.4373	-0.0073404
0.69095	0.62395	-0.011982
1.1237	0.95195	-0.016623
-0.12195	-0.5271	-0.021264
-1.1638	-1.8342	-0.025906
-1.4021	-2.2584	-0.030547
-1.17	-1.9731	-0.035188
-1.3806	-1.4669	-0.03983
-2.7951	-1.2554	-0.044471
-4.5455	-1.467	-0.049112
-5.4382	-1.7806	-0.053754
-4.6715	-0.94252	-0.058395
-2.4737	1.1817	-0.063036
-0.1533	3.2945	-0.067678
1.2568	4.533	-0.072319
1.3158	4.4403	-0.07696
0.67429	3.0667	-0.081602
0.61151	1.7275	-0.086243
2.3858	2.3882	-0.090884
4.2282	3.7901	-0.095526
4.211	4.0992	-0.10017
2.9465	3.2215	-0.10481
1.7222	1.8729	-0.10945
1.8786	1.1493	-0.11409
2.7853	0.65955	-0.11873
3.274	-0.22078	-0.12337
3.7351	-0.24775	-0.12801
4.3511	1.1136	-0.13266
3.9399	1.6728	-0.1373
2.5856	1.0537	-0.14194
2.0189	1.3793	-0.14658
2.6418	2.8738	-0.15122
3.5808	4.2317	-0.15586
2.9372	3.2919	-0.1605
1.7895	1.9882	-0.16515
2.0071	2.9437	-0.16979
2.5553	3.894	-0.17443
3.285	4.461	-0.17907
4.6585	5.8276	-0.18371
5.1657	6.6906	-0.18835
4.0699	6.3648	-0.19299
2.4786	5.8563	-0.19763
2.0059	5.5709	-0.20228
3.2871	5.6429	-0.20692
4.0182	6.4234	-0.21156
3.0206	7.1385	-0.2162
0.79398	6.2469	-0.22085
-1.5903	4.8049	-0.22547
-2.7106	4.5095	-0.2301
-1.1745	6.003	-0.23487
1.2083	7.804	-0.23932
2.1674	8.1606	-0.24364
2.776	7.5074	-0.24991
3.122	6.5215	-0.25345
2.686	5.7349	-0.25174
3.3902	5.3468	-0.27366
5.6445	5.0711	-0.2867
7.0513	4.1457	-0.17156
6.9634	2.5374	0.094978
5.9525	0.70401	0.45316
4.6788	-0.77612	0.71957
3.7993	-1.4838	0.74817
3.8581	-1.7255	0.69581
4.8928	-1.5046	0.69245
6.0733	-0.058066	0.69881
6.3883	1.6006	0.69212
4.9959	0.86433	0.68548
3.9255	-0.4626	0.6817
5.6296	0.68069	0.67723
7.5011	1.7014	0.67235
8.0022	1.0727	0.66772
9.0238	0.91535	0.66314
10.937	1.8782	0.6585
11.786	2.3161	0.65384
10.73	1.3153	0.6492
8.9992	-0.58817	0.64456
7.7143	-2.3816	0.63992
7.5626	-2.596	0.63528
8.151	-1.3499	0.63064
7.5128	-1.2063	0.62599
5.2458	-2.9062	0.62135
3.7109	-3.892	0.61672
4.1605	-3.0175	0.61208
6.1212	-1.2557	0.6074
8.3463	0.40647	0.60267
9.15	1.1357	0.59795
8.586	0.76675	0.59326
7.8005	-0.37167	0.58867
7.0339	-1.6075	0.5842
6.1871	-2.2246	0.57981
5.7868	-2.1238	0.57494
6.1447	-1.5731	0.56947
5.9485	-1.5249	0.56577
4.1237	-2.6564	0.56403
1.8573	-4.0713	0.55483
0.31388	-4.8493	0.5405
-0.70556	-4.9175	0.55852
-1.3441	-4.2878	0.54125
-1.2656	-2.8966	0.2313
-0.66669	-1.3356	-0.30058
-0.47666	-0.98175	-0.55337
-1.0502	-1.7119	-0.49059
-2.095	-2.2417	-0.44963
-2.5475	-2.2388	-0.49549
-1.742	-1.8438	-0.54174
-0.76037	-1.3976	-0.40767
-0.32218	-1.0883	-0.073716
-0.32325	-0.86926	0.25185
-0.96723	-0.89275	0.44871
-2.7444	-1.4843	0.50582
-4.7844	-2.2306	0.48453
-5.4069	-2.268	0.48295
-5.1975	-1.8936	0.46573
-5.0213	-1.5033	0.42443
-4.0349	-0.51753	0.55328
-2.6138	0.68637	0.88326
-2.7938	0.50069	1.2141
-4.2944	-0.7584	1.4186
-5.0068	-1.2564	1.4562
-5.1287	-0.99889	1.4324
-6.1132	-1.0134	1.4996
-7.7164	-1.1415	1.4602
-8.8977	-0.70996	1.0388
-9.0492	0.409	0.53715
-8.042	2.0008	0.34562
-6.7036	3.4194	0.49891
-6.0081	4.0263	0.60024
-6.758	3.3929	-0.2218
-7.8152	2.26	-1.4638
-6.9756	2.0316	-1.7877
-4.8373	2.5976	-1.5987
-2.8876	3.3165	-1.6239
-2.0482	3.7005	-1.5601
-2.0987	3.6101	-1.2148
-1.272	3.4031	-0.86417
0.62772	3.2941	-0.65558
2.4656	3.382	-0.59138
3.7348	4.038	-0.65333
4.2552	5.2222	-0.71478
4.0088	5.3676	-0.35996
3.3406	4.5614	0.26943
2.8562	4.809	0.42244
2.1569	4.9546	0.31396
1.1841	4.0425	0.31709
1.0977	3.8137	0.33268
0.89712	4.0225	0.32098
-1.4238	3.2173	0.31298
-4.1697	2.2626	0.31052
-5.071	2.4732	0.30606
-4.7161	3.6228	0.30097
-3.4627	5.0674	0.29645
-1.3094	6.165	0.29185
-0.50042	6.8682	0.28717
-2.3381	6.7195	0.28253
-4.9747	4.4796	0.2779
-5.7945	2.9904	0.27325
-3.7073	5.0622	0.26861
-2.5589	5.7297	0.26397
-3.2542	4.3018	0.25933
-3.8518	4.1251	0.25469
-4.9441	3.5863	0.25005
-7.3755	0.49737	0.24541
-9.0447	-1.928	0.24076
-8.6402	-1.6826	0.23612
-6.9438	-0.25104	0.23148
-4.7701	0.85642	0.22684
-3.1076	0.76285	0.2222
-3.4638	-0.1448	0.21756
-5.472	-1.268	0.21292
-6.3635	-1.967	0.20827
-5.6902	-1.4522	0.20363
-4.6621	0.55094	0.19899
-3.7717	1.8709	0.19435
-3.1419	1.7671	0.18971
-2.696	2.1291	0.18507
-3.0279	2.4118	0.18043
-4.8971	0.65588	0.17579
-6.6101	-1.1733	0.17114
-6.6537	-1.0053	0.1665
-6.9813	-1.2471	0.16186
-8.253	-2.6231	0.15722
-8.9143	-2.9829	0.15258
-9.2679	-2.5791	0.14794
-11.138	-3.6828	0.1433
-13.724	-5.9644	0.13865
-14.404	-7.1455	0.13401
-13.501	-6.738	0.12937
-12.244	-5.3467	0.12473
-10.23	-3.988	0.12009
-8.0472	-3.4247	0.11545
-7.3209	-4.0282	0.11081
-8.2575	-5.5934	0.10617
-9.7286	-7.2731	0.10153
-8.859	-7.2239	0.096865
-5.729	-5.3764	0.092245
-2.9218	-3.4344	0.0877
-1.6896	-3.2701	0.082743
-1.6522	-4.7391	0.077831
-0.95809	-5.3701	0.07456
0.18437	-4.8658	0.071167
-0.84348	-5.5318	0.062142
-4.2741	-7.7894	0.052841
-6.3104	-8.8134	0.065389
-5.7521	-7.6996	0.071154
-5.2203	-6.4201	-0.012152
-5.3128	-5.7251	-0.013532
-4.9501	-5.245	0.37684
-4.373	-4.7762	0.90317
-4.4213	-4.277	1.0947
-5.2553	-4.1922	1.0314
-6.6005	-4.9677	1.0031
-7.5019	-5.7135	1.0139
-7.2366	-5.5797	1.0025
-6.4227	-5.1946	1.0175
-5.6043	-4.9213	0.98951
-4.9123	-4.4245	0.67092
-4.8535	-4.067	0.15714
-6.264	-4.9211	-0.093486
-7.9027	-6.1377	-0.037481
-7.061	-5.4259	0.012866
-3.8232	-2.6019	-0.051008
-0.068264	0.57426	-0.099898
1.4549	0.59348	0.25217
1.7259	-1.4264	0.80532
3.6756	-1.7273	1.0205
5.3657	-1.4165	0.96177
3.4365	-3.2199	0.92785
0.12755	-5.6528	0.93893
-0.90744	-6.1796	0.9218
-0.79303	-5.9227	0.93548
-1.2852	-6.2568	0.99682
-1.8533	-6.1104	0.87961
-2.1609	-4.9686	0.47612
-3.426	-4.8486	0.087993
-6.0534	-6.5943	-0.069205
-8.1493	-7.6485	-0.10599
-8.1129	-6.3295	-0.10724
-5.4735	-2.9017	-0.085426
-2.5733	0.11983	-0.13885
-1.1938	1.1198	-0.19106
0.075935	1.7652	0.18315
1.5922	2.1163	0.76636
2.7558	1.1327	0.96411
3.2072	-0.30583	0.87565
2.7363	-0.89687	0.83436
1.3746	-1.5219	0.85439
-0.53137	-3.2687	0.855
-1.5568	-4.5217	0.8465
-0.81586	-3.9939	0.84593
0.56925	-3.0372	0.82504
2.1943	-2.0893	0.81779
4.4378	-0.50885	0.89536
5.5639	0.29666	0.83864
3.7159	-1.3632	0.40089
1.9834	-3.1404	-0.046506
2.7985	-2.9486	-0.18537
4.1465	-1.7894	-0.19589
5.0505	-0.5497	-0.20025
5.922	0.34198	-0.2047
6.0972	0.27175	-0.20944
4.79	-1.116	-0.21411
2.9779	-2.6892	-0.21872
1.6425	-3.4369	-0.22336
0.8392	-3.3909	-0.22801
0.99863	-2.3461	-0.23265
2.5924	-0.15402	-0.23728
4.5394	1.8217	-0.24196
7.0828	3.5516	-0.2466
11.632	6.4242	-0.25104
13.867	7.7354	-0.2561
11.191	5.5718	-0.26079
7.6974	2.3352	-0.26298
5.6343	0.70025	-0.27491
5.3236	1.1455	-0.27425
5.7753	1.6695	-0.24501
5.1756	0.27637	-0.36235
3.1426	-2.6485	-0.38601
1.0292	-4.3215	0.35577
-0.71474	-4.7071	1.4646
-2.3494	-5.5641	1.8997
-4.4455	-6.8237	1.7348
-7.5227	-7.4101	1.6409
-10.296	-7.0916	1.6834
-11.075	-5.9056	1.686
-10.022	-3.3532	1.6744
-7.7103	0.048063	1.671
-4.6547	2.6278	1.65
-1.489	4.3582	1.6962
0.70119	4.6291	1.6773
0.69437	2.1542	1.2788
-0.87132	-0.72782	0.80898
-2.8313	-1.48	0.63947
-4.3792	-1.0139	0.63938
-4.9505	-0.48653	0.63649
-4.4508	0.19838	0.62696
-3.3528	0.91151	0.62291
-2.7293	0.96973	0.61924
-2.5846	0.43836	0.61427
-2.2756	-0.10345	0.60942
-2.0669	-0.29368	0.60488
-2.5685	0.0057482	0.60029
-3.6853	-0.040716	0.59562
-4.797	-1.2915	0.59097
-4.1015	-1.5339	0.58634
-0.62312	1.0875	0.5817
2.7398	3.6213	0.57705
4.6117	4.6209	0.57241
5.9582	5.1513	0.56777
6.505	5.0059	0.56313
5.8815	3.866	0.55848
5.4583	3.1622	0.55386
5.6556	3.1419	0.54924
5.0023	1.8522	0.54449
3.2609	-0.58554	0.5398
1.4468	-2.0367	0.53559
-0.33775	-2.2101	0.53117
-2.7814	-2.4206	0.52507
-5.6968	-2.9235	0.51944
-7.9164	-2.7653	0.52005
-8.8628	-1.6801	0.51792
-8.6944	-0.24971	0.49145
-7.6841	1.0444	0.48753
-6.2373	1.9049	0.57391
-5.3843	2.6032	0.52195
-6.0347	3.5759	0.068928
-6.6996	4.5926	-0.40573
-5.5543	5.6087	-0.52698
-2.1401	7.6297	-0.52061
2.8556	10.304	-0.52974
7.6247	11.892	-0.53516
9.4004	10.799	-0.53862
8.7186	7.8464	-0.54353
9.1694	5.8635	-0.54839
9.9004	4.4207	-0.55291
8.6003	2.0138	-0.55748
6.2827	-0.46291	-0.56218
4.6376	-1.7226	-0.56698
3.7939	-2.0073	-0.5715
3.3601	-1.8999	-0.5756
2.4199	-1.6612	-0.58069
0.6015	-1.325	-0.58714
0.66165	-0.35784	-0.58858
4.0717	1.5715	-0.58956
7.7643	3.9532	-0.61539
10.049	5.3442	-0.59637
11.076	4.7527	-0.54399
12.105	4.3434	-0.91242
13.052	4.5898	-1.5486
12.656	3.9296	-1.7124
12.62	3.3213	-1.6025
13.708	3.1862	-1.6055
12.925	1.2053	-1.707
10.384	-2.2231	-1.6874
8.1672	-4.9856	-1.2933
6.1867	-6.6359	-0.77687
3.5034	-7.4823	-0.56887
0.40124	-7.8825	-0.63399
-2.2025	-8.2024	-0.68772
-4.2228	-8.6163	-0.67424
-6.0265	-9.1485	-0.66694
-7.6176	-9.5165	-0.67672
-8.8855	-9.3675	-0.68466
-10.296	-9.0426	-0.68796
-12.442	-9.1294	-0.69171
-14.313	-9.1933	-0.69671
-14.252	-8.2866	-0.70152
-12.393	-5.8838	-0.70606
-9.7657	-2.1804	-0.71069
-7.6932	0.99019	-0.71536
-5.876	3.221	-0.71999
-3.0976	5.4511	-0.72463
-1.4342	6.7604	-0.72927
-0.71244	6.8335	-0.73391
1.1821	6.1281	-0.73856
0.3245	3.3278	-0.7432
-3.977	-0.98072	-0.74784
-6.5591	-3.409	-0.75248
-6.2537	-3.3996	-0.75712
-5.3719	-2.7828	-0.76176
-5.0938	-2.4033	-0.7664
-5.3909	-2.1227	-0.77105
-4.6742	-1.0295	-0.77569
-1.3815	1.6136	-0.78033
2.4939	4.2082	-0.78497
5.4752	5.2977	-0.78961
7.5113	4.4684	-0.79425
8.8466	2.8095	-0.79889
9.5319	1.2826	-0.80354
9.2048	-0.044864	-0.80818
8.0387	-1.2484	-0.81282
6.7605	-2.4499	-0.81746
5.6135	-3.6275	-0.8221
4.4729	-4.6583	-0.82673
3.0619	-5.4262	-0.83137
1.1841	-5.7214	-0.83606
0.25417	-4.3728	-0.84068
2.0559	-0.32287	-0.84517
4.9537	3.3535	-0.85005
7.2343	6.3419	-0.85506
10.011	17.625	-0.85792
12.366	29.521	-0.86331
12.042	24.509	-0.87567
10.72	14.3	-0.86612
10.266	11.104	-0.8546
10.27	8.7272	-0.95268
