# Supplementary material for: Applying time-frequency analysis to assess cerebral autoregulation during hypercapnia
Source: PLoS One. 2017 Jul 27;12(7):e0181851. doi: 10.1371/journal.pone.0181851 (PMC5531479; doi:10.1371/journal.pone.0181851)
Supplement: S1 Dataset — Database of physiological signals registered in 50 volunteers during normocapnia and hypercapnia. (ZIP) [file pone.0181851.s001.zip › h43.csv]

ABP_smoothed_fluctuations[mmHg]	CBFV_smoothed_fluctuations[cm/s]	EtCO2[mmHg]
-11.226	-9.9164	1.7737
-11.318	-7.6586	1.7823
-10.367	-4.4815	1.7764
-8.6444	-0.27727	1.7733
-6.2419	3.3941	1.7709
-3.6796	6.3595	1.7678
-1.6994	8.4172	1.7649
-0.76769	8.3119	1.762
-0.61521	7.7047	1.7591
-0.68679	6.6041	1.7561
-0.59509	4.5757	1.7532
-0.51244	4.1852	1.7508
-0.771	4.1194	1.7463
-1.6468	2.9905	1.7442
-3.2927	1.5986	1.7489
-5.815	-0.60449	1.727
-8.3363	-2.5784	1.958
-10.048	-3.2206	2.6092
-12.615	-5.8469	2.8021
-15.29	-7.4342	2.7066
-16.449	-5.5957	2.7255
-15.595	-2.911	2.7231
-12.998	1.3468	2.7172
-9.0489	6.3721	2.7158
-4.9543	10.891	2.7124
-1.4747	13.892	2.7096
2.4732	14.636	2.7066
6.4629	15.121	2.704
8.5617	14.067	2.7001
8.8488	10.425	2.6986
8.7075	5.1016	2.6989
7.1712	-0.38512	2.6792
4.3591	-5.0655	2.6871
1.3654	-8.4236	2.7532
-1.3318	-9.8377	2.5922
-3.3922	-9.2689	2.0101
-4.4944	-7.7068	1.1612
-5.1999	-5.9162	0.61298
-5.5468	-3.6308	0.65575
-4.0344	0.43705	0.68408
-2.2504	3.6524	0.66051
-0.86221	5.3947	0.66388
1.3356	8.0145	0.66006
4.8113	12.181	0.6587
8.4155	14.963	0.64695
10.408	15.165	0.67288
10.911	12.782	0.61713
10.924	8.356	0.56967
9.1716	4.3112	1.3575
6.9364	2.5179	2.2857
5.3167	2.5154	2.6206
3.4127	1.5617	2.653
1.6241	1.1891	2.6254
-0.13094	1.85	2.6279
-2.6065	1.342	2.626
-3.5957	1.9311	2.6219
-2.1171	5.0308	2.6194
0.59242	9.7508	2.6164
2.5821	13.83	2.6135
3.6548	14.805	2.6106
3.8491	13.378	2.6077
3.2247	10.349	2.6048
1.9671	6.1358	2.6019
0.29092	3.3808	2.5989
-1.1953	0.63998	2.596
-1.8191	-3.9171	2.5931
-1.5084	-7.5552	2.5902
-1.303	-2.6112	2.5873
-0.94763	2.319	2.5844
1.473	6.4866	2.5815
5.8442	11.835	2.5786
9.147	14.639	2.5756
9.8256	14.215	2.5727
10.006	12.035	2.5698
9.1518	7.7893	2.5669
7.1108	2.4793	2.564
5.2401	-0.91513	2.5611
3.3344	-1.3305	2.5582
1.219	-0.40395	2.5553
-0.57185	-1.9178	2.5524
-2.1934	-3.0322	2.5494
-3.4833	-1.267	2.5465
-3.4142	1.1594	2.5436
-1.5223	3.4688	2.5407
1.4798	6.575	2.5378
4.0921	9.5348	2.5349
5.4653	9.1979	2.532
6.6871	7.5929	2.5291
6.3151	4.1243	2.5262
4.2178	-0.5881	2.5232
2.3899	-3.7541	2.5203
1.7896	-4.262	2.5174
1.7864	-3.9529	2.5145
1.3269	-4.9029	2.5116
0.64915	-5.3746	2.5087
-0.16699	-3.9458	2.5058
-0.56729	-1.3064	2.5029
0.33823	0.2495	2.5
1.3034	1.2726	2.497
2.2392	2.6267	2.4941
3.1521	3.4466	2.4912
3.5903	2.5393	2.4883
4.4183	2.21	2.4854
3.5803	0.39347	2.4825
0.58805	-3.3431	2.4796
-2.0412	-5.5514	2.4767
-4.4445	-6.3735	2.4737
-6.7723	-6.4695	2.4708
-8.5486	-5.9812	2.4679
-9.7636	-5.0514	2.465
-9.7248	-2.5961	2.4622
-7.8973	1.7753	2.4591
-4.7993	6.2765	2.4558
-1.3625	9.041	2.4562
1.2835	9.3193	2.4408
2.7777	7.8859	2.4671
3.2062	5.4518	2.4547
2.4325	1.6649	2.0955
1.1291	-1.5154	1.6639
-0.14721	-3.4466	1.4304
-1.295	-4.9655	1.4175
-2.5358	-5.179	1.4373
-4.1045	-4.7502	1.4258
-5.316	-3.9642	1.4238
-4.0902	0.023875	1.4229
-1.2795	4.9263	1.4144
2.0981	8.6672	1.4234
5.3233	10.537	1.4106
7.112	9.5616	1.3521
7.3728	7.0208	1.7391
6.845	4.6316	2.2488
6.1167	3.0674	2.3958
5.0349	1.4594	2.4031
4.0721	0.066147	2.3937
3.3892	-0.921	2.3922
2.5028	-1.9107	2.3895
1.6397	-2.4326	2.3863
2.1111	-0.78823	2.3835
4.4798	3.1462	2.3806
7.3058	6.5681	2.378
9.8917	9.0464	2.3733
11.324	8.6129	2.376
11.006	5.0886	2.3641
9.1758	1.2434	2.3512
6.7496	-0.56365	2.4465
4.489	-1.2243	2.1723
2.2392	-2.4588	2.3573
-0.62982	-4.3895	3.5159
-2.7069	-4.2313	-2.1641
-3.5368	-2.8919	-10.275
-3.7001	-2.0389	-11.693
-3.408	1.7441	-11.621
-2.6565	5.765	-11.673
-1.0641	8.6637	-11.661
1.7131	11.682	-11.666
4.9874	14.247	-11.664
6.7271	14.955	-11.705
6.8562	11.991	-11.561
5.9259	6.2736	-11.855
4.0573	0.17809	-11.947
1.0134	-5.9107	-8.2058
-3.5636	-12.284	-3.692
-8.0091	-16.398	-1.5892
-10.122	-15.54	-1.615
-12.134	-14.973	-1.7184
-14.343	-15.071	-1.8142
-15.409	-13.656	-4.3124
-14.112	-9.9658	-10.835
-10.999	-5.3129	-13.486
-7.8209	-1.7539	-12.542
-5.3316	0.41731	-12.697
-1.9907	3.3318	-12.744
1.2373	4.2024	-12.706
3.9409	4.5271	-12.725
6.0803	4.3034	-12.724
7.5971	0.014258	-12.727
9.8354	-2.9391	-12.733
10.937	-5.5424	-12.723
10.206	-9.836	-12.752
8.3598	-15.159	-12.764
5.4007	-18.952	-12.56
3.1614	-20.716	-13.078
1.9662	-21.399	-13.032
-0.64267	-22.363	-8.6306
-4.2477	-23.021	-3.7641
-7.3921	-22.632	-1.7683
-9.0169	-21.119	-1.6466
-9.3184	-18.38	-1.8096
-8.7194	-15.713	-1.7562
-7.6606	-14.078	-1.7663
-6.6791	-11.765	-1.7727
-5.6849	-9.221	-1.7729
-3.8183	-5.7306	-1.7768
-1.1987	-1.9274	-1.7795
0.36255	-1.3302	-1.7824
0.43898	-3.1282	-1.7854
-0.35204	-6.3769	-1.7883
-1.4173	-9.9786	-1.7912
-3.1725	-13.303	-1.7941
-6.4935	-16.71	-1.797
-8.7934	-17.806	-1.7999
-8.6212	-18.399	-1.8028
-6.9297	-18.39	-1.8057
-4.9413	-13.879	-1.8086
-1.7462	-9.0902	-1.8116
0.46247	-4.8517	-1.8145
3.3403	-2.3025	-1.8174
6.927	0.039697	-1.8203
9.0902	1.7635	-1.8232
9.3993	-0.78487	-1.8261
8.0197	-4.6052	-1.829
5.2305	-8.9458	-1.8319
2.1034	-12.879	-1.8348
0.08009	-14.465	-1.8378
-2.0641	-15.778	-1.8407
-4.9621	-17.332	-1.8436
-7.6703	-17.379	-1.8465
-8.8844	-16.201	-1.8494
-8.6843	-14.271	-1.8523
-7.6016	-11.261	-1.8552
-5.395	-6.5405	-1.8581
-2.0984	-2.2314	-1.8611
2.0187	1.6956	-1.864
5.9869	5.2118	-1.8669
9.5764	7.4665	-1.8698
14.581	9.5824	-1.8727
18.254	9.5644	-1.8756
19.269	6.7851	-1.8786
19.172	2.8673	-1.8815
19.857	0.20628	-1.8834
16.547	-1.044	-1.8895
9.7162	-1.8345	-1.8902
5.9293	-3.0626	-1.8797
4.3291	-3.8784	-1.9289
3.038	-3.7433	-1.8999
1.2878	-3.1854	-1.5454
-1.1356	-3.76	-1.1222
-3.3736	-4.6406	-0.89303
-4.2706	-4.2366	-0.90024
-4.3428	-4.8142	-0.92023
-6.0672	-6.0481	-0.91439
-8.9278	-6.6534	-0.91944
-9.1773	-5.7683	-0.92235
-8.3535	-1.7623	-0.925
-7.0431	1.4947	-0.92805
-5.1338	4.33	-0.93091
-2.8288	8.412	-0.93384
-0.1846	9.9882	-0.93677
3.1461	13.521	-0.93953
5.5178	14.605	-0.94305
8.0573	15.393	-0.9441
11.497	17.036	-0.95084
13.809	14.742	-0.95435
14.211	10.717	-0.92007
13.69	6.2193	-1.0341
12.703	1.608	-1.0333
10.601	-2.9075	-0.23449
8.0137	-6.1141	0.63665
5.5299	-7.3778	0.90068
2.423	-8.3192	1.2866
-0.65732	-9.1294	1.0708
-2.3569	-8.9721	-1.2097
-4.3931	-9.4009	-3.721
-7.389	-10.647	-4.9664
-9.8341	-10.873	-5.075
-10.675	-9.1774	-4.9547
-9.9167	-6.1748	-4.9957
-8.2851	-3.2728	-4.9983
-6.2343	-0.81894	-4.9959
-5.1921	1.1286	-5.0013
-5.2579	1.6121	-5.0037
-4.2719	0.91281	-5.0067
-1.0074	4.1427	-5.0088
3.0019	6.8927	-5.0155
5.3103	6.6597	-5.0078
5.3282	4.0895	-5.0189
4.6154	-0.54515	-5.0791
3.4528	-4.6899	-4.8269
2.276	-7.0272	-3.6543
1.5969	-8.2233	-1.2779
-0.20464	-9.7776	0.24693
-3.4827	-11.898	0.047919
-6.0488	-12.824	-0.11668
-8.188	-13.018	-0.025982
-10.508	-13.45	-0.038355
-12.045	-13.773	-0.051965
-13.669	-12.469	-0.04902
-15.08	-9.3357	-0.053305
-13.606	-5.2472	-0.056368
-8.8963	2.3761	-0.058114
-3.8594	8.6263	-0.064906
-0.020546	11.727	-0.056644
2.5192	12.369	-0.080484
3.5531	9.6571	-0.096894
4.1267	6.7539	0.27698
3.8752	3.7803	0.71684
2.7622	0.58333	0.91175
1.6991	-1.7929	0.93379
0.47264	-3.3652	0.91039
-1.339	-4.7278	0.91113
-3.7466	-6.4848	0.90988
-6.0201	-7.728	0.90573
-6.503	-7.3663	0.90317
-4.0289	-4.9135	0.90024
-0.59328	-0.73103	0.89729
2.9399	2.8475	0.8944
5.9965	4.0749	0.89148
7.9417	3.0944	0.88857
8.5985	0.9812	0.88566
7.3431	-2.2808	0.88275
4.9246	-5.2723	0.87984
2.6974	-6.4752	0.87693
0.35583	-7.9161	0.87401
-2.2937	-9.4122	0.87111
-5.0969	-9.6266	0.86822
-7.7356	-10.141	0.86517
-8.6623	-9.0817	0.8626
-7.1785	-4.9887	0.85937
-4.6028	-0.23681	0.85533
-1.4958	3.5806	0.85945
1.0023	5.5008	0.84105
2.0603	4.8677	1.0554
1.7831	2.0545	1.6981
0.66725	-0.26569	1.9289
-0.85708	-2.0635	1.8221
-2.3372	-4.0853	1.8295
-3.3502	-5.167	1.8387
-5.2153	-5.854	1.8286
-8.4103	-6.7317	1.8274
-10.989	-6.8502	1.8264
-10.855	-4.2736	1.8153
-8.96	0.29288	1.8331
-6.6207	4.3966	1.8007
-3.7826	6.7192	1.7673
-2.2773	8.1592	2.4725
-2.2889	6.9209	3.4012
-3.1963	4.9446	3.8588
-4.2118	4.7018	3.8073
-4.6517	3.2694	3.7879
-5.5007	2.0893	3.7998
-7.2505	1.4994	3.7914
-8.4706	1.4146	3.7897
-7.2596	3.4171	3.7867
-5.494	6.6456	3.7837
-3.0987	9.3684	3.7809
-0.59386	10.495	3.7779
1.1174	9.7524	3.775
2.3959	8.0524	3.7721
3.7627	7.2426	3.7692
4.2534	5.373	3.7663
3.6714	3.0419	3.7634
2.7034	1.7482	3.7605
1.8752	0.72866	3.7576
0.42297	-0.17872	3.7546
-1.4841	-0.61679	3.7518
-2.4732	0.33825	3.7488
-1.4054	3.5665	3.7454
0.81768	7.6451	3.7456
3.9745	10.937	3.7318
7.3406	13.456	3.7544
9.684	14.61	3.5517
10.564	12.666	2.8293
9.9855	10.417	2.6495
8.4518	7.6407	2.7518
7.1277	4.6082	2.7208
6.7528	2.9621	2.7167
5.1867	0.78639	2.7185
2.8735	-0.961	2.7134
1.225	-1.0862	2.711
0.37825	-0.696	2.7081
0.46117	0.64255	2.7051
0.47793	2.8694	2.7023
0.95084	5.8484	2.6993
3.6047	9.3465	2.6965
7.9368	13.148	2.6938
12.303	18.469	2.6885
15.014	20.325	2.6974
15.576	17.662	2.6517
15.372	12.96	2.739
15.135	7.8294	2.7592
12.768	2.0094	1.5973
9.6991	-2.774	0.2617
7.2638	-5.5194	-0.3012
4.7781	-7.1895	-0.37016
1.8883	-8.0936	-0.32473
-0.86622	-8.3125	-0.33885
-2.2096	-7.9135	-0.34196
-1.5991	-6.546	-0.34651
0.55481	-3.1967	-0.34018
3.3504	0.54108	-0.36112
5.7646	1.604	-0.36298
6.7507	0.97388	-0.024336
5.8639	-1.5213	0.42726
3.8482	-4.6356	0.67026
1.8228	-6.6834	0.64485
0.20703	-7.712	0.62288
-1.3875	-8.1932	0.63209
-3.4872	-8.6915	0.62673
-6.0703	-9.4093	0.62324
-7.7683	-8.974	0.62075
-7.9414	-6.7799	0.61805
-6.9864	-3.6484	0.61497
-5.5803	-1.0734	0.60979
-4.6	0.028609	0.61844
-4.1504	0.61068	0.58261
-3.8371	0.87625	0.62847
-3.8422	-0.17462	1.1338
-5.5291	-1.3177	2.2007
-7.6553	-3.1415	2.7158
-9.6654	-5.4969	2.5691
-11.845	-6.3785	2.5851
-12.709	-4.0989	2.5902
-11.95	-1.2274	2.581
-10.38	2.3279	2.5806
-7.9963	7.0284	2.5769
-4.4002	11.097	2.5742
-0.94819	14.342	2.5717
1.7884	18.294	2.5651
3.1793	19.589	2.577
3.2353	17.336	2.5385
2.6237	13.662	2.2867
1.9893	9.7386	1.7566
1.2296	6.6661	1.4885
-0.10979	4.0597	1.5576
-2.135	1.1425	1.5553
-3.7354	0.037483	1.5408
-4.6105	1.0112	1.5432
-5.3971	2.6849	1.5393
-6.6278	3.7266	1.5362
-6.2642	4.7061	1.5334
-3.7374	8.1017	1.5306
-0.060729	13.414	1.5273
3.4833	16.627	1.5247
5.6005	16.509	1.524
5.592	13.956	1.5066
4.3991	9.9234	1.5293
2.5602	5.1486	0.87164
-0.034196	0.44531	-1.0502
-1.7633	-3.1561	-1.7218
-4.0251	-5.8064	-1.4382
-7.7226	-7.6231	-1.4951
-10.152	-7.7713	-1.5117
-10.776	-6.6972	-1.5
-9.8846	-4.4498	-1.5083
-8.2359	-1.2777	-1.5104
-6.8618	1.2229	-1.513
-4.7438	2.3301	-1.5163
-0.65863	3.9491	-1.5186
4.4331	6.8433	-1.5228
8.6326	8.7675	-1.5235
11.365	7.7557	-1.5258
11.716	4.0699	-1.5543
10.219	-3.5123	-1.4379
8.7536	-10.327	-1.7654
7.8684	-12.964	-2.5215
6.0063	-14.903	-2.5775
