# Supplementary material for: Applying time-frequency analysis to assess cerebral autoregulation during hypercapnia
Source: PLoS One. 2017 Jul 27;12(7):e0181851. doi: 10.1371/journal.pone.0181851 (PMC5531479; doi:10.1371/journal.pone.0181851)
Supplement: S1 Dataset — Database of physiological signals registered in 50 volunteers during normocapnia and hypercapnia. (ZIP) [file pone.0181851.s001.zip › h44.csv]

ABP_smoothed_fluctuations[mmHg]	CBFV_smoothed_fluctuations[cm/s]	EtCO2[mmHg]
-7.0921	13.628	0.1518
-4.3042	16.221	-0.033071
-0.97268	19.217	-0.39981
2.3752	21.415	-0.76309
3.9324	21.53	-0.94667
3.3444	19.631	-0.93458
2.2993	17.422	-0.9008
1.3023	15.451	-0.91295
-0.33	13.122	-0.92913
-2.4031	10.563	-0.93282
-3.9038	8.6134	-0.93581
-4.9484	7.6332	-0.94231
-6.1665	7.625	-0.94963
-6.2063	8.6821	-0.95237
-4.1795	10.773	-0.95519
-1.5024	13.492	-0.97917
0.41227	15.64	-0.97614
0.64421	15.825	-0.90264
-0.17949	14.514	-1.0098
-1.2434	12.598	-1.5001
-3.0153	10.212	-1.9872
-6.0488	7.2913	-2.079
-9.8777	3.7345	-1.9954
-13.353	0.30261	-1.9967
-14.29	-0.047372	-2.023
-11.627	3.6051	-2.0225
-6.1466	9.4555	-2.0125
-1.477	13.912	-2.0527
0.38536	15.006	-2.0882
1.3319	14.17	-1.8795
2.0269	12.689	-1.4833
1.8853	11.401	-1.1918
0.66908	10.105	-1.0749
-1.5546	8.0225	-1.0544
-4.1803	5.29	-1.07
-6.3674	2.6507	-1.0801
-7.7618	1.2743	-1.0828
-7.9532	2.2159	-1.0882
-5.882	5.6602	-1.0945
-2.3746	9.7063	-1.1
-0.25806	10.74	-1.1054
0.24025	9.6892	-1.1111
0.22048	9.2952	-1.1168
-0.063595	8.3027	-1.1224
-0.7678	4.332	-1.1279
-2.5483	-3.7809	-1.1337
-5.1584	-14.427	-1.1397
-5.5531	-19.501	-1.144
-2.9396	-16.753	-1.1494
0.32189	-11.899	-1.1615
2.5499	-8.2961	-1.1622
2.8456	-7.1147	-1.1414
1.7867	-6.2981	-1.176
0.16184	-4.0032	-1.281
-1.9115	-2.2759	-1.1622
-4.2637	-2.9101	-0.51991
-6.056	-3.9897	0.73245
-6.345	-3.6462	2.2635
-4.3195	-1.7265	3.0069
-0.68875	1.0653	2.8532
2.4991	3.4522	2.6829
4.7696	4.8388	2.7555
6.3372	4.9985	2.9391
6.6018	3.7542	2.8052
4.9443	1.0706	1.9545
2.1186	-2.4493	0.66344
-0.7514	-5.9148	-0.57708
-2.8001	-8.1019	-1.2788
-3.0488	-8.0531	-1.3129
-0.3395	-5.6006	-1.2402
3.7547	-2.1072	-1.2709
6.0498	0.1361	-1.288
6.6479	0.075996	-1.285
6.5763	-2.2669	-1.2886
6.0883	-4.6011	-1.2967
5.1579	-5.0504	-1.3029
3.3828	-4.9514	-1.3077
0.4625	-5.9278	-1.3129
-3.2938	-8.2321	-1.3194
-6.6585	-10.663	-1.3259
-6.7945	-9.6151	-1.3278
-3.7019	-4.9901	-1.3332
-0.33465	-0.49421	-1.3559
3.3492	3.1321	-1.335
7.9983	6.1029	-0.99004
12.138	7.3659	0.34459
14.803	7.0605	2.1725
15.836	6.5143	2.9838
15.5	5.8575	2.77
14.302	4.4058	2.535
12.283	2.0795	2.5814
9.1926	-0.63447	2.6277
6.1682	-2.5697	2.6043
4.9931	-2.3581	2.5923
5.4698	-0.14475	2.592
6.7825	2.8973	2.5862
8.2396	4.6807	2.5794
9.0953	4.7061	2.5741
8.6216	3.9838	2.5685
7.0131	3.0468	2.5628
4.9823	2.055	2.5581
2.4539	0.82424	2.5524
-0.9956	-0.97031	2.5432
-4.4317	-3.0102	2.5397
-6.3582	-4.5145	2.5464
-6.2845	-4.2069	2.5146
-4.6725	-1.9236	2.4931
-2.9121	0.43943	2.6524
-0.75767	2.2538	2.4247
2.1894	3.5368	1.3807
4.1662	3.8221	0.57003
4.2861	2.846	0.45595
3.1513	0.7023	0.51321
1.3504	-2.2072	0.49584
-0.63589	-5.2153	0.47242
-2.5642	-7.7362	0.47056
-4.3425	-9.2716	0.47088
-5.2372	-9.382	0.46237
-4.4901	-7.9506	0.44661
-3.1264	-6.2412	0.45597
-2.2884	-5.415	0.48451
-2.0432	-5.3087	0.40437
-2.3391	-5.7121	0.092521
-3.2249	-6.7387	-0.52239
-4.4854	-8.0653	-1.2853
-5.4385	-8.5777	-1.678
-5.6333	-7.9801	-1.6245
-4.9363	-6.9544	-1.5743
-3.144	-5.4086	-1.6001
-0.12233	-2.9851	-1.5786
3.7202	-0.43892	-1.6461
7.4189	1.3153	-1.7462
9.2818	1.6587	-1.3458
8.9556	0.7546	-0.47925
7.6453	-0.43778	0.14963
5.8825	-1.7789	0.34752
3.7261	-3.6629	0.36719
2.5317	-4.9647	0.34779
3.2907	-4.606	0.34206
4.6093	-3.4083	0.3391
6.0499	-1.8338	0.33259
7.9093	-0.096579	0.32671
9.0715	0.40616	0.32137
8.6747	-0.87463	0.31575
7.2525	-1.958	0.3101
5.3005	-1.9164	0.30454
2.9173	-2.3225	0.29876
0.37467	-3.844	0.29296
-1.6967	-5.1899	0.28812
-2.807	-5.6554	0.28271
-2.7168	-5.3907	0.27351
-1.6779	-4.151	0.27082
-0.22189	-1.8222	0.27857
1.1321	0.16932	0.24393
2.0789	0.76729	0.10026
2.6995	0.31725	-0.21525
2.8364	-0.66937	-0.61131
1.964	-1.6746	-0.79885
0.12911	-2.5712	-0.93938
-1.8824	-3.6967	-1.7129
-3.4133	-4.9868	-2.721
-3.9399	-5.8342	-2.9083
-2.8596	-4.7338	-2.7589
-0.12996	-1.8441	-2.788
3.2909	-0.070059	-2.7948
5.4896	-0.37254	-2.8115
4.9764	-2.2937	-2.9077
3.2749	-4.3756	-2.7599
1.7698	-5.6403	-2.0106
-0.087541	-6.8111	-0.43317
-2.434	-8.213	1.5462
-4.1148	-8.9677	2.4056
-4.2969	-8.467	2.1781
-2.7815	-6.6048	2.154
-0.56891	-4.0455	2.1
1.1554	-1.6663	1.5983
1.7858	-0.20572	1.1557
1.0663	-0.070422	1.0887
-0.79152	-1.1109	1.1315
-3.2605	-2.8659	1.1198
-5.4408	-4.528	1.1041
-6.2703	-5.2472	1.1019
-4.9402	-4.3657	1.0975
-2.392	-2.2424	1.0908
0.19139	0.25077	1.0851
2.2602	1.8403	1.0798
3.4188	1.9918	1.0741
3.3865	1.2114	1.0684
2.3551	-0.01814	1.0628
1.0075	-1.3331	1.0572
-0.21798	-2.5903	1.0516
-0.99792	-3.6601	1.046
-0.64677	-3.7623	1.0404
0.81327	-2.8482	1.0347
2.1588	-2.2335	1.0291
3.024	-2.2869	1.0235
3.6002	-2.7534	1.018
4.0787	-3.343	1.0123
4.5435	-3.8646	1.0064
4.3752	-4.8577	1.0009
2.9123	-6.9036	0.99622
0.95826	-9.0444	0.98967
-0.40094	-10.104	0.98098
-0.98873	-10.141	0.98162
-0.94091	-9.3873	0.98599
-0.60992	-7.8906	0.95096
-0.27824	-5.968	0.90774
-0.079252	-4.3906	1.0079
-0.15826	-3.6196	1.1512
-0.70255	-3.4893	0.77106
-1.5927	-3.7497	-0.23685
-2.1192	-4.116	-0.99532
-2.3707	-4.5239	-1.1048
-3.6414	-5.2131	-1.0598
-4.9052	-5.6677	-1.0807
-3.5841	-4.8229	-1.0931
-0.55212	-2.4394	-1.0937
2.1742	0.44536	-1.0995
3.0447	1.0139	-1.1062
2.1437	-0.64379	-1.1114
0.66567	-2.4592	-1.1164
-0.48592	-4.0225	-1.1228
-1.1505	-5.5034	-1.1301
-3.0428	-7.2643	-1.1317
-6.436	-9.3682	-1.1337
-8.6182	-11.274	-1.1611
-8.6624	-12.037	-1.16
-7.4248	-10.789	-1.0703
-6.1657	-8.7877	-1.1941
-5.6637	-7.5442	-1.7311
-4.8664	-6.9811	-2.1744
-3.7606	-7.0307	-2.2175
-4.7894	-8.1717	-2.1682
-7.3418	-10.149	-2.1851
-7.7714	-11.955	-2.1995
-7.4868	-13.531	-2.201
-9.1973	-15.023	-2.2072
-11.307	-15.663	-2.21
-11.807	-15.004	-2.2197
-9.9678	-13.136	-2.2363
-7.8656	-10.654	-2.189
-6.8679	-8.9035	-2.237
-7.2453	-9.1378	-2.4641
-8.7245	-10.225	-1.9358
-10.727	-11.088	-0.47226
-12.42	-11.702	0.52552
-13.564	-12.178	0.73591
-14.144	-12.42	0.73035
-13.022	-11.355	0.74078
-10.166	-8.7421	0.74353
-7.2846	-5.7737	0.54121
-5.0841	-3.5738	0.18969
-3.6917	-2.9259	-0.13798
-3.1501	-3.6769	-0.32244
-3.3886	-5.3171	-0.33316
-4.1263	-7.0351	-0.30592
-5.0107	-8.4814	-0.31578
-5.6188	-9.9081	-0.32682
-5.3962	-10.523	-0.3305
-3.8744	-9.1767	-0.33739
-1.2738	-6.2295	-0.33784
1.7878	-2.9032	-0.25006
4.3561	-1.0653	0.092747
5.6477	-0.98694	0.54263
5.1488	-1.6215	0.71738
3.4477	-2.7817	0.64887
1.7095	-4.7079	0.60134
0.30341	-6.5942	0.61713
-0.69982	-7.233	0.63056
-0.76011	-5.9903	0.59266
0.59853	-3.2152	0.55938
3.3946	-0.70755	0.75703
6.6972	1.0831	1.1308
9.0156	2.6333	1.4315
9.4975	3.2522	1.5842
7.9061	2.2586	1.5988
5.3354	0.38905	1.5654
2.8807	-1.4305	1.5573
0.91002	-2.5672	1.559
-0.10427	-2.6361	1.5531
0.55105	-1.5671	1.5419
2.5394	0.5895	1.5407
4.91	3.4481	1.5522
6.9112	5.6245	1.5071
7.9068	6.3496	1.4541
7.3906	6.2613	1.659
5.3115	5.3652	2.098
2.144	2.8913	2.4091
-1.2598	-0.15314	2.4964
-3.7399	-1.4934	2.4987
-4.064	-0.97001	2.4901
-1.9303	0.78244	2.4888
0.76166	3.5331	2.4632
3.3955	6.8783	2.469
6.3936	10.077	2.6205
8.7824	11.735	2.9377
9.6074	11.136	3.32
8.7558	9.1916	3.5016
6.5632	6.6316	3.4604
3.7624	3.8681	3.4261
1.3482	1.8861	3.4345
0.32039	1.6267	3.43
1.2498	2.8945	3.4213
3.884	5.121	3.4165
7.1956	7.5631	3.4112
9.8782	9.3433	3.4053
10.745	9.9018	3.3997
9.0965	9.425	3.3942
5.865	8.116	3.3885
3.3598	6.2541	3.3829
2.3114	5.2555	3.3773
2.7153	6.051	3.3719
4.5631	7.3142	3.3654
7.6905	9.2516	3.3605
11.444	12.481	3.3581
13.732	13.689	3.3432
13.488	11.567	3.2354
11.816	9.4103	2.8735
9.5921	7.9754	2.4149
7.3114	5.6433	2.2626
5.4505	3.8007	2.3213
4.289	4.4249	2.3111
3.3569	5.0613	2.336
2.746	4.6553	2.3405
3.3804	5.2082	1.978
4.8881	6.43	1.3001
6.3218	7.3466	0.58611
6.8589	8.1928	0.20421
5.9186	8.4676	0.22658
3.2743	6.4451	0.29407
-0.48478	2.5913	0.27132
-4.0621	-0.69181	0.25399
-6.4417	-2.804	0.25401
-6.9112	-3.7374	0.24753
-5.1941	-2.4369	0.24589
-1.3797	0.8502	0.236
3.5999	4.3642	0.21087
6.7381	5.4777	0.26841
6.6406	3.5576	0.27932
4.3063	0.41285	-0.12852
0.43685	-3.1761	-0.84737
-4.1164	-6.8015	-1.5144
-6.7672	-8.8366	-1.851
-6.2171	-8.3523	-1.8311
-4.0971	-6.1995	-1.797
-0.56893	-2.9746	-1.8212
4.1036	0.3854	-1.8281
6.5908	1.3804	-1.8292
5.8461	-0.2386	-1.8358
3.685	-2.2452	-1.8423
1.1236	-4.0503	-1.8475
-1.2845	-5.8403	-1.853
-2.4132	-6.1758	-1.8587
-1.5133	-4.0513	-1.8644
0.61364	-1.1547	-1.8699
2.5438	0.81381	-1.8755
2.4261	0.77337	-1.8814
-0.13944	-1.1822	-1.8871
-4.121	-3.8955	-1.8917
-7.832	-6.1706	-1.8974
-9.3739	-6.9435	-1.9068
-8.8444	-6.1965	-1.9084
-7.0069	-4.2203	-1.9018
-3.698	-0.72354	-1.9431
-0.17924	2.9393	-1.9676
0.38928	3.3537	-1.7579
-2.0298	0.71103	-1.3836
-5.3503	-2.4157	-1.0936
-8.1413	-4.7396	-0.95555
-9.4582	-5.7133	-0.9373
-9.1284	-5.2306	-0.96223
-7.4282	-3.5165	-0.96894
-5.1056	-1.2554	-0.96976
-3.0878	0.63981	-0.97582
-2.4078	1.0959	-0.98291
-3.4155	-0.068455	-0.98849
-5.7389	-2.1213	-0.99279
-8.316	-4.0899	-0.99826
-9.521	-4.8512	-1.0081
-8.5804	-3.7845	-1.0105
-5.4874	-0.91041	-1.0011
-1.1416	2.4317	-1.0417
2.8016	4.7551	-1.0823
3.9459	4.9509	-0.87663
2.3632	3.277	-0.47126
0.32738	1.1737	-0.17262
-0.8641	-0.14192	-0.055231
-0.55684	0.20383	-0.043523
1.9731	2.0999	-0.063268
6.222	4.719	-0.068847
9.1451	6.4757	-0.071284
9.1889	6.5482	-0.077534
6.73	5.044	-0.083378
3.1661	2.7425	-0.088781
0.44201	0.84668	-0.096367
-1.0084	0.043771	-0.10034
-1.268	0.67283	-0.098679
0.79556	2.8142	-0.12184
4.4563	5.7646	-0.14029
5.8222	7.738	-0.045531
4.3227	7.6611	-0.1052
1.6682	5.3422	-0.68202
-1.8046	2.2792	-1.1966
-5.4938	0.069782	-1.1883
-7.2677	-0.69255	-1.1269
-6.2494	0.71206	-1.1591
-3.0252	4.2646	-1.1659
0.57245	7.4042	-1.1659
2.4097	8.4842	-1.1733
0.90009	7.2042	-1.1794
-2.5841	4.2523	-1.1846
-6.1297	0.74391	-1.1906
-8.6024	-1.8957	-1.195
-9.169	-2.4026	-1.201
-7.3589	-0.13579	-1.2124
-3.5956	3.3238	-1.204
1.02	6.3684	-1.2041
4.8432	8.4187	-1.2969
6.4993	8.6282	-1.225
5.2488	6.4281	-0.71524
2.4488	3.2944	-0.21986
-0.22701	0.84312	-0.16916
-1.9659	-0.69501	-0.26868
-2.102	-0.96813	-0.26859
-0.020854	0.98574	-0.26089
3.1513	4.1372	-0.27105
5.0547	6.012	-0.2538
5.0037	6.2317	-0.27892
3.2541	5.3285	-0.44717
0.86663	3.7277	-0.77392
-1.1158	2.1622	-1.1666
-2.178	2.0595	-1.3514
-2.1792	3.393	-1.3168
-1.3986	4.76	-1.3031
-0.88351	5.8772	-1.3197
-1.1097	6.9112	-1.2433
-0.54562	7.9538	-0.88182
0.71411	8.6988	-0.40238
0.87909	8.5997	-0.26151
-0.3317	8.1704	-0.34866
-2.3684	8.0205	-0.37169
-4.2669	7.2646	-0.35525
-5.3003	5.6145	-0.36092
-5.4365	4.6463	-0.37154
-5.1035	4.2243	-0.37625
