# Supplementary material for: Applying time-frequency analysis to assess cerebral autoregulation during hypercapnia
Source: PLoS One. 2017 Jul 27;12(7):e0181851. doi: 10.1371/journal.pone.0181851 (PMC5531479; doi:10.1371/journal.pone.0181851)
Supplement: S1 Dataset — Database of physiological signals registered in 50 volunteers during normocapnia and hypercapnia. (ZIP) [file pone.0181851.s001.zip › h45.csv]

ABP_smoothed_fluctuations[mmHg]	CBFV_smoothed_fluctuations[cm/s]	EtCO2[mmHg]
-10.391	-12.483	0.4408
-10.178	-10.409	0.44321
-9.5826	-6.3868	0.44411
-8.2212	-1.2789	0.44473
-4.0317	2.5549	0.45578
-0.4355	3.1439	0.43483
0.72491	1.4788	0.25106
4.8267	2.6115	-0.30364
11.202	6.1537	-1.0735
13.843	7.0974	-1.6084
10.258	3.2454	-1.6757
6.2417	-0.95409	-1.5522
6.8154	-1.1961	-1.5266
5.718	0.15834	-1.5402
-0.6661	-4.9182	-1.5334
-3.9916	-9.9713	-1.5327
0.15438	-4.1313	-1.5307
-3.5904	-10.761	-1.529
-4.7594	-12.695	-1.5276
-3.6216	-10.279	-1.5244
-1.3418	-6.7101	-1.5256
2.3423	-2.314	-1.5231
4.6204	0.21761	-1.5003
5.6911	0.60936	-1.575
5.9098	-0.27185	-1.5434
5.2358	-1.3951	-1.0206
5.886	-2.5486	-0.5074
8.4343	-3.772	-0.45801
7.9528	-5.0673	-0.5294
3.6139	-6.7873	-0.51465
0.17399	-9.4613	-0.5006
-0.32606	-11.216	-0.50464
1.5757	-10.149	-0.50349
2.5316	-8.7262	-0.5005
1.3291	-8.8821	-0.49905
-0.45202	-10.442	-0.49726
-1.7148	-11.092	-0.49576
-2.7906	-9.4473	-0.49324
-2.7366	-5.4446	-0.49227
0.58304	-0.13815	-0.49288
2.6731	3.5963	-0.47381
2.2935	4.7083	-0.52769
1.1302	4.2657	-0.49393
1.193	4.1481	-0.0013541
1.7717	3.9525	0.53149
1.5893	2.833	0.60191
1.1026	1.5463	0.50358
0.62472	0.42006	0.50869
-0.45937	-1.5749	0.53258
-2.1134	-4.048	0.52955
-3.619	-5.2889	0.52725
-4.7995	-5.702	0.53087
-5.7498	-6.4188	0.53313
-6.3661	-6.4474	0.53439
-6.4965	-5.3244	0.53617
-6.0208	-4.6486	0.53803
-5.0452	-3.6742	0.53976
-3.6568	-0.69442	0.54152
-1.4125	2.1702	0.54329
-0.015785	2.1732	0.54505
-0.59878	-0.58171	0.54682
-0.41593	-1.6733	0.54862
1.4081	0.11471	0.55021
3.9894	4.2755	0.5525
6.5392	7.6923	0.5533
8.5836	7.3666	0.55394
8.755	5.9152	0.56723
7.7265	4.1427	0.55546
6.8178	1.8279	0.44352
5.9678	-0.37667	0.12447
4.4707	-2.5043	-0.3148
1.1502	-5.8297	-0.50146
-3.4676	-10.24	-0.44266
-7.6652	-14.41	-0.41341
-10.598	-16.548	-0.42994
-11.761	-15.589	-0.42935
-10.652	-13.028	-0.42394
-8.0306	-9.0468	-0.4232
-5.0795	-2.9385	-0.4216
0.049481	2.6245	-0.41961
4.7872	5.7225	-0.41789
4.1663	6.4785	-0.41604
2.8088	6.2949	-0.4147
1.5269	4.3594	-0.41269
-2.6089	-0.95743	-0.40914
-6.8809	-5.5232	-0.41235
-8.4243	-6.4834	-0.40893
-6.84	-4.8339	-0.38342
-4.2222	-1.8866	-0.45425
-2.1437	1.2879	-0.43455
-0.78837	3.89	0.094589
-0.70572	4.955	0.60885
-1.8883	4.0204	0.65013
-2.9211	1.7877	0.58447
-4.0856	-1.2502	0.60149
-7.129	-4.7989	0.61362
-10.1	-7.2269	0.60971
-10.609	-6.9849	0.61151
-9.7485	-4.4291	0.61417
-7.6619	-0.20989	0.61557
-4.117	4.8814	0.61736
-0.22994	9.7081	0.61918
2.9882	12.855	0.62091
4.8497	13.549	0.62268
5.0733	12.38	0.62445
4.244	10.031	0.62621
3.1727	7.0002	0.62797
0.39884	2.9302	0.62974
-4.6517	-1.8991	0.6315
-7.8329	-4.6312	0.63327
-8.1982	-4.5866	0.63503
-8.3346	-3.3749	0.63679
-6.9572	-0.031525	0.63856
-3.4652	4.8481	0.64032
0.64885	8.6947	0.64209
4.1152	11.5	0.64385
5.9358	13.76	0.64562
6.6098	14.947	0.64738
7.2868	14.11	0.64914
7.8896	11.682	0.65091
7.381	9.4249	0.65267
6.4755	8.4526	0.65444
5.7511	8.3339	0.6562
4.5632	6.7274	0.65797
2.1943	2.8648	0.65973
-0.12753	-1.0791	0.66149
0.65235	-1.0858	0.66326
3.8827	2.2172	0.66502
7.1402	6.0288	0.66679
9.6384	9.026	0.66855
11.933	11.265	0.67032
11.957	10.585	0.67208
10.707	8.9104	0.67384
9.6859	8.3445	0.67561
8.6075	7.9606	0.67737
7.2799	7.1729	0.67914
5.6868	5.813	0.6809
3.8733	3.9115	0.68266
2.0462	2.0301	0.68443
0.44857	0.76825	0.68619
-0.53782	-0.078708	0.68796
-0.60682	-0.96974	0.68972
-0.21736	-0.83861	0.69149
0.27017	0.5818	0.69325
1.0274	2.7059	0.69501
2.8423	6.6298	0.69678
4.5946	9.7948	0.69854
4.6038	8.6578	0.70031
3.607	4.7723	0.70207
4.5748	4.4791	0.70384
6.3052	7.2192	0.7056
7.3764	10.096	0.70736
9.2374	13.158	0.70913
11.286	14.829	0.71089
11.223	13.952	0.71266
9.1422	11.405	0.71442
8.1655	9.7488	0.71619
7.9912	9.0608	0.71795
7.4325	8.4144	0.71972
6.2664	6.8211	0.72147
4.315	3.8752	0.72324
1.4173	-0.20012	0.72503
-2.0936	-4.5576	0.72674
-5.0002	-7.2757	0.7285
-5.2094	-5.6679	0.73054
-2.2398	-0.67873	0.73146
1.5491	4.9236	0.73419
3.2343	9.1228	0.7391
5.2028	13.47	0.72663
7.8477	17.054	0.73549
9.381	17.238	0.85671
9.7639	15.888	1.1809
9.5486	14.838	1.623
9.3043	13.377	1.8111
9.1003	11.187	1.7552
8.617	8.5022	1.7339
7.5281	5.8266	1.7538
5.927	3.8023	1.7557
4.8467	3.1103	1.7539
4.4932	2.7983	1.7567
4.1965	0.82789	1.7587
3.4152	-2.7559	1.7603
3.2679	-4.9549	1.762
5.4239	-2.9379	1.7635
8.7297	-0.22539	1.7675
13.512	4.0179	1.7614
17.327	7.714	1.7806
17.873	7.6704	1.7829
18.124	6.4175	1.5261
18.017	4.269	0.89351
16.837	1.1197	0.067598
14.968	-2.1167	-0.34366
12.31	-5.1911	-0.26511
8.3091	-8.5505	-0.16727
3.891	-11.837	-0.18121
0.8812	-14.194	-0.22004
-0.079154	-14.993	-0.22523
-1.2124	-14.173	-0.21324
-4.6522	-11.964	-0.20813
-8.6575	-10.159	-0.20831
-10.024	-8.6645	-0.20628
-7.0545	-4.079	-0.20432
-4.1116	-0.38294	-0.20269
-3.8763	0.27983	-0.20091
-4.0614	1.5017	-0.19912
-4.3203	1.8774	-0.19737
-5.0503	-1.1302	-0.19561
-5.0718	-3.7862	-0.19384
-4.2263	-3.797	-0.19207
-4.76	-4.1176	-0.19031
-6.512	-5.1743	-0.18855
-7.2839	-5.0051	-0.18678
-7.3917	-4.3307	-0.18502
-7.6368	-3.9181	-0.18325
-7.0967	-1.4627	-0.18149
-6.2968	0.90314	-0.17973
-7.0681	-1.9869	-0.17795
-8.5557	-4.7512	-0.17622
-9.0121	-4.2397	-0.17438
-7.2843	-0.89549	-0.17267
-3.376	6.2645	-0.17123
2.4828	14.478	-0.16747
6.6357	18.921	-0.17291
7.6254	18.85	-0.16265
7.3202	17.006	-0.055304
6.6995	13.589	0.27409
5.8712	9.4122	0.72489
4.0923	6.6249	0.90738
1.5545	4.4705	0.84806
-0.92596	0.9503	0.83083
-3.0043	-1.3335	0.84988
-4.4569	-1.1094	0.84983
-5.1693	-1.7381	0.84936
-6.4945	-4.3231	0.85223
-8.7522	-7.2025	0.85381
-9.5496	-7.2728	0.85553
-8.2315	-4.758	0.85734
-5.0651	0.65624	0.85908
-0.98771	6.9901	0.86085
2.3844	10.193	0.86262
3.5325	11.643	0.86438
3.4002	10.938	0.86615
3.1993	7.8667	0.86791
2.4747	4.9967	0.86967
0.97905	3.0983	0.87143
-1.1255	0.79526	0.87322
-3.9085	-2.3329	0.87497
-7.3837	-5.9653	0.87665
-10.814	-9.1019	0.87862
-13.347	-10.513	0.88047
-14.25	-9.0359	0.88111
-12.961	-5.0127	0.88485
-9.7083	0.32027	0.88794
-6.0885	5.5687	0.87368
-3.1656	9.4635	0.89959
-1.2586	11.371	0.9532
0.28082	12.03	0.76761
1.2377	11.711	0.34214
0.30639	9.9139	0.022792
-2.3466	6.746	-0.10103
-5.5359	2.8068	-0.11177
-7.7888	-0.91502	-0.095411
-8.4065	-2.7181	-0.095794
-7.8854	-0.60739	-0.095932
-6.2801	2.4768	-0.09311
-3.6204	3.8481	-0.09143
-0.44784	5.9096	-0.089813
2.469	7.7619	-0.087971
4.4193	7.3407	-0.086209
4.9895	4.5784	-0.084461
3.624	-0.0080838	-0.082692
-0.043591	-5.5589	-0.080926
-4.3188	-10.778	-0.079163
-7.2906	-14.112	-0.077399
-8.3894	-14.089	-0.075634
-8.9753	-12.676	-0.07387
-9.8098	-11.987	-0.072106
-7.3749	-8.8674	-0.070342
-2.7619	-4.0978	-0.068577
1.3232	-0.61317	-0.066813
7.1214	1.446	-0.065049
14.817	2.1972	-0.063285
21.305	1.7038	-0.06152
19.521	0.70509	-0.059756
6.9966	0.094993	-0.057992
-6.744	0.50616	-0.056228
-10.391	0.84695	-0.054463
0.75379	-0.77391	-0.052699
5.9515	-4.108	-0.050935
3.9752	-7.4234	-0.049171
11.994	-8.4635	-0.047407
30.873	-6.1081	-0.045642
51.977	-0.46107	-0.043878
52.037	5.2167	-0.042114
17.14	6.902	-0.040351
-6.4506	6.7821	-0.038582
-6.5988	6.2395	-0.036818
-7.6985	5.0134	-0.035074
-11.504	3.1947	-0.033292
-10.615	1.0238	-0.031455
-5.5496	-1.4188	-0.029824
0.43131	-4.191	-0.028257
2.4683	-7.5249	-0.025707
-0.36993	-10.593	-0.023923
-4.3822	-11.66	-0.025823
-4.6053	-10.978	-0.019245
0.3758	-9.3334	-0.0065311
1.1708	-6.4243	-0.04414
-4.5238	-2.9953	-0.048904
-9.6669	-0.94601	0.14846
-12.347	-0.29565	0.016105
-13.565	-0.20954	-1.0178
-14.17	-0.59878	-2.0154
-14.833	-1.4968	-2.1383
-15.866	-2.6942	-1.9716
-16.897	-4.5615	-1.9773
-16.598	-8.4161	-2.0127
-15.943	-13.143	-2.0027
-16.839	-15.463	-1.995
-8.884	-15.308	-1.9964
11.864	-13.914	-1.9951
9.9901	-11.449	-1.9925
-19.768	-8.4855	-1.9909
-34.262	-6.3642	-1.9893
-28.39	-5.5187	-1.9874
-23.61	-5.6766	-1.9856
-23.76	-6.3673	-1.9839
-25.178	-7.045	-1.9821
-25.474	-7.5909	-1.9804
-25.635	-8.9999	-1.9786
-27.105	-12.348	-1.9768
-29.202	-16.407	-1.975
-29.477	-18.091	-1.9737
-28.212	-17.717	-1.9713
-25.762	-16.296	-1.9684
-19.907	-12.772	-1.9718
-14.164	-7.4426	-1.9651
-13.552	-2.2225	-1.9477
-11.487	0.43769	-2.0159
-8.2785	1.8976	-1.916
-7.9187	3.9768	-1.416
-5.4962	2.3532	-1.0482
-1.682	-1.4844	-0.94587
-0.21522	-4.2263	-0.94964
-2.1546	-7.0546	-0.95571
-5.4105	-11.381	-0.94968
-8.0875	-16.928	-0.94827
-11.36	-20.455	-0.94726
-14.8	-19.694	-0.94465
-15.393	-14.864	-0.94322
-9.7221	-8.6691	-0.94426
-2.5712	-3.0147	-0.93105
2.872	1.2517	-0.94495
6.2134	3.6681	-0.97468
6.0962	3.1994	-0.73887
1.8332	-0.076934	-0.036013
-4.819	-4.4814	0.90978
-8.0841	-6.6335	1.1666
-7.7634	-4.9662	1.0466
-6.2439	-1.2704	1.0745
-4.4282	1.1929	1.0789
-1.9078	5.3648	1.0794
0.26923	9.0556	1.0742
1.2926	9.3053	1.0716
2.6047	9.1394	1.1437
4.2706	8.6976	1.0084
5.0359	7.4237	0.53882
2.8117	6.2516	0.19094
-1.2562	3.6375	0.082614
-4.4494	-0.89738	0.087578
-5.0735	-2.1362	0.096603
-1.0748	-0.23658	0.094688
6.4734	3.1409	0.097316
11.482	7.7832	0.099103
7.986	11.031	0.10074
3.5432	13.355	0.10257
5.2894	15.022	0.10432
11.106	14.648	0.10608
14.075	13.328	0.10785
11.647	11.35	0.10961
7.6637	7.6304	0.11137
4.4047	3.6958	0.11314
2.3661	1.2428	0.1149
0.39703	0.13384	0.11667
-0.23049	-0.12831	0.11843
0.99213	-0.18618	0.1202
0.23088	-0.59475	0.12196
-0.75296	-0.082846	0.12372
0.18144	1.3799	0.12549
1.2334	0.96075	0.12725
0.57894	-2.9752	0.12902
-0.40034	-5.0785	0.13078
-0.058043	-3.5576	0.13255
1.5336	-1.7813	0.13431
4.0209	2.0726	0.13607
6.191	4.752	0.13784
7.217	4.6393	0.1396
7.2153	2.6653	0.14137
7.0266	0.29667	0.14311
5.8628	-1.4199	0.14491
2.8183	-2.6501	0.14673
-1.1719	-5.7045	0.14816
-5.1358	-9.7724	0.14976
-8.2943	-11.579	0.15275
-10.215	-9.8399	0.15536
-10.811	-5.4807	0.15311
-9.2699	-0.18444	0.15905
-5.1975	4.2276	0.16786
-1.4881	7.7462	0.10862
2.5208	10.018	0.26339
6.7216	10.362	0.33444
7.665	8.2729	-0.91548
7.8957	4.9773	-3.2553
11.479	2.2555	-5.6244
14.703	0.32853	-6.9811
12.944	-1.0292	-6.9837
4.293	-2.0889	-6.7611
-6.4019	-2.2972	-6.8119
-9.753	-0.8935	-6.8359
-9.476	-1.2616	-6.8168
-10.653	-4.6868	-6.8174
-11.557	-6.4744	-6.8167
-11.357	-5.5578	-6.8149
-9.4504	-2.2607	-6.8119
-5.3799	2.504	-6.8106
-0.36656	6.3776	-6.8182
1.917	7.8093	-6.7677
2.9392	6.8434	-6.851
5.3111	4.2857	-6.6489
6.3487	0.79244	-4.2576
4.8129	-2.8896	-1.0277
1.3048	-6.1815	-0.31966
-3.1247	-9.949	-0.87356
-7.157	-14.489	-0.85769
-9.3047	-17.746	-0.76268
-9.8131	-17.929	-0.79525
-8.8398	-14.184	-0.79198
-3.5867	-7.2355	-0.78914
2.5617	-0.22559	-0.78104
6.301	3.4742	-0.78168
9.0652	2.5022	-0.82998
9.5659	-1.2819	-0.66641
7.9069	-5.5333	-0.2547
6.6247	-8.7713	0.090288
5.6921	-11.564	0.24245
4.4827	-13.997	0.23426
3.3179	-13.986	0.2219
2.3503	-12.131	0.23085
1.4083	-10.848	0.23159
0.32349	-11.915	0.23284
0.6503	-11.094	0.23497
2.0067	-8.2294	0.23661
3.4945	-6.0699	0.2384
6.4481	-3.1079	0.24017
7.4665	-1.4641	0.24193
6.7813	-2.0129	0.24369
6.6463	-3.3297	0.24546
6.6367	-3.0491	0.24722
5.9082	-2.3705	0.24899
4.0295	-3.4961	0.25075
1.9403	-5.3114	0.25251
0.66869	-6.2815	0.25428
-0.29977	-6.6237	0.25604
-2.3295	-7.5394	0.25781
-5.3814	-9.7141	0.25957
-7.2267	-12.312	0.26134
-5.4849	-9.9362	0.2631
-0.59624	-1.8642	0.26486
4.1913	5.7113	0.26663
7.5363	9.6914	0.26839
8.0547	9.1234	0.27016
5.1554	4.815	0.27192
1.2908	-0.39342	0.27368
-1.8167	-4.0853	0.27545
-3.5523	-4.9958	0.27721
-3.8331	-3.5629	0.27898
-3.3299	-1.2649	0.28074
-2.4389	0.37058	0.28251
-0.33107	0.84034	0.28427
2.417	1.159	0.28603
4.4471	1.857	0.2878
4.6038	1.0502	0.28957
3.6566	-0.87549	0.29132
1.804	-3.1342	0.29308
-3.2402	-6.8573	0.29495
-6.249	-8.986	0.29634
-5.0707	-7.3364	0.29875
-2.8432	-3.1358	0.30071
-0.58855	1.207	0.2971
1.4452	6.1271	0.32029
4.6567	10.241	0.28328
9.09	11.164	0.25601
9.9916	9.4024	0.76438
8.3575	6.8091	1.3534
7.0417	4.5643	1.3802
4.2041	0.61654	1.2877
-0.18721	-4.6076	1.3139
-3.5631	-7.7468	1.3227
-3.8399	-6.4154	1.3179
-1.2773	-1.7883	1.3214
1.7572	2.3789	1.3233
3.9918	5.8628	1.3247
5.5057	8.1419	1.3266
6.6846	8.7442	1.3284
6.7304	9.0111	1.3301
4.9561	7.6417	1.3319
1.4469	3.872	1.3337
-2.4472	-0.058823	1.3355
-4.1682	-0.54319	1.3368
-2.7687	2.8552	1.3399
0.1581	7.1969	1.3395
2.7749	9.9869	1.339
6.2867	13.39	1.3663
8.0859	14.723	1.3132
5.9869	11.7	1.3009
1.8383	6.9647	1.8455
-2.7736	2.2487	2.4088
-6.4603	-1.0936	2.3805
-7.4345	-0.87142	2.3345
-4.0585	4.0373	2.3624
2.0909	11.603	2.3585
6.3105	16.856	2.3608
8.3746	17.214	2.3572
8.7261	14.381	2.3638
7.1195	11.539	2.3458
2.9292	4.7581	1.9281
-1.7253	-3.5015	1.3608
-3.1385	-5.2168	1.3274
-2.6225	-3.3452	1.3932
-0.81261	-0.18793	1.37
2.2422	3.6058	1.3744
5.0116	6.0308	1.3793
6.6943	6.4494	1.3792
6.6335	4.7912	1.3811
3.9696	0.91552	1.3832
0.32068	-3.8425	1.3848
-1.9295	-7.1668	1.3866
-1.7985	-6.7208	1.3884
0.11516	-2.9241	1.3901
2.8918	2.1601	1.3919
6.0947	6.2375	1.3937
9.0596	8.4421	1.3954
10.283	7.6159	1.3972
7.4513	2.0431	1.3989
1.4964	-3.533	1.4007
-0.95007	-4.8335	1.4025
8.2648	-3.5989	1.4042
8.0095	0.35273	1.406
-0.24722	6.3808	1.4078
5.4053	11.971	1.4095
11.266	14.159	1.4113
10.716	11.856	1.4131
