# Supplementary material for: Applying time-frequency analysis to assess cerebral autoregulation during hypercapnia
Source: PLoS One. 2017 Jul 27;12(7):e0181851. doi: 10.1371/journal.pone.0181851 (PMC5531479; doi:10.1371/journal.pone.0181851)
Supplement: S1 Dataset — Database of physiological signals registered in 50 volunteers during normocapnia and hypercapnia. (ZIP) [file pone.0181851.s001.zip › h46.csv]

ABP_smoothed_fluctuations[mmHg]	CBFV_smoothed_fluctuations[cm/s]	EtCO2[mmHg]
-8.9005	-5.6692	-0.34093
-8.1189	-4.7089	-0.33135
-5.7967	-2.1823	-0.33087
-2.4214	0.46634	-0.33236
1.1675	2.3867	-0.33145
3.8065	3.3248	-0.33082
4.3734	2.4476	-0.33058
3.2579	0.26066	-0.33017
3.7529	0.25225	-0.32974
6.4452	2.1369	-0.32934
9.5769	3.2568	-0.32894
11.499	4.1248	-0.32853
11.537	4.7857	-0.32813
10.213	3.7368	-0.32772
7.5121	0.96252	-0.32732
3.2219	-2.3637	-0.32691
-0.67824	-4.7182	-0.32651
-1.7195	-4.7926	-0.3261
-1.0244	-3.3363	-0.3257
-0.28656	-1.6257	-0.32529
0.34353	-0.53354	-0.32489
0.48966	-0.4465	-0.32448
-0.66464	-1.2309	-0.32408
-2.6106	-2.628	-0.32367
-3.9662	-4.0448	-0.32327
-3.3343	-3.6218	-0.32286
-0.8549	-1.0804	-0.32246
0.98337	0.81299	-0.32205
2.159	1.8252	-0.32165
3.5129	2.8372	-0.32124
3.4849	2.9064	-0.32084
1.3927	1.4018	-0.32043
-1.3833	-1.1537	-0.32003
-3.0834	-2.8433	-0.31962
-2.6066	-2.0078	-0.31922
-1.1001	-0.023958	-0.31881
0.36971	1.1102	-0.31841
1.2009	0.074541	-0.318
1.0934	-1.243	-0.3176
-0.34302	-2.1209	-0.31719
-3.5476	-4.8974	-0.31679
-6.1791	-7.8064	-0.31638
-5.4131	-7.4929	-0.31598
-2.9636	-5.042	-0.31557
-0.40708	-2.6826	-0.31517
1.741	-2.0765	-0.31476
2.7682	-1.5782	-0.31436
1.783	-1.1575	-0.31395
-1.7429	-3.4044	-0.31355
-4.6607	-6.0625	-0.31314
-4.1143	-6.1335	-0.31274
-1.398	-3.9083	-0.31233
1.2622	-1.0822	-0.31193
2.6361	0.9537	-0.31152
4.126	2.7842	-0.31112
4.5785	3.2134	-0.31071
2.6115	1.3185	-0.31031
0.77389	-0.0048671	-0.3099
0.69721	0.22121	-0.3095
2.3008	0.93869	-0.30909
4.1382	1.7179	-0.30869
5.1253	2.543	-0.30828
5.0125	3.4119	-0.30788
4.4031	3.2563	-0.30747
3.0904	1.3333	-0.30707
-0.6682	-1.8392	-0.30666
-4.0744	-4.3244	-0.30626
-3.1112	-4.1555	-0.30585
-0.95598	-2.4271	-0.30545
0.076597	-0.90791	-0.30504
0.33778	-0.81158	-0.30464
0.85116	-0.84344	-0.30423
1.094	-0.87154	-0.30383
-1.3577	-3.0098	-0.30342
-4.2299	-5.5391	-0.30302
-4.3058	-5.8436	-0.30261
-2.7428	-4.6177	-0.30221
-1.1841	-3.0444	-0.3018
-0.47399	-1.912	-0.3014
0.79535	-0.70677	-0.30099
2.1403	0.10641	-0.30059
0.76129	-1.1093	-0.30018
-1.1931	-2.9392	-0.29978
-0.95188	-3.36	-0.29937
0.67097	-2.1361	-0.29897
2.6206	-0.42299	-0.29856
4.1204	0.40514	-0.29816
4.7296	0.95168	-0.29775
4.4384	1.3128	-0.29735
3.5159	0.80665	-0.29694
1.7491	-0.50245	-0.29654
-0.41435	-1.9927	-0.29613
-0.74252	-2.485	-0.29573
0.28412	-1.6966	-0.29532
0.18664	-0.2759	-0.29492
-0.17805	0.79925	-0.29451
0.17388	1.009	-0.29411
0.23187	0.92179	-0.2937
-0.77151	0.3167	-0.2933
-2.8724	-1.6496	-0.29289
-4.1434	-3.293	-0.29249
-2.9498	-2.6863	-0.29208
-1.1631	-0.80124	-0.29168
0.13611	0.99326	-0.29127
1.2472	1.8358	-0.29087
2.3523	2.8073	-0.29046
3.0362	4.0711	-0.29006
2.0857	3.3823	-0.28965
-0.07619	1.05	-0.28925
-1.799	-0.71829	-0.28884
-1.6601	-0.54579	-0.28844
0.17477	1.2552	-0.28803
1.3947	2.3563	-0.28763
1.862	2.5571	-0.28722
2.3929	2.6269	-0.28682
2.8797	2.5522	-0.28641
2.3558	1.8478	-0.28601
-0.60363	-0.20459	-0.2856
-3.8358	-2.7437	-0.2852
-4.3091	-4.2212	-0.28479
-3.2986	-3.9148	-0.28439
-2.1628	-2.4037	-0.28398
-1.0727	-1.3807	-0.28357
0.019279	-0.24099	-0.28317
0.7111	1.4265	-0.28276
-0.68984	0.73202	-0.28236
-3.436	-1.871	-0.28195
-4.1653	-2.1661	-0.28155
-2.5057	-0.83834	-0.28114
0.33098	0.1891	-0.28074
2.8294	1.336	-0.28033
4.6628	2.4011	-0.27993
6.0641	2.661	-0.27952
5.7537	2.1824	-0.27912
3.5124	1.1314	-0.27871
1.5587	-0.45155	-0.27831
1.0995	-1.5153	-0.2779
2.0641	-0.75675	-0.2775
2.9092	0.43907	-0.27709
2.6709	0.87496	-0.27669
2.1613	1.1333	-0.27628
1.4509	1.1587	-0.27588
0.023515	0.37614	-0.27547
-1.9808	-1.1985	-0.27507
-3.6634	-2.899	-0.27466
-3.1366	-3.1964	-0.27426
-1.0072	-2.1046	-0.27385
0.51669	-0.78885	-0.27345
1.6595	0.50575	-0.27304
2.6859	1.4599	-0.27264
2.9169	1.3307	-0.27223
1.6223	0.16275	-0.27183
-1.2187	-1.3868	-0.27142
-2.7136	-2.3052	-0.27102
-1.6521	-2.0965	-0.27061
-0.55791	-1.2436	-0.27021
-0.41302	-0.41481	-0.2698
-0.89156	-0.046679	-0.2694
-1.1201	0.48305	-0.26899
-1.2059	0.99468	-0.26859
-3.1221	-0.4566	-0.26818
-6.2912	-3.3444	-0.26778
-7.6253	-4.6953	-0.26738
-7.0452	-4.2825	-0.26697
-5.9247	-3.2109	-0.26655
-5.036	-2.0498	-0.26619
-4.4423	-1.0414	-0.2658
-3.6094	-0.16727	-0.26513
-3.21	0.52615	-0.26492
-4.2229	0.78337	-0.26551
-5.9378	-0.34152	-0.26311
-7.1368	-2.4622	-0.26067
-6.6096	-2.5232	-0.27264
-4.6589	-0.74837	-0.26246
-2.561	0.40122	-0.14125
-0.89593	0.38563	0.2201
0.30092	0.23673	0.67531
1.2197	1.7233	0.80283
0.32475	2.0625	0.73257
-3.0424	-1.2838	0.73359
-5.0825	-4.4161	0.7332
-4.4845	-4.7108	0.73813
-2.8707	-2.417	0.80095
-1.3747	-0.67268	0.61135
0.010736	-0.31113	0.14714
2.077	1.1884	-0.16543
2.4577	2.1579	-0.26698
-0.26756	0.70348	-0.26437
-2.6044	-1.4321	-0.2529
-2.0726	-1.5567	-0.25671
1.4715	1.527	-0.25666
4.6807	3.3959	-0.25534
6.2697	3.2166	-0.25522
7.2137	3.6938	-0.25489
7.6728	4.7599	-0.2544
7.1093	5.116	-0.254
4.4248	2.9307	-0.25361
1.3515	-0.24072	-0.2532
0.96092	-1.0024	-0.25281
1.7759	-0.12457	-0.25237
1.9876	0.79913	-0.25193
1.9314	1.2331	-0.25174
2.0784	1.3882	-0.2512
2.3438	1.4895	-0.24997
0.56519	-0.10661	-0.25151
-2.9381	-3.0684	-0.25208
-3.5498	-3.5333	-0.24046
-1.5785	-1.4415	-0.25674
0.46785	1.0966	-0.2801
2.0375	2.4494	-0.093067
3.5519	2.6763	0.28348
5.3058	2.6899	0.64694
6.0405	2.76	0.79299
4.9536	2.0185	0.75659
2.4508	-0.56348	0.75027
1.6204	-1.9372	0.74776
3.4086	-0.6007	0.74247
4.6334	0.82107	0.82521
5.3081	1.4302	0.67628
6.1864	1.4253	0.1446
6.1034	1.1774	-0.19776
3.9127	0.023302	-0.24349
-0.41466	-2.7711	-0.24244
-3.2126	-5.1206	-0.24286
-2.6952	-5.4956	-0.24231
-0.82669	-4.1855	-0.24182
0.38798	-2.328	-0.24145
0.40893	-0.90972	-0.24102
0.88048	-0.09059	-0.24078
1.5521	0.34886	-0.2402
1.097	0.38189	-0.23921
-1.3192	-1.3128	-0.24059
-4.1145	-3.7247	-0.24022
-3.5617	-3.2617	-0.23105
-1.0018	-0.84718	-0.24867
1.0774	1.1984	-0.25638
2.2204	1.8892	-0.081183
3.1702	2.486	0.2738
4.4203	3.8416	0.65709
4.9726	3.945	0.8135
4.3174	2.7287	0.7693
2.4557	1.6414	0.75407
-0.8858	-0.061594	0.76749
-4.3786	-2.378	0.7661
-4.4694	-3.1124	0.76522
-1.7221	-2.1384	0.76643
1.091	-0.12198	0.76664
1.9151	2.4594	0.76702
2.8934	4.9713	0.76747
4.1783	6.7435	0.76786
3.7874	6.994	0.76826
0.86409	4.6128	0.76867
-2.9479	0.96516	0.76908
-3.8626	-0.068919	0.76948
-2.5695	0.89688	0.76989
-1.1915	1.7599	0.77029
-0.25951	2.0631	0.7707
0.3764	3.3088	0.7711
0.8158	5.9961	0.77151
0.37825	5.9581	0.77191
-1.4663	2.5502	0.77232
-4.5096	-1.3009	0.77272
-5.9233	-3.1639	0.77313
-4.4315	-2.2846	0.77353
-2.3772	-0.21034	0.77396
-0.546	1.8762	0.7743
1.119	3.3045	0.77468
2.5315	3.875	0.77551
2.1961	3.8573	0.77538
-0.77067	3.6338	0.77446
-3.4757	3.2837	0.77952
-3.8254	2.8314	0.77894
-1.7802	2.3012	0.75838
0.28799	1.7176	0.80908
0.87504	1.1049	0.78655
0.96728	0.53618	0.26618
1.3254	0.43692	-0.26995
1.6894	0.73727	-0.2925
-0.21333	-0.22684	-0.19487
-3.9099	-2.5168	-0.2119
-5.6286	-4.0879	-0.22637
-4.9035	-3.9109	-0.21842
-3.2035	-2.0475	-0.21778
-2.1106	0.13654	-0.21884
-1.6415	1.3596	-0.21797
-0.82916	1.1268	-0.21759
-0.16097	1.2151	-0.21699
-0.7063	1.8973	-0.21626
-3.6285	0.096976	-0.21781
-6.8489	-3.1162	-0.21631
-6.7728	-4.0265	-0.20839
-4.6179	-2.9222	-0.22723
-2.448	-1.1551	-0.22831
-1.2831	0.27578	-0.062047
-0.76977	1.376	0.2828
-0.23656	2.1649	0.67467
0.52204	1.9547	0.84228
0.95115	0.78367	0.79799
0.11964	-0.60653	0.77394
-1.3932	-1.2616	0.78932
-3.1643	-1.1581	0.79065
-6.9722	-3.0497	0.78809
-11.118	-6.0138	0.78935
-11.33	-6.1485	0.78985
-7.8636	-3.5929	0.79008
-4.064	-0.56837	0.79055
-2.4489	1.2398	0.79095
-1.0387	2.7724	0.79135
-0.10031	3.5413	0.79176
-0.90588	2.6403	0.79216
-3.7204	0.28342	0.79257
-7.11	-2.2456	0.79297
-8.4537	-2.991	0.79338
-7.0258	-1.2558	0.79378
-3.9652	1.9215	0.79419
-2.0195	3.6992	0.79459
-0.82554	4.4933	0.795
0.61468	5.6277	0.7954
0.90849	6.4332	0.79581
-0.73495	5.9902	0.79621
-3.9804	3.6562	0.79662
-6.8836	0.92992	0.79702
-7.3163	-0.027258	0.79743
-5.3322	1.3641	0.79783
-2.4863	3.8898	0.79824
-1.0553	5.202	0.79864
-0.6096	6.0398	0.79905
-0.50485	7.2212	0.79945
-1.6472	7.4419	0.79986
-4.409	5.6309	0.80026
-8.2614	1.8249	0.80067
-11.001	0.82193	0.80107
-10.598	5.0695	0.80148
-7.3425	6.6731	0.80188
-3.3969	5.6616	0.80229
-1.088	7.1606	0.80269
0.55803	8.6068	0.8031
1.599	8.6931	0.8035
0.80432	8.4347	0.80391
-1.7835	6.634	0.80431
-5.3588	2.7812	0.80472
-8.4286	0.40477	0.80512
-9.4487	1.1209	0.80553
-7.3983	3.5651	0.80593
-3.9243	4.9991	0.80634
-1.1489	4.4695	0.80674
-0.24505	4.5455	0.80715
-0.95374	4.9475	0.80755
-2.346	3.6298	0.80796
-4.3873	-0.10038	0.80836
-6.4359	-4.8068	0.80877
-6.2534	-5.9411	0.80917
-3.516	-3.1144	0.80958
0.43275	0.69203	0.80998
3.8715	2.486	0.81039
5.8627	2.5168	0.8108
6.2164	2.9661	0.8112
4.7294	2.5777	0.81161
1.5523	0.48538	0.81201
-2.4984	-2.4424	0.81242
-5.0651	-4.415	0.81282
-4.3223	-3.6328	0.81323
-1.2427	0.47254	0.81363
2.0028	4.3286	0.81404
3.8284	5.1481	0.81444
4.7745	6.214	0.81485
4.1437	6.4542	0.81525
1.0186	3.508	0.81566
-3.1448	1.1306	0.81606
-5.9231	0.57239	0.81647
-5.0199	-0.16232	0.81687
-1.5352	1.252	0.81728
2.2396	5.1788	0.81768
4.458	8.1605	0.81809
5.609	8.4254	0.81849
5.4715	6.391	0.8189
2.7887	3.8249	0.8193
-1.7649	0.48549	0.81971
-6.0816	-3.0963	0.82011
-7.0208	-3.973	0.82052
-4.0502	-1.4023	0.82092
1.0905	2.8685	0.82133
5.5432	5.3676	0.82173
9.172	5.9006	0.82214
11.452	5.3434	0.82254
10.472	4.0102	0.82295
6.8352	1.5159	0.82335
3.1176	-1.3864	0.82376
2.9609	-2.2789	0.82416
5.5522	-0.81263	0.82457
8.5528	1.7504	0.82497
10.745	3.3634	0.82538
12.097	3.4099	0.82578
12.258	2.1896	0.82619
9.9966	0.35409	0.82659
5.2707	-2.3415	0.827
-0.4264	-5.7743	0.8274
-3.0989	-7.5504	0.82781
-1.5557	-5.9386	0.82821
2.0217	-1.2983	0.82862
5.136	1.9215	0.82902
6.7917	2.4629	0.82943
7.2211	2.2935	0.82983
6.0905	1.3032	0.83024
2.9853	-0.55169	0.83064
-1.7885	-2.6713	0.83105
-4.2832	-3.8718	0.83145
-2.269	-2.976	0.83186
1.8893	0.41618	0.83226
5.4766	3.8034	0.83267
7.4891	5.2029	0.83307
8.6939	4.779	0.83348
8.2304	3.4747	0.83388
5.161	1.6198	0.83429
-0.40991	-1.8267	0.83469
-5.821	-5.4601	0.8351
-7.0419	-6.1139	0.8355
-4.3979	-3.3867	0.83591
-0.084785	1.0857	0.83631
3.4121	3.9862	0.83671
5.1875	4.5249	0.83712
5.1487	3.5096	0.83755
2.7244	1.5641	0.83789
-1.1283	-0.36403	0.83828
-3.7846	-1.1133	0.83902
-4.9121	-1.2467	0.83877
-4.2962	-1.1452	0.83908
-0.47067	0.41556	0.84349
4.8589	3.6251	0.83133
9.3446	6.9393	0.84252
11.663	8.1597	0.89989
11.727	7.6982	0.6998
8.9234	5.7241	0.24543
2.2756	1.7123	-0.061453
-4.17	-2.338	-0.1583
-5.5207	-3.7282	-0.16358
-3.5502	-2.2064	-0.15547
-0.64243	0.96252	-0.15677
2.1704	3.6708	-0.14577
5.0513	5.8044	-0.17105
6.8737	6.7806	-0.18776
4.2399	4.4106	0.016738
-1.4806	0.17704	0.39094
-6.2929	-2.6497	0.72801
-7.7182	-2.7848	0.87893
-5.3922	-0.38119	0.85446
-1.158	3.1002	0.83085
3.2055	5.72	0.86425
6.8047	6.6315	0.87502
9.7258	6.8125	0.67489
9.2074	5.4633	0.3161
3.3948	1.7927	-0.022656
-1.9267	-1.7662	-0.18314
-3.089	-3.1992	-0.1609
-1.2435	-2.0266	-0.13504
2.4042	1.0935	-0.15407
6.5144	4.5664	-0.16884
9.1275	5.9229	-0.090867
9.0526	4.568	-0.15108
6.1575	1.6199	-0.68679
2.2132	-1.3698	-1.1919
-0.72607	-3.2813	-1.2108
-1.4999	-4.3908	-1.1226
-0.00045404	-4.4981	-1.1401
2.7802	-2.8677	-1.1496
5.4882	-0.71756	-1.1451
6.6538	0.225	-1.1512
4.9071	-0.75324	-1.1308
0.45488	-3.469	-1.2086
-4.6277	-6.8263	-1.6531
-7.8158	-9.1781	-2.1441
-7.2241	-9.0565	-2.2043
-4.279	-6.8663	-2.1231
-0.73985	-3.6211	-2.1353
2.2926	-0.54722	-2.1468
3.6358	1.0444	-2.1401
2.4076	0.22507	-2.1391
-1.1512	-2.6674	-2.1401
-5.2315	-5.9333	-2.1394
-6.5297	-6.6828	-2.1394
-4.8227	-5.0829	-2.1385
-1.8354	-3.0213	-2.136
0.58601	-1.7934	-2.1396
1.5084	-1.5156	-2.0531
1.2282	-1.0256	-1.6649
-0.85803	-1.4281	-1.1875
-5.5615	-4.8681	-1.0586
-10.336	-9.0914	-1.1397
-12.135	-10.872	-1.151
-10.822	-9.7627	-1.1306
-7.3805	-6.5238	-1.1326
-3.4635	-2.8331	-1.1355
0.56157	0.0070436	-1.1337
4.2888	1.0063	-1.133
4.0854	-0.68716	-1.133
-0.60264	-4.3822	-1.1325
-4.7967	-7.2606	-1.1321
-6.1306	-8.1069	-1.1317
-4.5047	-7.0166	-1.1313
-0.8704	-4.685	-1.1309
3.2668	-2.1251	-1.1305
6.2865	-0.37942	-1.1301
8.3356	0.76525	-1.1297
9.1877	1.3163	-1.1293
6.462	-0.15049	-1.1289
1.6204	-2.8725	-1.1285
-1.3437	-4.5987	-1.128
-3.149	-5.642	-1.1276
-3.4707	-5.7698	-1.1272
0.16193	-3.5477	-1.1268
5.2939	0.040321	-1.1264
9.2846	3.1592	-1.126
11.122	4.1662	-1.1256
10.634	2.4603	-1.1252
7.8258	-0.75637	-1.1248
2.9822	-3.0016	-1.1244
-1.6839	-4.5116	-1.124
-3.9258	-6.0105	-1.1236
-3.8412	-6.1662	-1.1233
-2.4736	-4.7739	-1.1229
-1.3971	-3.3057	-1.122
-1.6332	-2.8636	-1.1222
-3.6068	-3.8447	-1.1232
-6.7763	-5.2555	-1.118
-9.5669	-6.2522	-1.1175
-9.7143	-6.2873	-1.1404
-7.378	-3.5989	-1.0941
