# Supplementary material for: Applying time-frequency analysis to assess cerebral autoregulation during hypercapnia
Source: PLoS One. 2017 Jul 27;12(7):e0181851. doi: 10.1371/journal.pone.0181851 (PMC5531479; doi:10.1371/journal.pone.0181851)
Supplement: S1 Dataset — Database of physiological signals registered in 50 volunteers during normocapnia and hypercapnia. (ZIP) [file pone.0181851.s001.zip › h47.csv]

ABP_smoothed_fluctuations[mmHg]	CBFV_smoothed_fluctuations[cm/s]	EtCO2[mmHg]
-5.7525	-6.5304	0.17021
-6.4878	-5.7221	0.16542
-6.597	-4.4353	0.16058
-6.4097	-3.0108	0.15571
-6.8714	-2.3502	0.15102
-7.9172	-2.389	0.1464
-7.031	-0.73634	0.141
-3.5177	2.9791	0.13601
0.57643	6.1842	0.13416
4.4607	7.9155	0.12631
8.019	8.2612	0.11065
10.717	7.4673	0.13121
12.218	5.8589	0.16018
12.681	3.844	0.03293
12.323	1.8401	-0.27927
11.374	0.26391	-0.60089
10.068	-0.67898	-0.81136
8.6396	-1.1612	-0.91503
7.1912	-1.4348	-0.93632
5.3815	-1.8841	-0.9231
2.9178	-2.8208	-0.92043
0.30761	-3.9823	-0.92947
-1.7557	-4.9256	-0.93692
-3.5071	-5.4357	-0.94076
-5.556	-5.4098	-0.94484
-7.0173	-4.6121	-0.9499
-6.2761	-2.7866	-0.95484
-3.4215	-0.16891	-0.95957
0.46074	2.6085	-0.96437
3.6459	4.3974	-0.96919
5.5631	4.8066	-0.974
7.0185	4.3897	-0.9788
8.2002	3.4493	-0.98361
8.9075	2.17	-0.98842
8.6779	0.83885	-0.99322
7.2614	-0.36363	-0.99803
5.356	-1.7072	-1.0028
3.7332	-3.4228	-1.0076
2.5597	-5.1079	-1.0124
1.8069	-6.2255	-1.0173
1.2803	-6.7259	-1.0221
0.70147	-6.8238	-1.0269
-0.11584	-6.7201	-1.0317
-1.2798	-6.5948	-1.0365
-2.8757	-6.4816	-1.0413
-4.9182	-6.2715	-1.0461
-6.7466	-5.6874	-1.0509
-7.362	-4.4626	-1.0557
-6.4645	-2.9985	-1.0605
-4.0942	-1.0536	-1.0653
-0.52356	2.7704	-1.0704
3.3841	6.2354	-1.0747
6.7657	6.7135	-1.0785
9.5613	5.9305	-1.0881
11.508	4.7954	-1.091
12.145	3.0288	-1.0463
11.448	0.79397	-0.84917
9.6687	-1.5245	-0.4588
7.4646	-3.3481	-0.11417
5.3717	-4.278	-0.034467
3.0329	-4.8629	-0.10523
-0.021645	-5.7964	-0.14461
-3.3326	-6.9702	-0.13469
-6.0935	-7.9335	-0.12699
-8.3089	-8.3942	-0.13448
-10.523	-8.1801	-0.14347
-12.564	-7.4107	-0.14798
-13.436	-6.523	-0.15145
-12.708	-5.2647	-0.15622
-10.769	-2.5131	-0.16219
-7.7869	1.0678	-0.16665
-3.8937	3.5308	-0.16753
-0.43475	5.0168	-0.17892
1.4539	5.8257	-0.19707
2.0946	4.8927	-0.16638
2.0093	2.1559	-0.11594
1.7229	-0.45906	-0.22813
1.4195	-1.6944	-0.58495
0.39369	-2.5289	-0.96836
-1.9525	-4.0157	-1.1648
-5.0166	-5.8398	-1.2133
-7.9345	-7.3456	-1.2195
-10.561	-8.3835	-1.2235
-12.856	-8.8737	-1.2325
-13.306	-7.6644	-1.2319
-10.642	-3.9561	-1.2241
-6.1391	0.67716	-1.2787
-1.4127	4.2836	-1.2547
2.3336	5.4843	-0.91169
5.1396	5.1759	-0.51792
7.1652	4.497	-0.31286
8.2106	3.9357	-0.25004
8.3815	3.7495	-0.26052
8.1623	3.9814	-0.28139
7.6035	4.0713	-0.28495
6.2201	2.7762	-0.28524
3.9539	-0.03373	-0.29022
1.3516	-2.9598	-0.29646
-1.3709	-5.0603	-0.30144
-4.5157	-6.2004	-0.30508
-7.8142	-6.441	-0.30941
-10.159	-5.9729	-0.31809
-10.365	-4.1755	-0.32008
-7.5889	-0.25423	-0.31176
-2.4276	4.7327	-0.35842
3.6366	9.4238	-0.34235
8.8521	12.781	-0.022504
12.908	14.409	0.38297
15.601	14.193	0.63975
16.564	12.253	0.68157
16.342	9.3394	0.63557
15.54	6.2669	0.62618
14.212	3.5283	0.63342
12.3	1.3441	0.63031
9.6574	-0.60957	0.62212
6.2558	-2.5956	0.61648
2.523	-4.3844	0.61256
-1.0618	-5.6854	0.60809
-4.2774	-6.4556	0.60306
-7.0426	-6.7696	0.59815
-9.7009	-6.9772	0.59339
-12.479	-7.3603	0.58861
-13.422	-6.8421	0.58379
-10.657	-4.1739	0.57898
-5.5864	0.52797	0.57418
-0.16282	5.4673	0.56937
4.0628	8.0689	0.56456
6.8345	9.0186	0.55976
8.5703	9.4585	0.55495
10.026	9.8068	0.55014
11.077	9.7302	0.54534
11.076	8.5355	0.54053
10.201	6.5497	0.53572
8.988	4.5721	0.53092
7.4734	3.0732	0.52611
5.498	2.2946	0.5213
3.2591	1.7604	0.5165
1.1247	0.63587	0.51169
-1.0455	-1.1813	0.50688
-3.7675	-3.2058	0.50208
-6.8767	-4.8003	0.49727
-9.4958	-5.2083	0.49246
-11.318	-4.5803	0.48766
-12.775	-4.1841	0.48285
-13.153	-3.609	0.47804
-10.818	-0.96257	0.47324
-6.2419	3.4108	0.46843
-0.57232	7.9942	0.46362
5.3429	11.065	0.45882
10.257	12.009	0.45401
13.308	10.997	0.4492
14.649	8.7305	0.4444
14.64	6.0086	0.43959
13.698	3.6029	0.43478
12.062	1.6432	0.42998
9.8548	-0.1195	0.42517
7.1193	-1.7015	0.42036
3.8462	-2.9471	0.41556
0.16275	-3.9705	0.41075
-3.6583	-5.154	0.40594
-7.2086	-6.3948	0.40114
-9.9208	-6.9696	0.39633
-11.511	-6.769	0.39152
-12.15	-6.6949	0.38672
-11.613	-6.3114	0.38191
-9.085	-3.2796	0.3771
-4.754	1.3131	0.3723
0.39881	4.5853	0.36749
5.415	6.9731	0.36268
9.2265	8.2468	0.35788
10.952	7.2324	0.35307
11.193	5.077	0.34826
10.69	3.1144	0.34346
9.3979	1.3358	0.33865
7.269	-0.37982	0.33384
4.5685	-1.902	0.32904
1.5664	-3.1033	0.32424
-1.6744	-4.0522	0.31943
-5.0975	-4.854	0.3146
-8.2543	-5.4814	0.3098
-10.562	-5.8533	0.30505
-12.12	-6.0117	0.30025
-13.391	-5.9932	0.29523
-13.422	-4.6801	0.29052
-10.734	-0.78475	0.28648
-6.2519	3.7063	0.27996
-1.8645	6.7566	0.27438
0.59344	8.118	0.28043
2.0367	8.4476	0.26378
3.9719	8.5069	0.2192
5.2152	8.1492	0.31128
5.0059	7.1611	0.60391
4.2097	5.5338	0.93349
3.2193	3.4084	1.1738
1.7497	1.0772	1.2689
0.0018057	-1.0144	1.2488
-1.3635	-2.3169	1.2198
-2.5285	-2.9922	1.2195
-4.4355	-3.8441	1.2206
-7.4107	-5.342	1.2142
-10.989	-7.3973	1.2084
-12.453	-7.6159	1.2041
-9.4768	-3.9865	1.1994
-4.1535	1.0281	1.1943
1.5839	5.2902	1.1897
6.5538	7.8363	1.1853
9.7746	8.5747	1.1782
11.345	7.7612	1.1756
11.891	5.8644	1.1494
11.539	3.6136	0.92788
10.262	1.5583	0.47202
7.9298	-0.29353	0.11744
4.5932	-2.0064	0.077497
0.76619	-3.6377	0.15336
-3.0938	-5.1776	0.16224
-6.882	-6.428	0.13603
-10.476	-7.2583	0.1272
-13.472	-7.8872	0.12767
-14.974	-7.9813	0.12306
-13.034	-5.6346	0.11727
-7.7553	-0.7296	0.11274
-1.2724	4.8878	0.10798
4.8806	9.5699	0.1031
9.3378	11.877	0.098314
11.084	10.931	0.093518
11.069	8.2512	0.088704
10.597	5.7393	0.083895
9.7057	3.5934	0.07909
8.1706	1.6099	0.074284
5.9185	-0.39298	0.069477
2.9048	-2.6	0.06467
-0.9608	-5.2337	0.059864
-5.438	-8.1026	0.055057
-8.8295	-9.2159	0.05025
-9.7129	-7.312	0.045444
-8.3504	-4.1389	0.040637
-5.4392	-0.75123	0.03583
-1.9027	2.749	0.031024
1.0793	5.2456	0.026217
2.827	5.8908	0.02141
3.4919	4.7439	0.016604
3.5292	2.6082	0.011797
3.3798	0.51372	0.0069902
2.7265	-1.2539	0.0021836
1.1247	-2.6898	-0.0026231
-1.3504	-3.9662	-0.0074298
-4.4824	-5.2495	-0.012236
-8.07	-6.4818	-0.017043
-11.909	-7.6191	-0.02185
-15.766	-8.8733	-0.026656
-18.573	-9.8392	-0.031463
-17.757	-8.7775	-0.03627
-13.549	-4.8892	-0.041076
-7.9508	0.84831	-0.045883
-2.4671	5.31	-0.05069
1.374	6.9	-0.055496
2.9166	5.7271	-0.060303
3.5639	3.4957	-0.06511
3.8758	1.2671	-0.069917
3.1133	-0.90336	-0.074723
1.1343	-2.8392	-0.07953
-1.4665	-4.1795	-0.084337
-4.5566	-5.1936	-0.089143
-8.7009	-7.0431	-0.09395
-13.353	-9.4566	-0.098757
-16.073	-9.7433	-0.10356
-15.617	-7.4205	-0.10837
-12.307	-4.242	-0.11318
-7.0411	0.18556	-0.11798
-1.4225	5.1646	-0.12279
2.2026	6.8844	-0.1276
3.3957	5.0896	-0.1324
3.0637	2.0618	-0.13721
1.7838	-1.1109	-0.14202
-0.12168	-3.9479	-0.14682
-2.8927	-6.559	-0.15163
-6.6247	-9.0242	-0.15644
-9.926	-10.441	-0.16124
-11.356	-9.9372	-0.16605
-10.84	-7.7653	-0.17086
-8.9935	-4.8646	-0.17567
-7.0028	-2.7911	-0.18046
-4.9954	-1.573	-0.18527
-2.4432	-0.27145	-0.19011
-0.094684	0.47522	-0.1949
0.94358	-0.38369	-0.19957
0.97142	-1.9628	-0.20445
0.68394	-2.9051	-0.20978
-0.077401	-3.478	-0.21438
-1.7689	-4.4584	-0.21724
-4.6358	-5.8206	-0.22277
-8.6061	-7.0601	-0.23457
-12.011	-6.7282	-0.2343
-12.843	-3.6747	-0.21515
-10.682	0.039233	-0.26516
-6.2418	2.8498	-0.32981
-1.5835	5.9717	-0.034498
1.6328	8.9632	0.52073
2.4148	9.6457	0.78821
1.1554	7.9025	0.75086
-0.8596	5.0488	0.71092
-2.0395	3.1574	0.72284
-1.1764	3.9448	0.72248
0.55355	5.8193	0.71297
1.7384	6.9859	0.70802
1.8264	7.0892	0.70445
0.81732	6.3628	0.6996
-0.6281	5.652	0.69451
-2.6108	4.9478	0.68977
-6.3723	2.9647	0.68485
-10.967	0.34099	0.67993
-12.649	0.22855	0.67599
-10.623	3.4528	0.67022
-6.3145	8.6763	0.66312
-1.1904	13.377	0.66962
3.3562	15.818	0.65315
6.2645	15.418	0.6182
7.3878	12.921	0.83566
6.9898	9.3963	1.3458
5.7088	5.9919	1.7071
3.9512	3.3329	1.7117
1.6801	1.1639	1.614
-1.2149	-0.76119	1.6017
-4.9126	-2.4849	1.6204
-8.6583	-3.6276	1.6157
-9.5446	-2.9091	1.6085
-6.898	-0.10257	1.6047
-3.0688	3.525	1.5872
0.58685	6.5414	1.5992
3.3098	7.7715	1.6219
4.5657	6.8682	1.3858
4.3084	4.3736	0.85782
3.286	2.1367	0.50219
1.6862	0.79884	0.50926
-1.2294	-0.98095	0.58369
-4.5619	-2.9827	0.56973
-5.2755	-2.8176	0.55
-2.9156	-0.41198	0.55036
0.92225	2.6987	0.54661
4.8499	6.1077	0.54038
7.8909	8.6746	0.53577
9.5626	8.1495	0.53126
9.8457	5.254	0.52635
8.964	2.5003	0.52148
6.7669	0.30908	0.5167
3.0854	-1.8577	0.51191
-0.8021	-3.5372	0.5071
-3.1125	-3.8214	0.50229
-3.0503	-2.0717	0.49748
-0.64886	1.2038	0.49268
3.1662	4.1053	0.48787
6.5432	5.6381	0.48306
8.1356	5.611	0.47825
8.6009	4.6063	0.47345
8.3023	2.9966	0.46865
6.9881	0.82193	0.46381
4.7994	-1.4899	0.45899
2.2524	-3.1631	0.45429
-0.82089	-4.3497	0.44957
-5.321	-6.2176	0.44439
-9.9326	-8.1794	0.43935
-10.566	-7.3907	0.43614
-6.9148	-3.5346	0.43033
-1.793	1.4432	0.41932
2.7898	5.4637	0.42938
5.7424	7.2623	0.43869
7.0617	6.9275	0.34039
7.0846	5.2181	0.09097
6.2639	3.2563	-0.27642
4.0793	0.96805	-0.58602
0.15801	-2.0618	-0.64552
-2.0544	-4.342	-0.60789
-0.28337	-4.2739	-0.6199
2.8982	-1.5908	-0.58337
5.147	0.94659	-0.37672
5.1461	-0.0010404	0.0397
3.6992	-2.6461	0.38289
1.8794	-4.5721	0.42381
-0.069397	-5.4709	0.34664
-2.2969	-5.739	0.33349
-5.5976	-6.6149	0.34652
-9.2998	-8.0774	0.34117
-9.8206	-7.453	0.33298
-6.8468	-3.8755	0.3292
-3.0671	1.2194	0.32474
-0.42884	4.4067	0.31955
0.32356	4.0212	0.31467
0.20494	2.5987	0.31022
-0.18079	1.5825	0.30559
-0.96743	0.53843	0.29958
-2.4462	-0.96899	0.29462
-4.8178	-3.0892	0.29467
-6.3397	-4.1562	0.28505
-5.1634	-2.3575	0.26583
-2.8234	1.088	0.31364
-0.71767	4.0907	0.29223
0.71924	4.7514	-0.068992
1.5773	3.4761	-0.50255
1.9117	1.3627	-0.70256
1.2569	-0.74958	-0.75142
-0.53184	-2.3457	-0.75858
-2.7225	-3.5235	-0.75652
-4.9219	-4.5546	-0.76043
-7.9039	-5.9502	-0.76703
-11.535	-7.518	-0.77201
-12.609	-6.9805	-0.77642
-9.5389	-3.296	-0.78127
-4.1938	1.9823	-0.78614
1.0277	6.6091	-0.79092
4.204	8.5576	-0.79572
5.7017	7.6432	-0.80053
6.1595	4.7315	-0.80534
5.6129	2.067	-0.81014
4.0768	0.61796	-0.81495
1.7162	-1.2603	-0.81976
-0.30203	-3.0148	-0.82456
-0.14586	-1.9897	-0.82937
1.0248	-0.1157	-0.83417
1.6104	0.15889	-0.83898
1.7384	-0.59101	-0.84381
1.5161	-1.7618	-0.84863
0.78011	-3.1222	-0.8533
-1.1192	-4.8295	-0.85813
-4.8206	-7.0792	-0.86344
-8.302	-8.3616	-0.8677
-8.9066	-7.168	-0.87118
-6.1259	-4.5885	-0.88152
-0.93874	-1.0448	-0.88224
4.6636	3.5032	-0.86327
8.3619	6.7538	-0.9265
9.2551	7.1018	-0.98213
8.6895	4.9828	-0.63221
6.6245	1.2228	-0.06401
2.3325	-2.9425	0.13131
-0.52269	-4.6094	0.076608
1.205	-2.1041	0.071635
4.7711	1.5576	0.078818
7.4146	3.6099	0.070263
7.4945	2.5582	0.0636
5.8649	-0.12381	0.060076
3.7722	-2.363	0.055603
0.45033	-3.9522	0.050444
-4.1953	-4.9196	0.045589
-6.4803	-4.551	0.040865
-4.7089	-2.6531	0.03605
-1.5962	-0.077574	0.03123
2.4145	3.191	0.02643
7.5208	6.9316	0.021624
10.708	8.1822	0.016816
10.424	5.7436	0.012009
8.9378	2.5889	0.0072028
7.2111	0.199	0.0023961
4.1039	-2.3736	-0.0024107
0.99992	-4.493	-0.0072173
1.2447	-4.1969	-0.012024
3.8484	-2.0827	-0.016831
6.3755	0.1192	-0.021637
7.3325	0.73484	-0.026444
6.7151	-0.31886	-0.031251
5.4989	-1.9079	-0.036057
3.3324	-3.6523	-0.040864
-0.37329	-5.4657	-0.045671
-3.4082	-6.6109	-0.050477
-3.3653	-6.166	-0.055284
-0.77776	-3.4882	-0.060091
3.2206	0.69283	-0.064897
7.4209	4.3516	-0.069704
10.183	6.1456	-0.074511
10.517	5.6216	-0.079317
9.164	3.6921	-0.084124
6.4975	1.1201	-0.088931
2.0915	-1.7919	-0.093737
-2.4056	-4.0792	-0.098544
-3.1612	-4.0754	-0.10335
-0.73101	-1.6863	-0.10816
2.1615	1.8778	-0.11296
5.1318	4.6335	-0.11777
7.6014	5.4727	-0.12258
8.2889	4.5187	-0.12738
6.7931	2.1195	-0.13219
3.5377	-1.111	-0.137
0.46907	-3.4411	-0.1418
-0.50221	-3.3895	-0.1466
0.41357	-1.742	-0.15143
2.2014	0.31569	-0.15624
3.5308	1.7345	-0.16094
3.7449	2.0191	-0.16584
2.6208	1.107	-0.17105
0.48863	-0.27749	-0.17533
-2.4032	-1.6469	-0.17874
-6.4736	-3.842	-0.18626
-10.814	-6.4543	-0.1945
-11.599	-6.0289	-0.18339
-8.7083	-2.2813	-0.19684
-5.3259	2.0393	-0.25778
-2.5125	5.3585	-0.018421
-0.90554	6.7612	0.56906
-1.4871	5.8555	0.88049
-4.4576	2.8402	0.80739
-9.0664	-1.4181	0.747
-12.609	-4.3793	0.7672
-12.309	-3.5244	0.76595
-9.321	-0.062079	0.75625
-5.6935	3.2745	0.75272
-3.1673	3.5751	0.72308
-1.5919	1.8031	0.5057
-0.34841	0.013459	0.018385
-0.1961	-2.1678	-0.31793
-0.63396	-4.3532	-0.2966
1.213	-4.1505	-0.25866
4.431	-2.2175	-0.28311
6.3106	-0.83352	-0.2901
5.9367	-1.3055	-0.28949
3.5305	-3.4824	-0.29465
0.44583	-5.4315	-0.30081
-2.7506	-6.5623	-0.30541
-6.343	-7.8173	-0.30994
-8.6044	-8.1838	-0.31484
-6.9994	-5.6159	-0.31967
-2.7872	-0.72438	-0.32445
1.6325	4.2929	-0.32926
3.976	6.0972	-0.33407
3.7527	4.4279	-0.33888
2.1234	1.6578	-0.34368
1.2907	-0.27409	-0.34849
2.9204	-0.11036	-0.3533
6.2713	2.1628	-0.3581
10.04	4.991	-0.36291
12.936	6.3812	-0.36772
14.098	5.7094	-0.37252
13.297	3.143	-0.37733
11.022	-0.41908	-0.38214
7.5332	-3.7202	-0.38694
3.099	-5.3992	-0.39175
-0.13762	-5.3229	-0.39656
-0.36548	-3.8705	-0.40136
1.1202	-1.3061	-0.40617
2.4188	0.96084	-0.41098
1.8624	0.96961	-0.41578
-0.26079	-0.62715	-0.42059
-2.9247	-2.4401	-0.4254
-5.0139	-3.6889	-0.4302
-5.1766	-3.2229	-0.43501
-2.4948	-0.061172	-0.43982
1.1265	3.8869	-0.44462
3.8586	6.4274	-0.44943
4.9335	6.2142	-0.45424
4.3915	4.1199	-0.45904
2.5458	1.5231	-0.46385
-0.62644	-2.3647	-0.46866
-3.933	-6.6672	-0.47346
-3.9152	-6.5806	-0.47827
-0.90366	-3.0914	-0.48308
2.4472	-0.29428	-0.48788
4.6363	0.83539	-0.49269
5.3984	0.67378	-0.4975
5.5414	0.37397	-0.5023
4.9707	-0.10588	-0.50711
3.0466	-1.4746	-0.51192
-0.20681	-3.3218	-0.51672
-4.3141	-4.7898	-0.52153
-8.0388	-5.4267	-0.52634
-10.211	-4.8831	-0.53114
-10.533	-2.7859	-0.53595
-9.1865	-0.010536	-0.54076
-6.4854	2.1969	-0.54556
-2.2212	5.137	-0.55037
2.0373	7.9949	-0.55518
3.364	7.8678	-0.55998
