# Supplementary material for: Applying time-frequency analysis to assess cerebral autoregulation during hypercapnia
Source: PLoS One. 2017 Jul 27;12(7):e0181851. doi: 10.1371/journal.pone.0181851 (PMC5531479; doi:10.1371/journal.pone.0181851)
Supplement: S1 Dataset — Database of physiological signals registered in 50 volunteers during normocapnia and hypercapnia. (ZIP) [file pone.0181851.s001.zip › h48.csv]

ABP_smoothed_fluctuations[mmHg]	CBFV_smoothed_fluctuations[cm/s]	EtCO2[mmHg]
-10.045	-4.4803	-0.89672
-9.9266	-5.1275	-0.88862
-7.4702	-3.5806	-0.88047
-4.9706	-1.9032	-0.87247
-4.5586	-2.1263	-0.86463
-5.4969	-3.5513	-0.85621
-6.5059	-4.9379	-0.84725
-6.321	-4.9799	-0.84051
-4.544	-3.2407	-0.83568
-3.1627	-1.7211	-0.82243
-3.7534	-2.0174	-0.79194
-5.6267	-3.456	-0.7443
-7.6167	-4.9571	-0.68114
-8.2666	-5.3834	-0.60405
-6.9318	-4.2342	-0.51467
-5.6351	-2.9912	-0.41461
-6.063	-2.916	-0.30547
-7.3543	-3.468	-0.18889
-8.1725	-3.828	-0.066468
-7.1934	-3.3857	0.060175
-3.9676	-1.9041	0.18942
-0.52154	-0.076743	0.31966
1.5997	1.3425	0.44927
2.875	1.8354	0.57664
4.1223	1.6417	0.70015
6.2691	2.3818	0.81819
8.9787	4.1679	0.92914
10.079	4.7084	1.0314
8.8087	3.1676	1.1233
6.4827	0.90515	1.2033
4.6102	-0.79984	1.2697
4.6807	-1.0238	1.321
5.9356	-0.18551	1.3555
5.2575	-0.10302	1.3719
2.1137	-1.4703	1.3779
-1.2349	-3.6981	1.3893
-2.9692	-5.2933	1.4
-1.9748	-4.1238	1.3863
0.66752	-1.0691	1.3918
2.3347	0.78891	1.4864
2.2538	0.53825	1.4379
1.031	-1.0958	0.93764
0.74947	-1.5668	0.41926
3.0393	0.85681	0.37328
6.1355	2.931	0.48016
7.8186	2.5786	0.48135
6.3747	1.1281	0.46824
3.0177	-0.34558	0.48194
1.0863	-1.2951	0.49384
0.76306	-1.3592	0.4988
0.75085	-0.78307	0.50394
-0.59677	-1.1936	0.52134
-3.6074	-3.1252	0.62396
-6.4769	-5.0721	0.96938
-7.8949	-5.9684	1.4369
-7.4558	-5.5225	1.6199
-6.269	-4.2727	1.5616
-6.0776	-3.2647	1.5467
-7.071	-3.5529	1.5745
-8.2026	-4.8461	1.5832
-6.7077	-3.6556	1.5872
-2.4892	0.18013	1.5963
1.8123	3.4171	1.6049
4.6224	5.0932	1.6126
5.4514	5.2164	1.6207
5.2233	4.1103	1.6289
5.3015	3.2821	1.6369
6.8474	4.5621	1.6448
8.6249	5.9742	1.6533
9.0915	5.5716	1.662
7.8996	4.4739	1.668
5.5511	3.5206	1.6743
3.512	2.5367	1.6922
2.5427	1.7969	1.7017
2.5744	1.964	1.666
2.7823	2.5081	1.6857
2.0834	2.345	1.9086
0.4982	1.3505	2.2536
-1.3632	-0.059281	2.5529
-2.2299	-0.72535	2.7335
-1.0516	0.37659	2.7783
0.66126	1.9858	2.7593
1.0954	2.5549	2.7589
0.88404	2.6433	2.7744
1.1705	3.1821	2.7842
2.3379	4.1774	2.7904
4.2052	5.3035	2.7982
5.5143	5.9469	2.8068
5.5052	5.7694	2.8148
5.1452	5.251	2.8229
5.4767	5.0587	2.8312
7.0874	5.9895	2.8388
9.3581	7.6442	2.8462
9.7181	7.5324	2.8568
9.0088	6.1413	2.8659
12.168	7.6872	2.8625
17.987	12.24	2.8841
22.133	16.683	2.9201
23.449	17.324	2.7512
23.36	15.911	2.441
23.733	16.361	2.1602
23.557	17.354	1.7319
21.922	17.108	1.5407
18.815	14.651	2.6975
14.574	11.197	2.7085
10.046	9.727	-3.2044
7.857	10.21	-8.7356
9.0789	11.264	-8.423
10.525	11.774	-7.6677
10.04	11.121	-7.9969
6.7783	9.0786	-8.2663
1.9365	5.9857	-8.4696
-2.9399	2.4574	-8.7983
-7.0308	-0.52502	-9.0176
-9.7768	-2.2309	-9
-10.912	-2.5796	-8.9536
-11.47	-2.6912	-8.9565
-13.193	-4.224	-8.9544
-15.382	-6.0672	-8.9425
-16.551	-6.5162	-8.9338
-15.957	-5.726	-8.9268
-13.718	-3.9983	-8.9186
-10.91	-1.4322	-8.9093
-8.7143	0.87749	-8.903
-7.8555	1.7696	-8.8979
-7.8944	1.0585	-8.8773
-7.78	0.24664	-8.8743
-6.2434	1.6929	-8.9161
-3.1614	4.3658	-8.7609
0.068127	6.1213	-8.7583
1.0728	5.2487	-9.5952
0.18391	3.0339	-8.8094
-1.3909	1.3675	-4.2256
-3.4299	-0.23379	0.18007
-5.5832	-2.2496	0.80102
-6.3171	-3.2874	0.06118
-5.1314	-2.666	0.098038
-3.8578	-1.7213	0.2661
-3.7245	-1.6356	0.23551
-5.1086	-3.1256	0.21115
-7.5665	-5.6544	0.23287
-10.125	-7.9264	0.24695
-11.203	-8.1614	0.25113
-9.7849	-5.5512	0.2589
-7.3146	-2.7842	0.26782
-5.4782	-1.6613	0.27571
-5.4727	-2.219	0.28367
-6.7244	-3.4792	0.29183
-8.0365	-4.3471	0.29993
-8.6295	-4.6741	0.30799
-7.9734	-4.1775	0.31607
-5.9864	-2.3339	0.32423
-4.4007	-0.88068	0.33222
-4.8116	-1.5324	0.34006
-5.997	-2.7936	0.34888
-7.2743	-3.8472	0.35746
-9.225	-5.4101	0.36196
-10.584	-6.1971	0.37156
-9.3131	-4.1084	0.39387
-7.4899	-1.6939	0.37307
-7.0792	-1.1045	0.34774
-7.3301	-0.96339	0.55351
-7.9288	-0.9943	0.95254
-8.961	-1.8986	1.2737
-8.6727	-1.9133	1.4422
-5.7432	0.54581	1.4734
-2.3054	3.4882	1.3837
0.16391	5.5393	1.4227
1.4209	6.5107	1.9432
1.5923	6.391	2.4919
1.4089	5.7054	2.5474
3.0635	6.4822	2.4633
6.7692	8.7416	2.4871
10.076	9.9204	2.5088
12.888	10.862	2.5095
15.27	12.649	2.517
14.46	12.205	2.5277
13.51	11.287	2.5331
16.822	13.41	2.5403
20.767	16.122	2.5678
23.224	17.581	2.5114
23.721	17.338	2.5422
22.571	15.821	3.0369
20.62	13.368	3.5863
18.702	10.436	3.6837
16.89	8.1216	3.5861
15.262	7.1356	3.5883
14.331	6.8747	3.6288
13.781	6.6307	3.6336
12.47	5.8494	3.5881
10.281	4.4934	3.6196
7.7761	2.8898	3.8211
6.2136	1.9521	3.6431
6.4504	2.3996	2.6468
6.8554	3.4029	1.7101
6.0883	3.927	1.5266
4.5398	3.269	1.8163
2.8961	1.7106	2.2471
1.9728	0.91536	2.5822
2.2208	1.7447	2.7117
3.5475	3.8173	2.6906
5.0066	6.0629	2.6961
5.1759	7.0539	2.9096
4.255	6.5165	2.7832
3.2911	5.0099	1.7032
3.5382	4.4965	0.67647
5.2717	5.9402	0.63021
6.0536	6.4675	0.83019
4.923	4.9532	0.81422
3.2329	3.1187	0.77602
1.8839	1.8373	0.79447
1.241	1.119	0.81842
1.3447	1.0732	0.81973
1.9589	1.7121	0.80087
2.3814	2.0931	0.83832
2.0738	1.4281	1.0101
1.5806	0.54455	1.3152
1.5922	0.30706	1.6823
2.5707	0.78047	1.9036
4.1629	1.6468	1.9055
4.7716	2.1791	1.8694
3.9867	1.9457	1.8834
2.8978	0.94121	1.9017
2.5073	-0.087763	1.9073
3.4622	0.074256	1.9134
4.5533	1.1149	1.9224
4.0306	1.9259	1.9308
2.4709	1.5213	1.9386
1.1437	-0.2318	1.9467
1.0256	-0.69859	1.9548
1.9543	1.1462	1.9629
1.8374	2.3282	1.971
0.041939	1.4745	1.9791
-2.0839	-0.33075	1.9872
-3.0898	-1.1236	1.9952
-1.8912	1.1459	2.0033
-0.15928	4.3113	2.0114
-0.0074092	5.2876	2.0195
-0.32524	5.04	2.0275
0.59885	5.5024	2.0356
3.8915	8.2895	2.0441
7.4316	11.256	2.0518
8.1119	11.078	2.0581
6.7837	8.959	2.0704
5.4426	7.0756	2.0821
6.3009	7.3344	2.0662
8.3062	8.6066	2.0808
8.339	7.9604	2.1952
6.4395	5.9337	2.1135
4.0552	4.2282	1.5805
3.2653	3.6655	1.1039
4.6725	4.2463	1.0746
5.1688	4.6287	1.1614
3.2894	3.7664	1.1599
0.37495	1.3227	1.1547
-1.5678	-1.2001	1.1677
-0.4863	-1.0032	1.1555
1.7607	1.0353	1.1775
1.9121	2.3174	1.2781
0.36983	1.9486	1.1572
-1.0894	0.54443	0.64808
0.097636	1.4663	0.2332
3.6008	4.8267	0.18702
5.1963	5.9403	0.32371
4.0339	4.1783	0.27054
1.799	1.6755	-0.27993
1.3263	0.41063	-0.77325
3.4992	0.97374	-0.77632
4.2629	1.1231	-0.73027
2.1842	-0.21763	-0.74344
-1.1725	-2.6299	-0.55497
-3.5661	-4.5908	-0.19854
-3.2216	-4.5456	0.13768
-2.1978	-3.6116	0.32986
-2.7263	-3.2806	0.34627
-4.7059	-3.9933	0.31901
-6.8907	-5.1428	0.32931
-6.8835	-4.8093	0.34553
-4.7658	-2.7778	0.35191
-3.0172	-0.59397	0.35743
-2.8313	0.47075	0.36674
-4.2335	-0.22447	0.37932
-4.8856	-0.87524	0.38184
-3.0452	0.21513	0.37668
-1.103	1.9483	0.42313
-0.90536	2.9138	0.46196
-2.4185	2.0766	0.26843
-4.3553	0.19922	-0.11672
-4.6211	-0.53041	-0.41717
-3.4063	-0.0019036	-0.55245
-2.2413	0.63124	-0.57154
-2.192	0.46763	-0.54407
-3.7466	-0.99294	-0.53067
-5.7054	-2.9841	-0.52794
-6.6931	-4.4505	-0.52087
-6.2315	-4.4679	-0.51138
-4.789	-3.0728	-0.50318
-4.6472	-2.5491	-0.49545
-6.4501	-3.761	-0.48735
-7.3732	-4.3743	-0.47921
-5.89	-2.9901	-0.47116
-2.7323	0.022889	-0.46292
0.1029	2.7962	-0.45487
0.31381	2.9231	-0.44748
-1.0493	1.0791	-0.43874
-1.8662	-0.87659	-0.42826
-1.2228	-1.4534	-0.42549
0.33841	-0.68897	-0.42349
0.30218	-1.0864	-0.38917
-1.7673	-3.4751	-0.4452
-4.0604	-6.7069	-0.83587
-5.2523	-8.9957	-1.3309
-4.7866	-8.7173	-1.462
-4.4431	-7.7418	-1.3648
-6.1777	-8.5671	-1.3342
-9.1106	-10.813	-1.3513
-11.701	-13.185	-1.3474
-12.467	-13.674	-1.3328
-11.152	-11.601	-1.3243
-10.262	-9.6426	-1.3179
-11.114	-9.3934	-1.3097
-12.558	-10.006	-1.3012
-13.162	-10.218	-1.2932
-11.566	-8.665	-1.2852
-8.6561	-6.0033	-1.2771
-6.8723	-4.2801	-1.269
-7.3192	-4.1766	-1.2609
-9.1912	-5.0838	-1.2529
-5.8369	-3.4615	-1.2447
1.0205	0.23321	-1.2367
-2.5189	-0.60032	-1.2284
-2.4723	-0.35068	-1.2195
-3.736	-2.9558	-1.2162
-6.5577	-7.1682	-1.2063
-5.9108	-7.7159	-1.1776
-3.732	-6.186	-1.1975
-3.3335	-5.7711	-1.2606
-4.7298	-7.1281	-1.0846
-6.8327	-9.494	-0.60337
-7.6283	-10.376	-0.22335
-6.7818	-9.2669	-0.13192
-6.1174	-8.2823	-0.17877
-6.5656	-8.3435	-0.17541
-8.1343	-9.2231	0.056855
-9.5931	-9.8846	0.42993
-9.2372	-9.0263	0.70886
-8.1223	-7.4724	0.87527
-8.4552	-6.9635	0.99664
-10.047	-7.6174	0.91391
-11.625	-8.6908	0.44885
-11.678	-8.4486	-0.047908
-9.2658	-5.5286	-0.14379
-6.6308	-2.2753	-0.04243
-5.9814	-1.1564	-0.0231
-6.7208	-1.831	-0.038838
-7.4128	-3.0756	-0.029849
-6.1173	-3.0518	-0.016802
-3.3928	-1.6926	-0.0099727
-1.9176	-0.60653	-0.0026267
-2.356	-0.95932	0.0059227
-4.1212	-3.0976	0.014091
-5.317	-5.2796	0.022054
-4.6931	-6.0604	0.030141
-2.8508	-5.5046	0.038249
-1.1814	-4.7571	0.046328
-1.4692	-5.7034	0.05443
-3.1607	-7.9859	0.062515
-4.2892	-9.8202	0.070511
-4.0392	-10.024	0.07865
-2.5289	-8.2382	0.087076
-1.6018	-6.6494	0.094735
-2.668	-7.204	0.10164
-4.1689	-8.677	0.11215
-4.6376	-9.437	0.12353
-3.9671	-8.3205	0.11848
-3.0066	-6.1369	0.12114
-3.364	-5.6496	0.18643
-4.9327	-6.9921	0.13633
-6.3987	-8.4172	-0.30293
-6.6779	-8.5378	-0.81263
-5.2737	-6.68	-0.91392
-3.8826	-4.6148	-0.8082
-4.0276	-4.0686	-0.78643
-4.804	-4.4962	-0.80413
-5.063	-4.9506	-0.79653
-4.0959	-4.5398	-0.78226
-2.5303	-3.5713	-0.77484
-2.5246	-3.7981	-0.76824
-4.0728	-5.3735	-0.75986
-5.2269	-6.9576	-0.75128
-5.3687	-7.6698	-0.7433
-4.9257	-7.1523	-0.73591
-4.8067	-6.5708	-0.72771
-5.9466	-7.6048	-0.71725
-7.2037	-8.9478	-0.70962
-6.6617	-8.1161	-0.71045
-5.1407	-6.048	-0.70013
-4.5903	-5.1176	-0.66567
-5.0306	-5.4602	-0.74559
-5.5981	-6.1607	-1.1101
-5.753	-6.4517	-1.5623
-5.2208	-5.7831	-1.7435
-4.6899	-5.068	-1.6784
-5.3053	-5.9458	-1.6153
-6.3624	-7.6833	-1.6206
-5.9469	-7.9625	-1.6291
-4.4032	-6.8746	-1.6181
-3.7716	-6.3426	-1.6057
-4.1914	-6.5473	-1.6907
-4.198	-6.2076	-2.023
-3.0317	-4.9162	-2.4707
-0.69757	-3.0916	-2.6861
1.4397	-1.6063	-2.6066
1.5227	-1.4686	-2.3528
0.36507	-2.6616	-2.0283
-0.22566	-4.5784	-1.7264
0.20665	-5.9658	-1.5322
1.3481	-5.9475	-1.4925
1.7218	-5.9771	-1.5184
0.37522	-7.2757	-1.5176
-0.86778	-8.3188	-1.5003
-0.38035	-7.7337	-1.4903
0.99746	-6.454	-1.4853
2.0658	-5.6367	-1.4788
1.9093	-5.9014	-1.4675
0.43184	-7.2335	-1.4543
-0.68108	-8.3432	-1.4555
-0.37881	-8.3586	-1.4672
0.1801	-7.8973	-1.4306
-0.085356	-7.6507	-1.3488
-0.94245	-7.8227	-1.4466
-1.8709	-8.3674	-1.8888
-2.2174	-8.5443	-2.3753
-1.6108	-7.7443	-2.5484
-1.3069	-7.0236	-2.4265
-2.7338	-7.6957	-2.1447
-5.0095	-9.2519	-1.8197
-6.4442	-10.497	-1.5549
-6.9283	-10.941	-1.3909
-7.3181	-10.572	-1.3266
-8.149	-9.985	-1.3282
-9.6379	-10.211	-1.336
-10.861	-10.655	-1.326
-9.7526	-9.0338	-1.3137
-6.6424	-5.4353	-1.3061
-4.55	-2.6683	-1.2991
-4.22	-1.8097	-1.2908
-4.0084	-2.051	-1.2825
-2.2976	-2.0587	-1.2745
2.0576	-0.42561	-1.2664
6.8056	1.4473	-1.2583
8.6076	1.1508	-1.2502
8.0246	-1.0273	-1.2422
6.8084	-3.8788	-1.2341
6.4334	-6.0155	-1.226
7.358	-6.7599	-1.2179
7.4623	-7.4863	-1.2098
5.3854	-9.1817	-1.2017
2.4309	-11.196	-1.1937
0.01837	-12.603	-1.1856
-0.98579	-12.364	-1.1775
-0.68532	-10.578	-1.1694
-0.88737	-9.5446	-1.1613
-2.3988	-10.197	-1.1532
-3.9241	-10.633	-1.1451
-4.2232	-9.6008	-1.1371
-2.5827	-7.2434	-1.129
-0.15916	-4.4951	-1.1209
1.0999	-2.6755	-1.1128
1.0321	-2.7262	-1.1047
0.1214	-4.4835	-1.0966
-0.90685	-6.7319	-1.0885
-1.396	-8.3995	-1.0805
-1.1867	-8.9883	-1.0724
-1.3441	-9.3111	-1.0643
-2.6334	-10.154	-1.0562
-5.0262	-11.906	-1.0481
-7.6036	-13.797	-1.04
-8.4406	-13.665	-1.0319
-7.8015	-11.689	-1.0239
-8.1226	-10.412	-1.0158
-9.7405	-10.314	-1.0077
-11.326	-10.24	-0.99961
-11.385	-9.0002	-0.99152
-8.8534	-5.75	-0.98344
-5.6888	-1.7141	-0.97535
-3.9217	1.5686	-0.96727
-2.6058	3.8488	-0.95918
-0.47981	5.5325	-0.9511
3.2124	7.5173	-0.94301
7.0027	8.908	-0.93492
8.4445	7.9904	-0.92687
7.726	5.2783	-0.91875
6.0022	2.0133	-0.91055
4.8932	-0.51452	-0.90261
5.3114	-1.5471	-0.89497
5.5117	-2.092	-0.88623
4.0056	-3.1993	-0.87645
1.5646	-5.024	-0.87069
-0.54786	-7.1172	-0.86889
-0.77288	-7.6057	-0.85185
1.3851	-5.546	-0.82116
3.0901	-3.5983	-0.85112
2.3596	-3.8138	-0.9257
0.93356	-5.011	-0.76619
0.57303	-5.701	-0.26793
1.6732	-4.8813	0.15304
3.6382	-2.71	0.23688
4.2699	-1.564	0.20272
2.8432	-2.4053	0.21385
1.6898	-3.1045	0.22323
2.1902	-2.3597	0.2163
3.5218	-0.8652	0.27047
4.615	0.41753	0.33078
4.3838	0.44886	0.14093
3.0088	-0.69378	-0.29992
2.3988	-1.3979	-0.6217
3.1688	-1.0202	-0.69471
4.0466	-0.36194	-0.74096
4.0419	-0.25898	-0.78638
2.709	-1.4405	-0.58196
0.77468	-3.3446	-0.11381
0.64587	-3.5067	0.25491
2.7482	-1.3195	0.34637
4.078	0.56223	0.33434
3.1084	0.55614	0.34198
1.2312	-0.68037	0.35738
-0.20479	-2.0203	0.36592
-0.46757	-1.8234	0.37202
0.38512	0.33151	0.37991
0.73934	2.0914	0.38854
-0.25237	1.8969	0.39671
-0.90627	1.2069	0.40465
0.17638	1.463	0.4127
2.0446	2.4018	0.42083
3.4209	3.356	0.42892
3.7023	3.4939	0.437
2.7818	2.3202	0.44508
2.281	1.3191	0.45317
3.9203	2.2104	0.46125
6.6109	4.2371	0.46934
8.455	5.8631	0.47742
9.0052	6.4281	0.48551
8.5125	5.8022	0.49359
8.4289	5.4482	0.50168
10.428	7.2095	0.50976
13.244	9.7521	0.51785
14.471	10.483	0.52593
13.939	9.0411	0.53402
12.475	6.1316	0.5421
11.09	3.3043	0.55019
10.764	2.3642	0.55827
10.88	2.7232	0.56636
9.8558	2.3186	0.57445
7.5344	0.78806	0.58253
4.9672	-0.78186	0.59062
3.027	-1.5874	0.5987
2.2946	-1.2528	0.60679
2.4023	-0.11779	0.61487
1.597	0.45167	0.62296
-0.69867	-0.1227	0.63104
-2.7246	-0.83682	0.63913
-3.0975	-0.66274	0.64721
-1.7734	1.1139	0.6553
0.59444	4.2761	0.66338
2.3312	6.863	0.67147
2.866	7.897	0.67955
3.862	8.5745	0.68764
5.9022	9.5316	0.69572
7.4026	10.097	0.70381
7.4613	9.7709	0.7119
6.5817	8.5161	0.71998
5.461	6.7663	0.72806
4.9492	5.8956	0.73615
5.3269	6.6025	0.74424
5.1483	7.2392	0.75232
3.2106	6.3045	0.76038
0.60897	4.6628	0.76848
-1.1553	3.6557	0.77667
-1.8311	3.7382	0.78473
-1.6985	4.951	0.79245
-1.191	6.8833	0.80054
-0.81319	8.8832	0.80989
-0.94707	10.305	0.81782
-1.6522	10.753	0.82133
-0.90856	11.93	0.83404
2.9299	15.411	0.85748
6.702	18.745	0.82572
8.2102	19.908	0.79138
8.2925	18.876	1.0004
8.1573	16.824	1.4331
9.0663	15.999	1.7622
10.54	16.283	1.8778
10.422	15.218	1.9015
8.4046	12.356	1.9085
6.2148	9.4944	1.9132
4.9804	7.8666	1.9214
4.7973	7.712	1.9304
5.0955	8.5975	1.9385
4.3252	9.0902	1.9463
1.9347	8.3933	1.9544
-0.59077	7.0791	1.9625
-1.9823	6.0055	1.9706
-1.8566	6.289	1.9787
-0.73578	7.9655	1.9868
-0.5227	9.1463	1.9949
-1.8955	8.9539	2.0029
-3.1321	8.6341	2.0111
-3.1391	9.1639	2.0195
-2.4547	10.607	2.0268
-1.8397	12.408	2.0339
-2.1283	13.102	2.0445
-3.3124	12.363	2.0569
-3.6656	12.366	2.0567
-2.3453	14.261	2.0474
-1.196	15.932	2.08
-1.7511	15.605	2.1506
-3.2139	14.21	2.0528
-4.429	13.089	1.628
-4.8056	12.921	1.1622
-4.1203	13.955	1.0139
