# Supplementary material for: Applying time-frequency analysis to assess cerebral autoregulation during hypercapnia
Source: PLoS One. 2017 Jul 27;12(7):e0181851. doi: 10.1371/journal.pone.0181851 (PMC5531479; doi:10.1371/journal.pone.0181851)
Supplement: S1 Dataset — Database of physiological signals registered in 50 volunteers during normocapnia and hypercapnia. (ZIP) [file pone.0181851.s001.zip › h49.csv]

ABP_smoothed_fluctuations[mmHg]	CBFV_smoothed_fluctuations[cm/s]	EtCO2[mmHg]
4.361	0.51102	-0.28412
1.9659	-1.7274	-0.28584
-0.91461	-3.7559	-0.28756
-3.1513	-5.205	-0.28927
-3.904	-4.9881	-0.29099
-2.9086	-2.5533	-0.29271
-1.1838	-0.17628	-0.29443
0.31765	1.0641	-0.29614
1.0954	2.3136	-0.29786
1.0671	3.1188	-0.29958
0.41435	2.1087	-0.3013
-0.8194	0.35673	-0.30301
-1.9481	-0.24405	-0.30473
-0.8172	1.6591	-0.30645
2.0154	4.6469	-0.30817
4.1151	5.8094	-0.30988
5.2756	5.4143	-0.3116
5.8413	4.4656	-0.31332
5.7729	3.3003	-0.31504
4.9844	1.9695	-0.31674
3.4721	0.024329	-0.31848
1.5161	-2.528	-0.32023
0.078101	-4.2713	-0.32185
-0.021154	-4.3076	-0.32351
1.5881	-2.8248	-0.3257
3.815	-0.656	-0.32732
4.7163	1.0251	-0.32714
3.8923	1.6292	-0.33121
2.0137	1.1004	-0.33823
0.83885	0.22564	-0.31993
0.61825	0.57636	-0.3314
0.94235	3.9145	-0.41707
6.2073	9.8652	-0.16541
14.28	16.516	0.39793
15.118	20.67	0.64353
11.532	18.308	0.6561
7.864	10.263	0.65507
3.8016	4.4089	0.64344
2.8011	4.2072	0.66988
4.9551	6.7235	0.65784
5.2012	5.3326	0.40552
3.8789	3.0275	0.025094
2.0925	2.1693	-0.28945
-0.65773	-0.61787	-0.39116
-4.0417	-4.8405	-0.35979
-6.9129	-7.4171	-0.37015
-7.7179	-7.6641	-0.33643
-6.6102	-6.44	-0.31705
-5.9721	-5.6623	-0.60928
-6.3069	-5.5448	-1.0607
-7.053	-5.5369	-1.3103
-8.4784	-6.6959	-1.3761
-10.352	-9.1242	-1.3778
-10.682	-9.5612	-1.3729
-8.6466	-7.0098	-1.3768
-4.9561	-2.9649	-1.3793
-1.8152	0.23526	-1.3798
-0.77106	1.1102	-1.3812
-1.6039	-0.029556	-1.3863
-3.311	-2.1109	-1.3846
-4.3497	-3.516	-1.3764
-2.9197	-2.3108	-1.4187
0.33321	0.84745	-1.4005
2.8843	3.3217	-1.123
4.0438	4.5126	-0.74984
3.8032	4.4827	-0.48984
2.4108	3.3395	-0.38013
0.27525	1.2526	-0.38706
-1.9619	-1.4533	-0.40701
-3.0972	-3.3203	-0.40373
-1.9104	-2.4547	-0.40262
-0.19842	-0.57541	-0.40612
-0.25047	-0.12556	-0.40823
-1.6574	-0.78735	-0.40945
-3.626	-2.0101	-0.41112
-5.9556	-4.2485	-0.41298
-8.0376	-6.8134	-0.4147
-8.563	-7.1167	-0.41628
-7.5986	-4.9579	-0.41803
-6.2696	-2.085	-0.42025
-5.3503	-0.086234	-0.4216
-5.3646	-0.051905	-0.42151
-6.412	-1.196	-0.42607
-8.1491	-2.3223	-0.43226
-9.4043	-2.49	-0.41428
-8.1788	0.29854	-0.42936
-3.2012	7.281	-0.50558
1.2837	12.629	-0.24646
2.8677	13.705	0.28965
2.6703	13.034	0.53681
1.3222	10.982	0.56304
-0.34148	8.0559	0.56044
-0.88657	6.1955	0.55722
-0.13153	5.7506	0.55612
1.2434	6.0193	0.55447
2.3236	6.3684	0.55272
2.3171	6.1709	0.55152
1.0851	4.7401	0.54903
-1.0343	2.0783	0.54559
-2.7822	0.13459	0.54876
-3.256	0.13006	0.5503
-2.3572	1.6938	0.51337
-0.85769	3.6761	0.3436
-0.052567	4.5553	-0.05531
-0.53146	3.8256	-0.44625
-2.3043	1.7073	-0.52184
-4.2954	-0.53095	-0.45303
-4.9131	-1.0709	-0.45137
-2.4453	2.0505	-0.50393
1.3973	6.4642	-0.4728
3.2981	7.8708	-0.21346
3.6918	7.1409	0.15038
3.2355	5.4869	0.44699
1.2779	2.3456	0.55453
-0.65411	-0.60686	0.52233
0.095368	-0.59595	0.51024
1.8985	0.25395	0.51862
2.8281	-0.1549	0.51722
2.8642	-1.0722	0.51159
2.1305	-2.1437	0.50921
0.67362	-3.8507	0.51426
-1.4584	-6.4019	0.51257
-4.0265	-9.4726	0.48472
-5.2066	-10.721	0.50913
-3.511	-8.2528	0.60194
-1.3638	-5.2074	0.39626
-0.7784	-4.0809	-0.19574
-1.3987	-4.1152	-0.58709
-2.7813	-4.8289	-0.55527
-4.6713	-6.5248	-0.47414
-5.8386	-7.7516	-0.49918
-4.6437	-6.1174	-0.55228
-2.1518	-3.0007	-0.49561
-0.13666	-0.63775	-0.2386
0.63692	0.53613	0.1091
-0.095469	0.3346	0.4037
-1.9963	-1.5012	0.51547
-3.8959	-3.7272	0.48411
-4.179	-4.0932	0.47103
-2.573	-2.2669	0.47892
0.018294	0.49355	0.47678
1.4542	1.3428	0.47299
1.0106	-0.43153	0.47181
-0.67213	-3.472	0.47043
-2.9352	-6.0583	0.46853
-4.6912	-6.6236	0.46679
-3.6226	-4.5464	0.46512
-0.24206	-0.50477	0.46339
2.1001	3.566	0.46167
2.647	5.2181	0.45995
1.8957	3.6706	0.45824
0.60697	2.1954	0.45652
-1.373	0.50561	0.4548
-4.1786	-3.1946	0.45308
-5.1883	-4.3233	0.45137
-3.5218	-1.783	0.44965
-0.75563	1.0122	0.44793
1.0247	2.509	0.44621
0.69697	2.2809	0.44449
-0.82711	0.86361	0.44278
-2.8527	-1.4654	0.44106
-4.9437	-4.4519	0.43934
-5.4587	-5.5529	0.43762
-3.5988	-3.3827	0.43591
-1.5828	-1.2634	0.43419
-0.71644	-0.62058	0.43247
-0.86918	-0.26277	0.43075
-2.1582	-1.1778	0.42904
-4.5181	-4.8967	0.42732
-5.8212	-7.622	0.4256
-4.5575	-6.4897	0.42388
-1.4988	-3.2306	0.42217
1.5981	-0.10879	0.42045
2.9226	1.014	0.41873
2.5673	0.2919	0.41701
1.1418	-1.586	0.41529
-0.73204	-3.9372	0.41358
-1.5028	-5.0135	0.41186
0.55428	-2.9125	0.41014
3.2281	-0.50311	0.40842
4.1713	-0.40306	0.40671
3.8709	-0.846	0.40499
2.6994	-1.2192	0.40327
0.29531	-3.5101	0.40155
-2.3991	-6.9234	0.39984
-3.4249	-8.2924	0.39812
-2.5457	-7.3551	0.3964
-0.5462	-5.1682	0.39468
0.86679	-3.0837	0.39297
0.49402	-2.3513	0.39125
-1.2485	-3.8289	0.38953
-3.5008	-6.8504	0.38781
-5.04	-8.3718	0.3861
-4.5262	-6.8843	0.38438
-1.1996	-2.7552	0.38266
2.6644	1.3896	0.38094
4.7982	3.4356	0.37922
4.9286	3.8293	0.37751
3.3346	2.8309	0.37579
0.80202	-0.029943	0.37407
-0.88124	-2.822	0.37235
0.35986	-2.1398	0.37064
2.9945	0.39571	0.36892
4.9088	2.2164	0.3672
5.6987	2.8631	0.36548
5.0841	2.2005	0.36377
2.6576	0.15462	0.36205
-0.66829	-2.8211	0.36033
-2.6271	-5.3742	0.35861
-0.69873	-3.7544	0.3569
4.8835	2.5735	0.35518
8.5676	6.3707	0.35346
9.0372	6.6295	0.35174
8.1957	6.629	0.35003
5.9748	4.5231	0.34831
2.9539	-0.050559	0.34659
2.1208	-1.5265	0.34487
3.4929	-0.0043013	0.34315
4.7652	0.17226	0.34144
5.093	-0.80654	0.33972
4.269	-1.5778	0.338
2.5342	-2.6453	0.33628
0.31232	-4.7529	0.33457
-1.6839	-7.5558	0.33285
-2.8368	-10.226	0.33113
-3.0712	-11.365	0.32941
-2.6647	-10.386	0.3277
-2.4642	-8.8238	0.32598
-3.0277	-8.0454	0.32426
-4.0755	-8.3538	0.32254
-4.9079	-9.0447	0.32083
-4.3647	-8.0693	0.31911
-2.2722	-5.3687	0.31739
0.61738	-2.5539	0.31567
3.3169	0.0052207	0.31395
4.8314	2.2352	0.31224
4.5693	2.6891	0.31052
2.859	0.85317	0.3088
2.0574	-0.35467	0.30708
3.5268	0.71865	0.30537
6.9828	3.6738	0.30365
10.219	6.7956	0.30193
11.215	8.3172	0.30021
10.543	7.692	0.2985
8.8161	4.8661	0.29678
6.1848	0.44841	0.29506
5.3267	-2.1594	0.29334
8.5804	0.22485	0.29163
11.23	3.6965	0.28991
10.968	4.7429	0.28819
9.9713	2.6311	0.28647
8.1858	-0.45277	0.28476
5.0048	-3.126	0.28304
1.0225	-7.5687	0.28132
-1.6863	-11.277	0.2796
-1.6813	-11.188	0.27788
-1.3092	-10.91	0.27617
-2.1821	-12.153	0.27445
-4.3804	-13.472	0.27273
-7.7031	-15.573	0.27101
-11.491	-19.607	0.2693
-13.537	-21.744	0.26758
-12.359	-19.075	0.26586
-8.6085	-12.929	0.26414
-5.2278	-8.1754	0.26243
-4.8943	-8.5291	0.26071
-6.1856	-9.5793	0.25899
-7.8251	-10.292	0.25727
-8.7086	-11.667	0.25556
-6.1117	-8.309	0.25384
-1.503	-2.4241	0.25212
1.3125	-0.48616	0.2504
2.4369	-0.22798	0.24868
2.109	-0.47267	0.24697
0.14476	-2.6609	0.24525
-1.5632	-4.687	0.24353
-0.86777	-4.0298	0.24181
2.5823	-1.1452	0.2401
6.3573	2.1029	0.23838
7.1688	3.6949	0.23666
5.7681	3.8789	0.23494
3.2866	2.5892	0.23323
0.4214	-0.51483	0.23151
0.33289	0.035763	0.22979
3.629	5.6594	0.22807
5.1014	7.3561	0.22636
4.2201	5.5143	0.22464
3.1047	5.4035	0.22292
0.85375	4.4369	0.2212
-2.7954	0.54633	0.21949
-4.3123	-1.1484	0.21777
-2.3899	1.4273	0.21605
1.4435	6.2553	0.21433
3.9814	9.3548	0.21261
3.33	8.509	0.2109
1.4755	6.4755	0.20918
-0.53447	4.4122	0.20746
-2.1793	2.547	0.20574
0.10278	5.3953	0.20403
5.6726	11.958	0.20231
8.7301	14.598	0.20059
9.3651	14.87	0.19887
8.8725	15.179	0.19716
6.3408	12.444	0.19544
3.5036	8.4943	0.19372
3.614	8.3209	0.192
6.4612	11.283	0.19029
9.873	14.804	0.18857
10.59	15.886	0.18685
8.439	14.107	0.18513
5.0571	10.601	0.18342
2.0405	6.7553	0.1817
0.8946	4.4929	0.17998
2.7708	6.171	0.17826
5.5962	9.4308	0.17654
5.601	9.3199	0.17483
3.1192	6.5972	0.17311
-0.1126	3.5567	0.17139
-3.0791	0.20601	0.16967
-4.0291	-1.372	0.16796
-0.86945	2.8267	0.16624
3.2089	8.2066	0.16452
4.5786	9.5539	0.16281
4.0432	9.1183	0.16108
2.2789	7.4726	0.15936
-0.53068	3.0544	0.15767
-1.7645	0.31926	0.15591
0.29362	2.5427	0.15414
3.4821	5.5822	0.15278
5.9776	7.4951	0.15089
6.7421	8.3686	0.14762
5.9358	7.6763	0.14792
4.0667	4.9933	0.15093
1.5535	0.86356	0.13478
-0.14889	-2.3544	0.13013
1.3169	-0.91988	0.19775
4.4972	2.7913	0.043854
6.6235	4.738	-0.53967
6.8499	5.3252	-0.94237
4.8515	4.2198	-0.89851
0.74075	-0.71308	-0.84566
-2.9675	-5.8973	-0.87249
-3.1578	-6.0705	-0.87476
0.90093	-0.98653	-0.87163
5.9122	5.0423	-0.87504
7.3515	6.9505	-0.87701
6.5659	7.431	-0.87831
4.3443	6.7384	-0.88012
0.17747	2.0209	-0.88188
-2.1013	-1.125	-0.88356
-0.22757	1.1576	-0.88529
3.8803	6.397	-0.88701
6.7047	9.816	-0.88872
6.4795	9.4285	-0.89044
4.866	8.4494	-0.89216
2.1125	6.4005	-0.89388
-1.629	2.1682	-0.8956
-3.2133	0.60036	-0.89731
-0.91088	3.5157	-0.89903
4.2309	8.4384	-0.90075
7.7465	12.047	-0.90247
7.6815	12.909	-0.90418
5.8426	11.778	-0.9059
2.6128	7.9947	-0.90763
-0.78573	2.9175	-0.90934
-1.6393	0.79682	-0.911
0.62281	3.0299	-0.91289
3.7397	6.5539	-0.91454
4.0089	5.9953	-0.91543
2.1927	3.6012	-0.91922
-0.59981	0.5778	-0.92132
-4.3911	-5.5633	-0.91157
-6.3889	-8.1257	-0.93863
-5.1443	-3.9972	-0.94518
-3.3074	-1.5996	-0.70509
-2.418	-2.0628	-0.29523
-2.8324	-3.3884	0.045331
-4.1765	-4.5037	0.10183
-6.6413	-6.6977	0.056527
-9.6313	-9.8701	0.064278
-11.175	-11.103	0.065136
-9.2863	-8.1943	0.060662
-5.661	-3.2714	0.05978
-4.1828	-0.94932	0.058195
-4.0179	-0.81409	0.056248
-4.6742	-2.1443	0.054579
-7.0193	-5.0845	0.052891
-10.066	-9.0888	0.051155
-11.725	-11.856	0.049439
-9.8199	-9.0522	0.047724
-6.1537	-3.877	0.046004
-3.6775	-1.2604	0.044285
-2.6497	0.35203	0.042575
-3.3017	0.78395	0.040857
-5.9274	-2.3076	0.039106
-8.2114	-5.5277	0.037448
-8	-5.3214	0.035795
-5.858	-3.0128	0.033635
-3.509	-0.59781	0.032153
-2.8257	0.25102	0.032331
-3.5661	-0.23535	0.028123
-4.9797	-1.5119	0.020448
-6.7591	-3.8199	0.035675
-7.9332	-5.7779	0.03898
-6.7198	-4.0124	-0.049809
-3.3495	0.6819	0.09582
0.66203	5.5643	0.70015
3.2276	8.7325	1.1056
3.358	9.0221	1.0526
1.7247	6.2242	0.98782
-0.25275	2.1133	1.0127
-0.91999	-0.48733	1.0149
0.75539	0.59927	1.0066
4.0258	4.5303	1.006
6.1672	7.0449	1.0044
5.5693	6.2626	1.0028
1.9959	2.4352	1.0054
-1.8348	-1.6133	0.99468
-3.2525	-2.9934	0.98581
-1.5378	-0.45229	1.0372
1.1616	3.206	0.90061
1.9737	4.1558	0.34554
1.5363	3.8194	-0.07732
0.38661	2.9403	-0.056224
-2.3954	-0.77633	0.011007
-5.7828	-5.8158	-0.013039
-7.4235	-8.0984	-0.020995
-6.6864	-7.0989	-0.016089
-4.4562	-4.4239	-0.018411
-3.0585	-3.1627	-0.021742
-3.0361	-3.5628	-0.022888
-3.702	-4.1209	-0.023113
-5.1172	-5.4351	-0.027416
-6.5655	-7.1351	-0.03114
-5.4909	-5.7361	-0.015865
-1.8262	-0.95377	-0.043414
2.4766	4.7504	-0.22101
4.5782	7.5402	-0.62902
3.9964	6.6299	-1.0329
2.1098	3.7318	-1.0892
-0.039657	0.38588	-1.0136
-0.80906	-1.0561	-1.032
1.5148	1.6424	-1.1304
4.2607	4.1567	-0.91998
5.1153	3.5254	-0.33384
4.8331	2.6323	-0.014118
3.1934	1.0142	-0.043882
-0.35097	-3.738	-0.064663
-2.5955	-7.5758	-0.050492
-1.5532	-7.1763	-0.053582
0.51187	-4.3357	-0.058249
1.8603	-1.5016	-0.058864
1.5882	-0.82209	-0.060209
-0.20442	-2.411	-0.062252
-2.8243	-5.4038	-0.063964
-4.9537	-8.1836	-0.065619
-5.0351	-8.7089	-0.067356
-2.1599	-5.551	-0.069082
0.56404	-1.8286	-0.070793
0.3129	-0.82264	-0.07251
-1.5101	-2.3064	-0.074229
-3.4876	-5.1511	-0.075947
-5.1647	-7.6807	-0.077664
-5.0823	-7.4374	-0.079382
-2.0936	-2.9392	-0.081099
0.71615	1.3341	-0.082817
0.95825	2.0594	-0.084535
-0.22458	1.2026	-0.086252
-1.6913	0.00065468	-0.08797
-2.5377	-1.2232	-0.089688
-0.64142	0.88931	-0.091405
4.0406	7.0201	-0.093123
6.9711	10.882	-0.09484
6.8449	10.535	-0.096558
5.1251	7.8268	-0.098276
3.0806	4.3447	-0.099993
2.5064	2.3129	-0.10171
5.5074	4.4051	-0.10343
9.0153	7.5193	-0.10515
8.9421	7.182	-0.10686
6.7029	4.3206	-0.10858
4.0075	0.46124	-0.1103
1.4149	-3.5305	-0.11202
0.23115	-5.873	-0.11373
1.312	-5.253	-0.11545
2.3992	-3.7851	-0.11717
1.7256	-3.5605	-0.11889
-0.2531	-5.2104	-0.1206
-2.8181	-8.4546	-0.12232
-5.1587	-11.914	-0.12404
-5.5996	-12.782	-0.12576
-3.0394	-9.0041	-0.12748
-0.6557	-4.6679	-0.12919
-1.0567	-3.4606	-0.13091
-3.3956	-4.9825	-0.13263
-5.8287	-7.3341	-0.13435
-6.2415	-7.8723	-0.13606
-4.4814	-5.7459	-0.13778
-1.647	-1.6349	-0.1395
0.087777	1.9223	-0.14122
-0.51039	2.5836	-0.14293
-3.1494	-0.83114	-0.14465
-5.385	-3.8548	-0.14637
-4.5786	-1.5097	-0.14809
-0.48315	4.9946	-0.1498
4.0512	11.203	-0.15152
5.0115	12.118	-0.15324
3.1657	8.7632	-0.15496
0.23831	3.8058	-0.15668
-2.4556	-0.15889	-0.15839
-2.1819	-0.40203	-0.16011
1.3678	2.7437	-0.16183
3.1748	3.6317	-0.16355
2.0146	1.2739	-0.16526
-0.62398	-2.2518	-0.16698
-3.776	-6.4844	-0.1687
