# Supplementary material for: Applying time-frequency analysis to assess cerebral autoregulation during hypercapnia
Source: PLoS One. 2017 Jul 27;12(7):e0181851. doi: 10.1371/journal.pone.0181851 (PMC5531479; doi:10.1371/journal.pone.0181851)
Supplement: S1 Dataset — Database of physiological signals registered in 50 volunteers during normocapnia and hypercapnia. (ZIP) [file pone.0181851.s001.zip › h50.csv]

ABP_smoothed_fluctuations[mmHg]	CBFV_smoothed_fluctuations[cm/s]	EtCO2[mmHg]
-6.6392	-3.4925	0.74523
-7.1515	-4.3295	0.74554
-4.6796	-2.7427	0.74585
-1.6136	-0.22588	0.74616
-0.19919	1.5636	0.74648
-0.064982	2.4282	0.74679
-0.75087	2.3055	0.7471
-2.3287	1.0065	0.74741
-3.6845	-0.49874	0.74772
-2.3475	0.06852	0.74803
1.108	2.4832	0.74834
4.1467	4.8078	0.74865
5.5623	5.695	0.74896
4.958	4.5257	0.74927
3.1455	2.504	0.74958
0.94437	0.80047	0.74989
-1.7312	-0.94463	0.75021
-4.3981	-2.703	0.75052
-4.4691	-2.4589	0.75083
-1.6832	-0.066552	0.75114
0.21994	1.3568	0.75145
0.024135	1.2532	0.75176
-1.1759	1.1976	0.75207
-3.1773	0.60709	0.75238
-5.5021	-1.1836	0.75269
-4.924	-1.1167	0.753
-1.0384	1.5771	0.75331
1.6856	3.2837	0.75362
2.2134	4.2075	0.75394
1.626	6.0003	0.75425
0.087023	5.737	0.75456
-2.2898	1.8338	0.75487
-4.9108	-2.0648	0.75518
-5.8263	-3.2524	0.75549
-2.9929	-1.2003	0.7558
-0.23124	0.70833	0.75611
-0.69596	0.10566	0.75642
-2.5315	-1.0342	0.75673
-5.0537	-2.3134	0.75704
-8.8781	-4.9442	0.75735
-11.788	-7.3555	0.75767
-10.97	-6.9885	0.75798
-7.2094	-3.3599	0.75829
-2.832	1.6243	0.7586
-0.85645	3.8349	0.75891
-1.7451	3.279	0.75922
-4.0921	2.0544	0.75953
-4.9936	1.2082	0.75984
-2.5957	1.9996	0.76015
2.5777	5.9772	0.76046
6.9658	10.342	0.76077
6.5335	10.751	0.76109
2.5883	7.6858	0.7614
-1.7813	3.4329	0.76171
-2.7025	1.4471	0.76202
0.025906	2.6048	0.76233
1.8579	4.2593	0.76264
0.94402	4.7536	0.76295
-2.2389	3.4843	0.76326
-5.1915	1.3625	0.76357
-5.3958	-0.10088	0.76388
-3.178	0.58641	0.76419
-0.28592	3.2426	0.7645
0.31545	4.8757	0.76482
-2.0388	4.1639	0.76513
-5.6055	1.8137	0.76544
-6.6851	0.79061	0.76575
-2.7853	3.4119	0.76606
1.6655	6.4396	0.76637
3.0104	7.25	0.76669
0.82212	5.7522	0.76697
-2.4741	3.5157	0.76729
-3.2114	2.736	0.76772
-0.65775	3.5233	0.76786
3.6479	4.9557	0.76782
5.0867	5.3948	0.76923
2.2384	3.9304	0.7703
-1.3355	0.90609	0.7653
-2.2087	-1.4005	0.76593
1.7735	0.11661	0.78863
5.839	2.8821	0.76898
4.1054	2.7647	0.68922
-0.86831	0.20142	0.85647
-4.3465	-2.3564	1.349
-1.6668	-0.9639	1.6793
4.3085	2.9898	1.7586
5.0885	3.8798	1.8579
1.6656	2.2501	1.7504
-1.3509	0.83669	1.2191
-0.69444	0.95126	0.77126
3.3655	2.4807	0.72897
5.0609	3.379	0.82374
2.7938	2.5986	0.75646
-0.85975	0.33188	0.31231
-2.7106	-1.4117	-0.19667
-0.41434	-0.46355	-0.30655
2.6249	1.2384	-0.2143
2.6474	1.4166	-0.20478
-0.1636	0.38123	-0.23195
-3.6041	-0.97208	-0.23374
-3.5647	-1.5133	-0.20667
-0.17949	-0.74515	-0.20973
2.6965	1.0802	-0.30704
3.3504	2.586	-0.21792
1.4734	2.2596	0.30201
-1.7377	-0.066826	0.77406
-4.1689	-3.0793	0.82777
-2.4787	-2.7907	0.76153
2.305	0.86158	0.77041
3.5273	2.5096	0.78474
0.37563	1.0889	0.78064
-3.5024	-1.0942	0.77828
-4.7876	-1.8135	0.78
-1.5527	0.30325	0.78059
2.7586	3.1082	0.7807
4.5252	4.435	0.78131
3.0679	4.2365	0.78066
-0.32337	2.9009	0.78026
-2.3529	1.0852	0.7855
-1.025	0.49035	0.78522
3.768	3.0072	0.76444
7.025	5.6191	0.78389
3.8427	4.4534	0.92869
-1.6327	0.81152	1.246
-4.2247	-2.3495	1.6511
-1.3137	-1.4151	1.8226
4.1573	2.6372	1.7828
4.9753	4.6483	1.8535
1.7637	3.5754	1.7705
-1.3198	0.87435	1.2341
-0.61872	-0.16443	0.77368
3.8667	1.6099	0.73775
6.3007	3.103	0.85417
4.521	2.812	0.82906
0.1891	1.0646	0.4441
-2.0699	-0.25522	-0.20501
1.3064	0.55035	-0.87627
5.4575	2.0994	-1.2928
5.6938	2.5908	-1.3136
1.1565	0.83332	-1.0472
-3.9562	-1.7724	-0.65298
-2.1486	-1.8136	-0.31516
3.4332	0.38398	-0.2133
5.5911	2.5709	-0.33538
2.7978	2.7922	-0.010679
-2.0812	0.99875	0.91352
-1.7907	-0.048808	1.5854
3.1837	1.1064	1.7872
6.8369	4.0802	1.8067
5.5829	5.2578	1.7881
0.41588	2.986	1.7893
-0.9666	0.89863	1.7939
2.7878	0.93386	1.7927
7.2044	2.7363	1.7903
7.0631	3.5662	1.7948
1.0561	1.7424	1.7279
-3.7652	-0.69382	1.3504
-3.2714	-1.8303	0.84897
1.9914	-0.79085	0.73384
5.5941	0.12705	0.79408
2.2492	-1.365	0.65171
-3.4426	-3.8475	0.32486
-6.7194	-5.655	-0.049632
-5.7382	-5.8786	-0.24942
-2.3409	-4.9152	-0.23064
-2.5107	-4.6895	-0.18955
-6.5056	-5.5146	-0.1984
-9.3686	-6.1669	-0.20651
-8.3476	-5.5301	-0.20288
-3.3095	-3.007	-0.20138
-0.12379	-0.22385	-0.20205
-2.3807	1.1783	-0.20177
-3.6374	1.3138	-0.20124
-0.88182	1.2084	-0.20098
3.3174	2.2503	-0.20067
4.5867	2.8558	-0.20037
0.22794	0.97779	-0.20016
-2.2671	-1.0796	-0.19967
1.7844	-1.394	-0.19905
4.4883	-1.5599	-0.19982
2.2907	-2.6303	-0.20005
-0.87084	-4.3154	-0.19455
-1.7937	-5.5196	-0.19582
0.875	-5.0371	-0.21672
2.1937	-4.2168	-0.19246
-1.6389	-4.4868	-0.11982
-2.8876	-4.3145	-0.29021
1.5327	-3.0466	-0.76319
2.9359	-2.5312	-1.1074
-0.19715	-3.2807	-1.193
-2.2186	-4.3315	-1.1981
-1.3338	-4.4972	-1.1954
1.3626	-3.1548	-1.1954
1.5228	-2.2585	-1.1946
-1.7462	-2.7944	-1.2684
-1.3751	-2.6927	-1.6337
3.0861	-1.3832	-2.1269
5.3143	-0.10691	-2.272
3.9356	0.0045713	-2.1891
0.97809	-1.2697	-2.1761
1.7605	-1.4261	-2.1971
6.479	0.27647	-2.195
6.7233	1.0161	-2.1901
2.4715	-0.26313	-2.1912
-0.043793	-2.7809	-2.1935
1.0506	-4.2247	-2.1902
4.477	-3.2168	-2.1835
5.0172	-2.5414	-2.1998
1.2565	-3.7412	-2.1378
-1.9448	-5.5167	-1.7407
-1.4302	-5.8766	-1.2344
3.1425	-3.2852	-1.1171
5.33	-1.2573	-1.1944
1.0184	-2.7051	-1.1028
-1.2073	-3.9667	-0.73929
1.7986	-3.2055	-0.28064
3.9624	-2.2053	-0.15244
2.5073	-2.2106	-0.1948
-1.858	-3.6196	-0.039149
-3.2494	-4.9679	-0.29993
1.317	-4.7276	-1.3306
3.8657	-2.8111	-2.0787
1.6957	-1.224	-2.1896
-0.89156	-2.9735	-2.182
-0.16758	-4.7549	-2.184
4.2482	-3.3847	-2.1766
6.1032	-2.0574	-2.2095
3.4099	-2.6804	-2.1934
-0.7774	-4.8201	-2.0483
-0.5615	-5.7574	-2.3712
4.3948	-4.4254	-3.3177
4.3561	-3.6352	-3.9864
-0.33615	-4.6355	-4.1862
-3.3046	-6.705	-4.2032
-2.0251	-6.7029	-4.1656
1.4264	-4.4556	-4.1667
1.3003	-3.645	-4.2577
-0.88957	-4.4743	-4.1393
-1.1303	-5.4131	-3.6169
1.5139	-5.0984	-3.2268
4.3088	-3.9465	-3.1748
2.2409	-3.972	-3.1904
-0.70582	-4.7247	-3.1768
0.8143	-4.9763	-3.1559
3.5104	-4.7511	-3.2197
3.8001	-4.804	-3.2459
0.29389	-6.2839	-2.8649
-2.3371	-7.6883	-2.1633
1.5279	-6.6904	-1.4997
4.7715	-4.9304	-1.1099
2.1358	-4.3806	-1.0907
-1.5689	-5.4199	-1.3469
-2.357	-6.5216	-1.72
1.0214	-5.3669	-2.0293
2.8634	-4.0002	-2.1882
-0.80103	-4.5527	-2.1949
-2.7674	-5.0159	-2.1683
-0.59653	-4.431	-2.1717
0.2886	-3.9026	-2.1768
-1.7144	-3.6886	-2.1746
-4.7763	-3.3033	-2.1731
-4.3095	-1.8481	-2.1738
1.525	0.85296	-2.1745
4.0417	2.5358	-2.1708
0.85835	2.1847	-2.1704
-1.6013	0.79846	-2.1859
-0.47756	0.13555	-2.1617
3.0488	1.0781	-2.1205
2.7919	1.738	-2.3084
-0.90945	1.198	-2.2313
-2.082	0.10794	-1.0937
0.82842	0.84525	-0.12212
5.1641	3.5052	-0.12866
4.3577	3.6885	-0.13822
0.3973	1.6607	-0.18649
-0.53726	0.36703	-0.73316
2.609	0.79336	-1.1386
6.3816	1.9373	-1.1656
4.741	1.3863	-1.2292
1.283	-0.39621	-1.1063
1.3074	-1.6344	-0.60745
4.3617	-0.64282	-0.24598
6.5951	0.8386	-0.16791
3.7833	-0.56843	-0.1651
0.29707	-2.5514	-0.1656
0.55196	-2.4491	-0.16223
3.9864	-0.32833	-0.17936
6.4648	1.4698	-0.16928
3.4629	0.13555	-0.034783
-0.48058	-2.2588	0.28579
-0.66022	-3.0208	0.70684
2.4314	-1.277	0.8941
5.1109	1.1161	0.84403
2.8133	0.85271	0.82207
-0.97893	-1.0247	0.83888
-1.4386	-2.0858	0.83898
2.3065	-0.60553	0.83656
6.245	2.0063	0.83758
4.8559	2.6169	0.83618
2.4938	2.0427	0.84138
3.6024	2.1866	0.84295
8.1215	4.338	0.81413
10.635	5.5122	0.85847
7.3126	3.2885	0.94049
3.8411	1.3756	0.56188
3.7967	1.176	-0.23882
6.6481	1.067	-0.88495
7.1746	0.23494	-1.1707
1.8562	-1.4124	-1.0856
-2.1197	-3.0377	-0.69858
-1.671	-4.1985	-0.24508
-1.5335	-5.0371	-0.11542
-2.2028	-3.7421	-0.15891
-3.2798	-0.86169	-0.092144
-12.192	-10.663	-0.4704
-21.707	-23.078	-1.1002
-17.332	-15.113	-1.2571
-8.7175	-0.67398	-1.153
-7.1694	3.0553	-1.1417
-6.3626	3.2758	-1.1613
-1.1812	6.3524	-1.1551
6.808	11.347	-1.1535
10.243	13.101	-1.1567
8.7373	10.761	-1.1551
8.2768	7.775	-1.1442
8.5595	5.0449	-1.1577
7.8267	2.7274	-1.2003
6.336	1.3973	-1.1545
4.6691	1.3002	-0.92658
3.2296	1.0103	-0.61358
2.2467	-0.98105	-0.3494
1.0577	-3.7699	-0.18362
-1.25	-5.5675	-0.12617
-4.0387	-6.2471	-0.13951
-5.6972	-6.752	-0.15656
-5.9308	-7.1713	-0.15344
-5.7512	-6.7823	-0.14882
-6.0016	-5.7925	-0.14942
-7.1769	-5.1765	-0.15009
-7.7794	-4.7001	-0.14946
-5.6052	-3.4632	-0.14898
-3.3912	-2.0605	-0.14877
-4.2123	-1.3782	-0.14848
-4.8907	-1.0555	-0.14814
-3.3087	-0.78788	-0.14783
-1.6603	-0.85065	-0.14753
-1.6271	-1.3247	-0.14722
-3.7579	-2.0405	-0.14688
-6.1573	-2.8444	-0.14657
-5.6774	-3.5151	-0.14638
-3.1826	-3.0663	-0.146
-1.3654	-0.68877	-0.14522
-1.4406	1.4021	-0.14543
-3.538	0.97404	-0.14669
-5.7695	-0.90539	-0.14292
-6.1774	-2.4153	-0.13933
-3.7083	-1.821	-0.159
-1.3262	-0.24433	-0.14985
-3.3186	-0.25259	-0.0095106
-4.6548	-0.18253	0.30753
-1.7089	1.1904	0.72012
0.063521	1.3961	0.93633
-1.2823	0.13648	0.88283
-3.4892	-0.76507	0.68684
-3.5141	-0.7673	0.37779
-0.40114	-0.14329	0.0089018
0.35916	0.11486	-0.18665
-2.7892	-0.52027	-0.16135
-5.285	-1.7773	-0.12657
-5.0866	-2.5809	-0.13829
-2.6467	-1.7084	-0.14244
-1.3055	-0.19873	-0.13947
-3.298	0.61451	-0.14193
-4.2718	1.0824	-0.13489
-1.9519	1.7132	-0.12616
0.21257	2.7051	-0.16639
0.29272	3.7143	-0.17538
-1.3562	4.0051	0.03608
-2.0341	4.0642	0.39171
1.1012	4.8807	0.6821
3.9779	5.9905	0.88206
2.5385	6.4428	0.97136
-0.31131	5.3607	0.76054
-1.4437	3.1608	0.27679
0.32351	2.3729	-0.039796
2.535	3.0126	-0.11415
0.28963	2.7451	-0.22086
-2.2975	2.4604	-0.14637
1.3271	4.1051	0.40804
6.1928	6.1633	0.88866
7.1516	6.837	0.9107
4.9135	5.695	0.84538
2.9777	3.9115	0.86217
5.7569	3.6478	0.87297
9.3431	4.2002	0.86727
8.3012	3.9016	0.86687
4.3577	2.2644	0.86861
1.0386	0.11013	0.8687
2.0462	-0.32164	0.86924
4.5776	0.60569	0.86942
2.7642	0.9807	0.86758
0.27654	1.4103	0.87105
1.372	2.5674	0.87824
3.3824	3.0646	0.85794
3.3608	2.1409	0.84346
-0.2286	0.39234	0.94475
-4.6926	-1.0809	0.94258
-4.7151	-1.0717	0.39545
-1.8513	-0.30603	-0.66022
-0.49213	-0.163	-1.807
-2.2903	-0.68719	-2.0545
-6.0753	-1.2645	-1.0478
-6.0378	-0.61113	-0.20249
-1.6072	1.4671	-0.10923
1.3317	3.7732	-0.14201
1.3742	5.1834	-0.12491
0.12922	5.1943	-0.12556
0.6051	5.002	-0.11983
3.081	5.3539	-0.11976
4.7552	6.0108	-0.19237
4.9461	6.1595	-0.35797
3.8896	4.8188	-0.61578
2.5401	2.2835	-0.91025
2.7465	0.44324	-1.1175
5.3382	0.5456	-1.1509
6.1685	0.40051	-1.1159
2.9759	-1.6863	-1.0366
-0.052344	-4.4694	-0.68336
-0.75769	-6.5567	-0.20025
0.063676	-6.953	-0.063637
0.097636	-6.4346	-0.12191
-2.6596	-6.355	0.024416
-5.3171	-6.4589	0.35704
-5.1474	-6.1399	0.71908
-3.7307	-5.1382	0.91696
-2.7277	-3.8064	0.90551
-2.7571	-3.2973	0.87238
-2.9693	-3.5054	0.88181
-1.4261	-3.098	0.86549
0.64487	-1.8171	0.87166
0.60958	-0.21196	0.96856
-0.61999	0.46897	0.88074
-1.0657	-0.57064	0.36897
0.049275	-1.3099	-0.14369
2.1437	-0.48198	-0.25543
2.2512	-0.1174	0.010024
0.067584	-1.0221	0.46838
-0.29118	-1.4847	0.79087
1.9162	-0.926	0.88007
3.6564	-0.1597	0.88589
3.4015	0.052268	0.88453
1.0488	-0.82818	0.89046
-1.1169	-2.0849	0.88815
-0.39846	-2.5713	0.86252
1.2082	-2.3878	0.88763
0.85048	-2.0418	0.98364
-1.0931	-1.8623	0.84164
-3.117	-1.9002	0.31658
-2.7872	-1.5703	-0.081426
0.037992	-0.57398	-0.11519
1.6439	0.7187	-0.1482
0.6516	1.3864	-0.11914
-1.752	0.34764	0.3665
-3.2471	-1.2224	0.90701
-2.036	-1.4742	0.96616
0.20972	0.014968	0.86823
1.4831	2.3653	0.8782
0.59907	3.3231	0.89757
-0.60364	2.6512	0.89132
0.90837	1.6773	0.88875
3.1106	1.6499	0.892
3.4075	2.7498	0.89419
1.67	2.791	0.88898
-0.70701	1.1779	0.88491
-0.70755	0.16602	0.90939
1.2661	0.37471	0.91186
1.737	0.67753	0.80604
-0.046061	0.25778	0.86892
-3.0184	-1.1671	1.416
-4.6228	-2.1477	1.9367
-3.1448	-1.4705	1.9661
-0.3781	-0.038531	1.8698
1.3229	1.1159	1.8832
-0.020064	1.3221	1.9059
-1.9473	0.95157	1.897
-0.40218	0.91958	1.8789
1.9508	1.439	1.9106
2.0221	2.2236	1.9558
0.22158	2.4227	1.7642
-1.2892	1.9784	1.3465
0.47792	1.6799	1.0098
3.0605	1.4263	0.89808
2.3058	0.73814	0.96751
-1.245	-0.41272	0.82033
-4.9433	-1.52	0.31387
-4.389	-1.2807	-0.027413
-0.43056	0.14801	-0.088986
1.2587	1.2272	-0.17855
0.10839	1.8215	-0.064399
-1.5953	2.2682	0.46703
-0.26107	2.3919	0.86464
3.1118	2.2093	0.9068
2.6022	2.0524	0.90284
-0.44152	2.0195	0.89938
-1.6737	1.9796	0.79012
0.52391	1.4744	0.45772
4.2028	0.43572	0.0086558
3.7225	-0.60295	-0.16815
-0.26631	-1.6042	-0.10452
-3.2061	-2.7498	-0.078698
-3.2049	-3.4317	-0.097977
-0.71537	-3.2003	-0.09976
-0.10428	-2.8384	-0.094744
-2.9624	-2.9786	-0.095024
-5.3114	-3.6175	-0.094245
-4.6238	-3.9137	-0.093647
-0.81293	-2.5601	-0.10011
1.8895	-0.63829	-0.092855
-0.41371	0.13423	-0.069266
-3.4048	-0.082277	-0.13089
-2.9087	-0.040309	-0.12845
1.8404	2.0683	0.38247
5.5877	4.2158	0.95187
3.4663	3.8396	0.92487
0.043666	2.5841	0.44342
-0.23824	2.0703	-0.064141
3.8499	2.8172	-0.15544
5.4485	3.2982	-0.075097
1.1722	2.4667	-0.08331
-2.5181	1.2345	-0.095518
-2.2309	1.1522	-0.089444
1.2154	2.8502	-0.08892
2.2147	3.7825	-0.089777
-0.7783	2.7377	-0.089079
-4.6161	0.57311	-0.088654
-4.1739	-0.076953	-0.088602
-0.13071	1.482	-0.088199
1.2294	3.3707	-0.08712
-0.68117	3.621	-0.088768
-3.5673	2.0714	-0.088844
-4.0496	0.97254	-0.077448
-1.5212	1.5511	-0.096465
1.766	3.2858	-0.1202
0.77755	3.3449	0.053573
-3.0488	1.5774	0.41518
-4.2995	-0.060165	0.77946
-1.6344	0.054528	0.95163
1.7114	1.3444	0.92457
-0.5495	1.065	0.90519
-4.0659	0.10317	0.9174
-3.3043	0.20888	0.91797
-1.65	1.0746	0.91564
-1.8699	1.726	0.91665
-4.3005	1.2002	0.91775
-5.603	0.66123	0.91701
-3.3331	1.7674	0.91626
0.13303	5.2757	0.92248
2.0498	8.3301	0.91901
0.64562	6.8423	0.83808
