# Supplementary material for: Applying time-frequency analysis to assess cerebral autoregulation during hypercapnia
Source: PLoS One. 2017 Jul 27;12(7):e0181851. doi: 10.1371/journal.pone.0181851 (PMC5531479; doi:10.1371/journal.pone.0181851)
Supplement: S1 Dataset — Database of physiological signals registered in 50 volunteers during normocapnia and hypercapnia. (ZIP) [file pone.0181851.s001.zip › h51.csv]

ABP_smoothed_fluctuations[mmHg]	CBFV_smoothed_fluctuations[cm/s]	EtCO2[mmHg]
0.55354	1.2128	-0.60783
-1.8124	-1.291	-0.60721
-3.5322	-2.8542	-0.6066
-3.9281	-2.9555	-0.60598
-2.3499	-1.373	-0.60536
0.59386	1.0798	-0.60475
3.3156	2.9228	-0.60413
5.4283	4.0251	-0.60351
6.7442	4.2324	-0.60289
6.8517	2.8795	-0.60228
5.4263	0.24621	-0.60166
2.42	-2.782	-0.60104
-1.0269	-5.2808	-0.60043
-3.6544	-6.5353	-0.59981
-5.0997	-6.5037	-0.59919
-5.3299	-5.2505	-0.59858
-4.5079	-2.9075	-0.59796
-2.6081	-0.43505	-0.59734
0.035369	1.4528	-0.59672
2.0224	3.5837	-0.59611
3.0585	5.2783	-0.59549
3.6478	4.8712	-0.59487
2.9767	3.0718	-0.59426
0.50172	0.82892	-0.59364
-2.8675	-1.9211	-0.59302
-5.773	-4.0517	-0.59241
-6.8374	-3.7365	-0.59179
-5.6681	-1.1421	-0.59117
-2.6839	2.5502	-0.59055
1.061	5.8372	-0.58994
4.4039	8.0341	-0.58932
6.997	9.0473	-0.5887
9.1617	9.0795	-0.58809
10.134	7.9282	-0.58747
9.1689	5.5908	-0.58685
6.2234	2.668	-0.58624
2.402	-0.25729	-0.58562
-0.20367	-2.6711	-0.585
-1.2378	-3.8437	-0.58439
-1.3185	-3.1984	-0.58377
-0.41219	-1.4176	-0.58315
1.2459	0.42597	-0.58254
2.7732	1.2973	-0.58191
3.6358	1.3586	-0.5813
3.5285	1.1702	-0.58072
2.0927	0.0025617	-0.58003
-0.72098	-2.4655	-0.57934
-4.3178	-5.1513	-0.57912
-7.4524	-6.7089	-0.57834
-8.6853	-6.0708	-0.57614
-8.2374	-4.1335	-0.57927
-6.3152	-1.2507	-0.57936
-2.4936	3.5934	-0.55699
1.9514	8.1829	-0.60312
5.7033	10.457	-0.62861
8.6237	11.067	-0.23586
10.233	10.642	0.28323
9.9296	9.4116	0.44442
7.5352	6.7441	0.42221
3.8429	3.0088	0.42277
1.3458	0.87743	0.43132
0.88751	1.3084	0.43052
1.2506	2.959	0.42984
2.1804	4.6554	0.43108
3.7015	5.6484	0.43177
4.8052	6.0205	0.43223
5.1229	5.9953	0.43287
5.2874	5.7065	0.43352
4.8464	4.6198	0.43413
2.7781	2.0466	0.43474
-0.70628	-0.91464	0.43536
-4.7002	-2.9492	0.43598
-7.6457	-4.1947	0.43659
-8.699	-4.6999	0.43721
-8.0312	-3.874	0.43783
-5.7304	-0.095338	0.43844
-2.3071	5.3504	0.43906
1.1474	7.615	0.43968
4.1201	8.4188	0.44029
6.178	9.4678	0.44091
6.6605	8.6057	0.44153
5.0538	5.3971	0.44214
1.6436	1.1043	0.44276
-0.93359	-1.1346	0.44338
-1.4785	-0.51797	0.444
-1.0309	0.67344	0.44461
0.70688	2.5673	0.44523
3.5029	4.9954	0.44585
5.299	5.6207	0.44646
6.0839	4.867	0.44708
6.5923	4.2003	0.4477
5.879	2.9837	0.44831
3.4249	0.73197	0.44893
-0.099752	-2.1269	0.44955
-3.3509	-4.3639	0.45017
-4.716	-4.4707	0.45078
-3.6078	-2.526	0.4514
-0.56368	0.65337	0.45202
2.8222	3.9753	0.45263
5.9677	6.72	0.45325
8.4357	8.2473	0.45387
9.1	7.7797	0.45448
7.5273	5.5735	0.4551
4.2031	2.6907	0.45572
1.3982	0.32128	0.45634
0.7488	-0.3084	0.45695
1.4089	1.802	0.45757
2.8771	4.5258	0.45819
4.8759	4.8427	0.4588
6.2515	4.5544	0.45942
6.6102	4.6323	0.46004
6.5042	3.8666	0.46065
4.9566	1.7275	0.46127
1.0645	-1.5185	0.46189
-3.2903	-4.3006	0.4625
-6.3025	-5.5129	0.46312
-7.1592	-5.0219	0.46374
-6.1045	-2.8772	0.46436
-3.7818	0.11905	0.46497
-0.83077	2.2593	0.46559
1.8723	3.6587	0.46621
3.8411	4.8512	0.46683
5.2702	5.6083	0.46741
5.375	4.9052	0.46808
3.4376	2.1384	0.46882
0.36304	-1.1481	0.46901
-2.5275	-3.5555	0.46961
-3.9215	-4.2812	0.47226
-3.7528	-2.455	0.46912
-2.3968	1.1316	0.46653
-0.066409	2.782	0.49451
2.4518	3.1511	0.45779
4.3718	4.3669	0.37517
5.7918	5.2027	0.73493
6.087	4.5134	1.3857
4.0479	1.9863	1.5802
0.56937	-1.2369	1.468
-2.6635	-3.6544	1.4582
-4.507	-4.6234	1.4838
-4.7165	-3.9346	1.4788
-3.8468	-1.8316	1.477
-1.8154	0.63423	1.4796
0.802	2.5627	1.4799
2.2754	3.7461	1.4803
2.9824	4.1939	1.481
3.5571	3.8169	1.4816
2.158	2.0318	1.4824
-1.4551	-0.87184	1.4831
-4.8328	-3.329	1.4826
-6.868	-4.254	1.4842
-7.4192	-3.279	1.4885
-6.1073	-1.2763	1.4766
-3.3647	1.3198	1.4839
-0.49649	4.3759	1.5388
1.4863	5.6762	1.3582
2.6791	4.9744	0.79932
4.0469	4.6117	0.026504
4.233	3.7088	-0.54003
1.7452	0.83628	-0.59393
-2.1837	-2.6596	-0.48972
-5.8293	-5.2483	-0.49495
-7.6033	-6.0315	-0.51507
-7.5481	-4.8746	-0.50843
-6.8178	-2.4137	-0.50586
-4.937	-0.028788	-0.50703
-2.0959	1.541	-0.50616
-0.090451	2.786	-0.50529
1.0345	3.4601	-0.50481
1.4377	3.0942	-0.5042
-0.55202	1.7336	-0.50355
-4.3993	-0.30983	-0.50294
-7.0421	-2.4075	-0.50233
-7.5842	-3.0919	-0.50171
-6.2623	-1.4686	-0.50109
-3.4839	1.4214	-0.50048
0.042279	4.8112	-0.49986
3.5274	7.7863	-0.49924
6.3605	8.7792	-0.49863
8.1338	8.3372	-0.49801
8.3203	7.3802	-0.49739
5.873	4.647	-0.49677
1.8238	0.88162	-0.49616
-0.74014	-0.95807	-0.49554
-1.3928	-1.0994	-0.49492
-0.86101	-0.60871	-0.49431
0.20017	0.51097	-0.49369
0.96528	1.184	-0.49307
0.90586	0.45271	-0.49246
0.546	-0.46921	-0.49184
0.13547	-1.1857	-0.49122
-0.63921	-2.4044	-0.49061
-3.0346	-4.3887	-0.48999
-7.644	-6.8757	-0.48937
-11.283	-8.5861	-0.48875
-12.259	-8.8136	-0.48814
-11.882	-7.8618	-0.48752
-9.7383	-5.2945	-0.4869
-5.8456	-1.4548	-0.48629
-2.4126	1.451	-0.48567
-0.51976	2.6564	-0.48505
-0.032647	2.5376	-0.48444
0.25603	2.1294	-0.48382
0.069358	1.6197	-0.4832
-2.0671	0.42974	-0.48258
-4.9128	-1.216	-0.48197
-6.2017	-2.6056	-0.48135
-6.1655	-2.8896	-0.48073
-5.4187	-1.7634	-0.48012
-3.7451	-0.17776	-0.4795
-1.7166	1.1298	-0.47888
-0.53142	1.8463	-0.47827
0.1323	2.1522	-0.47765
0.68051	2.088	-0.47703
-0.53626	0.47599	-0.47641
-3.963	-2.7784	-0.4758
-6.7145	-5.0631	-0.47518
-7.3173	-5.0661	-0.47456
-6.1217	-3.194	-0.47395
-3.7687	-0.5569	-0.47333
-0.96425	1.9965	-0.47271
1.6186	4.2506	-0.4721
3.4759	5.2763	-0.47148
4.3621	4.4289	-0.47084
4.4924	2.8181	-0.47029
3.5445	0.87774	-0.46973
0.43242	-2.2362	-0.46879
-3.6818	-5.5071	-0.46811
-5.6335	-6.2458	-0.46884
-5.215	-4.5639	-0.46723
-3.834	-2.2245	-0.46187
-1.8414	-0.50237	-0.47325
0.35772	0.28404	-0.47901
1.9331	0.94384	-0.38768
2.8338	1.3486	-0.13698
3.2528	0.82001	0.26335
2.1805	-0.95243	0.56053
-0.91128	-3.7852	0.57746
-4.3329	-6.4897	0.52609
-6.6795	-7.8938	0.53495
-7.4329	-7.2272	0.54296
-6.3181	-5.1472	0.53973
-3.5965	-2.591	0.54042
-0.51537	0.4854	0.54173
2.29	3.0475	0.54208
4.6159	3.8938	0.54266
5.8931	4.1801	0.54335
5.4365	4.0244	0.54396
2.6269	1.6017	0.54456
-1.2758	-2.183	0.54518
-3.7494	-4.386	0.5458
-4.4615	-4.5335	0.54641
-4.0101	-3.3876	0.54703
-2.3622	-1.5988	0.54765
-0.090946	0.19477	0.54826
1.5139	1.4227	0.54888
2.8056	2.1713	0.5495
4.2242	2.5495	0.55012
4.1583	1.8411	0.55073
1.881	-0.38179	0.55135
-1.3775	-3.7897	0.55198
-4.0621	-6.5583	0.55259
-4.7516	-6.2427	0.55315
-3.6374	-4.1431	0.55388
-1.4952	-2.0491	0.55459
0.90248	-0.10984	0.55444
2.6145	1.4533	0.55571
3.0434	2.2907	0.52352
3.3113	2.1735	0.27468
3.6853	0.91899	-0.20056
1.9751	-1.6089	-0.50565
-2.2065	-4.8794	-0.4891
-6.2254	-7.4144	-0.42245
-8.5255	-8.3337	-0.4325
-9.0843	-7.5733	-0.44499
-8.0593	-5.5494	-0.43882
-5.8863	-3.0432	-0.43378
-3.8567	-1.1357	-0.44345
-2.4403	0.1651	-0.44652
-0.77755	2.2188	-0.37236
0.54587	3.8047	-0.1286
0.25944	2.8286	0.30424
-2.0921	-0.098677	0.6045
-5.5814	-3.047	0.59562
-7.1299	-3.0989	0.55217
-6.3774	-1.1424	0.56782
-4.7419	0.091456	0.57046
-1.5455	2.4978	0.56763
2.094	6.454	0.56925
3.799	9.6913	0.57003
4.9439	9.6497	0.5704
6.2778	7.3118	0.57109
6.9968	5.8773	0.57173
6.0873	3.9431	0.57232
3.292	0.58093	0.57294
-0.47237	-2.8361	0.57356
-3.6619	-5.0918	0.57418
-4.7732	-5.485	0.57479
-4.3706	-4.6091	0.57541
-3.2625	-3.2565	0.57603
-1.7451	-1.903	0.57665
-0.46277	-0.70594	0.57726
0.22145	0.15957	0.57788
0.89925	0.19353	0.5785
1.1508	-0.78891	0.57911
-0.19349	-2.6586	0.57973
-3.5788	-5.1134	0.58035
-7.7034	-7.1838	0.58096
-8.8601	-6.9529	0.58158
-6.8754	-4.2573	0.5822
-3.4437	-0.23743	0.58282
0.44724	3.5364	0.58343
4.0462	6.0715	0.58405
6.9407	7.1468	0.58467
9.1642	7.2876	0.58524
10.408	6.4899	0.5859
10.091	4.5114	0.58671
7.414	1.4874	0.58702
2.7931	-1.9031	0.58702
-0.24528	-3.8682	0.58933
-0.23296	-3.6622	0.59095
0.54492	-2.3877	0.5827
1.5042	-0.89032	0.59202
3.0097	0.26204	0.62264
4.159	0.54306	0.51908
4.6789	0.23869	0.22825
5.2203	0.38927	-0.1354
5.1212	0.24232	-0.40289
3.2672	-1.4875	-0.44405
-0.27143	-4.1739	-0.39839
-4.4215	-6.5941	-0.39819
-6.7842	-7.4067	-0.41039
-6.3426	-6.0049	-0.40309
-3.6858	-2.8398	-0.38551
-0.66569	0.013359	-0.44336
1.5582	1.2261	-0.42086
2.96	0.95857	-0.017587
4.1123	1.0285	0.4233
4.9782	1.9533	0.58312
4.0269	0.78625	0.60525
1.0736	-2.7501	0.60309
-2.4493	-5.8332	0.59997
-4.9488	-7.1298	0.60247
-5.2097	-6.5014	0.60679
-3.8311	-4.6631	0.59803
-1.5435	-2.4287	0.59705
1.3537	-0.42223	0.64786
4.1177	0.85142	0.56216
6.0304	1.2189	0.21597
6.8813	1.0722	-0.14847
6.1536	-0.065087	-0.36958
3.319	-3.1314	-0.41754
0.21813	-6.2673	-0.38926
-0.9864	-7.0308	-0.3891
-0.31619	-5.053	-0.38534
1.639	-1.9975	-0.38652
4.0959	-0.5796	-0.40533
6.153	-0.36454	-0.13922
7.4358	-0.2944	0.43482
8.4549	-0.12166	0.7094
8.2585	-0.58612	0.63231
5.1597	-2.8372	0.59126
1.0082	-5.8174	0.61521
-1.4948	-7.7097	0.6104
-2.2565	-7.4871	0.62764
-1.8499	-5.3785	0.64821
-0.957	-3.3811	0.48048
-0.36433	-2.5897	-0.017875
-0.62746	-3.0082	-0.8332
-0.86971	-3.1946	-1.4382
-0.75447	-2.4582	-1.4715
-2.2964	-2.976	-1.3543
-5.7489	-5.3	-1.3642
-8.2851	-6.9499	-1.3858
-9.2015	-6.9586	-1.3782
-9.4166	-5.8049	-1.3773
-8.4347	-4.1218	-1.3742
-6.2883	-2.3623	-1.371
-4.4667	-0.68058	-1.4397
-3.3311	0.32728	-1.9154
-2.5647	0.23221	-2.9135
-1.9035	-0.18094	-3.5174
-1.8275	-0.78587	-3.4339
-3.5641	-2.434	-3.3289
-6.4939	-4.7025	-3.3675
-8.9002	-6.3881	-3.3794
-9.8743	-6.8215	-3.3695
-9.15	-5.8514	-3.3714
-7.1943	-3.9999	-3.3598
-4.6279	-1.9577	-3.3729
-2.087	-0.41853	-3.4124
-0.089215	0.12839	-3.2296
1.5057	-0.073837	-2.6991
3.0961	-0.37494	-1.9169
2.847	-1.7693	-1.3323
-0.4846	-4.868	-1.284
-3.8048	-7.2389	-1.3855
-5.1068	-7.4935	-1.3727
-5.1787	-6.6299	-1.3603
-4.0067	-5.089	-1.3611
-1.528	-3.1164	-1.3453
0.51956	-1.7964	-1.4049
1.764	-1.337	-1.383
3.1334	-1.1369	-0.97963
3.6763	-1.6246	-0.53151
2.2765	-3.2741	-0.37284
-1.0524	-5.8364	-0.35509
-4.8258	-8.1789	-0.35673
-6.4925	-8.6178	-0.3574
-6.0204	-7.5706	-0.35597
-4.2322	-5.8545	-0.35541
-1.5319	-3.4185	-0.35492
0.84139	-1.7205	-0.35425
2.0555	-1.8342	-0.35362
3.4369	-1.7142	-0.35304
4.5369	-1.6008	-0.35241
3.6497	-3.3283	-0.35168
0.71415	-6.3332	-0.35129
-3.0233	-9.1887	-0.35089
-4.9213	-10.221	-0.34887
-4.5672	-8.9997	-0.3497
-3.0346	-6.3912	-0.35337
-0.61455	-4.3601	-0.33512
1.7461	-3.4552	-0.34817
2.9299	-2.9469	-0.40641
3.9535	-2.7946	-0.098228
4.5149	-3.1311	0.52546
2.2778	-4.0717	0.75572
-1.5221	-5.6411	0.6547
-4.1404	-7.5768	0.63689
-5.2649	-8.7168	0.66272
-4.948	-8.3037	0.65899
-3.0813	-6.5245	0.65553
-0.627	-4.2303	0.66042
1.3968	-2.3734	0.66258
2.7336	-1.5437	0.62591
3.4074	-1.4785	0.38805
3.1607	-1.9374	-0.10857
0.60738	-4.0919	-0.40406
-3.4801	-7.2587	-0.35758
-5.7203	-8.4353	-0.31862
-5.9456	-7.6252	-0.34067
-4.9036	-5.7925	-0.34204
-1.8668	-2.7053	-0.31539
1.453	0.15893	-0.35516
3.1563	1.2443	-0.40084
4.2699	1.2526	-0.0058407
5.3725	1.2915	0.54904
6.0823	1.7692	0.69902
4.4481	0.27828	0.65897
0.35681	-3.6082	0.66338
-2.7497	-6.0506	0.67301
-3.7471	-5.8243	0.67043
-3.3523	-4.0871	0.67043
-1.6893	-2.4071	0.67187
0.24785	-1.3661	0.67232
0.6262	-0.43128	0.67283
0.37704	-0.34254	0.67352
0.76658	-1.4303	0.67414
0.95016	-1.6458	0.67474
-0.10783	-1.3459	0.67536
-3.1206	-4.0629	0.67598
-7.1088	-8.2528	0.67659
-10.122	-9.7817	0.67721
-10.757	-8.1496	0.67783
-8.7147	-4.7035	0.67845
-4.9337	-1.3946	0.67906
-0.8262	1.979	0.67968
2.5943	4.7923	0.6803
5.0643	5.5602	0.68091
7.1123	5.7206	0.68153
8.8246	5.9189	0.68215
9.4556	4.8911	0.68276
8.1319	2.435	0.68338
4.4922	-0.849	0.684
1.0018	-3.9464	0.68462
-0.34608	-5.5177	0.68523
-0.4989	-4.007	0.68585
0.40552	-1.245	0.68647
2.6173	-0.63246	0.68709
4.2426	-1.1378	0.6877
4.4338	-1.6302	0.68831
4.0635	-2.072	0.68896
3.7513	-2.3817	0.68954
3.181	-2.8938	0.69006
0.034679	-5.0739	0.69098
-5.1346	-8.3654	0.69165
-8.1929	-9.7136	0.69082
-8.7655	-8.4319	0.69392
-7.783	-5.3855	0.69652
-4.845	-1.9416	0.67836
-0.68005	1.2389	0.7201
3.4839	3.7945	0.72149
6.8782	5.3172	0.32319
9.7083	6.0806	-0.11632
11.51	6.2204	-0.28928
10.765	5.3739	-0.3168
8.2486	3.3492	-0.30075
5.7419	0.49079	-0.29852
4.6554	-1.5203	-0.30147
5.1324	-1.743	-0.30015
6.0094	-0.55983	-0.29912
7.1942	0.99014	-0.29877
8.3674	1.7943	-0.29813
8.0671	1.173	-0.29749
7.0062	-0.079894	-0.29688
6.7235	-0.69634	-0.29616
5.5312	-1.5774	-0.2957
1.9716	-3.6285	-0.29544
-2.3576	-6.1066	-0.2938
-5.7835	-7.7615	-0.29267
-7.2934	-7.1711	-0.29727
-6.5667	-4.8953	-0.291
-4.1584	-2.4395	-0.27455
-2.0221	-0.30235	-0.3349
-0.51018	1.4838	-0.30905
1.3016	2.8971	0.098522
1.5478	2.671	0.53582
-0.87505	0.45912	0.69617
-4.1279	-1.8193	0.71764
-6.2874	-2.9067	0.71242
-6.063	-2.0659	0.71834
-3.7979	1.6004	0.69634
-0.51966	5.8031	0.7162
2.573	6.9098	0.81137
4.8246	7.1062	0.48011
6.1644	7.85	-0.1853
6.8705	8.1874	-0.39919
5.9842	6.9946	-0.28011
2.8393	3.8457	-0.25628
0.0024316	0.96309	-0.28693
-0.62761	-0.017081	-0.28476
0.20327	0.29257	-0.27813
1.5324	0.93096	-0.27941
2.5724	1.0824	-0.27952
3.1374	1.1119	-0.27828
3.241	1.4177	-0.27761
2.9045	1.587	-0.27719
1.7942	1.0869	-0.2766
-0.89104	-0.57061	-0.27577
-4.1091	-2.4702	-0.27511
-5.0064	-2.3631	-0.27527
-3.5143	-0.23654	-0.27403
-1.1728	2.5055	-0.2708
1.2991	4.6242	-0.27759
3.4989	5.6668	-0.27855
5.1647	6.0895	-0.21167
6.0364	5.8387	0.028632
5.6789	4.6047	0.46626
3.0726	2.169	0.77186
-1.1318	-0.76386	0.76733
-2.9169	-1.7981	0.71588
-1.8015	-0.30443	0.72988
-0.64882	2.3464	0.73657
0.50135	4.262	0.73258
2.0615	4.5252	0.73331
3.1958	4.4377	0.73493
3.6425	4.4364	0.7353
3.66	3.9384	0.73573
2.3191	2.3411	0.73643
-1.2911	-0.51642	0.73708
-4.4669	-2.4227	0.73767
-4.6092	-1.4699	0.73829
-2.803	1.1841	0.73891
-0.15424	4.213	0.73953
2.8577	6.7345	0.74014
5.356	8.1674	0.74076
6.6154	8.371	0.74138
6.6626	7.9185	0.74199
5.3131	6.6613	0.74261
2.1978	3.7639	0.74323
-1.1324	0.85283	0.74385
-2.2547	0.6445	0.74445
-1.3999	2.178	0.74508
0.22026	3.5118	0.74572
1.6349	4.206	0.74627
2.5326	4.4912	0.74683
3.4958	5.1215	0.74779
3.8271	5.4145	0.74848
1.8343	3.5893	0.7476
-1.158	1.0352	0.74894
-2.4116	0.51263	0.75511
-1.7049	1.5201	0.74588
0.2255	3.1363	0.73421
2.4504	5.7745	0.80254
4.3942	8.1588	0.77544
5.8058	8.1306	0.37433
6.5456	6.8303	-0.0794
6.2296	5.6747	-0.23806
3.7232	3.7531	-0.24398
-0.44592	1.0334	-0.24359
-2.7467	-0.35079	-0.24417
-2.1936	0.44998	-0.24328
-0.5857	2.6438	-0.24249
0.99064	4.5192	-0.24198
2.1763	4.8968	-0.24137
3.52	5.0627	-0.24072
4.4979	5.346	-0.24011
3.1971	4.4163	-0.2395
-0.10182	1.9872	-0.23888
-3.5286	-1.1786	-0.23826
-5.6018	-2.853	-0.23765
-5.5007	-1.4632	-0.23703
-3.7838	1.0602	-0.23641
-1.1259	3.4192	-0.23579
1.9027	5.5282	-0.23518
4.6206	7.0935	-0.23456
6.4338	7.7114	-0.23394
6.9818	6.9694	-0.23333
5.9439	5.0733	-0.23271
3.1843	2.7802	-0.23209
0.19315	0.8436	-0.23148
-1.048	-0.079824	-0.23086
-0.57864	0.24453	-0.23024
0.76078	1.4091	-0.22963
1.7823	1.9012	-0.22901
2.035	1.4697	-0.22839
1.8569	1.3078	-0.22777
0.65787	1.2009	-0.22716
-2.3685	0.1944	-0.22654
-5.604	-1.4582	-0.22592
-7.0746	-2.7803	-0.22531
-6.4353	-2.1244	-0.22469
-4.3461	0.31683	-0.22407
-2.1077	2.4505	-0.22346
-0.0054689	3.975	-0.22284
1.5337	4.8486	-0.22222
0.86871	3.9313	-0.2216
-1.8637	1.5492	-0.22099
-4.5447	-0.32483	-0.22037
-5.6373	-0.21259	-0.21975
-4.5509	2.2356	-0.21914
-2.5028	4.8664	-0.21852
-0.51286	6.184	-0.2179
1.0236	6.0636	-0.21729
2.0015	5.3936	-0.21667
2.1014	4.7192	-0.21605
0.29024	2.9019	-0.21543
-2.8972	0.090346	-0.21482
-5.1511	-1.8824	-0.2142
-5.5069	-1.9505	-0.21358
-4.1439	-0.19647	-0.21297
-2.2863	1.461	-0.21235
-0.61036	2.328	-0.21173
0.88538	3.0031	-0.21112
2.3571	3.7192	-0.2105
3.1488	4.0584	-0.20988
1.2609	2.7766	-0.20926
-1.9784	0.74599	-0.20865
-3.0408	0.242	-0.20803
-2.082	1.235	-0.20741
-0.46589	2.7161	-0.2068
0.63397	3.4685	-0.20618
1.3792	3.5896	-0.20556
2.2244	3.6331	-0.20495
1.3768	2.5513	-0.20433
-1.8248	0.0064796	-0.20371
-4.3577	-1.9162	-0.2031
-4.701	-2.1033	-0.20248
-3.4972	-0.89126	-0.20186
-1.7195	0.87549	-0.20124
