# Supplementary material for: Applying time-frequency analysis to assess cerebral autoregulation during hypercapnia
Source: PLoS One. 2017 Jul 27;12(7):e0181851. doi: 10.1371/journal.pone.0181851 (PMC5531479; doi:10.1371/journal.pone.0181851)
Supplement: S1 Dataset — Database of physiological signals registered in 50 volunteers during normocapnia and hypercapnia. (ZIP) [file pone.0181851.s001.zip › h52.csv]

ABP_smoothed_fluctuations[mmHg]	CBFV_smoothed_fluctuations[cm/s]	EtCO2[mmHg]
5.0658	4.5739	-0.84175
6.0971	5.0282	-0.8334
6.897	5.2117	-0.82505
7.8172	5.9916	-0.8167
6.1895	4.119	-0.80835
2.3952	-0.70738	-0.8
-0.11594	-4.7308	-0.79165
0.84867	-3.9856	-0.78331
1.9992	-0.31356	-0.77493
1.5464	0.29393	-0.76668
-0.57033	-2.7173	-0.75803
-1.9748	-4.081	-0.75039
-1.4192	-2.8559	-0.74114
-1.8289	-4.4534	-0.73078
-1.0376	-3.0298	-0.74051
0.4946	-0.016292	-0.62272
1.5202	1.7396	-0.17694
1.4562	0.91236	0.32463
0.0099301	-2.3549	0.32582
-2.6175	-3.4202	0.30525
-5.4219	-6.6848	0.3294
-5.2182	-7.3748	0.33255
-1.614	-1.5239	0.34208
0.5428	0.9721	0.35029
0.65923	2.3055	0.35883
0.47027	1.6832	0.36592
-0.39618	-1.1654	0.37918
-1.2274	-3.4673	0.37618
-0.89443	-3.4681	0.387
-0.69736	-3.643	0.46833
-0.82507	-4.4725	0.1406
-1.3845	-6.3778	-0.69935
-2.9873	-9.5267	-1.5157
-6.1753	-12.29	-1.6174
-8.3616	-13.679	-1.538
-6.0897	-10.016	-1.555
-0.92396	-2.8954	-1.5402
1.4817	-0.28077	-1.5328
1.5823	-0.91606	-1.5246
2.4322	-1.1985	-1.5161
2.6597	-1.345	-1.5078
2.7292	-1.1971	-1.4994
3.9581	-0.46955	-1.4911
4.812	-0.73269	-1.4827
4.7729	-2.1024	-1.4744
2.7686	-4.5595	-1.466
-2.0009	-8.1372	-1.4577
-6.4092	-11.682	-1.4493
-7.438	-11.565	-1.441
-5.5922	-8.3981	-1.4326
-4.0669	-7.1805	-1.4243
-2.1523	-4.0077	-1.4159
-0.94668	-2.7605	-1.4076
-0.39809	-3.4829	-1.3992
1.0144	-2.765	-1.3909
3.4871	-0.87183	-1.3825
3.5994	-0.9528	-1.3742
1.9623	-3.0562	-1.3658
-0.69658	-6.4929	-1.3575
-6.3105	-11.932	-1.3491
-8.6076	-15.148	-1.3408
-6.5102	-11.936	-1.3324
-4.0111	-5.8121	-1.3241
-2.6271	-4.6256	-1.3157
-0.68089	-1.8315	-1.3074
0.80984	-0.14313	-1.299
1.9427	0.46977	-1.2907
3.3807	2.0074	-1.2823
4.3299	2.4928	-1.274
4.4615	2.3736	-1.2656
3.2927	0.63695	-1.2573
1.094	-3.1402	-1.2489
0.42861	-3.343	-1.2406
0.011483	-3.0706	-1.2322
-1.7469	-5.0422	-1.2239
-3.4364	-6.0904	-1.2155
-1.5755	-3.2404	-1.2072
1.5616	2.1987	-1.1988
3.1162	5.1972	-1.1906
3.2651	4.4338	-1.1821
3.305	4.642	-1.1733
2.6721	2.768	-1.168
2.2358	1.94	-1.1513
2.3962	3.4589	-1.1475
2.0033	2.7218	-1.067
0.5807	0.29249	-0.14278
-2.5982	-4.2574	0.9489
-7.3759	-11.208	0.94132
-10.261	-14.601	0.85913
-9.6014	-11.809	0.9119
-7.1577	-6.1982	0.90846
-5.1617	-2.2247	0.91736
-1.2569	3.2047	0.92683
-0.45392	3.5783	0.93456
-1.2835	1.4544	0.94315
-0.10192	2.7498	0.95145
-0.52328	3.3575	0.9598
-1.9831	1.7882	0.96811
-4.4725	-1.919	0.9765
-9.1783	-7.0373	0.98507
-12.215	-11.196	0.99235
-9.8326	-7.6682	1.0029
-4.8174	1.1372	1.0099
-5.6783	-0.32781	1.0097
-5.2318	1.025	1.0724
-3.9131	3.816	0.9047
-4.0174	2.9431	0.45319
-4.2091	1.0835	0.11344
-6.8969	-2.424	0.033014
-9.9756	-5.4614	0.074496
-9.8572	-5.2828	0.076732
-7.2233	-2.631	0.084267
-4.9078	0.23971	0.09379
-3.6728	1.9944	0.1016
-2.9615	2.533	0.11011
-2.5457	1.9643	0.11844
-2.7834	-0.075585	0.12678
-4.2883	-1.9459	0.13514
-8.0481	-5.8437	0.14348
-12.068	-11.655	0.15183
-9.6539	-8.5905	0.16018
-4.0454	-0.12872	0.16853
0.058357	6.9262	0.17688
2.824	9.7021	0.18523
5.055	9.3154	0.19358
6.9553	10.492	0.20193
8.0035	9.5262	0.21028
7.3351	7.3576	0.21863
4.7277	4.9366	0.22698
1.8701	0.34227	0.23533
2.7582	1.6912	0.24368
5.5308	6.5114	0.25203
6.4554	8.1213	0.26038
5.0503	5.8312	0.26873
3.5378	3.7402	0.27707
2.5622	1.7209	0.28543
2.1057	0.87708	0.29377
2.2528	2.0647	0.30212
2.9921	3.4005	0.31049
2.8882	3.0428	0.31875
2.4488	2.5651	0.32731
1.0533	1.7005	0.33553
-3.8825	-3.7724	0.34291
-5.4876	-6.8373	0.35608
-3.6073	-2.7633	0.35047
-2.4575	2.2521	0.38577
-2.6248	1.218	0.37852
-1.3991	2.103	0.24672
-0.84128	2.964	1.6309
0.45362	5.3664	2.5241
2.2489	7.4171	2.3738
3.1837	7.2262	2.422
3.4442	7.881	2.4302
-0.79682	3.05	2.4339
-2.8622	-0.7365	2.4447
0.88142	3.7603	2.4524
6.1873	10.837	2.4605
9.205	11.969	2.4693
10.95	13.206	2.4797
11.145	12.832	2.4175
11.291	11.149	1.9534
8.6632	7.1355	1.4534
1.39	0.62537	1.5027
-0.92504	-0.83533	1.5276
1.4727	2.8591	1.5281
4.4383	7.3101	1.5236
6.3302	9.9708	1.5746
7.2116	10.756	1.5339
6.4745	9.4153	0.95967
6.1189	7.9051	0.6093
2.6402	4.2682	0.57259
-3.0526	-0.63895	0.58657
-3.5956	-1.2847	0.59467
-0.99931	2.1785	0.60248
2.2737	7.3091	0.61114
4.3689	10.873	0.61938
5.1792	12.083	0.62776
6.3463	13.086	0.63611
7.9141	14.243	0.64442
7.6158	13.551	0.65288
3.4324	8.2111	0.66106
-2.0866	0.4217	0.6693
-0.52002	1.6194	0.67923
2.3539	6.4892	0.68124
4.7479	10.387	0.70869
7.0911	12.899	0.67297
7.9443	13.228	0.71486
10.473	12.27	1.3538
11.758	11.644	1.722
8.6669	8.5685	1.7322
2.8736	2.16	1.7447
0.60561	-1.6192	1.7538
2.3469	1.353	1.7594
3.0375	4.2761	1.775
3.0532	4.7777	1.7654
4.6671	5.8753	1.8033
4.4785	6.0816	1.8315
5.0638	7.4131	1.1516
5.8513	7.0618	0.76842
3.1681	3.5796	0.83408
-3.2011	-3.017	0.82741
-6.9484	-10.63	0.83512
-5.2076	-7.547	0.84562
-2.4352	-1.3661	0.85291
-0.65983	1.8737	0.86161
1.0757	4.8362	0.86988
0.61894	5.7854	0.87823
-3.0584	0.72144	0.88659
-3.483	-1.2108	0.89493
0.63873	3.8535	0.90328
3.8918	9.0262	0.91163
4.2398	9.6672	0.91998
3.4799	8.1718	0.92833
0.39299	3.7461	0.93668
-2.1614	-0.73352	0.94503
1.9946	1.5903	0.95338
4.2797	4.2465	0.96173
4.4637	4.6278	0.97008
4.1429	3.0616	0.97843
-0.019369	-1.1377	0.98678
-3.8911	-6.3687	0.99513
-3.2105	-5.7815	1.0035
0.11636	0.25183	1.0118
0.00039094	1.085	1.0202
0.13228	1.6376	1.0285
-1.3633	-0.17514	1.0369
-6.5493	-6.8174	1.0452
-10.804	-12.092	1.0536
-10.564	-12.055	1.0619
-8.1147	-7.6585	1.0703
-6.6763	-3.1955	1.0786
-5.3022	-0.93881	1.087
-3.2686	3.1428	1.0951
-5.0374	1.9705	1.1043
-9.284	-3.9492	1.1108
-9.0588	-4.0681	1.1207
-3.3982	4.5337	1.1368
0.23313	11.551	1.0549
2.1347	14.316	0.86898
2.201	12.982	0.63298
-1.3172	7.1899	0.40134
-3.6166	0.62995	0.22842
-2.4613	-0.077692	0.16654
0.48846	4.3498	0.18806
1.3963	5.3608	0.19683
-0.98957	3.9673	0.20311
-4.8833	-0.94365	0.21244
-5.5424	-4.3932	0.22053
-0.98613	0.9451	0.2289
0.75653	4.5475	0.23727
2.1208	6.5099	0.24561
1.9669	6.1404	0.25396
-1.1391	2.282	0.26231
-0.82322	0.067805	0.27066
3.4145	3.8831	0.279
6.014	6.8626	0.28737
5.3997	6.0665	0.2957
5.5044	6.6787	0.30399
2.434	0.35707	0.31269
0.37756	-4.7303	0.32017
1.6073	-2.3403	0.32931
0.67144	-1.7702	0.34032
2.4763	-0.27137	0.33208
2.9379	-1.2563	0.39871
2.2105	-1.6366	0.26739
4.9195	3.2832	-0.2386
7.5926	5.4659	-0.56827
5.2239	3.8868	-0.6327
0.57494	-1.2821	-0.59912
-1.0765	-5.4419	-0.59609
0.39765	-0.71717	-0.58779
3.7233	5.0926	-0.57881
5.056	7.3509	-0.5708
6.3194	8.9843	-0.56233
8.8754	12.046	-0.55401
7.5381	11.755	-0.54566
2.9503	3.2494	-0.5373
-0.38779	-4.2003	-0.52896
-0.93669	-4.6781	-0.52061
-1.2123	-3.9768	-0.51226
-0.51607	-2.4824	-0.50391
-1.5089	-4.2848	-0.49556
-2.3742	-5.7415	-0.48721
-0.53586	-2.1662	-0.47886
-0.67112	-0.92933	-0.47051
-5.4167	-7.2005	-0.46216
-8.9341	-12.125	-0.45381
-6.0053	-7.7914	-0.44546
-0.51466	-0.18397	-0.43711
2.224	4.8306	-0.42876
2.6979	6.2332	-0.42041
-0.39588	1.0057	-0.41206
-3.1797	-6.1592	-0.40371
0.73307	-5.05	-0.39536
3.6587	-0.71708	-0.38701
5.1474	1.9822	-0.37867
6.0254	2.0133	-0.37032
4.2019	-1.7641	-0.36197
-2.0221	-10.759	-0.35362
-2.8752	-13.17	-0.34527
0.37178	-8.181	-0.33692
2.7097	-2.8694	-0.32857
3.7806	-1.3276	-0.32022
0.70715	-3.8676	-0.31187
-2.8477	-9.727	-0.30352
-2.605	-10.861	-0.29517
-0.80686	-6.7214	-0.28682
-1.9166	-6.9372	-0.27847
0.45796	-3.5347	-0.27012
2.2243	-0.78561	-0.26178
4.1511	1.8653	-0.25341
7.2341	5.2852	-0.2451
8.548	6.4051	-0.23675
6.1038	3.337	-0.22812
0.85729	-4.8737	-0.22087
-0.67164	-9.7962	-0.2101
3.7569	-5.9529	-0.20349
5.4619	-2.805	-0.20654
5.7274	-0.73329	-0.13682
2.3555	-5.0351	-0.29854
-2.3195	-12.843	-0.77213
0.53126	-10.448	-1.1083
3.898	-5.8585	-1.2597
5.2625	-2.1743	-1.2801
4.8124	-0.25091	-1.2255
1.4925	-3.6503	-1.1521
0.21403	-5.778	-1.1142
3.0703	-1.7997	-1.1123
6.2195	4.5691	-1.1035
7.041	7.0607	-1.0945
4.0082	4.0675	-1.0866
-0.99344	-1.9639	-1.0781
-3.5927	-6.2843	-1.0697
-2.0965	-4.4799	-1.0614
-0.62698	-0.46705	-1.053
-0.83763	1.3037	-1.0447
-0.71489	0.4943	-1.0363
-3.9467	-3.1218	-1.028
-7.5892	-6.8634	-1.0196
-7.8923	-6.6615	-1.0113
-5.025	-0.98827	-1.0029
-1.2614	5.7479	-0.99459
-0.17217	7.6252	-0.98624
0.46373	7.7661	-0.97789
0.11078	6.5033	-0.96954
-4.4565	-0.31633	-0.96119
-8.1206	-7.5314	-0.95284
-7.216	-7.2568	-0.9445
-4.9597	-2.2725	-0.93614
-3.9365	0.75014	-0.9278
-2.4744	1.4676	-0.91945
-1.5071	2.5648	-0.91107
-0.63548	2.3687	-0.90285
-2.546	-1.185	-0.89414
-7.2159	-8.2183	-0.88638
-9.2541	-13.806	-0.87821
-5.5996	-8.8764	-0.86458
-3.2404	-4.0104	-0.8792
-3.2329	-3.3866	-0.80751
-5.0946	-6.6312	-0.8886
-10.408	-14.489	-1.4907
-11.063	-16.587	-1.8016
-7.6327	-12.272	-1.8265
