# Supplementary material for: Applying time-frequency analysis to assess cerebral autoregulation during hypercapnia
Source: PLoS One. 2017 Jul 27;12(7):e0181851. doi: 10.1371/journal.pone.0181851 (PMC5531479; doi:10.1371/journal.pone.0181851)
Supplement: S1 Dataset — Database of physiological signals registered in 50 volunteers during normocapnia and hypercapnia. (ZIP) [file pone.0181851.s001.zip › h53.csv]

ABP_smoothed_fluctuations[mmHg]	CBFV_smoothed_fluctuations[cm/s]	EtCO2[mmHg]
-8.9462	-1.576	1.146
-6.4275	1.8913	1.1422
-3.5045	6.2994	1.1434
2.7059	13.322	1.1225
3.8312	12.741	1.1579
-5.9055	-0.32781	1.1881
-7.6742	-1.8498	0.76803
-0.81564	7.6914	0.02721
3.9474	12.853	-0.57132
4.3326	11.373	-0.87104
3.427	9.1414	-0.9342
2.2573	7.5565	-0.89978
0.84146	6.0511	-0.89642
-1.4604	3.4018	-0.91081
-4.4275	-0.39815	-0.91489
-5.9036	-2.7009	-0.91707
-5.6149	-2.6476	-0.92214
-4.6325	-1.0524	-0.92741
-2.153	1.8259	-0.92868
0.66252	4.3033	-0.93437
0.97217	3.9137	-0.95341
0.27286	2.4229	-0.93176
0.31231	1.7801	-0.80443
0.41775	1.4637	-0.52535
-0.20617	0.72681	-0.15011
-1.9558	-0.96285	0.077736
-4.7102	-3.6322	0.066749
-7.5331	-6.4667	0.018685
-9.3367	-8.1859	0.023671
-9.1299	-7.3658	0.024212
-7.1536	-4.5478	0.017407
-4.0625	-0.86809	0.013961
-0.44213	2.8935	0.0041296
1.899	5.0229	0.0085589
1.776	4.5516	0.094602
1.1276	3.5987	0.39827
1.003	3.1971	0.83891
0.67732	2.3743	1.0558
-0.42016	0.66328	1.0084
-2.5288	-1.7544	0.96078
-5.0246	-4.2021	0.97256
-6.7986	-5.7328	0.97378
-7.1523	-5.6171	0.96505
-5.7762	-3.7919	0.96121
-2.9118	-1.1738	0.95745
0.32798	2.0669	0.95283
3.0407	5.421	0.94855
5.3088	7.1843	0.94429
6.3173	7.0347	0.93996
5.5379	5.7001	0.93565
4.9414	4.6564	0.93134
5.6637	4.6064	0.92704
6.1842	4.4039	0.92272
5.2267	3.1331	0.91842
2.6464	0.78773	0.91411
-1.2247	-2.3671	0.9098
-5.4199	-5.7546	0.90549
-8.6739	-8.2394	0.90118
-9.4801	-8.045	0.89687
-7.5444	-4.8682	0.89256
-3.84	-0.049024	0.88825
-0.5435	3.3479	0.88394
1.4235	4.6416	0.87963
2.6793	5.7049	0.87533
3.6993	6.4575	0.87101
4.5164	6.1383	0.86669
3.7121	4.7616	0.8624
0.5444	2.6038	0.85815
-2.8899	0.11066	0.85369
-5.1784	-2.087	0.84932
-6.4236	-3.118	0.8458
-5.0583	-1.9917	0.84006
-0.36141	1.6867	0.83487
4.8518	6.8238	0.84151
8.4809	10.746	0.81619
9.7205	11.683	0.83402
9.2289	10.855	1.2071
8.3618	9.6644	1.7374
8.5643	9.1922	1.916
9.0004	8.8264	1.8235
8.035	7.3814	1.7748
5.7996	5.0845	1.7949
3.0347	2.621	1.8
-0.33084	-0.13884	1.7891
-4.2911	-3.3217	1.7839
-7.4001	-5.8926	1.7804
-8.4737	-6.6078	1.7754
-7.4376	-4.549	1.7758
-4.3648	-0.51915	1.7624
0.28383	4.1776	1.7519
5.2297	8.8121	1.8176
8.217	10.926	1.708
8.2101	9.3265	1.2459
8.2472	8.1439	0.85002
9.5345	8.9216	0.74077
9.9142	8.5522	0.7399
8.4832	5.9648	0.73474
6.1443	2.9447	0.72815
3.1533	0.17947	0.72415
-0.99765	-3.0133	0.72037
-5.2013	-6.2309	0.71592
-7.1899	-8.0912	0.71151
-6.9058	-7.5649	0.7073
-4.9504	-4.7497	0.70304
-1.5211	-1.5989	0.6983
0.86783	0.32854	0.69426
0.47566	0.6381	0.56423
0.67664	0.88591	-0.10911
2.4308	1.4972	-1.0911
3.4055	1.4255	-1.4848
2.652	0.23385	-1.3498
0.23818	-2.0915	-1.2935
-3.6759	-5.681	-1.3395
-8.1208	-9.8426	-1.3458
-10.083	-11.574	-1.3421
-9.1462	-10.129	-1.3488
-7.0535	-6.8015	-1.3534
-3.5104	-1.4599	-1.3572
0.14057	3.734	-1.3617
1.8455	5.7158	-1.366
2.5994	5.202	-1.3703
3.2565	3.6678	-1.3746
3.9319	2.4298	-1.3789
4.2445	1.3018	-1.3832
3.6736	-0.42447	-1.3875
2.02	-2.7776	-1.3918
-0.88799	-5.7287	-1.3962
-5.3622	-9.618	-1.4005
-8.3214	-11.761	-1.4048
-4.0756	-7.2413	-1.4091
-10.04	-13.151	-1.4134
-8.5372	-11.415	-1.4177
10.925	9.1617	-1.422
1.2256	1.3302	-1.4263
-1.0829	-0.5464	-1.4306
0.96276	0.42259	-1.4349
2.1889	-0.34619	-1.4392
2.5224	-1.927	-1.4436
1.7098	-3.7437	-1.4479
-0.81196	-5.8021	-1.4522
-4.3763	-8.0891	-1.4565
-7.5771	-10.403	-1.4607
-9.29	-11.452	-1.4651
-8.9055	-9.9771	-1.4696
-6.8451	-6.0622	-1.4732
-4.2497	-2.1072	-1.4784
-1.9053	0.37221	-1.4846
1.178	5.5273	-1.4788
3.4033	9.8764	-1.4952
2.6882	7.825	-1.4904
1.3863	5.0283	-1.1232
0.81191	3.8555	-0.56641
0.52816	2.0158	-0.41031
-0.098318	-0.72351	-0.51508
-1.4197	-3.6364	-0.53939
-2.5702	-5.8283	-0.51705
-3.2217	-6.9764	-0.52159
-4.6832	-8.0013	-0.53124
-6.9993	-9.3414	-0.53415
-8.659	-10.461	-0.53827
-7.7722	-9.2304	-0.54234
-4.0987	-4.8896	-0.54722
0.66967	0.83597	-0.55315
4.5572	4.7706	-0.54769
7.1371	6.9332	-0.57056
8.6696	8.3715	-0.59627
8.9411	8.1618	-0.42502
8.5184	6.7251	-0.087088
8.3038	5.313	0.22859
7.7045	3.5924	0.4175
5.7814	0.85766	0.44259
2.5461	-2.5979	0.4063
-1.4453	-6.166	0.40073
-4.8925	-9.0816	0.40329
-6.4516	-10.198	0.39719
-5.3471	-8.4987	0.39088
-3.0881	-5.3595	0.39206
-0.88745	-2.1357	0.38451
0.93967	0.44977	0.3576
1.482	1.0442	0.42204
0.81439	-0.12816	0.42308
0.25605	-0.99002	-0.052413
-0.034868	-1.4715	-0.63191
-0.38135	-2.2301	-0.75091
-0.65653	-2.7412	-0.63966
-0.78494	-2.5711	-0.62326
-1.2425	-2.5879	-0.65811
-2.4184	-3.492	-0.66475
-4.1966	-4.8906	-0.66178
-6.2178	-6.2363	-0.66679
-7.8266	-6.9778	-0.67269
-7.825	-6.2057	-0.67606
-5.5818	-3.5204	-0.67937
-2.9638	-0.55568	-0.68887
0.53338	3.1736	-0.68445
5.2617	8.0001	-0.67987
7.4552	10.548	-0.76505
7.4975	10.707	-0.6857
7.6466	10.036	-0.19861
7.7595	8.7538	0.24268
7.2075	6.8097	0.31588
5.4341	4.2057	0.26917
2.4749	1.2435	0.26905
-0.83991	-1.3965	0.27526
-3.7735	-3.5367	0.26849
-5.6762	-5.3228	0.26273
-5.4414	-5.3903	0.25925
-2.8712	-2.7456	0.25485
0.23362	1.4014	0.25044
3.3497	5.0573	0.24619
6.029	6.7801	0.24188
7.0616	6.5581	0.23756
7.2587	5.3805	0.23325
7.8444	4.2777	0.22895
8.4352	3.2335	0.22463
8.3705	2.0627	0.2203
7.0349	0.62202	0.21605
4.3224	-1.2323	0.21178
0.79712	-3.6379	0.20719
-2.7481	-6.5423	0.20302
-5.3334	-9.297	0.19971
-5.7728	-9.0419	0.19273
-3.4255	-5.0303	0.189
1.0108	-0.23606	0.19866
4.0346	2.4815	0.15932
4.2028	2.5289	0.17694
4.1247	2.2011	0.57936
4.2869	2.061	1.1133
3.7569	1.4959	1.2597
2.132	0.084886	1.1604
-0.66955	-2.3396	1.1347
-4.308	-5.2499	1.1551
-7.9306	-7.7296	1.1502
-9.8951	-8.4837	1.1409
-9.5701	-7.2914	1.1388
-6.9237	-4.0131	1.1365
-1.5278	3.1944	1.1225
0.65489	6.2097	1.1412
-2.638	1.1503	1.1529
-2.0144	0.44722	0.95321
2.6084	4.8503	0.59555
5.5141	7.7016	0.2865
5.6175	7.7446	0.11276
4.3216	6.6012	0.077164
2.2521	4.8303	0.097403
-0.41014	2.5244	0.095193
-3.948	-0.47202	0.085424
-7.4009	-3.1005	0.082165
-8.4508	-3.1026	0.078408
-6.852	-0.74942	0.07373
-3.3519	3.0891	0.069498
1.0427	7.8042	0.065212
4.8235	11.109	0.060878
6.6724	11.789	0.056576
6.1735	10.49	0.052268
5.6264	9.2084	0.047958
6.6187	9.1357	0.043653
7.2116	8.6959	0.039333
5.9396	6.7268	0.035012
2.9072	3.3626	0.030759
-1.1212	-0.75387	0.026449
-4.9012	-4.5835	0.021906
-7.5502	-7.0949	0.018009
-8.2746	-7.2354	0.013981
-6.214	-4.1965	0.0066828
-1.4986	0.26243	0.0090968
3.4948	3.5108	0.0059208
4.6132	3.9782	-0.084782
4.3822	2.9102	-0.39872
5.2835	1.8478	-0.87863
4.5497	0.72742	-1.0858
3.4571	-0.7226	-1.0251
4.9857	-2.7735	-1.0105
3.1897	-5.6039	-1.0332
-4.0772	-9.0872	-1.0351
-8.9933	-12.408	-1.0373
-9.0374	-12.946	-1.0428
-5.6911	-9.6958	-1.0469
-1.4547	-5.0631	-1.0511
3.3875	-0.42344	-1.0555
7.382	2.9848	-1.0598
8.4458	3.8432	-1.0641
7.0357	1.422	-1.0684
5.06	-2.1888	-1.0727
4.3632	-4.2732	-1.077
5.0465	-4.7484	-1.0813
5.8266	-4.7016	-1.0856
4.6121	-5.8068	-1.0899
1.7257	-8.2791	-1.0942
-1.6584	-11.54	-1.0986
-5.2855	-14.745	-1.1029
-8.3043	-16.925	-1.1072
-9.2351	-17.153	-1.1115
-8.6072	-15.369	-1.1158
-6.7451	-12.303	-1.1201
-3.2284	-9.0089	-1.1244
-0.486	-5.2629	-1.1287
0.44581	-2.0451	-1.133
0.64512	-1.217	-1.1373
0.55921	-1.6994	-1.1416
0.31824	-2.3385	-1.146
-0.13604	-3.0203	-1.1503
-0.86002	-3.838	-1.1546
-1.8907	-4.9524	-1.1589
-3.2158	-6.3419	-1.1632
-4.7676	-7.8099	-1.1675
-6.3327	-8.7534	-1.1718
-7.9361	-9.2594	-1.176
-10.216	-11.255	-1.1807
-11.883	-12.934	-1.1848
-10.446	-10.101	-1.1879
-7.1368	-5.8466	-1.1966
-3.1161	-1.3809	-1.1948
0.86273	3.8769	-1.1882
2.8261	6.5785	-1.2641
3.1256	6.4879	-1.1758
3.305	5.4996	-0.7054
3.8323	4.8821	-0.31152
4.2983	4.4068	-0.22285
3.5027	2.2555	-0.22955
1.5237	-0.75698	-0.23241
-0.81534	-2.4442	-0.23609
-4.3362	-5.0549	-0.24078
-8.8214	-9.6889	-0.24498
-9.9046	-10.216	-0.24977
-7.345	-6.4373	-0.25342
-4.3008	-2.672	-0.2563
-2.3857	0.10091	-0.26863
0.55281	1.9044	-0.26062
6.1732	2.7949	-0.24506
9.6456	2.3478	-0.39127
8.9227	0.8052	-0.72393
5.5108	-0.93856	-1.1156
3.8224	-1.5921	-1.3337
5.015	-1.0911	-1.3201
5.1385	-1.1448	-1.2824
4.9421	-2.6318	-1.2967
8.6165	-5.4981	-1.3092
9.8341	-8.9281	-1.3099
0.25539	-11.771	-1.313
-9.5876	-13.251	-1.3189
-11.43	-13.234	-1.3232
-9.3918	-11.596	-1.3237
-3.3355	-2.3882	-1.3371
2.404	6.9885	-1.3272
0.92452	1.1554	-1.2966
2.2454	-0.75268	-1.5055
7.1357	4.4967	-1.4645
8.9099	6.2789	-0.38619
8.9102	5.131	0.65439
9.2699	4.2575	0.70221
6.9899	2.4973	0.59697
2.5089	-0.72359	0.63251
-1.4173	-4.4568	0.63086
-3.7586	-5.5932	0.61898
-3.8635	-3.649	0.61737
-1.9454	-0.51726	0.61298
-0.13031	2.2002	0.60825
1.4607	4.0001	0.60415
3.1134	4.963	0.59982
3.4549	5.1313	0.59548
2.6329	4.4013	0.59118
1.7333	2.9138	0.58688
1.5626	1.7537	0.58255
2.0748	1.3964	0.57824
2.4342	1.411	0.57404
2.2172	0.74088	0.56964
0.86774	-1.6407	0.56495
-3.5222	-5.5205	0.56144
-9.8549	-9.2831	0.5577
-11.55	-9.6305	0.54859
-8.6563	-6.5703	0.55218
-4.8963	-2.3814	0.55588
-2.2158	0.5848	0.48436
-0.42925	2.3962	0.59412
0.88501	3.8496	1.0474
0.59748	4.4239	1.4049
1.1216	4.2334	1.5189
5.6322	3.7854	1.5266
6.1461	2.3226	1.5116
-1.2251	-0.56875	1.5088
-8.2246	-3.7416	1.5052
-10.656	-3.8273	1.5011
-8.0425	0.43403	1.496
-2.0636	6.6149	1.4899
4.3555	12.44	1.4995
8.8129	15.43	1.4475
13.304	15.354	1.5205
19.099	14.774	1.6332
17.657	16.809	0.56894
12.746	17.63	-0.64312
11.098	12.751	-0.64962
8.4002	5.4008	-0.47676
4.3964	-0.55228	-0.53895
2.4292	-2.3941	-0.56813
1.7515	-2.0649	-0.55359
0.73245	-2.3966	-0.55613
-0.60001	-4.119	-0.56499
-2.0451	-6.482	-0.56872
-3.6356	-7.4855	-0.57228
-6.2082	-9.0122	-0.5769
-10.114	-12.608	-0.58122
-12.345	-11.86	-0.58548
-5.061	-6.7921	-0.58981
8.3135	-1.1078	-0.59411
8.9662	3.4547	-0.59842
6.1992	4.5705	-0.60273
6.3996	3.3812	-0.60704
7.92	2.7829	-0.61134
9.4074	1.9773	-0.61567
10.147	0.26334	-0.62
10.296	-1.4759	-0.62421
9.2881	-3.2181	-0.6285
5.9962	-5.7909	-0.63322
1.9321	-8.2281	-0.63709
-0.35878	-8.7712	-0.64033
-0.0030842	-6.6434	-0.64937
2.1493	-3.644	-0.64769
4.4648	-2.2472	-0.63956
6.3063	-1.5094	-0.71373
7.6336	-1.2544	-0.62181
8.5201	-1.8036	-0.14794
8.6122	-2.3728	0.22568
7.9658	-2.8684	0.32026
7.0464	-3.8923	0.32423
6.1123	-5.3018	0.31508
4.9916	-6.7004	0.31025
2.4949	-7.9573	0.30704
-1.4305	-9.7041	0.30252
-5.0359	-12.673	0.2981
-5.8577	-12.628	0.29386
-3.1892	-8.2899	0.28954
0.9296	-4.1116	0.28523
4.3669	-0.33862	0.28092
6.1477	2.2226	0.27661
6.4848	2.1706	0.27231
6.2937	1.1275	0.26798
5.8391	0.11385	0.26367
4.5089	-1.2677	0.25944
2.2364	-3.2859	0.25507
-0.5592	-5.8577	0.25046
-2.91	-7.927	0.24694
-3.8797	-8.1303	0.24259
-2.9769	-5.5601	0.2342
-0.86434	-2.3985	0.24059
1.5902	-0.20204	0.23466
3.7959	1.6865	0.17098
5.0858	2.9201	0.30966
5.3917	3.2173	0.72863
5.5955	3.0465	1.0628
5.873	2.7523	1.1958
5.7821	2.4672	1.2176
4.5295	1.7494	1.1997
1.5444	-0.020028	1.1918
-1.9822	-3.0508	1.191
-4.2376	-5.8649	1.1864
-3.508	-4.4983	1.1816
-1.1718	-0.28986	1.1775
0.89445	3.425	1.1732
3.3237	5.9178	1.1689
5.1501	6.7946	1.1646
5.3617	6.2922	1.1603
5.4126	6.1154	1.156
5.8642	6.6098	1.1516
6.0095	6.5808	1.1473
5.4925	5.7873	1.143
4.2194	4.5487	1.1387
2.0986	2.5378	1.1344
-0.93321	-0.51904	1.1302
-4.8068	-3.7248	1.1256
-7.9933	-5.4842	1.1213
-7.4754	-3.8143	1.1186
-3.8856	1.6352	1.1102
0.97314	8.5436	1.1067
5.8293	12.484	1.1251
9.0754	12.898	1.0564
9.2791	11.581	1.047
5.8345	11.171	1.5203
1.6815	10.899	2.0888
0.22142	9.0556	2.1792
0.016056	6.8279	2.0638
-0.93255	4.8928	2.0552
-3.12	1.1727	2.0759
-5.9403	-3.3172	2.067
-7.7176	-3.791	2.0593
-7.1567	0.047827	2.058
-4.6628	5.5824	2.0534
-2.5182	9.4436	2.0415
-0.195	11.352	2.0571
1.9793	12.025	2.0569
1.6369	12.012	1.8926
1.1622	12.469	1.5746
3.4151	13.897	1.2133
4.7803	13.465	0.99395
2.857	9.9537	0.99044
0.46492	6.7418	1.0247
-1.2762	5.0656	1.0128
-3.6601	3.2755	1.0023
-6.8331	0.25912	1.0012
-9.5898	-2.9657	0.99714
-9.2872	-1.3598	0.9907
-6.6279	3.8633	0.99
-3.7075	8.5246	0.98617
-1.0435	10.991	0.95792
1.4393	10.866	1.0195
2.8311	9.5267	1.0183
1.3904	9.7197	0.51747
-0.14772	10.989	-0.036703
0.84483	11.565	-0.11271
1.2034	9.9001	-0.027268
-1.3311	5.9504	-0.037272
-5.8853	1.9138	-0.061356
-11.315	-2.0409	-0.060698
-16.287	-7.0854	-0.06222
-18.113	-9.1583	-0.068918
-15.294	-5.7319	-0.073063
-9.585	-0.36505	-0.072336
-4.7615	4.1783	-0.090992
-2.1506	6.9727	-0.085025
-0.04889	8.4337	-0.029702
0.84187	8.2512	-0.31658
1.1967	7.6511	-1.0142
2.6888	8.3738	-1.7872
4.0445	8.3308	-2.1832
3.8046	6.4269	-2.135
1.486	4.0327	-2.0949
-1.5504	0.79112	-2.1235
-4.2112	-3.7675	-2.1261
-7.5321	-8.3255	-2.1271
-10.023	-11.176	-2.1331
-9.7399	-11.194	-2.1371
-7.0441	-8.6504	-2.1413
-4.1947	-4.9524	-2.1457
-2.3078	-1.9596	-2.15
-0.76508	-1.1361	-2.1543
-0.11004	-1.7898	-2.1587
-0.82587	-3.0526	-2.163
-2.7242	-4.774	-2.167
-5.477	-7.2546	-2.1715
-8.2766	-10.298	-2.177
-8.5629	-10.404	-2.1778
-5.8227	-6.8477	-2.1841
-2.2982	-2.8038	-2.2036
0.30622	-0.16191	-2.1568
1.7231	0.85359	-2.1661
2.8326	1.2129	-2.4423
3.2558	0.88599	-2.1831
2.4127	-0.38246	-0.70795
0.97155	-2.0779	0.67206
-0.37676	-3.5476	0.90597
-1.6161	-4.2587	0.7425
-3.3713	-4.9017	0.75267
-6.8496	-7.7447	0.77835
-9.1101	-9.6373	0.76311
-6.4892	-5.9596	0.75816
-2.8172	-0.53548	0.75587
0.19355	3.6484	0.75079
2.8532	5.9688	0.74649
3.9623	6.9405	0.74233
3.8681	6.9066	0.73796
3.6802	5.9934	0.73363
2.9645	4.3402	0.72935
1.0401	2.0848	0.72508
-2.4639	-0.63832	0.72066
-6.4035	-3.2482	0.71631
-7.8427	-4.5168	0.7125
-6.0637	-2.8379	0.70742
-1.8986	2.2306	0.70227
