# Supplementary material for: Applying time-frequency analysis to assess cerebral autoregulation during hypercapnia
Source: PLoS One. 2017 Jul 27;12(7):e0181851. doi: 10.1371/journal.pone.0181851 (PMC5531479; doi:10.1371/journal.pone.0181851)
Supplement: S1 Dataset — Database of physiological signals registered in 50 volunteers during normocapnia and hypercapnia. (ZIP) [file pone.0181851.s001.zip › h54.csv]

ABP_smoothed_fluctuations[mmHg]	CBFV_smoothed_fluctuations[cm/s]	EtCO2[mmHg]
-7.4992	1.0274	-0.021751
-4.1073	2.3267	-0.030215
-3.597	-0.44793	-0.038679
-4.8156	-4.381	-0.047143
-6.4257	-7.1911	-0.055606
-7.8208	-8.5153	-0.06407
-9.2132	-10.396	-0.072534
-9.6519	-11.515	-0.080998
-8.1609	-9.2651	-0.089462
-4.6955	-3.3991	-0.097926
-0.44823	2.2298	-0.10639
1.8297	5.6619	-0.11485
1.384	6.3998	-0.12332
-0.48342	4.7216	-0.13178
-2.5333	1.5725	-0.14025
-4.3146	-1.9422	-0.14871
-6.114	-4.7666	-0.15717
-7.1826	-6.4922	-0.16564
-6.7191	-5.9058	-0.1741
-4.7578	-0.84525	-0.18256
-2.016	5.581	-0.19103
-0.26845	8.6356	-0.19949
-1.5847	5.3207	-0.20796
-4.2651	-0.32086	-0.21642
-6.3887	-4.3537	-0.22488
-7.9902	-7.3072	-0.23335
-9.668	-9.799	-0.24181
-11.563	-11.673	-0.25028
-11.17	-11.097	-0.25874
-8.2013	-7.5521	-0.2672
-4.4484	-2.0348	-0.27567
-1.0125	3.9926	-0.28413
0.65137	6.7755	-0.29259
-0.05199	4.5196	-0.30106
-1.8246	0.6748	-0.30952
-3.6562	-2.6665	-0.31799
-5.0392	-5.0876	-0.32645
-6.4525	-6.8744	-0.33491
-8.5784	-8.4973	-0.34338
-9.9614	-9.2578	-0.35184
-9.3372	-8.064	-0.36031
-7.0906	-3.9373	-0.36877
-4.1512	3.4083	-0.37723
-2.0128	9.6901	-0.3857
-2.2999	7.0414	-0.39416
-4.166	0.80304	-0.40263
-6.3089	-3.019	-0.41109
-8.2772	-6.0402	-0.41955
-10.057	-8.8083	-0.42802
-11.256	-10.168	-0.43648
-9.9131	-7.9059	-0.44494
-6.0937	-0.80728	-0.45341
-1.6871	8.4699	-0.46187
1.253	12.709	-0.47034
3.4237	8.2148	-0.47879
4.6994	0.1589	-0.48727
4.1016	-3.1005	-0.49575
3.0449	-5.0135	-0.50409
2.3845	-6.1878	-0.51297
4.4418	-4.0428	-0.52043
9.4048	2.0983	-0.52955
12.371	7.9867	-0.54408
12.684	7.8614	-0.51464
10.239	1.8654	-0.27147
5.2357	-5.0555	0.25185
0.75148	-9.7707	0.49394
-1.5954	-11.409	0.41346
-1.8262	-10.404	0.40547
0.5556	-6.1063	0.40659
4.2183	2.0461	0.39304
6.7796	9.5231	0.38568
6.4118	7.8051	0.37759
4.2899	1.2583	0.36876
1.7508	-4.3801	0.36038
-0.57384	-6.9655	0.35194
-1.0911	-6.24	0.34345
1.4155	-1.8755	0.335
6.0789	5.0614	0.32653
8.8811	8.8902	0.31807
8.3808	7.0108	0.3096
5.4931	1.0473	0.30114
2.6449	-3.1306	0.29268
0.35745	-5.4688	0.28421
-2.0009	-9.3479	0.27575
-2.6129	-10.454	0.26728
-0.5936	-7.4984	0.25882
2.8031	-3.524	0.25036
5.2851	2.8209	0.24189
5.3826	7.0361	0.23343
2.9236	2.9498	0.22496
-0.30222	-2.1055	0.2165
-2.8259	-3.5422	0.20804
-4.2967	-5.3493	0.19957
-3.6418	-6.1038	0.19111
-0.50907	-1.4022	0.18265
3.4772	10.212	0.17418
5.6115	17.172	0.16572
5.3497	14.236	0.15725
4.6267	7.564	0.14879
3.4927	0.96754	0.14033
2.0207	-3.3686	0.13186
1.7507	-4.1465	0.1234
4.2379	0.46909	0.11493
9.5399	11.112	0.10647
15.206	23.675	0.098007
16.744	23.869	0.089543
14.187	13.296	0.081079
11.635	7.9957	0.072615
8.756	4.1896	0.064151
5.1381	-3.3297	0.055687
3.9845	-5.7575	0.047223
5.5682	-1.8975	0.038759
7.8949	3.4128	0.030296
8.8829	5.6333	0.021832
8.1501	5.2401	0.013368
6.1125	3.9574	0.004904
3.3369	0.98273	-0.0035599
0.24742	-4.0286	-0.012024
-2.9712	-9.7382	-0.020488
-5.3994	-11.286	-0.028952
-5.6952	-4.569	-0.037415
-3.4976	0.42579	-0.045879
0.8896	6.3628	-0.054343
5.6664	18.685	-0.062807
6.6095	18.649	-0.071271
4.3066	10.977	-0.079735
1.7174	9.214	-0.088199
-0.60311	4.4501	-0.096662
-2.9001	-4.2666	-0.10513
-5.1066	-7.7863	-0.11359
-4.251	-6.4726	-0.12205
0.020008	-0.64358	-0.13052
4.6644	7.8247	-0.13898
6.074	9.1211	-0.14745
4.5747	4.714	-0.15591
2.1809	0.33498	-0.16437
0.10203	-2.7576	-0.17284
-0.99562	-4.3583	-0.1813
-0.42526	-4.2063	-0.18977
3.0941	-1.0923	-0.19823
7.62	4.3251	-0.20669
10.569	8.4661	-0.21516
11.064	6.963	-0.22362
8.9584	3.561	-0.23208
5.2482	0.99744	-0.24055
1.9902	-2.4828	-0.24901
-0.9201	-6.7073	-0.25748
-3.6651	-9.6949	-0.26594
-4.1001	-8.538	-0.2744
-1.8449	-4.6763	-0.28287
1.9371	0.26906	-0.29133
5.3743	6.0173	-0.2998
6.4022	7.6286	-0.30826
4.8766	3.8734	-0.31672
2.4095	-1.6204	-0.32519
-0.32813	-5.6062	-0.33365
-2.5151	-7.4316	-0.34211
-2.9006	-8.4772	-0.35058
-0.93996	-5.8349	-0.35904
2.7223	-1.5743	-0.3675
6.3019	2.0912	-0.37597
7.6407	8.5725	-0.38446
6.4709	7.9384	-0.39285
3.7882	-0.47235	-0.40131
1.0995	-2.3331	-0.41017
-1.5536	-3.2085	-0.41769
-3.164	-7.1196	-0.42666
-1.2581	-5.3375	-0.43904
3.0953	3.7804	-0.42942
6.6034	11.707	-0.47604
6.7448	10.933	-0.49108
4.1048	5.5887	-0.084277
0.64351	0.20436	0.36113
-2.633	-4.0835	0.51132
-5.8246	-8.8727	0.51211
-5.9055	-9.5016	0.49421
-1.8303	-2.9351	0.48931
3.8068	7.4076	0.48017
6.6756	12.976	0.47155
5.5134	10.667	0.46328
2.0514	3.64	0.45474
-1.083	-2.6559	0.44628
-2.9125	-5.9438	0.43783
-2.051	-5.2025	0.42936
1.6748	1.5312	0.4209
5.6941	11.787	0.41243
5.3086	10.897	0.40397
1.1741	1.7937	0.39551
-3.6272	-6.389	0.38704
-6.3913	-9.6539	0.37858
-4.8768	-7.7654	0.37011
-1.1332	-0.83601	0.36165
0.95796	6.4907	0.35319
-0.64056	5.7059	0.34472
-4.591	-1.3935	0.33626
-7.6155	-8.204	0.32779
-7.1452	-8.0281	0.31933
-3.7538	0.56559	0.31087
0.62422	9.416	0.3024
2.2841	10.681	0.29394
-0.39128	4.8181	0.28547
-4.6982	-0.39546	0.27701
-7.2582	-4.6933	0.26855
-6.2696	-5.6473	0.26008
-2.185	-0.17912	0.25162
2.057	8.3368	0.24316
1.186	8.5519	0.23469
-3.2463	1.1452	0.22623
-6.8954	-6.638	0.21776
-7.7771	-10.009	0.2093
-4.9251	-7.9262	0.20084
-0.53873	-1.7004	0.19237
1.4498	3.121	0.18391
-0.80999	-2.5629	0.17544
-5.4741	-9.7842	0.16698
-9.2739	-11.927	0.15852
-9.6205	-12.465	0.15005
-6.8395	-7.8778	0.14159
-2.0417	0.7319	0.13311
2.1651	7.327	0.12467
2.9565	6.7826	0.11639
1.8901	1.9933	0.10817
0.34375	-2.7733	0.099886
-0.34352	-4.5958	0.091391
1.6565	-2.6742	0.082551
5.8516	3.6814	0.073436
11.128	13.556	0.066233
15.026	20.804	0.057671
13.977	15.949	0.069878
9.7977	6.2136	0.32596
5.272	-0.024379	0.83993
1.1588	-4.2034	1.0939
-2.5266	-8.3299	1.0221
-5.7907	-12.786	0.99429
-6.145	-12.46	1.0019
-2.3985	-5.692	0.9888
3.2068	2.2023	0.98033
5.5311	2.9843	0.97261
4.2522	-0.37933	0.96378
1.483	-3.052	0.95537
-1.4522	-7.4808	0.94694
-1.8921	-9.7824	0.93845
1.6439	-4.7167	0.92999
6.7165	5.0789	0.92153
7.502	6.536	0.91306
5.0141	2.8416	0.9046
1.3907	-0.99538	0.89614
-2.099	-4.2116	0.88767
-2.2081	-4.9991	0.87921
1.3112	1.1337	0.87075
4.7278	10.527	0.86228
3.3454	8.8689	0.85382
-0.89093	2.4214	0.84535
-4.9815	-3.5927	0.83689
-7.0052	-8.0788	0.82843
-6.0019	-5.9376	0.81996
-2.0795	2.3466	0.8115
1.4463	8.7235	0.80303
1.127	7.681	0.79457
-1.8122	5.5518	0.78611
-4.9186	-1.235	0.77764
-6.4541	-8.0712	0.76918
-5.4741	-5.3651	0.76071
-1.1555	0.011747	0.75227
4.3027	9.934	0.74372
7.043	15.472	0.73546
5.4824	9.3162	0.72692
1.9129	0.96733	0.71727
-3.006	-4.9627	0.71313
-6.256	-7.0421	0.69656
-4.8969	-5.2596	0.64069
-1.6079	-1.1002	0.55013
0.81996	0.33564	0.43359
2.1336	2.9318	0.29975
3.1157	10.182	0.15732
3.1164	8.662	0.014994
1.7008	-0.5746	-0.11852
-1.0734	-5.0888	-0.23452
-4.527	-8.392	-0.32431
-7.0529	-13.16	-0.37919
-6.0844	-12.587	-0.39506
-1.0766	-3.8361	-0.39898
4.3374	6.8274	-0.40862
4.8124	9.1021	-0.41722
2.423	7.2059	-0.42539
-0.86481	3.0761	-0.43396
-4.2053	-3.8947	-0.44243
-5.3977	-6.6786	-0.45088
-2.4744	-1.5201	-0.45935
3.4151	8.9391	-0.46781
6.6447	17.676	-0.47627
6.2984	17.315	-0.48474
3.6778	8.1886	-0.4932
0.45114	0.68352	-0.50166
-2.0447	-3.7615	-0.51013
-2.3625	-6.1281	-0.51859
1.2352	0.56268	-0.52706
4.926	11.21	-0.53552
5.1261	15.855	-0.54398
3.4329	10.233	-0.55245
0.92266	1.6256	-0.56091
-1.617	-2.3812	-0.56938
-2.9591	-5.9958	-0.57784
-1.2965	-5.7765	-0.5863
3.4667	2.9432	-0.59477
7.008	11.277	-0.60323
7.2544	13.274	-0.6117
4.4199	8.1286	-0.62016
0.4992	0.39604	-0.62862
-2.0445	-5.6739	-0.63709
-1.1801	-5.6205	-0.64555
3.0463	4.4976	-0.65402
5.9953	11.352	-0.66246
4.7037	7.0108	-0.67094
0.77799	-0.76122	-0.67955
-3.8211	-7.389	-0.68757
-6.7144	-10.62	-0.69638
-5.8307	-9.5733	-0.70621
-2.1288	-4.0385	-0.70381
1.4809	3.0185	-0.68423
2.3314	6.1632	-0.64965
-0.21658	0.82755	-0.60229
-3.848	-6.3277	-0.54442
-6.7041	-9.6834	-0.47829
-9.4412	-12.672	-0.40615
-10.601	-13.785	-0.33023
-9.1248	-11.634	-0.25281
-6.379	-8.4031	-0.17612
-2.3183	1.2807	-0.10241
1.8186	13.079	-0.033937
3.4533	13.267	0.027051
2.7924	6.0649	0.078305
0.79897	-0.60653	0.11757
-2.387	-7.2753	0.14261
-5.1118	-12.13	0.15116
-4.4959	-10.477	0.14398
0.34696	-0.96757	0.13389
5.049	9.4575	0.126
4.3379	11.536	0.11753
0.57105	5.9424	0.10896
-3.4545	-2.4544	0.10054
-5.2629	-7.1995	0.092071
-2.6538	-3.4941	0.083604
1.6306	4.7164	0.075142
3.8992	10.013	0.066678
2.4531	7.1726	0.058214
-1.4569	-1.0894	0.04975
-3.6718	-6.9217	0.041286
-0.79162	-3.5753	0.032822
2.9654	4.0468	0.024358
5.5861	10.434	0.015894
5.9347	11.19	0.0074306
3.1354	5.1478	-0.0010333
-0.69229	-0.69283	-0.0094972
-2.2661	-3.82	-0.017961
0.29847	-2.6493	-0.026425
4.3087	8.9141	-0.034889
5.1478	12.557	-0.043353
1.1963	3.6095	-0.051817
-4.7053	-4.5374	-0.06028
-7.3303	-9.4645	-0.068744
-6.1039	-6.827	-0.077208
-2.186	0.14971	-0.085672
1.9657	3.8354	-0.094136
1.839	3.9091	-0.1026
-1.7392	-0.11507	-0.11106
-6.7101	-7.7017	-0.11953
-10.627	-15.189	-0.12799
-9.5302	-14.008	-0.13646
-4.483	-3.1697	-0.14492
-0.35011	4.8483	-0.15338
-0.96819	-0.53163	-0.16185
-4.3128	-3.237	-0.17031
-6.7949	-7.7961	-0.17877
-6.4878	-12.253	-0.18724
-3.0499	-6.712	-0.1957
3.2604	1.9412	-0.20417
7.745	13.65	-0.21263
8.2186	15.325	-0.22109
5.9919	6.2775	-0.22956
3.9171	4.5588	-0.23802
2.0107	0.082007	-0.24649
2.2569	-3.4462	-0.25495
6.6747	7.4406	-0.26341
10.575	16.06	-0.27188
9.9503	13.362	-0.28034
5.334	3.3216	-0.2888
0.6146	-3.5412	-0.29727
-3.218	-6.1626	-0.30573
-4.4231	-5.8676	-0.3142
-1.4775	-1.9886	-0.32266
3.2878	6.9129	-0.33112
4.2745	8.6062	-0.33959
1.1869	1.7292	-0.34805
-1.7843	-4.7685	-0.35652
-2.0366	-7.0177	-0.36498
0.80953	-3.8171	-0.37344
4.8619	6.8689	-0.38191
6.6862	17.509	-0.39037
3.4441	8.9003	-0.39884
-1.6456	-6.9653	-0.4073
-4.982	-14.644	-0.41576
-5.156	-10.791	-0.42423
-2.4858	-5.2738	-0.43269
0.65293	0.04408	-0.44115
1.209	2.89	-0.44962
-2.3987	-2.7998	-0.45809
-7.3272	-9.4949	-0.46653
-10.904	-13.248	-0.47504
-12.091	-14.507	-0.4835
-11.211	-12.061	-0.49167
-8.4835	-8.3441	-0.50152
-4.3622	1.2396	-0.50688
-0.1797	13.899	-0.51483
1.9366	10.186	-0.5445
1.9129	0.67597	-0.49093
0.15447	-3.7738	-0.22543
-2.9083	-7.6692	0.25839
-4.0242	-9.5417	0.49321
-0.9091	-6.3423	0.4232
4.8448	1.1644	0.41897
7.8867	5.9684	0.42528
7.1916	5.3216	0.41395
3.9085	0.24371	0.39834
-0.56698	-6.1656	0.38891
-4.0505	-10.364	0.38134
-4.1503	-10.536	0.37259
-0.090771	-5.5768	0.36417
5.1463	4.8447	0.35573
6.5011	6.5236	0.34724
3.4125	-0.24385	0.33879
-0.48842	-2.6809	0.33032
-3.1778	-5.3885	0.32186
-1.3617	-4.654	0.3134
3.5352	3.0678	0.30493
4.2965	9.8077	0.29645
1.1993	6.3628	0.28805
-3.7154	-4.1157	0.2795
-8.0759	-10.925	0.27094
-9.1948	-8.789	0.26328
-7.2119	-5.0932	0.25214
-4.0942	-2.6724	0.24855
-1.8517	1.6694	0.24448
-1.2366	3.6734	0.18665
