# Supplementary material for: Applying time-frequency analysis to assess cerebral autoregulation during hypercapnia
Source: PLoS One. 2017 Jul 27;12(7):e0181851. doi: 10.1371/journal.pone.0181851 (PMC5531479; doi:10.1371/journal.pone.0181851)
Supplement: S1 Dataset — Database of physiological signals registered in 50 volunteers during normocapnia and hypercapnia. (ZIP) [file pone.0181851.s001.zip › h55.csv]

ABP_smoothed_fluctuations[mmHg]	CBFV_smoothed_fluctuations[cm/s]	EtCO2[mmHg]
1.1562	1.8573	0.8085
0.23103	1.2039	0.81138
-0.65505	0.52069	0.81426
-1.3946	-0.14391	0.81715
-2.0982	-0.48017	0.82003
-4.8459	-1.6764	0.82292
-7.5415	-2.6211	0.8258
-6.9953	-1.6242	0.82868
-5.1093	0.094007	0.83157
-2.4239	2.7469	0.83445
0.28874	5.3855	0.83734
1.477	5.8414	0.84022
1.8313	5.8913	0.8431
1.7973	5.7597	0.84599
1.3246	4.8063	0.84888
0.32808	3.9675	0.85171
-1.6289	2.7481	0.8547
-4.0868	1.082	0.85764
-4.7881	1.0872	0.85976
-3.5939	2.0338	0.86473
-1.4628	3.3562	0.86564
0.57427	5.4399	0.86162
1.668	5.758	0.90275
2.3145	4.8511	0.81002
2.8472	4.0739	0.45387
2.3618	2.8151	0.030266
1.139	1.7388	-0.16147
-0.076438	1.1414	-0.11488
-0.67371	0.47632	-0.10279
-0.93159	-0.52041	-0.11094
-2.1461	-1.2172	-0.10472
-4.6588	-0.65451	-0.10184
-4.1427	0.86957	-0.099088
-0.80202	3.9008	-0.09691
2.6612	7.7588	-0.093448
4.9989	9.65	-0.086127
6.3727	9.5213	-0.10374
6.9252	8.5303	-0.072766
6.7003	7.6194	0.00028259
6.1693	6.275	-0.30444
5.9801	4.7808	-1.0099
6.6225	4.1994	-1.6919
6.4786	3.4854	-2.0837
4.082	1.4152	-2.1111
1.7612	-0.44598	-2.0506
1.1397	-0.94558	-2.0588
1.8669	-0.25282	-2.0618
2.9259	0.94403	-2.0557
3.6615	1.9718	-2.0536
4.2519	2.4497	-2.0454
4.3089	1.911	-2.0551
3.6825	0.54912	-2.0603
2.9984	-0.41395	-1.9452
2.5623	-0.93987	-1.6476
2.1196	-1.6646	-1.2205
0.31048	-2.9438	-0.98518
-2.3762	-4.2086	-1.0188
-3.1224	-3.996	-1.0386
-1.9903	-2.4981	-1.0214
-0.13399	-0.55744	-1.0208
1.6384	1.113	-1.0192
2.4968	1.7137	-1.0153
2.6241	1.2572	-1.0127
3.1318	0.65577	-1.0099
3.0497	-0.16877	-1.0069
1.3788	-1.4316	-1.004
-1.6429	-2.9287	-1.0012
-3.975	-3.6026	-0.99828
-4.0144	-2.8404	-0.99539
-3.0908	-1.8874	-0.99251
-1.67	-0.67919	-0.98963
-0.073226	0.77349	-0.98674
0.37457	0.76052	-0.98386
0.080689	0.021236	-0.98097
-0.16975	-0.38502	-0.97809
-0.73371	-1.303	-0.97521
-2.2965	-2.3725	-0.97232
-4.6752	-2.7904	-0.96944
-5.4746	-2.662	-0.96655
-4.4033	-1.721	-0.96367
-2.6555	0.13088	-0.96079
-0.98779	1.9749	-0.9579
0.76533	3.1801	-0.95502
1.9652	3.4658	-0.95213
1.3718	2.9914	-0.94925
1.3829	2.8502	-0.94637
1.8488	2.7376	-0.94348
-0.18872	1.1483	-0.9406
-2.9907	-0.78837	-0.93772
-4.4088	-1.4714	-0.93483
-3.9289	-0.14498	-0.93194
-2.7676	1.6558	-0.92908
-1.9011	2.78	-0.92618
-1.4453	3.2768	-0.92318
-1.9111	2.4437	-0.92067
-2.9697	0.88218	-0.91769
-3.5866	0.28534	-0.87422
-4.8218	-1.1353	-0.54857
-7.2026	-3.811	-0.003134
-9.1313	-4.2911	0.16074
-9.0229	-3.0054	0.08342
-6.5359	-1.44	0.096013
-3.2754	0.95385	0.10524
0.40103	3.099	0.10722
3.6351	3.8981	0.10916
4.8519	3.3785	0.089565
5.3988	2.4268	0.1504
6.25	1.538	0.17556
6.5887	0.32961	-0.26146
5.5226	-1.2729	-0.85103
2.6967	-2.9381	-0.95903
0.17858	-3.5796	-0.85454
-0.35271	-2.7337	-0.85987
0.61157	-1.4507	-0.87191
2.4212	0.28396	-0.86116
4.2332	2.2904	-0.85738
4.813	2.6378	-0.864
4.4798	1.8385	-0.85362
4.1918	1.5377	-0.76261
3.2992	0.96272	-0.45996
1.3238	-0.47642	0.0010997
-1.1564	-1.9631	0.21845
-2.9699	-2.7261	0.16679
-2.8229	-2.2837	0.15117
-1.1875	-0.74452	0.16973
0.71606	0.97402	0.16951
1.6918	1.4496	0.17098
1.7894	1.031	0.17503
1.6278	0.35907	0.17772
1.7623	-0.43955	0.18045
0.85448	-1.453	0.18342
-1.8418	-2.622	0.18631
-3.7571	-3.3549	0.18918
-3.758	-3.0741	0.19206
-2.2943	-1.6958	0.19495
-0.18028	-0.26387	0.19783
1.5713	0.48452	0.20072
2.3453	0.49008	0.2036
2.4966	0.36026	0.20648
2.3438	-0.14865	0.20937
1.777	-1.4899	0.21225
-0.30532	-3.0343	0.21514
-3.3559	-4.2325	0.21802
-4.8728	-4.8611	0.2209
-4.623	-4.4651	0.22379
-3.2309	-2.9419	0.22667
-1.1214	-1.0496	0.22956
0.2026	-0.037959	0.23244
0.099917	-0.46092	0.23532
-0.32122	-1.6095	0.23821
-0.46291	-2.4415	0.24109
-0.94757	-2.8522	0.24398
-3.7665	-4.3221	0.24686
-7.0295	-5.8224	0.24974
-7.6382	-5.4659	0.25263
-6.2429	-3.7192	0.25551
-4.1057	-1.6888	0.2584
-2.4272	-0.4324	0.26128
-2.1699	-0.41696	0.26416
-2.6636	-1.0397	0.26705
-3.0364	-1.5676	0.26993
-3.8723	-2.1577	0.27282
-5.907	-3.1228	0.2757
-9.0926	-4.4861	0.27858
-10.898	-5.2087	0.28147
-10.233	-4.3865	0.28435
-8.0515	-2.0441	0.28724
-5.9075	-0.018811	0.29012
-4.7292	0.84697	0.293
-4.4266	0.78934	0.29589
-3.9164	0.31105	0.29877
-4.0478	-0.167	0.30166
-6.0514	-0.69841	0.30454
-8.7339	-2.2738	0.30742
-10.53	-3.7506	0.31031
-10.385	-3.1287	0.31319
-8.6895	-1.429	0.31607
-5.6559	0.24528	0.31896
-2.1143	1.2066	0.32184
-0.29054	1.0881	0.32473
0.75018	0.74073	0.32761
2.067	0.64473	0.33049
2.3783	-0.18547	0.33338
1.0191	-1.6915	0.33626
-1.553	-3.0917	0.33915
-2.9526	-3.4947	0.34203
-2.541	-2.8262	0.34491
-1.6644	-1.7287	0.3478
0.10155	0.14477	0.35068
2.9219	2.3356	0.35357
5.9109	3.5283	0.35645
7.8315	4.1726	0.35933
8.5805	4.3415	0.36222
9.2213	3.3868	0.3651
9.706	2.1193	0.36799
9.1035	1.05	0.37087
5.6049	-1.2473	0.37375
0.83577	-4.1451	0.37664
-0.69744	-4.9726	0.37952
-0.1088	-3.773	0.38241
0.8397	-1.841	0.38529
2.3529	-0.5665	0.38817
2.941	-0.53637	0.39106
2.0535	-1.4978	0.39394
1.0337	-2.5226	0.39682
0.79794	-2.8581	0.39971
0.81962	-2.6511	0.4026
-1.7033	-3.5848	0.40546
-6.065	-5.5472	0.40836
-8.8856	-6.8818	0.41133
-8.9764	-6.4454	0.41393
-6.7901	-4.2162	0.41709
-3.6004	-1.2296	0.42088
0.063627	1.3964	0.41914
3.0362	2.9195	0.43033
4.394	3.1503	0.44111
4.8836	2.5281	0.3391
5.621	1.7062	0.040804
6.7171	0.95306	-0.39682
5.5071	-0.63446	-0.61848
1.9495	-2.9371	-0.57076
-0.97027	-4.6204	-0.53992
-2.1961	-4.9565	-0.55352
-1.9155	-3.9828	-0.54971
-0.92305	-2.7069	-0.5452
0.46729	-1.6238	-0.54206
1.8409	-0.99171	-0.5375
1.9844	-1.3161	-0.54637
1.3726	-2.252	-0.52835
1.1884	-3.0496	-0.52793
1.4971	-3.3628	-0.90081
1.427	-3.4657	-1.4699
-0.33804	-4.1208	-1.5988
-3.1844	-5.6555	-1.5041
-5.3655	-7.2246	-1.5109
-4.813	-6.4886	-1.5185
-2.3517	-3.968	-1.5093
0.85364	-1.1157	-1.5079
4.6856	1.2672	-1.5077
7.1475	2.1067	-1.4949
7.6363	1.4304	-1.5031
7.3745	0.31306	-1.498
7.9041	-0.20189	-1.1314
8.5903	-0.40208	-0.56265
6.9731	-1.6783	-0.39935
3.1024	-4.0978	-0.49272
-1.4913	-6.81	-0.49617
-4.3369	-8.087	-0.47396
-4.7176	-7.3313	-0.47626
-3.6191	-5.3178	-0.47312
-1.1192	-3.0887	-0.47344
1.6443	-1.4434	-0.46579
2.9704	-0.89882	-0.44927
3.0416	-1.7857	-0.51437
3.154	-2.6355	-0.43372
3.8882	-2.1669	0.033686
2.1083	-3.4921	0.42695
-2.3201	-6.5279	0.54928
-6.2888	-8.1298	0.55885
-7.5916	-7.9352	0.5531
-6.5259	-6.3317	0.55853
-4.6018	-3.8005	0.56105
-1.1798	-1.0537	0.56579
2.3176	1.4573	0.5631
4.1213	2.8579	0.56942
4.2171	2.2019	0.60124
4.5067	1.4368	0.48041
4.6914	1.0297	0.15037
2.6046	-0.32556	-0.25001
-0.93614	-2.3011	-0.45532
-4.1647	-3.9186	-0.41995
-5.3852	-4.0636	-0.40144
-4.2374	-2.3359	-0.40982
-1.8954	0.013356	-0.40413
-0.40445	0.79604	-0.40083
-0.36823	0.5135	-0.39864
-0.7268	0.093421	-0.39552
-0.33652	-0.094862	-0.3926
-1.2897	-0.86093	-0.38978
-4.1642	-2.595	-0.38688
-7.1328	-4.7196	-0.38399
-8.3839	-5.3106	-0.38111
-7.2323	-3.5899	-0.37822
-4.4828	-0.911	-0.37534
-1.1649	1.5162	-0.37246
1.393	2.5697	-0.36957
2.3981	1.8348	-0.36669
3.1986	0.85063	-0.3638
4.27	0.043298	-0.36092
4.8465	-1.3534	-0.35807
3.3837	-3.5298	-0.35513
-0.41103	-6.1314	-0.35217
-3.3068	-8.0521	-0.34965
-3.7518	-8.2314	-0.34641
-2.1972	-6.3939	-0.34249
0.33668	-4.3868	-0.34456
1.8941	-3.6524	-0.33404
1.3664	-4.3266	-0.3197
0.91191	-4.9981	-0.39211
0.59026	-5.1132	-0.30411
-0.67698	-4.8956	0.17861
-2.3828	-4.8243	0.57252
-4.5028	-5.5545	0.6834
-6.6616	-6.7463	0.68581
-5.8717	-5.3662	0.68302
-2.9308	-2.3988	0.68876
-0.23076	-0.22594	0.69096
1.095	0.44868	0.69378
1.2996	0.24203	0.69681
0.97784	-0.40415	0.69963
1.1592	-0.87113	0.70252
2.8247	-0.19958	0.70542
1.641	-0.87623	0.70828
-3.804	-3.8063	0.71116
-7.5497	-5.549	0.71419
-7.8133	-5.2107	0.71662
-5.5932	-3.0746	0.72009
-2.7224	-0.084499	0.72395
-0.27168	1.572	0.71935
1.7207	2.3817	0.74343
3.9479	3.8678	0.72175
6.6978	6.0518	0.662
8.0072	6.1384	1.1904
6.4604	4.0784	1.7283
3.58	1.8558	1.7431
3.3887	1.3473	1.7402
5.7658	2.7344	1.7514
8.776	4.8372	1.7508
10.771	6.0868	1.7545
11.327	5.5948	1.7575
10.627	3.8603	1.7601
9.493	1.854	1.7631
8.4058	0.29459	1.766
5.6426	-1.2206	1.7688
1.9316	-2.4073	1.7717
0.12518	-2.3708	1.775
0.40459	-1.2736	1.7764
2.557	0.75311	1.7818
5.8172	3.1629	1.7858
7.9856	4.2899	1.7679
8.2773	4.0847	1.8333
7.7718	3.4009	1.8004
7.7414	2.7804	1.307
4.3134	0.49015	0.88537
-1.6455	-2.5857	0.80043
-4.3218	-3.1155	0.80137
-4.4375	-1.8197	0.8073
-3.1203	-0.029344	0.80905
-1.0318	1.6164	0.81207
0.34736	3.0557	0.81505
0.69499	3.1872	0.81787
1.0262	2.4952	0.82077
1.9252	2.5155	0.82365
0.29451	1.6319	0.82654
-2.7706	0.14666	0.8294
-4.2552	-0.060541	0.8323
-3.3304	2.11	0.8353
-1.2493	4.5993	0.83762
1.6393	7.1161	0.84205
4.6225	9.2249	0.84294
6.0655	9.296	0.84168
6.2779	8.6037	0.87589
5.98	7.7865	0.78402
6.2608	6.9861	0.4454
7.517	6.191	-0.0077
5.7129	4.3259	-0.1878
2.1236	1.9937	-0.1287
1.4342	1.0222	-0.12948
3.019	1.929	-0.13293
5.2274	3.5964	-0.12642
6.6802	4.3905	-0.12452
6.7266	3.3852	-0.12167
5.7796	1.3973	-0.1186
5.4436	0.19226	-0.1158
5.764	0.01837	-0.11291
3.2792	-1.9204	-0.11001
-0.50921	-4.0142	-0.10714
-2.7508	-4.0357	-0.10425
-2.6369	-2.3159	-0.10131
-1.6235	-0.91466	-0.098663
0.091669	0.34729	-0.095271
2.149	1.8213	-0.092558
2.5438	1.6241	-0.092567
2.7001	0.61571	-0.058492
3.0649	-0.072655	0.27153
2.1349	-0.65356	0.86986
-1.3384	-2.3585	0.97306
-3.2028	-2.315	0.90535
-2.2403	-0.34402	0.93118
-0.55646	1.3226	0.93094
1.8526	3.1767	0.9324
3.2696	3.8847	0.93651
3.3294	3.0314	0.93893
2.9481	1.5841	0.94187
2.6692	0.70474	0.9448
3.8227	1.2044	0.94766
4.5584	2.0103	0.95055
1.4988	1.1352	0.95342
-0.82117	0.12148	0.95638
-0.5881	0.79977	0.95907
1.2471	3.3129	0.96211
3.8148	5.8535	0.96578
6.071	7.0369	0.96442
6.626	6.4914	0.97765
5.8954	5.1189	0.97721
6.1655	4.3477	0.94613
4.5472	2.7849	1.3545
0.42202	0.14178	1.9841
-3.061	-1.824	2.0374
-4.6343	-1.8618	1.9654
-4.4421	-0.57262	1.9944
-3.1395	0.84169	1.9941
-1.1702	2.6034	2.0028
-0.68913	3.0117	1.983
-1.0467	2.2355	2.0049
0.64006	2.6241	2.1071
-0.4072	1.9577	1.5998
-3.8941	0.12307	0.95852
-5.7301	-0.7379	0.99207
-5.3375	0.69727	1.036
-2.3544	3.8811	1.013
1.8903	7.0614	1.0236
4.7289	8.5506	1.0261
5.2758	8.3134	1.0279
5.6115	7.9976	1.0314
5.8764	7.6358	1.0342
2.2402	4.5108	1.037
-1.6825	1.6474	1.04
-2.4761	1.6378	1.0428
-1.7957	2.7623	1.0457
0.038738	4.3779	1.0486
1.7287	5.1724	1.0515
1.6568	3.8863	1.0544
1.5945	2.5806	1.0573
1.1808	1.6515	1.0601
-1.1985	0.13377	1.063
-5.3757	-2.237	1.0659
-8.3729	-3.3779	1.0688
-7.594	-1.6615	1.0717
-3.8435	1.6217	1.0746
-0.076038	4.5111	1.0774
1.9175	5.7197	1.0803
2.7389	5.4872	1.0832
4.0853	5.3351	1.0861
2.1499	3.8522	1.089
-2.116	1.4331	1.0919
-2.8778	0.9202	1.0947
-1.3938	2.7946	1.0976
1.6032	5.3365	1.1005
4.6283	6.7736	1.1034
5.4431	6.6725	1.1063
5.9746	5.5604	1.1092
5.5485	3.7874	1.1121
2.4086	1.3363	1.115
-2.2845	-1.8107	1.1177
-5.4366	-3.261	1.1209
-4.9306	-1.5017	1.1236
-1.7777	1.6963	1.1249
0.80357	3.8	1.1349
1.5204	3.9394	1.123
1.6535	3.098	1.1266
2.8728	2.6971	1.2179
1.3959	1.2265	0.76319
-2.4501	-0.95558	0.096342
-4.1873	-1.4566	0.11352
-3.6493	-0.011913	0.17198
-1.2687	2.1939	0.14548
0.99252	3.4415	0.15578
0.74276	2.8677	0.15917
0.55408	2.26	0.16054
0.50654	1.573	0.16405
-1.2431	-0.17524	0.16686
-5.096	-2.4372	0.16983
-7.5233	-3.2176	0.17233
-6.398	-1.5246	0.17567
-3.0128	1.7308	0.17969
1.9488	5.4374	0.175
5.115	7.1324	0.1987
6.2524	6.737	0.18541
8.928	6.8414	0.1003
8.9494	5.3837	0.5776
5.741	2.3957	1.2382
2.7603	0.11517	1.2464
1.7084	-0.67347	1.1749
2.1158	-0.075925	1.2096
3.0318	1.2211	1.209
4.6604	2.2017	1.2084
5.2589	2.0432	1.2133
4.3919	0.92664	1.2157
4.4013	0.10537	1.1856
4.0093	-0.95015	0.85987
1.4607	-2.8993	0.30395
-2.8858	-5.1994	0.15965
-5.8699	-5.8873	0.24602
-5.9331	-4.356	0.236
-5.4951	-2.7614	0.23248
-2.7766	-0.2503	0.24026
0.77521	2.1192	0.24168
1.2987	1.9265	0.24456
1.7443	1.5377	0.24771
1.3338	0.89402	0.25044
-1.4556	-0.77012	0.25332
-4.3019	-2.0733	0.25646
-5.4415	-2.0737	0.25878
-4.4374	-0.54794	0.26174
-2.2204	1.9446	0.26776
0.1536	4.0044	0.2602
1.4135	4.7047	0.2733
0.92568	4.1224	0.31431
0.72126	3.14	0.11001
-0.44125	1.5239	-0.53115
-4.7948	-1.1167	-1.4563
-7.5852	-2.3176	-1.8194
-7.1647	-1.3746	-1.6955
-5.0672	0.76555	-1.7
-1.9237	3.4788	-1.7173
-0.35676	4.2417	-1.6923
-0.35985	2.6717	-1.6963
1.3377	1.612	-1.7439
-0.24054	-0.8712	-1.3231
-4.9249	-4.6105	-0.67884
-6.4304	-6.3653	-0.63966
-5.6055	-5.6309	-0.71008
-3.4587	-3.4845	-0.67846
-1.028	-1.7846	-0.67871
-1.0135	-2.1386	-0.67903
-1.6762	-2.9035	-0.67407
-2.6393	-3.3401	-0.67157
-7.1198	-5.3567	-0.66888
-10.848	-6.9671	-0.66585
-10.629	-6.3073	-0.663
-8.5131	-3.888	-0.66012
-5.7932	-0.76043	-0.65723
-4.0632	0.76587	-0.65435
-4.1603	-0.43047	-0.65147
-4.2409	-0.779	-0.64858
-6.2034	-1.5544	-0.6457
-9.9103	-3.629	-0.64281
-9.6759	-3.2144	-0.63993
-7.0255	-1.1071	-0.63705
-3.2654	1.6657	-0.63416
0.88241	4.2445	-0.63128
1.8019	4.079	-0.6284
2.9289	2.8323	-0.6255
4.1791	1.4215	-0.62262
-0.24531	-1.687	-0.61982
-4.7539	-4.3885	-0.61664
-6.1277	-5.1925	-0.61412
-6.1183	-4.4953	-0.61194
-5.3013	-3.4857	-0.60444
-4.3388	-3.0342	-0.61205
-3.7748	-3.2096	-0.60798
-3.6859	-3.4055	-0.56463
-4.2555	-4.0604	-0.95913
-5.1722	-5.1254	-1.5938
-5.868	-5.7559	-1.6456
-7.0383	-5.7744	-1.5644
-7.0886	-4.5633	-1.5893
-3.9934	-1.5823	-1.5843
0.50495	2.3463	-1.5743
5.3981	6.1264	-1.5868
8.973	8.2177	-1.5693
9.55	7.5425	-1.5121
9.776	5.9154	-1.7772
9.7761	4.0503	-2.4271
7.5818	1.5314	-3.1733
5.7313	-0.28357	-3.6144
6.0474	-0.58132	-3.5993
6.0888	-0.75736	-3.5302
5.2966	-1.3699	-3.5487
4.7455	-2.1625	-3.5538
4.0556	-3.234	-3.5439
2.8514	-4.593	-3.5405
1.9298	-5.7318	-3.5394
1.0847	-6.5368	-3.5364
-1.6406	-7.6067	-3.5331
-5.1519	-8.5913	-3.5303
-5.8462	-8.2529	-3.5275
-3.2879	-5.8203	-3.5246
0.66852	-2.4853	-3.5217
