# Supplementary material for: Applying time-frequency analysis to assess cerebral autoregulation during hypercapnia
Source: PLoS One. 2017 Jul 27;12(7):e0181851. doi: 10.1371/journal.pone.0181851 (PMC5531479; doi:10.1371/journal.pone.0181851)
Supplement: S1 Dataset — Database of physiological signals registered in 50 volunteers during normocapnia and hypercapnia. (ZIP) [file pone.0181851.s001.zip › h56.csv]

ABP_smoothed_fluctuations[mmHg]	CBFV_smoothed_fluctuations[cm/s]	EtCO2[mmHg]
8.8525	4.0595	0.70188
3.5367	-1.1935	0.69025
-1.5457	-7.4157	0.67863
-4.1332	-10.786	0.667
-2.967	-10.256	0.65537
1.2806	-6.2168	0.64375
5.6494	-0.89358	0.63212
5.6997	-0.85637	0.6205
2.1389	-4.5626	0.60887
-1.5237	-6.4857	0.59724
-5.7143	-9.5609	0.58562
-9.7674	-14.334	0.57399
-12.054	-17.251	0.56237
-12.222	-13.682	0.55074
-10.34	-9.0302	0.53912
-4.7233	-3.9736	0.52749
3.8635	3.8016	0.51586
8.5001	7.0854	0.50424
10.577	7.4977	0.49261
11.491	6.7569	0.48099
10.273	4.0637	0.46936
7.1688	-0.039409	0.45774
3.0469	-4.5226	0.44611
-0.95504	-8.7162	0.43448
-3.5674	-11.572	0.42286
-3.5822	-11.612	0.41123
-1.0973	-8.9659	0.39961
2.1228	-5.675	0.38798
2.7173	-5.3765	0.37635
0.75785	-6.8118	0.36473
-2.1969	-8.212	0.35311
-5.1392	-10.867	0.34144
-6.7482	-11.99	0.32994
-6.863	-10.238	0.31818
-5.8868	-7.8115	0.30621
-1.1055	-4.1929	0.29688
5.4069	1.6391	0.27781
10.102	6.7274	0.27757
11.537	6.9652	0.28965
10.371	5.4054	0.10728
7.1708	2.9856	-0.26409
2.5208	-1.0764	-0.64257
-1.8166	-5.463	-0.82056
-4.1473	-8.0632	-0.80067
-3.4528	-7.1412	-0.80317
0.01627	-4.3798	-0.8237
3.4077	-1.7843	-0.83273
3.2503	-0.54416	-0.84423
1.1629	-1.4784	-0.85633
-1.7318	-4.1886	-0.86775
-4.6093	-6.9926	-0.8794
-5.4365	-7.5161	-0.89105
-3.4131	-5.7112	-0.90266
1.2067	-2.2793	-0.91429
6.317	1.3938	-0.92592
8.1144	2.793	-0.93754
7.5569	2.1657	-0.94917
5.5115	0.14	-0.96079
1.9024	-2.9753	-0.97242
-2.1679	-6.539	-0.98404
-4.4336	-8.6982	-0.99567
-2.8493	-7.7478	-1.0073
1.8167	-4.561	-1.0189
4.4207	-1.5112	-1.0305
3.2893	-0.83247	-1.0422
1.1812	-2.951	-1.0538
-1.3351	-5.3522	-1.0654
-4.37	-7.2138	-1.0771
-8.0531	-8.2325	-1.0887
-9.7972	-7.571	-1.1003
-0.5372	-6.0118	-1.1119
6.0829	-1.8299	-1.1236
3.3712	2.7631	-1.1352
2.2164	2.4991	-1.1468
0.7146	0.21041	-1.1584
-2.1713	-2.7058	-1.17
-5.6119	-6.2213	-1.1816
-8.6588	-9.5912	-1.1935
-10.357	-10.352	-1.2044
-8.85	-7.2086	-1.217
-3.5008	-2.1112	-1.2302
0.25207	0.84215	-1.2183
0.32897	2.1521	-1.1739
-2.0429	1.5413	-1.1003
-4.9165	-2.1105	-1.0006
-7.3847	-4.8646	-0.87831
-7.0129	-4.2622	-0.73652
-3.1065	-0.91729	-0.57852
1.7883	3.2513	-0.40759
4.0765	6.7719	-0.22697
3.6204	5.6762	-0.03993
1.2399	2.8587	0.15027
-2.3101	1.6143	0.34036
-6.1513	-1.4714	0.5271
-7.9646	-3.315	0.70721
-6.2486	-1.1289	0.87744
-1.7212	3.4809	1.0345
2.9584	6.6943	1.1752
4.5399	7.0678	1.2962
3.118	5.5371	1.3943
0.88867	3.6475	1.4662
-2.3747	1.4303	1.5087
-4.7664	0.070949	1.5185
-4.0438	1.0215	1.5047
-0.60194	4.2219	1.4923
3.5843	7.7795	1.4814
6.0116	9.2904	1.4695
5.5276	8.0963	1.4579
3.6742	6.6768	1.4463
0.088719	4.4644	1.4347
-4.7641	0.92949	1.423
-7.4672	-1.5933	1.4114
-6.4503	-0.87432	1.3998
-1.0242	2.9279	1.3882
6.9561	7.2083	1.3765
11.425	9.3513	1.3649
13.766	9.6567	1.3533
13.617	8.7091	1.3417
8.6033	6.715	1.33
4.1571	4.9326	1.3184
3.43	4.0817	1.3068
5.642	4.6231	1.2952
9.3764	7.9958	1.2835
11.676	10.578	1.2719
10.194	8.7111	1.2603
6.0601	6.0958	1.2487
0.90204	3.7385	1.237
-3.6672	0.41227	1.2254
-6.1918	-2.2627	1.2138
-5.8647	-2.1667	1.2022
-2.9538	1.4486	1.1905
0.7743	5.0768	1.1789
2.9613	6.2665	1.1673
2.0176	5.2742	1.1557
-1.0319	3.7835	1.1439
-4.0745	1.5094	1.1326
-5.2546	-0.1595	1.1208
-4.0252	2.2575	1.1081
-1.4561	4.2762	1.1018
0.59281	6.0841	1.0758
2.4119	8.6747	1.0813
6.1446	10.013	1.2473
10.032	11.725	1.5474
12.733	13.331	1.923
13.834	12.648	2.3158
12.903	10.243	2.6674
9.6664	7.2095	2.9194
4.3306	3.5806	3.0157
-1.7853	-0.31088	2.9879
-6.2399	-3.5373	2.964
-8.0968	-5.1623	2.9591
-7.0364	-4.0502	2.9468
-2.9235	0.62358	2.9344
0.26709	3.8068	2.9232
-0.72834	2.6837	2.9115
-4.6773	0.87862	2.8999
-8.0076	-1.3435	2.8883
-8.2589	-1.9771	2.8766
-4.7615	1.0163	2.865
1.3213	6.066	2.8534
6.5065	9.4595	2.8418
9.9293	10.924	2.8301
10.132	10.66	2.8185
4.772	7.7383	2.8069
0.13024	3.8896	2.7953
0.54274	1.9956	2.7836
2.5685	4.3429	2.772
2.3081	6.0665	2.7604
-1.4684	3.5799	2.7488
-5.5706	1.0639	2.737
-7.811	-0.081299	2.7257
-7.6688	0.052578	2.7139
-6.2789	1.2871	2.701
-5.3257	2.0691	2.6952
-3.6996	4.1098	2.6688
-0.12352	8.1913	2.67
3.8795	10.949	2.7374
6.1314	11.716	2.3714
6.2141	10.601	1.5835
5.1988	7.947	0.91185
2.9583	4.9889	0.57736
-0.8252	2.364	0.56534
-5.8421	-1.2223	0.59947
-9.9691	-4.9558	0.57457
-10.202	-6.0146	0.56062
-6.6887	-2.6661	0.55195
-2.0591	2.6854	0.53937
0.34186	5.4008	0.5278
-0.55956	4.3556	0.51628
-3.2694	1.6859	0.50459
-5.226	-0.019538	0.49298
-4.3986	0.29408	0.48135
-0.69684	2.1171	0.46973
3.8893	6.2346	0.4581
7.1858	9.127	0.44648
8.0683	7.4937	0.43485
6.69	4.7568	0.42322
3.4162	1.8313	0.4116
-0.92053	-1.6039	0.39997
-4.1537	-4.3249	0.38835
-4.642	-5.1318	0.37672
-2.2758	-3.5539	0.3651
0.18677	-0.76554	0.35347
0.43156	0.57637	0.34184
-2.0491	-1.6779	0.33022
-5.6141	-4.737	0.31859
-9.3021	-7.2258	0.30697
-12.538	-9.5022	0.29534
-12.797	-10.221	0.28372
-9.1218	-7.4163	0.27209
-3.6354	-1.5883	0.26046
-0.444	3.1693	0.24884
-0.74249	4.2934	0.2372
-3.1017	2.0213	0.22561
-5.8823	-1.4741	0.21397
-8.0833	-3.34	0.20219
-6.5199	-1.7314	0.19124
-2.0444	2.2826	0.17801
2.1121	5.2602	0.16746
4.3802	4.4467	0.17759
4.473	2.985	0.20978
2.6661	2.2369	0.26085
-0.62664	0.72462	0.32762
-5.0012	-2.636	0.40692
-6.9229	-3.7491	0.49556
-3.7819	-0.32583	0.59039
1.8926	3.6153	0.68822
4.6835	5.5307	0.78587
3.8338	5.0996	0.88017
0.71587	2.7701	0.96795
-3.4234	-1.0138	1.046
-7.5736	-5.4789	1.1112
-9.9091	-6.9694	1.1604
-10.322	-5.4451	1.1903
-9.1216	-3.8712	1.1978
-2.3678	1.8772	1.1798
6.2969	8.6269	1.133
11.837	11.842	1.0543
13.431	11.152	0.94042
13.825	9.6728	0.83838
12.944	7.9051	1.0149
10.223	5.7073	1.1316
5.8318	3.1921	-0.1558
0.94506	-0.028089	-3.0399
-2.5311	-3.5497	-6.3434
-2.5782	-3.683	-7.4982
0.38925	0.18503	-7.0989
3.6095	4.6775	-7.1439
3.6073	4.6178	-7.203
0.73738	2.4428	-7.1866
-3.3489	0.14227	-7.2043
-7.1164	-4.0107	-7.2172
-6.7191	-4.0496	-7.2274
-2.2613	0.39035	-7.2395
1.9654	3.9362	-7.2511
1.7762	3.1098	-7.2627
-1.132	0.33905	-7.2743
-4.7036	-2.4084	-7.2859
-7.6226	-4.6188	-7.2976
-7.2263	-4.4054	-7.3092
-2.3068	-0.39958	-7.3208
3.2691	4.1043	-7.3325
3.3232	3.546	-7.3441
-0.25895	0.60201	-7.3557
-4.9726	-2.9599	-7.3673
-8.7883	-6.3349	-7.379
-9.5421	-7.4884	-7.3906
-5.7508	-4.5485	-7.4022
0.1239	0.49303	-7.4138
2.6486	2.4942	-7.4255
0.59516	0.36885	-7.4371
-3.5702	-3.0777	-7.4487
-7.1125	-5.4221	-7.4603
-8.7363	-6.4292	-7.472
-6.3135	-3.6863	-7.4836
-0.86482	0.86358	-7.4952
3.5353	3.3806	-7.5068
3.2891	2.9597	-7.5186
0.59721	1.0815	-7.5296
-3.0206	-1.6232	-7.5422
-6.5222	-4.3934	-7.5546
-6.6382	-4.138	-7.5582
-1.9561	-0.38182	-7.5943
4.0049	3.9334	-7.5682
5.58	4.995	-7.2897
2.8177	2.7113	-6.7719
-1.6915	-0.86419	-6.062
-5.2656	-3.8054	-5.2068
-6.4011	-5.4569	-4.2535
-3.5388	-3.6819	-3.249
1.6218	0.59751	-2.2403
4.504	3.4934	-1.2745
2.5205	3.4506	-0.39856
-2.0852	0.76155	0.34053
-6.286	-3.1185	0.89575
-8.5	-5.8303	1.2201
-5.9634	-4.2411	1.2832
0.027212	1.961	1.2428
4.7413	7.8127	1.2378
4.5559	7.0088	1.2266
2.2345	4.2287	1.2137
-0.32089	2.201	1.2026
-1.5103	1.5402	1.1909
1.2611	3.3385	1.1792
6.6117	6.5979	1.1677
9.894	8.7116	1.156
7.6212	7.4658	1.1444
3.4986	3.7879	1.1328
-0.086165	0.17749	1.1211
-2.3161	-0.8859	1.1095
-1.4385	0.17285	1.0979
2.2791	2.5615	1.0863
6.0223	4.802	1.0746
5.7422	3.8399	1.063
2.1957	0.55966	1.0514
-2.1899	-2.8538	1.0398
-5.8751	-5.3542	1.0281
-7.0521	-6.5935	1.0165
-3.2605	-3.6916	1.0049
3.9907	2.5378	0.99325
8.0866	5.6532	0.98163
6.5591	5.6002	0.97
3.2204	1.9763	0.95838
1.4406	-1.2004	0.94675
2.8115	1.1167	0.93513
8.4296	6.3674	0.9235
13.421	8.3108	0.91187
14.073	7.4462	0.90025
10.23	6.2169	0.88863
4.8421	3.2308	0.87695
0.2835	-0.20861	0.8654
-1.4462	-1.5629	0.85388
1.4368	0.20676	0.84158
5.3479	2.4524	0.83112
5.2467	2.1246	0.8259
0.64068	0.014495	0.82599
-5.5567	-3.6332	0.83104
-9.4077	-7.4241	0.84065
-8.5707	-6.843	0.85447
-2.9676	-1.7907	0.87212
3.235	3.3223	0.89323
4.5523	4.0894	0.91743
1.9047	2.7192	0.94434
-1.2128	-0.064595	0.97359
-1.3702	-1.5714	1.0048
2.7379	2.2042	1.0376
8.2313	6.6085	1.0717
9.7156	7.3434	1.1066
4.8186	3.7574	1.142
-1.2807	-0.52099	1.1775
-4.3962	-2.6276	1.2127
-2.6379	-1.335	1.2473
2.5702	2.1676	1.2809
5.0562	3.6762	1.3131
1.2619	1.0244	1.3436
-4.0092	-2.2774	1.372
-8.0147	-5.8372	1.3978
-8.7826	-7.695	1.4208
-4.6706	-3.302	1.4406
0.54172	1.2495	1.4567
1.7992	1.94	1.4689
-2.5782	-0.51506	1.4767
-7.8472	-4.2637	1.4798
-10.37	-6.5804	1.4778
-7.8135	-4.7613	1.4703
-0.37943	1.4319	1.4586
6.6503	6.9814	1.4468
8.3445	7.26	1.4353
5.513	4.1313	1.4236
2.6411	2.4188	1.412
1.1475	0.01327	1.4003
3.3057	0.31191	1.3887
9.3497	6.3336	1.3771
12.508	8.5253	1.3655
9.9267	5.5276	1.3538
3.1237	0.62758	1.3422
-3.0268	-3.7022	1.3306
-5.0915	-4.8426	1.319
-2.3821	-2.0117	1.3073
2.2636	1.947	1.2957
3.4089	2.9527	1.2841
-0.51301	-0.11335	1.2725
-6.2032	-4.8039	1.2608
-10.908	-8.5147	1.2492
-12.963	-9.5687	1.2376
-12.717	-7.9978	1.226
-11.128	-4.9284	1.2143
-3.6747	0.72171	1.2027
4.0573	5.6221	1.1911
7.8828	6.8501	1.1794
10.043	5.4437	1.1678
8.606	3.8354	1.1562
4.2891	1.9379	1.1446
0.0036205	-1.1149	1.1329
-1.5372	-2.9879	1.1213
0.99604	-1.6042	1.1097
5.9549	2.3777	1.0981
7.1732	3.4708	1.0864
3.615	1.2445	1.0748
-2.0662	-1.9869	1.0632
-7.3018	-6.0866	1.0516
-9.0536	-7.7821	1.0399
-5.8333	-4.5091	1.0283
-0.59729	-0.4035	1.0167
1.1199	0.35676	1.0051
-1.8848	-2.0903	0.99344
-5.3069	-4.2509	0.98181
-5.7553	-5.4284	0.97019
-1.9659	-2.5598	0.95856
4.0458	2.8824	0.94693
7.6781	4.6045	0.93531
5.2291	2.4859	0.92368
-0.81234	-1.9432	0.91206
-5.5497	-5.9958	0.90043
-5.5955	-6.0962	0.88881
-1.6154	-2.9366	0.87718
2.6607	0.47759	0.86555
3.0457	1.1531	0.85393
-0.65858	-1.9111	0.8423
-6.2375	-7.2102	0.83068
-10.289	-11.577	0.81905
-9.6127	-11.602	0.80742
-4.5725	-6.0453	0.7958
0.76119	0.28105	0.78417
1.5485	-0.15111	0.77255
-1.2939	-3.1746	0.76092
-4.9539	-6.1813	0.7493
-6.484	-7.8827	0.73767
-3.6913	-5.5151	0.72604
3.5426	1.6651	0.71442
8.8273	6.5513	0.70279
8.409	5.2392	0.69117
5.6754	2.2466	0.67954
1.7651	-1.792	0.66792
-0.80589	-5.0033	0.65629
1.4148	-4.0658	0.64466
5.4567	-1.4998	0.63304
6.6479	-0.30753	0.62141
2.4351	-2.1248	0.60979
-3.5482	-7.2083	0.59816
-7.8739	-12.092	0.58653
-9.022	-12.792	0.57491
-7.8684	-10.714	0.56328
-6.892	-9.0074	0.55166
-4.7213	-7.1775	0.54003
1.9658	-1.9105	0.52841
10.185	5.347	0.51678
14.351	6.929	0.50515
14.09	4.682	0.49353
11.285	3.1775	0.4819
6.1481	0.49193	0.47028
1.3901	-2.672	0.45865
0.47301	-3.7314	0.44703
3.2426	-1.7188	0.4354
5.5618	0.66506	0.42377
3.4685	0.096778	0.41215
-1.178	-2.6387	0.40052
-5.8619	-5.8395	0.3889
-8.2026	-7.6022	0.37727
-6.4832	-6.324	0.36565
-2.4641	-2.4014	0.35402
