# Supplementary material for: Applying time-frequency analysis to assess cerebral autoregulation during hypercapnia
Source: PLoS One. 2017 Jul 27;12(7):e0181851. doi: 10.1371/journal.pone.0181851 (PMC5531479; doi:10.1371/journal.pone.0181851)
Supplement: S1 Dataset — Database of physiological signals registered in 50 volunteers during normocapnia and hypercapnia. (ZIP) [file pone.0181851.s001.zip › n01.csv]

ABP_smoothed_fluctuations[mmHg]	CBFV_smoothed_fluctuations[cm/s]	EtCO2[mmHg]
1.9685	-6.0501	0.72262
-2.2215	-8.2416	1.3157
-5.3599	-9.1817	1.2486
-5.1763	-8.3788	1.2526
-1.7423	-4.0385	1.2695
2.2357	0.54278	1.2748
4.3149	2.8102	1.2853
4.7682	3.2969	1.2938
3.4605	1.2356	1.3031
1.3804	-2.3669	1.3121
-0.50489	-5.1326	1.3212
-3.0327	-6.9359	1.3303
-5.5818	-7.8336	1.3393
-5.8425	-6.423	1.3484
-2.5734	-2.1844	1.3575
2.399	3.2043	1.3665
5.741	6.5025	1.3756
6.6743	6.6228	1.3847
5.1567	3.8416	1.3937
2.9879	0.84424	1.4028
1.0941	-1.6082	1.4118
-1.3719	-4.2843	1.4212
-3.9108	-6.3065	1.4295
-4.0614	-5.9255	1.4401
-0.83279	-2.1061	1.447
3.8142	2.2723	1.4539
6.3798	5.2497	1.506
6.5906	5.2187	0.80217
5.1968	3.1338	0.46989
2.8881	-0.10743	0.50135
0.20639	-3.1732	0.50039
-2.875	-5.691	0.51207
-5.9196	-7.8111	0.52065
-6.3107	-6.5454	0.52977
-2.6864	-1.3932	0.53885
1.9372	3.6432	0.54791
4.9693	6.7763	0.55698
6.0082	5.9336	0.56606
5.3897	4.9103	0.57511
3.8716	2.7911	0.58422
2.0375	-0.018892	0.59316
-0.39536	-1.3376	0.60256
-3.6414	-2.2631	0.61097
-5.774	-1.8321	0.62108
-4.0119	0.48783	0.62988
-0.48857	4.324	0.63012
1.9955	7.3458	0.70185
2.6881	7.5822	-0.043865
1.9241	5.1798	-0.36028
0.37881	3.1284	-0.31437
-1.6317	1.0357	-0.31934
-4.2573	-2.1058	-0.3061
-6.36	-3.9038	-0.29812
-5.9163	-2.477	-0.28879
-2.7582	1.321	-0.27978
1.9616	6.4034	-0.2707
4.8007	9.5514	-0.26163
4.9778	8.3746	-0.25256
3.4365	5.4005	-0.24349
1.0296	2.6397	-0.23442
-1.6176	-0.0091515	-0.22535
-4.3147	-2.6671	-0.21629
-6.4724	-4.4443	-0.20722
-6.1146	-3.8146	-0.19815
-2.8059	-0.66741	-0.18908
-0.76522	1.7152	-0.18001
0.43334	4.4955	-0.17094
-0.17602	4.9515	-0.16187
-1.4187	4.2171	-0.1528
-2.5121	3.416	-0.14373
-3.1382	1.1704	-0.13467
-3.5673	-1.8674	-0.12558
-4.6109	-3.5412	-0.11656
-5.3672	-3.9998	-0.10739
-4.4502	-2.4496	-0.09843
0.041214	0.79	-0.089646
3.411	4.4692	-0.07736
5.4487	5.1707	-0.08873
5.3021	3.5435	-0.056275
2.9731	1.1725	-1.2761
-0.66958	-1.2853	-2.2167
-3.5985	-3.7575	-1.9935
-3.6265	-4.1768	-2.0316
-0.52033	-0.30018	-2.0245
4.2317	4.2323	-1.9876
7.059	6.7218	-2.0248
7.7659	5.7716	-3.3177
6.857	2.9884	-3.9619
5.6889	0.34858	-3.9804
4.3366	-2.0916	-3.9587
2.8105	-3.6657	-3.9545
0.61638	-4.4897	-3.944
-0.48121	-3.4695	-3.9344
0.93691	-1.817	-3.9291
3.1473	2.6715	-3.906
4.359	5.8978	-3.9472
3.9621	5.8733	-3.6718
2.4838	6.1242	-1.6483
0.70786	4.7926	0.38559
-1.3964	4.1614	0.069602
-3.1146	3.5553	0.14548
-4.3089	1.9774	0.14772
-5.3373	-0.25155	0.15402
-6.4862	-0.16028	0.16536
-7.2678	0.90257	0.17341
-7.4387	1.3254	0.18285
-6.159	3.1574	0.19181
-4.346	5.3668	0.20088
-4.2987	4.631	0.21004
-5.6825	3.228	0.21883
-6.398	3.3423	0.22863
-5.6615	3.4359	0.2358
-3.9608	6.3004	0.24986
0.067679	8.7615	0.24548
5.3994	11.758	0.29778
8.9067	12.858	1.4464
10.417	10.84	2.2843
10.052	7.8372	2.2961
7.6993	3.1595	2.2986
4.704	-1.0379	2.3104
2.0569	-3.5675	2.3184
1.8646	-1.8395	2.3286
4.0875	1.503	2.3345
7.8964	5.5172	2.3549
9.8902	7.3567	2.318
9.7838	6.739	2.5383
7.5168	4.3345	0.28443
4.4119	1.3375	-0.67634
1.5895	-0.12751	-0.58509
-1.3822	-1.6133	-0.60698
-4.6984	-3.2666	-0.58833
-7.4633	-3.6112	-0.58217
-8.0155	-2.0087	-0.57174
-5.4249	2.0186	-0.56494
-1.1991	6.8426	-0.54878
1.6438	9.6069	-0.56385
1.5623	9.0473	-0.46449
-0.64412	6.0256	0.063302
-4.922	1.6156	0.51266
-9.3262	-2.4451	0.48588
-11.105	-3.1121	0.50053
-12.55	-3.6176	0.50951
-14.304	-3.7046	0.51817
-14.489	-3.2068	0.52745
-11.216	0.41226	0.53644
-6.1812	5.6633	0.54553
-2.089	9.4277	0.55459
1.1834	11.362	0.56367
3.0652	10.181	0.57274
2.5394	6.5363	0.5818
0.72676	2.2786	0.59087
-1.0747	-1.7541	0.59994
-3.0081	-4.9205	0.60901
-4.7449	-6.2629	0.61808
-4.5468	-5.1431	0.62715
-1.627	-1.7961	0.63622
3.4119	1.9719	0.64529
6.8418	5.5207	0.65436
8.1215	5.6687	0.66343
7.958	3.2301	0.6725
6.2872	0.59099	0.68157
3.7269	-1.6353	0.69063
1.1785	-4.2315	0.6997
-0.1828	-5.452	0.70877
1.2278	-3.4497	0.71784
4.4973	-1.9529	0.72691
6.0111	1.6012	0.73598
5.6339	1.0579	0.74505
3.6376	-0.77509	0.75412
0.4799	-3.1165	0.76319
-2.8513	-5.8709	0.77226
-5.8767	-7.2988	0.78133
-8.522	-7.3124	0.7904
-9.3668	-6.5977	0.79947
-7.5297	-2.9808	0.80853
-3.2886	2.1514	0.8176
1.0268	6.5804	0.82667
3.7347	9.0187	0.83574
3.8981	7.664	0.84481
2.1848	4.8192	0.85388
-0.022371	0.82986	0.86295
-2.6437	-3.5614	0.87202
-6.0026	-4.6386	0.88109
-8.4695	-7.6009	0.89016
-9.3018	-7.9556	0.89923
-9.2756	-6.507	0.9083
-6.1978	-2.572	0.91737
-3.9812	0.30284	0.92643
-1.7928	3.912	0.9355
0.64896	6.133	0.94457
1.8535	6.5828	0.95364
3.9423	6.7895	0.96271
5.9676	5.5233	0.97178
5.171	3.7398	0.98085
3.9523	1.6739	0.98992
2.548	-0.43908	0.99899
0.42106	-2.8968	1.008
-1.0379	-4.1328	1.0172
-0.94136	-3.7777	1.0259
0.095223	-1.0334	1.0364
2.2922	1.1677	1.0403
3.8607	0.94928	1.0424
3.7553	-0.34914	0.48886
3.089	-1.8336	-0.012863
1.9362	-3.7363	0.1031
0.70882	-5.8275	0.084073
0.2579	-6.9951	0.099964
0.062123	-7.3732	0.10764
-0.0092996	-7.1016	0.11687
-0.52828	-6.0174	0.12598
-0.74949	-6.2993	0.13501
0.69029	-5.4012	0.1441
3.2072	-1.8205	0.15316
5.5786	0.7591	0.16223
6.978	1.2471	0.1713
7.4445	0.89332	0.18037
7.043	-0.55345	0.18944
5.8837	-2.5499	0.19851
4.2982	-3.8101	0.20758
2.3294	-4.7401	0.21664
0.95759	-5.0529	0.22579
-0.88119	-5.5375	0.23444
-2.3485	-5.2523	0.24515
-2.1124	-3.4791	0.24857
-0.40134	-0.93487	0.27593
2.0639	1.4327	0.22802
4.0722	2.4875	0.42639
3.9907	1.7918	1.4364
2.5734	0.65908	2.3516
1.3701	-0.57878	2.3022
0.29452	-0.63852	2.3147
-1.2658	0.11701	2.3269
-2.283	-0.21537	2.3339
-1.6612	1.4486	2.3438
0.40502	4.9148	2.3526
2.1482	7.8945	2.3618
2.4916	9.4095	2.3708
2.2545	8.5473	2.3799
1.6199	7.438	2.389
0.65913	6.1358	2.398
-0.83518	5.6652	2.4071
-2.7265	6.2599	2.4162
-3.1938	5.689	2.4253
-1.773	6.4519	2.4341
0.94922	8.2886	2.4442
2.3614	9.8999	2.4492
0.89203	10.353	2.4376
-1.7464	7.9931	1.4032
-3.2015	4.9509	0.31176
-3.5328	2.582	0.53188
-5.4961	0.43919	0.48871
-6.9989	1.6782	0.5077
-6.8177	4.3538	0.51618
-5.3782	4.179	0.52872
-4.0849	6.5479	0.50474
-4.1206	6.1518	0.69896
-5.0046	4.1655	-0.83883
-5.6001	9.3582	-1.559
-6.9762	7.2435	-1.3894
-8.7128	-0.33431	-1.4312
-8.8207	-0.1647	-1.411
-6.2317	2.5043	-1.3963
-1.7572	4.7153	-1.412
1.2363	6.0668	-1.3351
2.0351	4.642	-0.74925
1.2123	3.363	-0.36462
0.14451	0.37018	-0.35409
-0.30372	-1.3775	-0.35013
-1.0795	-3.1346	-0.33801
-2.5944	-4.0433	-0.33023
-3.2564	-4.9089	-0.32071
-2.8837	-4.0814	-0.31178
-3.2984	-2.3083	-0.30267
-4.7343	-2.6996	-0.29362
-4.3674	-3.9564	-0.28454
-3.5707	-4.7868	-0.27547
-3.8356	-5.5637	-0.26641
-3.02	-5.1832	-0.25733
-1.6381	-3.5991	-0.24828
0.34236	-2.7743	-0.23919
1.6507	-3.1197	-0.23004
1.8797	-3.5902	-0.2216
4.139	-2.7499	-0.20948
8.3585	0.1467	-0.21333
12.3	2.911	-0.15407
14.677	4.4259	-0.47979
15.558	3.4408	-2.9453
14.812	-0.26258	-5.4938
12.384	-4.0699	-5.1082
9.5135	-7.2156	-5.1422
6.566	-10.999	-5.1476
4.3429	-12.548	-5.1265
5.9276	-9.4376	-5.1238
8.5359	-6.6972	-5.1071
9.7511	-5.0766	-5.1203
9.343	-4.5185	-4.9852
7.6831	-6.8135	-3.9312
5.6563	-9.1407	-2.943
3.2777	-10.274	-3.1014
1.1411	-10.716	-3.0485
0.27409	-9.6064	-3.0521
1.4885	-8.1097	-3.0356
4.061	-4.6183	-3.0438
6.9753	-2.5534	-2.9618
8.1879	-2.5181	-2.4438
8.4916	-3.5673	-1.9485
7.7627	-6.0423	-2.0073
6.2908	-8.9207	-1.983
3.0543	-11.168	-1.9763
0.90214	-12.26	-1.9672
0.25814	-11.576	-1.958
2.5727	-8.8736	-1.949
4.7009	-5.8936	-1.9399
5.9326	-5.0317	-1.9308
5.8965	-5.1976	-1.9218
5.6028	-6.1621	-1.9127
5.1084	-7.4659	-1.9036
4.605	-7.7531	-1.8946
3.8026	-8.1801	-1.8855
1.9688	-9.8606	-1.8764
0.39807	-10.057	-1.8674
1.4711	-7.1998	-1.8583
4.5447	-4.1919	-1.8492
5.7979	-2.3374	-1.8402
5.6258	-2.4467	-1.8311
3.9058	-3.614	-1.822
2.6094	-5.0805	-1.8129
0.84029	-7.4385	-1.8039
-0.44234	-8.7929	-1.7948
-1.3696	-9.2259	-1.7857
-1.5399	-8.195	-1.7767
0.49539	-5.5488	-1.7676
2.4967	-3.3131	-1.7585
2.2042	-3.5716	-1.7495
0.68104	-5.2192	-1.7404
-1.4918	-6.3575	-1.7313
-4.1624	-8.0084	-1.7223
-6.2252	-10.263	-1.7131
-8.1333	-10.335	-1.7042
-10.202	-9.2741	-1.6951
-10.176	-7.227	-1.6852
-8.0774	-3.891	-1.681
-4.2385	-0.067875	-1.6495
-1.2449	2.8492	-1.7375
0.40751	3.5549	-0.94835
0.85839	2.5304	-0.60218
0.42547	0.79275	-0.64485
-0.040569	-1.3625	-0.61837
-1.077	-4.2408	-0.61464
-2.7395	-6.4138	-0.60402
-3.4339	-6.7023	-0.59537
-1.3448	-5.025	-0.58619
2.5855	-1.8391	-0.57715
4.8595	0.48822	-0.56808
5.3128	1.3434	-0.55901
4.3453	-0.34845	-0.54994
2.7615	-3.8904	-0.54087
0.76021	-6.5916	-0.5318
-1.4774	-7.6193	-0.52273
-4.1503	-8.3136	-0.51366
-6.7288	-8.7867	-0.50459
-7.7324	-7.6008	-0.49552
-6.3782	-4.962	-0.48645
-3.2836	-1.0863	-0.47739
-1.4468	2.2485	-0.46832
-0.032103	3.3342	-0.45925
0.75141	2.2076	-0.45018
0.47964	1.0395	-0.44111
-0.54473	-1.136	-0.43204
-2.208	-3.547	-0.42297
-3.0576	-4.0564	-0.4139
-1.8214	-3.1662	-0.40483
0.48867	-1.5834	-0.39576
2.5706	0.2037	-0.38669
3.4572	1.1888	-0.37763
2.8063	1.4895	-0.36855
1.1528	-1.0459	-0.35948
-1.1706	-3.2098	-0.35046
-3.6098	-4.5485	-0.34115
-6.8625	-5.5248	-0.333
-9.0753	-5.7128	-0.32086
-8.1487	-4.2216	-0.32133
-5.7023	-0.94033	-0.28346
-3.8281	2.327	-0.36712
-2.6344	3.4751	-0.87317
-2.6607	3.1813	-1.3049
-2.967	2.1339	-1.2644
-3.926	-0.36275	-1.2597
-5.5882	-1.1763	-1.2511
-8.5715	-4.1998	-1.2413
-9.4201	-5.9964	-1.2327
-8.8308	-4.6467	-1.2231
-5.6639	-1.2107	-1.2155
-3.8031	1.429	-1.2012
-3.4155	1.9268	-1.1805
-4.0427	1.0067	-0.60303
-5.4002	-0.99184	-0.091781
-6.2879	-2.9949	-0.19031
-7.9286	-3.9521	-0.15572
-10.436	-5.1813	-0.15149
-11.801	-6.1275	-0.14184
-10.094	-4.7493	-0.13271
-6.9048	0.056874	-0.12371
-2.7026	3.7254	-0.11461
0.03246	4.6975	-0.10555
1.5004	5.9228	-0.096478
2.2329	5.9358	-0.08741
2.3156	4.7912	-0.07834
1.9274	2.9937	-0.069271
0.9389	0.66846	-0.060202
-0.86516	-1.5052	-0.051133
-2.969	-3.1743	-0.042064
-3.8631	-3.4317	-0.032995
-2.4938	-1.4204	-0.023925
-0.43184	1.4365	-0.014856
2.248	3.1809	-0.0057869
3.4618	3.6897	0.0032823
3.2036	2.2973	0.012352
1.7978	0.29754	0.021421
-0.30662	-1.6212	0.03049
-3.0981	-3.7805	0.039559
-6.0102	-5.3818	0.048628
-6.7688	-4.9131	0.057698
-5.6277	-2.142	0.066767
-3.1395	0.78777	0.075836
0.14716	3.5156	0.084905
2.5618	5.0177	0.093974
3.5232	4.9848	0.10304
2.5767	2.5715	0.11211
0.89068	-0.44583	0.12118
-1.052	-2.5894	0.13025
-2.0119	-3.5236	0.13932
-3.0468	-2.5239	0.14839
-3.4345	-1.3684	0.15746
-1.8855	-0.29453	0.16653
0.81697	2.8641	0.1756
2.536	5.7544	0.18467
3.2308	5.6009	0.19374
2.9489	4.1969	0.2028
1.7417	2.6465	0.21187
0.89707	0.06013	0.22094
-0.95965	-2.5908	0.23001
-4.6565	-5.2172	0.23908
-6.6978	-5.4605	0.24815
-5.6473	-3.5797	0.25722
-4.0336	-1.168	0.26629
-3.0212	2.0283	0.27536
-3.3891	2.2509	0.28443
-3.9008	1.6352	0.2935
-3.0705	2.2306	0.30257
-2.0745	3.769	0.31164
-0.73639	1.1569	0.3207
-0.55654	1.5207	0.32977
-1.1942	1.5407	0.33884
-1.696	0.70821	0.34791
-0.35728	2.1366	0.35698
2.0344	3.6195	0.36606
3.7754	5.1868	0.3751
4.3686	5.8822	0.38425
3.6432	4.0157	0.39313
2.6764	3.8742	0.40245
0.2986	1.4485	0.4119
-2.6802	-0.55939	0.41658
-4.4486	-0.94272	0.44792
-4.0306	2.0934	0.38672
-0.83137	6.4735	1.0666
1.7633	9.3313	1.5551
2.2405	10.895	1.3848
1.7688	10.45	0.90993
0.60625	8.3838	0.41452
-0.15587	6.9386	0.51049
-0.91776	5.2693	0.49797
-3.1526	2.9414	0.51228
-6.2018	-0.44078	0.51937
-6.6718	-0.60583	0.53085
-3.2537	2.732	0.53485
0.50466	6.6575	0.55474
3.9211	9.5657	1.2162
6.1437	10.585	1.5645
7.1973	10.559	1.5766
7.0105	8.209	1.5822
6.6937	5.5589	1.5936
5.1706	3.3859	1.6015
2.9431	1.5328	1.611
1.3285	0.317	1.62
-0.7287	-0.72457	1.6291
-4.19	-1.572	1.6382
-5.275	-1.0652	1.647
-1.8533	1.4854	1.6568
1.3101	4.7727	1.6631
2.5903	5.9357	1.6832
2.8869	5.8321	1.6352
2.7459	3.5203	1.1238
3.2936	1.7263	0.63424
3.2427	0.40138	0.72856
2.8755	-2.0818	0.71505
3.768	-3.1846	0.73005
5.7882	-1.8441	0.73756
8.3372	0.40625	0.74705
11.072	1.579	0.756
11.49	2.1477	0.7651
10.541	0.38838	0.77416
8.0452	-1.7368	0.78324
5.7162	-3.3127	0.79226
2.6986	-4.114	0.80151
-1.0879	-4.3442	0.81015
-3.7157	-4.139	0.81987
-4.1674	-2.7237	0.82874
-2.6816	0.86204	0.83392
0.44584	4.6291	0.86726
2.2873	6.4281	0.76291
2.6787	6.8562	1.5434
1.9487	6.4763	1.955
0.38825	4.5975	1.8575
-1.1868	2.0544	1.8993
-2.6485	0.070636	1.8994
-4.6822	-1.0647	1.9104
-6.8077	-1.0687	1.9195
-6.4775	-0.34779	1.9281
-2.7835	3.8362	1.9366
1.3486	8.2342	1.9535
4.0713	11.254	1.9146
5.6026	11.718	2.6582
6.3241	10.126	2.9796
6.4644	9.0375	2.979
