# Supplementary material for: Applying time-frequency analysis to assess cerebral autoregulation during hypercapnia
Source: PLoS One. 2017 Jul 27;12(7):e0181851. doi: 10.1371/journal.pone.0181851 (PMC5531479; doi:10.1371/journal.pone.0181851)
Supplement: S1 Dataset — Database of physiological signals registered in 50 volunteers during normocapnia and hypercapnia. (ZIP) [file pone.0181851.s001.zip › n03.csv]

ABP_smoothed_fluctuations[mmHg]	CBFV_smoothed_fluctuations[cm/s]	EtCO2[mmHg]
14.77	4.5252	1.4071
17.181	5.6839	1.4304
17.877	4.5133	1.7454
17.687	2.518	2.1455
17.642	1.6899	2.3972
17.348	2.0409	2.4749
16.589	2.6612	2.4498
15.453	2.3105	2.4351
14.097	1.1883	2.4401
12.713	0.032531	2.4398
11.513	-0.51652	2.4295
10.49	-0.41527	2.4238
9.3435	-0.38576	2.4496
7.9641	-0.7414	2.4331
6.4792	-1.3946	2.3206
5.5292	-1.7477	2.5247
5.4767	-1.3944	3.1813
5.7072	-0.72794	3.5135
5.7143	-0.3125	3.4196
5.246	-0.58114	3.3987
4.3068	-0.91033	3.3858
3.2969	-0.78705	3.1849
3.081	-0.56613	2.7641
3.2926	-0.2983	2.3892
2.9995	0.063927	2.3545
2.2888	-0.026699	2.3764
1.6078	-0.59454	2.0607
1.515	-0.79652	1.1546
2.0837	-0.45306	0.32232
3.0749	0.15783	0.26377
4.1049	0.5584	0.43677
4.9847	0.57054	0.39726
5.8127	0.47343	0.089264
6.9566	1.0692	-0.32178
8.2177	2.1798	-0.61342
8.4395	1.9789	-0.64773
7.3473	0.50333	-0.6698
5.5434	-1.2434	-0.9268
4.5149	-2.204	-1.2957
4.461	-2.2365	-1.6046
4.2124	-2.1021	-1.7036
3.6573	-1.9034	-1.6589
3.1136	-1.5714	-1.6337
2.2336	-1.7727	-1.7065
1.0185	-2.5983	-1.7583
0.14868	-3.1172	-1.399
-0.44856	-3.3275	-0.062485
-1.4516	-4.0003	2.7099
-2.5783	-4.8274	5.2852
-3.2458	-5.056	5.7197
-3.7176	-4.4351	5.26
-4.3069	-3.2978	5.2614
-4.8926	-3.0494	5.2608
-5.2225	-3.6937	4.8342
-4.9979	-3.3024	4.0195
-4.4385	-2.121	3.3292
-4.0423	-1.6373	3.3335
-3.888	-1.5255	3.2389
-3.8793	-1.1411	2.2168
-3.8483	-0.81079	0.7623
-3.7309	-0.7591	-0.45363
-3.6415	-0.82292	-0.90822
-3.9207	-0.80731	-0.76312
-4.8477	-0.5529	-0.61483
-5.362	-0.14579	-0.84792
-4.7265	0.090082	-1.4835
-4.3965	-0.49957	-1.8393
-4.6352	-1.6362	-1.7671
-4.3147	-2.2097	-1.7179
-3.58	-2.3453	-1.749
-3.0574	-2.58	-1.7538
-2.8145	-2.7482	-1.7579
-2.8981	-2.7298	-1.7658
-3.4632	-2.689	-1.7258
-4.2122	-2.764	-1.7443
-4.6869	-3.0334	-1.8924
-5.2223	-3.3867	-1.3889
-6.1203	-3.6212	0.25108
-6.5589	-3.471	1.4445
-6.155	-2.9284	1.3703
-5.5701	-2.3896	1.09
-4.93	-1.7698	1.199
-3.7298	-0.5816	1.7432
-0.90846	1.6011	2.5475
3.0429	4.1757	3.1851
5.8907	5.5743	3.2213
6.7504	5.3363	3.2708
5.9222	3.7536	3.3744
4.7221	1.6842	2.4114
3.8323	-0.073407	0.90065
3.3638	-0.9651	0.23047
2.9515	-1.3674	0.18992
2.1875	-1.759	0.20572
0.94745	-2.1136	0.14147
-0.56378	-2.422	0.11508
-1.7823	-2.7585	0.44381
-2.332	-2.7599	0.9158
-2.1893	-2.0894	1.124
-2.1209	-1.5036	1.1816
-2.4443	-1.4315	1.1805
-2.6625	-1.5559	1.0714
-2.4844	-1.7749	1.2409
-1.8751	-1.9967	1.9089
-1.1264	-1.8157	2.2523
-0.90743	-1.5874	2.1544
-1.9317	-2.1758	2.1502
-3.5534	-3.3032	2.1209
-4.8765	-4.2964	1.842
-5.6668	-4.552	1.4671
-6.0241	-4.0421	1.1809
-6.3354	-3.4732	1.1035
-6.8542	-3.2308	1.1254
-7.7319	-3.3963	1.0691
-9.1319	-3.7404	1.2559
-10.584	-3.8839	1.8658
-9.9377	-3.3394	2.1953
-7.3709	-1.5628	2.1097
-5.2663	1.4908	2.0882
-4.0781	3.5801	2.107
-3.7167	3.3974	2.0977
-4.0647	1.6779	2.0917
-4.8234	0.76506	2.096
-5.5791	1.1112	2.09
-5.8106	1.1165	2.0613
-4.8891	1.4067	2.1053
-3.4122	1.8685	1.0592
-3.0347	1.1055	-2.722
-3.1217	0.04187	-5.3699
-2.803	-0.60418	-4.3864
-2.0293	-1.4769	-2.1362
-0.63393	-1.9201	-0.74738
1.023	-1.5566	-0.84808
1.5619	-1.6955	-0.98052
0.8584	-2.8077	-0.94381
-0.45667	-4.6096	-1.1041
-1.99	-6.2085	-0.5111
-3.4123	-6.8506	1.2065
-4.4047	-6.4846	2.3016
-5.0904	-5.5836	2.1648
-6.1034	-5.0941	1.9467
-7.438	-5.0912	2.0103
-8.5982	-5.0165	2.0723
-9.0525	-4.4371	1.8758
-8.4077	-3.1125	1.3377
-6.8319	-1.2839	0.94552
-4.938	0.49575	0.96131
-3.771	1.4275	1.083
-3.3766	1.7947	1.0451
-3.0912	2.5331	0.70618
-2.9099	3.2097	0.28935
-2.9952	3.239	0.058135
-3.2265	3.1278	-0.0096613
-3.5251	3.1153	-0.0021528
-3.9327	2.8024	-0.033498
-4.2488	2.2925	-0.22298
-4.0971	2.1337	-0.64836
-3.6561	2.1247	-1.0308
-3.3314	1.8922	-1.0771
-3.3811	1.712	-1.009
-3.8273	1.6816	-1.0147
-4.3247	1.3681	-1.0339
-4.5117	0.91313	-1.0332
-4.1162	0.92229	-1.0292
-3.3435	1.0241	-1.04
-2.5779	0.66401	-1.0587
-2.1321	-0.035085	-1.0098
-1.9587	-0.72875	-0.81406
-1.6012	-0.97336	-0.42744
-1.0933	-0.70892	-0.065206
-0.80211	-0.20155	-0.0023977
-1.1979	-0.14705	-0.069205
-2.1588	-0.70647	-0.072981
-2.3046	-0.6847	-0.053393
-1.3066	0.31543	-0.064291
0.12335	1.7925	-0.11446
1.0576	2.7157	-0.038216
1.1597	2.6313	0.067423
1.4676	2.6592	-0.54148
2.004	2.7573	-1.5916
1.8923	1.9582	-2.062
0.9966	0.7522	-2.0872
-0.28759	-0.085775	-2.087
-0.93195	-0.45811	-2.1015
-0.87775	-0.34732	-2.1058
-1.279	0.22862	-2.0799
-2.2729	0.44461	-2.1005
-3.2932	-0.48384	-2.2058
-3.6748	-0.80394	-1.9747
-3.5354	0.16541	-1.3473
-4.1938	0.26028	-1.0413
-5.0286	-0.18344	-1.1089
-4.3375	0.65359	-1.145
-2.6251	1.77	-1.1246
-0.99709	1.8938	-1.1278
0.067698	1.7804	-1.1318
0.87256	2.0927	-1.135
2.0916	2.8372	-1.1561
2.7474	2.7349	-1.1239
2.1019	1.1498	-0.91891
1.0222	-0.41517	-0.39498
-0.045933	-1.2387	0.064374
-1.5473	-2.1151	-0.6752
-3.2018	-2.9644	-2.4308
-3.8477	-2.5935	-3.422
-3.9223	-1.612	-3.2903
-5.134	-2.0423	-2.9787
-7.1202	-3.2768	-3.0681
-8.3536	-3.3229	-3.7886
-8.764	-2.7423	-4.6628
-8.6453	-2.6558	-5.0835
-7.0589	-1.7272	-5.2014
-4.443	0.55913	-5.2232
-4.1656	2.1824	-5.1039
-4.504	3.5058	-4.2629
0.63252	7.0384	-1.9098
4.7909	9.1011	0.018854
2.1565	6.6264	-0.051229
0.57473	4.0011	-0.26457
0.16576	2.7665	-0.21567
-2.1955	2.4023	-0.32157
-0.79727	3.7755	0.28584
2.6304	4.7549	1.2574
2.9913	3.312	1.6971
2.9651	3.073	1.9221
3.4488	4.1195	1.7379
3.6688	4.438	0.71428
3.5161	4.2836	-0.88758
2.9077	3.9603	-2.1516
1.6678	3.2715	-1.9542
-0.029749	2.0062	-2.3011
-1.8561	0.17411	-5.411
-3.5409	-1.4524	-8.8205
-4.7663	-2.3887	-10.099
-5.1504	-2.9109	-8.7701
-4.8922	-3.2144	-6.4586
-4.5879	-3.4045	-5.7988
-4.4413	-3.7703	-6.4452
-4.3481	-4.5376	-7.5533
-3.8882	-5.6241	-9.4445
-2.9769	-6.4252	-11.24
-1.8208	-6.1976	-11.527
-0.61632	-5.2444	-11.17
0.33134	-4.1332	-11.158
0.57811	-3.3577	-11.626
0.068824	-2.9474	-11.439
-0.96442	-2.667	-9.1714
-2.197	-2.5313	-6.3245
-3.2801	-2.4298	-4.7189
-3.8919	-1.6757	-4.2032
-4.1768	-0.45247	-4.252
-4.8861	-0.20481	-4.3145
-6.049	-0.61618	-4.2932
-7.0306	0.002132	-4.3953
-7.1384	1.397	-4.0725
-5.9291	2.6541	-2.8836
-3.877	4.1951	-2.1123
-1.4114	6.4656	-2.263
1.2819	9.3586	-2.5372
3.8247	11.071	-2.0864
5.7827	10.616	-0.78761
6.82	10.414	-0.12898
7.151	10.618	-0.312
7.3544	9.4018	-0.38159
7.4045	7.4038	-0.34725
7.1005	5.7459	-0.41435
6.4203	4.033	-0.19953
5.4435	2.1543	0.40707
4.3793	1.1777	0.73604
3.4823	1.1971	0.66066
2.9612	1.3119	0.62761
2.4132	1.5016	0.6341
1.3745	1.9925	0.56014
0.40152	2.1369	0.77779
0.12658	1.8326	1.4023
0.71243	2.6673	1.7063
1.9261	4.9064	1.6148
3.404	7.4235	1.6
5.3484	9.1646	1.6176
7.2277	10.152	1.6083
8.074	11.009	1.604
8.3956	10.905	1.602
8.5613	9.8144	1.5986
8.2933	8.9905	1.5993
7.4849	8.2049	1.5897
6.254	6.9231	1.5743
5.0301	5.3361	1.6194
4.0405	3.9854	1.8087
3.2079	3.5987	2.2067
2.3799	3.7038	2.5774
1.3802	3.3558	2.6309
0.069359	2.548	2.5598
-1.3376	1.6644	2.557
-1.9766	1.3728	2.5754
-1.6414	1.942	2.5653
-0.8411	3.119	2.5263
-0.45776	3.8951	2.5958
-0.70758	3.8467	2.6289
-0.49367	3.936	2.0156
0.62757	4.3193	1.1342
2.4131	4.6471	0.59704
4.1092	4.5537	0.48471
4.7731	3.874	0.54713
4.0782	2.6589	0.54329
3.1588	1.2404	0.52757
2.6722	0.13018	0.52805
2.574	-0.24956	0.52201
2.2773	-0.60683	0.52677
1.4329	-1.514	0.5339
0.41676	-2.6225	0.47504
-0.63778	-3.5013	0.4846
-1.7884	-3.8289	0.80442
-2.5696	-3.9052	1.2186
-2.7058	-4.0382	1.4542
-2.7863	-4.0305	1.5209
-3.0075	-4.0641	1.5005
-3.1087	-4.5158	1.4895
-2.8119	-4.5015	1.4922
-2.1158	-3.5517	1.4889
-1.5134	-2.8848	1.4837
-0.89507	-2.5796	1.4822
-0.010066	-2.141	1.4833
0.45468	-2.0039	1.4629
0.44591	-2.1008	1.2959
0.7572	-1.6864	0.82302
1.0889	-1.1684	0.42401
0.89314	-1.1747	0.41578
0.1358	-1.7103	0.4791
-0.59422	-2.1516	0.46016
-0.39805	-1.5621	0.45292
-0.026157	-0.57417	0.44834
-0.30448	-0.0495	0.43632
-0.93416	-0.054075	0.48065
-1.6869	-0.18038	0.45374
-2.4984	0.12174	0.1473
-3.3008	0.58353	-0.24443
-3.9028	0.87871	-0.5117
-3.9727	0.99574	-0.62329
-3.8271	0.90376	-0.57729
-3.9553	0.66164	-0.46759
-3.6742	0.84952	-0.75702
-2.2671	1.6482	-1.4017
0.41717	2.5537	-1.6181
3.5504	3.7335	-1.5793
5.8132	4.6643	-1.5923
6.0447	3.7537	-1.574
5.1682	1.8686	-1.6099
4.4927	0.53516	-1.708
3.9405	0.093242	-1.4275
3.3638	0.27514	-0.80244
2.8419	0.32001	-0.55744
2.2846	0.067597	-0.61512
1.4931	-0.35761	-0.59347
0.25803	-1.056	-0.67392
-1.1854	-1.7918	-0.72584
-2.0539	-1.8606	-0.089892
-2.6322	-1.5042	0.84334
-3.5771	-1.2787	1.2858
-4.4859	-0.74825	1.3744
-4.9781	0.25855	1.369
-5.1684	1.0467	1.3549
-5.1672	1.6795	1.3553
-5.0614	2.7088	1.3562
-5.0601	3.5127	1.3463
-5.2209	3.5847	1.3367
-5.2479	3.3346	1.3636
-4.9068	3.2347	1.2112
-4.1383	3.6261	0.64182
-3.2829	4.4067	0.25205
-2.7422	5.0201	0.30479
-2.7809	4.6231	0.35187
-3.0547	3.6954	0.32227
-3.1591	3.1121	0.31804
-3.342	2.9513	0.32053
-3.6033	3.0253	0.31594
-3.7111	3.0067	0.31261
-4.0502	2.4513	0.30936
-4.8745	1.2653	0.30477
-5.4327	0.4165	0.30703
-5.4609	0.34334	0.30402
-5.3962	0.66459	0.27409
-5.3929	0.85115	0.30496
-5.4553	0.66408	0.38457
-5.5609	0.81521	0.089961
-5.5053	1.5226	-0.5037
-4.9746	2.2417	-0.74453
-4.3995	2.5938	-0.71536
-4.2921	2.4277	-0.71709
-4.4992	1.9374	-0.73171
-4.3463	1.6515	-0.73095
-3.1961	2.0465	-0.72619
-2.3065	2.201	-0.7484
-2.1141	1.8411	-0.75291
-1.3938	2.0239	-0.65704
-0.7059	2.8123	-0.88463
-0.72699	3.6904	-1.5187
-1.0421	4.0112	-1.8063
-1.6359	3.735	-1.7541
-2.6117	3.1988	-1.7436
-3.4397	2.8305	-1.7654
-3.7693	3.0211	-1.7661
-3.7829	3.9987	-1.7661
-4.1121	5.2007	-1.7706
-4.9628	5.8942	-1.7741
-4.5577	6.2722	-1.7753
-1.5325	7.2462	-1.7807
3.5365	9.2079	-1.7878
6.8838	10.265	-1.7668
7.8414	9.9483	-1.7955
7.9513	8.8313	-1.8915
8.0587	6.9829	-1.6416
8.2223	4.7572	-1.0268
7.6071	3.0416	-0.71366
6.3394	1.8621	-0.78311
5.2623	0.59578	-0.84303
4.3786	-0.80775	-0.81307
3.3131	-2.1389	-0.77009
1.7298	-3.2139	-0.84174
-0.28247	-3.9364	-1.1052
-1.641	-4.4003	-1.4763
-2.0228	-4.4963	-1.7819
-2.197	-3.8762	-1.8061
-2.18	-2.8819	-1.8309
-1.5506	-2.0181	-2.333
-0.41729	-0.51746	-3.1653
1.1743	1.406	-3.836
3.1037	2.4587	-3.8963
4.1416	2.5116	-3.8505
4.5738	1.8627	-3.8471
6.0301	1.3409	-3.4597
8.1259	2.8991	-2.5292
9.4789	2.6714	-1.767
9.2185	-2.3446	-1.8078
8.2589	-4.5216	-1.9306
7.0121	-0.68492	-1.7153
5.6092	6.7218	-1.1661
4.5501	7.6527	-0.80753
3.9073	0.85267	-0.84787
3.0671	-0.6872	-0.89511
2.1752	2.2525	-0.88542
1.7647	2.0225	-0.91395
1.9017	0.14227	-0.81836
2.4444	-0.73996	-0.87743
3.2535	0.21062	-1.2856
4.6757	-0.70788	0.19733
6.6971	-2.2914	2.9756
8.8857	-0.48115	4.0273
11.048	-1.4229	4.0977
12.274	-4.3996	4.1124
12.053	-4.5082	4.1861
11.753	-0.75395	3.5602
11.789	0.79943	2.6102
11.829	-2.6506	2.1441
11.595	2.9374	2.0407
10.811	2.3492	2.0696
9.3531	-28.516	2.073
7.7183	-53.567	2.053
6.3991	-52.965	1.746
5.6484	-44.083	0.71869
5.4463	-27.345	-0.068268
5.4039	-6.2817	0.0021651
4.7903	-0.079666	0.085085
3.8783	-2.9928	0.039577
3.6093	-2.7663	0.18185
4.9537	-1.8737	0.74024
7.1716	-0.59894	1.1045
9.1819	1.1522	1.0265
10.329	1.794	1.0237
9.8134	0.79655	1.031
9.5931	-0.21406	1.0217
10.676	-0.046566	1.02
11.518	0.63762	1.0175
12.369	0.39786	1.0139
13.249	-1.0636	1.0108
13.189	-2.2587	1.0081
13.303	-2.974	1.0043
13.974	-4.1444	1.0016
13.677	-6.6852	1.0017
12.708	-8.455	0.98559
10.843	-9.4862	1.0025
8.2761	-10.666	1.0255
7.7944	-9.6171	0.82359
8.1494	-8.1016	1.2696
7.2238	-8.3315	2.5613
5.4059	-9.1276	3.0348
2.483	-9.8989	2.974
-1.4868	-10.517	3.0413
-5.0776	-11.042	2.7936
-7.7232	-11.28	2.2033
-10.102	-10.744	1.8964
-12.436	-9.7159	1.9396
-14.519	-8.9862	1.976
-15.994	-8.5827	1.9532
-16.552	-8.1278	1.95
-16.4	-7.1228	1.9427
-15.654	-5.3986	1.9271
-13.906	-3.5383	1.9889
-10.949	-1.1061	1.9019
-7.4157	1.9678	1.0038
-5.4117	2.6907	-1.5417
-4.623	1.4669	-3.0729
-3.7652	0.49524	-1.5512
-3.0399	0.4069	-0.8068
-2.3129	0.21241	-1.134
-1.1983	-0.71829	-1.1062
0.40788	-0.80609	-1.064
1.6123	-0.23143	-1.109
2.1134	0.34861	-1.1077
2.7371	0.87905	-0.98542
2.2533	0.93548	-1.1975
-0.092634	0.35407	-1.557
-2.2066	-0.10725	-0.082103
-3.5208	-0.12365	2.8034
-5.3702	0.047025	4.0931
-7.2125	0.42448	3.8946
-7.825	1.0833	3.8102
-7.9407	1.5683	3.8902
-8.3694	1.6365	3.888
-8.8711	1.8385	3.8667
-9.0878	2.5814	3.8683
-8.6628	3.979	3.8714
-7.1377	5.9228	3.8561
-5.1278	7.7906	3.8487
-4.6386	8.4435	3.9117
-5.0777	8.0907	3.8263
-5.0148	7.5049	3.3407
-4.6854	6.9891	2.5514
-3.932	7.05	1.863
-2.351	8.2175	1.7434
-1.402	9.8653	1.8867
-1.6816	10.867	1.884
-1.7976	10.199	1.554
-1.3095	9.8272	1.1157
-0.49284	11.359	0.86206
0.094798	12.566	0.81614
