# Supplementary material for: Applying time-frequency analysis to assess cerebral autoregulation during hypercapnia
Source: PLoS One. 2017 Jul 27;12(7):e0181851. doi: 10.1371/journal.pone.0181851 (PMC5531479; doi:10.1371/journal.pone.0181851)
Supplement: S1 Dataset — Database of physiological signals registered in 50 volunteers during normocapnia and hypercapnia. (ZIP) [file pone.0181851.s001.zip › n04.csv]

ABP_smoothed_fluctuations[mmHg]	CBFV_smoothed_fluctuations[cm/s]	EtCO2[mmHg]
-20.481	-9.8914	-3.4397
-22.493	-8.9422	-3.4329
-24.001	-7.1335	-3.3328
-25.141	-5.7636	-3.6443
-25.612	-4.6144	-4.2899
-24.351	-1.4018	-4.4639
-22.798	1.4859	-4.437
-21.982	1.1172	-4.4471
-21.434	-3.0725	-4.3479
-21.143	-5.4644	-4.6385
-20.752	-4.1615	-5.3134
-19.402	-4.4476	-5.5058
-17.94	-5.6612	-5.4545
-17.418	-5.8741	-5.516
-17.545	-6.6454	-5.1792
-17.436	-7.3308	-4.6354
-16.236	-5.9314	-4.4717
-14.287	-3.0744	-4.4333
-12.41	-1.0215	-4.4522
-11.316	-1.5841	-4.6303
-10.15	0.69342	-3.9827
-8.249	5.3324	-2.7918
-5.7712	6.1918	-2.4602
-3.4172	6.9783	-2.457
-2.0263	7.7833	-2.4674
-2.0526	4.3284	-2.7862
-2.106	0.98874	-3.2137
-1.4641	0.72927	-3.4739
-0.78025	1.8343	-3.4668
-0.73058	2.0099	-3.539
-1.6298	0.30798	-3.6471
-3.1442	-1.6992	-2.9077
-4.3249	-2.8766	-1.7949
-4.0889	-2.4768	-1.4765
-2.5216	0.69751	-1.5022
-0.50725	4.9962	-1.4981
0.80877	6.6947	-1.5414
1.4239	6.5661	-1.414
1.7166	5.9774	-0.93378
2.0796	5.3442	-0.12848
2.186	4.362	0.51509
1.7656	2.8822	0.54982
2.0147	2.3996	0.4564
3.4369	3.395	0.48736
5.4553	4.7436	0.51024
6.9586	4.2591	0.40226
7.6783	2.7364	0.47383
8.0654	2.7141	1.1606
8.305	3.0422	1.9584
8.1444	2.2595	2.3953
6.8163	0.20215	2.5032
5.4589	-1.5242	2.4654
5.8091	-0.99727	2.4655
6.7355	0.67792	2.4478
7.2315	1.9784	2.4643
7.0892	1.9368	2.5534
6.7007	0.91151	2.2433
6.2802	0.30244	1.606
5.6627	1.7723	1.3861
4.5521	1.9101	1.4605
3.1409	-1.1805	1.4551
2.7897	-0.78498	1.4407
3.8742	2.3242	1.4444
5.6772	4.0845	1.442
6.6934	4.6239	1.4388
6.7454	4.5043	1.437
6.5211	4.269	1.435
6.0285	4.7699	1.4327
5.4283	5.4718	1.4306
5.368	4.1216	1.4285
6.0909	3.1393	1.4263
7.0922	4.4043	1.4242
7.0816	4.9749	1.4221
6.2832	4.1095	1.4199
5.4846	2.4972	1.4178
4.5032	0.72332	1.4156
3.114	-0.82747	1.4133
1.3922	-2.0842	1.4118
-0.13988	-2.8173	1.4096
-0.54474	-2.5053	1.4046
0.96053	-0.053261	1.4088
4.1028	4.0394	1.4083
7.1885	6.7137	1.3654
9.7549	7.679	1.4351
11.736	7.4989	1.7303
12.662	5.7847	2.0917
12.662	3.1882	2.3576
12.476	1.3516	2.4233
12.54	0.6177	2.3848
12.952	0.8165	2.3799
13.297	2.1276	2.3859
13.096	3.0452	2.3819
11.973	0.85612	2.3785
10.08	-2.667	2.3771
7.7523	-4.7555	2.3752
5.1897	-6.0725	2.3728
2.5744	-7.4293	2.3707
0.12711	-8.041	2.3686
-1.6399	-7.3862	2.3664
-1.7914	-5.7821	2.3643
-0.33223	-2.6949	2.3621
2.0881	2.126	2.3599
4.9676	6.2879	2.3581
7.6464	8.753	2.3559
9.3815	10.043	2.3521
9.9437	10.117	2.3529
9.6819	9.1673	2.354
9.6569	8.3041	2.3303
9.8386	8.1692	2.347
9.5186	8.4728	2.4319
8.4417	6.9454	2.2437
6.7533	2.9559	1.6248
5.139	-0.21212	0.92528
3.8272	-1.0824	0.43722
2.4297	-1.1104	0.28156
1.7541	-0.39761	0.33004
3.0046	1.7988	0.33882
5.2227	4.8494	0.32024
7.2728	7.3706	0.31954
8.5605	7.6936	0.35472
9.2132	6.143	0.56292
9.5569	3.9279	1.0324
9.1816	1.3992	1.3626
8.0404	-1.0387	1.3374
7.0898	-2.5383	1.2937
7.0539	-3.1099	1.3106
7.8801	-3.289	1.3098
7.9733	-3.5538	1.3031
6.5386	-4.2478	1.3019
4.1029	-5.3781	1.3
2.2521	-5.2921	1.2981
2.2522	-2.8862	1.2973
3.1182	-0.77629	1.2902
3.6464	-0.13595	1.2888
3.151	0.046793	1.3093
3.0786	0.58939	1.2546
4.8689	2.6538	1.0122
8.3126	7.5177	0.55908
10.625	10.581	0.26481
9.9992	8.1531	0.32219
9.8487	5.9455	0.057369
10.985	5.991	-0.54324
11.344	5.9234	-0.84117
10.372	4.8162	-0.72988
8.6452	2.9484	-0.56913
7.8049	1.9749	-1.3767
8.3606	2.5705	-3.1516
8.4232	3.0972	-3.9122
7.2767	2.2191	-3.7258
5.6529	-0.37622	-4.3456
5.0764	-1.987	-5.2667
6.2095	-0.88034	-5.6679
7.3854	0.43802	-5.8058
7.8089	0.43409	-5.7682
8.0703	-0.48492	-5.4214
9.9777	0.40319	-5.0141
13.571	3.0466	-4.776
16.499	3.653	-4.7326
18.169	2.2909	-4.766
18.563	0.44052	-4.7673
17.306	-0.90135	-4.7678
15.103	-1.3709	-4.7712
13.508	-1.2546	-4.7497
12.379	-1.6085	-4.7727
10.861	-3.3583	-4.8653
8.2758	-5.6073	-4.7033
4.8562	-7.2386	-4.1035
2.6745	-7.657	-3.3836
2.3211	-6.3694	-2.8631
2.5162	-3.1781	-2.7459
2.4485	-0.50247	-2.7857
2.2102	-0.41362	-2.7111
3.803	1.3717	-3.0351
7.4291	6.7359	-3.6474
11.292	13.488	-3.8358
14.577	18.222	-3.7622
16.838	19.156	-3.7828
17.783	17.376	-4.1043
17.589	16.167	-4.5508
19.295	17.569	-4.8119
24.757	20.105	-4.7912
24.011	18.693	-4.9403
20.564	15.5	-4.373
19.905	13.346	-3.1668
20.454	11.188	-2.7849
19.606	7.6624	-2.8355
16.324	3.155	-2.8289
12.092	0.425	-2.82
8.1858	-0.27119	-2.8264
5.2501	-0.35259	-2.8275
3.0727	-0.73687	-2.8355
3.0021	0.92546	-2.8191
3.6761	4.0288	-2.8624
2.5556	5.2602	-2.8194
1.49	5.1465	-1.9441
-0.80155	1.7672	-0.094323
-3.2141	-2.2968	1.338
-4.5571	-4.181	1.3247
-6.869	-5.9821	1.0738
-10.339	-8.1385	1.1305
-13.211	-9.1676	1.1676
-15.542	-9.8087	1.1441
-17.744	-11.008	1.1413
-18.673	-11.183	1.1425
-17.882	-9.58	1.1397
-15.975	-6.9935	1.139
-14.205	-5.409	1.1288
-12.633	-3.6485	1.1448
-11.456	-1.3803	0.98274
-11.743	-1.4638	0.36564
-13.134	-4.0823	0.018674
-14.448	-7.8774	0.10624
-14.46	-10.956	0.15403
-14.39	-13.07	0.11975
-15.801	-14.62	0.11038
-17.896	-15.981	0.11693
-19.708	-17.289	0.11514
-21.287	-18.082	0.11185
-22.704	-18.182	0.11066
-23.844	-17.967	0.10386
-24.879	-17.539	0.10343
-26.013	-16.697	0.12123
-26.299	-14.996	0.077167
-24.872	-11.983	0.057567
-21.791	-7.4725	0.41254
-17.743	-2.3664	0.86853
-13.858	1.1905	1.0827
-11.34	0.67388	1.1076
-10.16	-2.2284	1.0825
-9.8594	-5.6293	1.0841
-10.021	-9.2909	1.0858
-10.522	-12.523	1.0818
-11.445	-14.637	1.0792
-13.07	-16.119	1.0776
-15.315	-17.25	1.0755
-17.233	-17.283	1.0732
-18.422	-16.259	1.0711
-19.404	-15.507	1.069
-20.274	-15.351	1.0668
-20.613	-14.94	1.0647
-20.479	-14.064	1.0625
-20.298	-13.062	1.0604
-20.052	-12.104	1.0582
-19.466	-11.156	1.0561
-18.37	-9.5329	1.054
-16.733	-6.8297	1.0518
-14.886	-4.7467	1.0497
-12.951	-4.0103	1.0475
-10.503	-2.6639	1.0454
-7.3422	-0.56993	1.0433
-3.6111	0.91559	1.0411
-0.027903	1.6955	1.039
2.6073	1.5372	1.0368
3.76	-0.64088	1.0347
4.0542	-3.7511	1.0326
4.6287	-5.6372	1.0305
5.3018	-6.6131	1.0281
5.6562	-7.2782	1.0258
5.506	-7.543	1.0251
4.7939	-7.2595	1.0223
3.56	-6.4531	1.0141
1.9412	-5.9867	1.0237
0.34252	-6.1195	1.0341
-0.41993	-5.4511	0.95642
-0.25908	-2.8661	1.0183
0.67683	1.7147	1.576
3.4719	5.9812	2.5468
7.699	9.4569	3.7443
11.392	13.367	4.9825
13.351	16.673	6.0751
13.579	17.836	6.8358
13.231	15.591	7.1018
12.469	11.328	7.0268
10.741	8.1349	6.9658
8.1001	6.7948	6.9851
4.9955	6.5381	6.9852
2.0138	5.5911	6.9843
-0.24773	2.7505	7.0189
-1.4489	1.5921	6.9344
-1.7928	3.6501	6.8607
-2.2357	4.9016	7.3694
-3.0051	4.6277	7.1719
-3.801	4.5599	4.301
-4.6254	4.5007	0.80242
-5.5264	3.7431	-0.7656
-6.3241	2.2715	-1.0456
-6.872	0.49243	-1.0579
-7.2321	-0.50186	-1.0338
-7.5074	-0.22122	-1.0365
-7.807	0.46695	-1.0425
-7.854	1.319	-1.0431
-6.939	3.014	-1.0547
-4.7997	5.7891	-1.0441
-1.743	8.8737	-1.0149
1.0742	9.5494	-1.1348
2.9045	7.6021	-1.144
3.6342	5.519	-0.43655
3.5217	3.4154	0.51436
2.9188	0.57964	0.91594
1.852	-1.9578	0.93532
0.36786	-3.2483	0.92696
-1.0839	-4.4095	0.93244
-2.266	-6.3485	0.93146
-3.8873	-7.8691	0.92742
-5.9582	-7.87	0.92529
-6.6587	-6.3478	0.92353
-5.267	-3.6231	0.92128
-2.4604	-0.21812	0.9191
0.33733	3.1781	0.91699
2.0794	5.7314	0.91485
2.9565	6.5013	0.91272
3.4377	5.6037	0.91057
3.9586	3.9918	0.90838
4.1325	2.6287	0.9063
3.4601	2.0137	0.90436
2.0876	1.0889	0.90186
0.25695	-0.96291	0.89906
-1.8806	-3.6394	0.89873
-3.9358	-5.5778	0.89794
-5.1248	-4.5718	0.88665
-4.679	-1.766	0.89147
-2.3625	-0.051723	0.92141
0.15272	1.1484	0.81776
1.8688	2.2936	0.82517
3.0314	2.805	1.5288
3.401	2.7647	2.4073
2.805	2.2276	2.8045
1.8219	0.44667	2.8907
0.73927	-2.1216	2.882
-0.66006	-3.2563	2.8628
-1.519	-2.5951	2.8733
-0.74529	-0.87967	2.8899
1.2737	1.6653	2.7968
3.1962	3.6963	2.8777
3.6392	3.7749	3.2271
2.9812	3.4764	2.1566
1.8911	3.6278	-0.34596
0.87276	3.1524	-1.5656
0.077279	2.1033	-1.2326
-0.54939	1.5028	-1.0242
-0.55231	1.9316	-1.1793
0.5304	3.6273	-1.2761
2.5669	6.4278	-0.91912
4.905	9.2456	-0.92338
6.5499	10.333	-2.9763
7.329	9.8871	-5.6551
7.336	8.728	-6.914
6.3147	6.8377	-7.2052
4.5261	4.4436	-7.2053
3.1955	2.4521	-7.1579
2.4704	1.3155	-7.1627
0.95487	0.7683	-7.1809
-1.5411	0.07892	-7.1828
-3.6726	-1.7452	-7.1651
-4.101	-2.831	-7.1851
-2.0096	-0.58197	-7.2346
1.827	3.344	-7.0241
5.7602	7.1226	-7.3584
8.3326	9.3062	-7.7968
9.5748	8.2937	-3.6628
10.242	5.5439	2.2486
10.906	3.3522	4.5842
10.611	0.9749	4.8112
8.8214	-2.0565	4.8073
6.2426	-4.7174	4.794
3.4481	-6.6711	4.7941
0.8228	-8.3231	4.7936
-0.54746	-8.743	4.7906
0.28738	-6.8683	4.7885
3.0468	-3.0106	4.7868
5.7071	0.65935	4.7726
7.0701	2.2412	4.2677
7.9723	1.8119	2.6514
8.8735	2.0291	1.5445
9.6016	3.6463	1.6932
9.4077	4.0421	1.8489
8.1168	2.4017	1.7704
5.8999	-0.69968	1.7525
2.9881	-3.5977	1.7708
0.11044	-5.0747	1.7672
-1.2352	-5.1916	1.7616
-0.83579	-4.1063	1.7611
0.79903	-1.86	1.7592
3.4831	1.5806	1.754
5.9619	5.1737	1.7684
7.2422	7.0896	2.1236
7.4541	6.035	3.1852
7.1559	4.5592	3.9085
6.5794	4.3374	3.8202
5.4122	4.4492	3.6897
3.6166	3.7733	3.7319
1.3351	1.4275	3.7536
-1.509	-1.7186	3.7373
-4.735	-4.2045	3.7313
-6.7453	-5.1845	3.7349
-6.4527	-4.0581	3.733
-4.1702	-0.44647	3.7176
-0.068917	5.4194	3.7485
4.4391	11.154	3.7293
6.8928	12.974	3.4152
8.3209	12.177	3.0198
9.5353	10.352	2.7573
9.99	7.7317	2.6799
9.3633	4.1123	2.7094
7.5812	-0.66619	2.721
5.05	-5.3537	2.7095
2.1929	-8.5542	2.7052
-1.2209	-10.4	2.7053
-4.8526	-11.224	2.7026
-6.5217	-10.825	2.7022
-5.2485	-8.2612	2.6983
-1.5669	-2.9322	2.6909
3.9272	2.7937	2.7179
10.348	10.321	2.6247
15.224	15.525	2.8714
16.439	13.719	3.5744
15.57	11.128	3.7048
16.15	11.203	3.6677
17.662	11.793	3.6805
17.436	8.819	3.6836
15.829	4.3173	3.6769
13.769	0.97689	3.6742
11.106	-2.0965	3.6732
7.7371	-5.6601	3.6711
4.0123	-8.9882	3.6687
0.19339	-11.811	3.6666
-3.6511	-14.683	3.6644
-7.4356	-17.158	3.6623
-11.035	-17.798	3.6603
-14.238	-17.109	3.6581
-16.752	-16.605	3.6553
-18.196	-15.232	3.6546
-17.69	-11.539	3.6528
-14.093	-5.4134	3.6425
-9.8088	0.37835	3.6637
-6.3901	3.3781	3.633
-3.0923	3.6272	3.374
-0.47474	3.2872	2.9475
0.96317	2.4639	2.6187
1.1081	0.3563	2.597
0.35671	-2.1145	2.6483
-1.1415	-4.4716	2.6358
-3.3753	-6.7961	2.6269
-4.3477	-6.6048	2.6288
-2.8551	-5.6039	2.6262
-0.87849	-13.317	2.6235
-0.6667	-21.518	2.6217
-2.7324	-21.006	2.6195
-4.685	-18.489	2.6173
-7.5714	-17.436	2.6153
-12.182	-17.293	2.6131
-14.746	-15.349	2.6107
-15.194	-12.152	2.6094
-15.36	-8.6329	2.6064
-16.475	-4.9098	2.6011
-18.378	-3.6454	2.581
-20.616	-4.8781	1.9828
-22.831	-6.6825	0.38947
-25.043	-8.7275	-0.60192
-26.898	-9.6512	-0.44046
-27.38	-6.9684	-0.37259
-25.187	-2.6336	-0.41406
-20.773	2.7571	-0.41794
-16.315	9.4489	-0.45045
-12.856	11.178	-0.12111
-10.386	10.322	0.33472
-8.7356	10.045	0.57046
-7.8872	8.5067	0.5982
-6.899	6.8669	0.56216
-5.825	5.1302	0.56907
-5.8442	1.4206	0.61222
-6.2757	-2.6689	0.52592
-6.509	-5.4636	0.2213
-7.3145	-7.4465	-0.13676
-9.2001	-9.3071	-0.39574
-12.037	-11.528	-0.47059
-14.444	-13.119	-0.44103
-15.135	-12.873	-0.4386
-15.575	-11.747	-0.44892
-16.558	-10.359	-0.44995
-17.292	-8.3734	-0.45019
-17.665	-6.5592	-0.45323
-17.905	-5.9114	-0.45692
-17.528	-5.1969	-0.45469
-15.924	-3.1463	-0.45733
-12.777	0.53276	-0.48122
-9.1177	4.297	-0.43969
-6.3344	6.3211	-0.41162
-5.3064	5.7975	-0.78059
-4.5584	4.7641	-1.2627
-2.6648	5.1054	-1.4468
-1.1209	5.025	-1.5039
-0.64697	3.7346	-1.4834
-1.0628	1.5641	-1.3796
-2.1018	-1.2398	-1.6497
-3.4722	-4.2207	-2.3326
-4.8559	-6.4937	-2.5964
-5.7629	-7.051	-2.4844
-6.0202	-5.6929	-2.4677
-6.9432	-5.2747	-2.498
-8.4854	-6.0535	-2.4955
-8.5026	-4.2717	-2.4983
-7.3499	-1.4479	-2.497
-6.2667	-0.51338	-2.4826
-4.5546	1.0737	-2.5486
-1.8557	4.411	-2.7655
1.3404	7.8144	-3.1489
4.3451	9.9943	-3.6696
6.8242	10.67	-4.5475
9.0904	10.837	-6.2656
10.775	10.617	-7.6534
11.494	9.9384	-7.6685
11.675	9.4025	-7.4901
11.169	8.9267	-7.7617
9.3564	7.4338	-8.2345
7.3071	2.5208	-8.5718
6.066	-4.3654	-8.5816
5.101	-3.5675	-8.4302
3.8974	2.2316	-8.5073
2.2251	3.0682	-8.8707
0.46872	1.2329	-7.3477
-0.95787	0.88683	-3.5899
-1.9466	2.1779	-2.0245
-2.2047	3.785	-2.5856
-1.3839	4.5369	-2.5924
0.50463	5.7882	-2.6166
2.6538	7.8336	-2.5832
3.8119	9.4615	-1.5861
3.8163	9.0243	-0.33335
3.4311	6.8623	0.40136
3.8975	5.649	0.51913
4.6834	5.2482	0.41033
4.9727	4.5123	0.41408
4.5191	2.507	0.50902
3.3041	-0.4252	0.27694
1.9266	-2.8026	-0.41073
1.9789	-2.4435	-0.67042
3.0048	-1.0814	-0.5606
3.6679	-1.0789	-0.56482
3.7856	-0.30374	-0.58761
3.0414	0.71345	-0.97013
1.2886	-0.30737	-2.099
0.11953	-1.091	-2.7564
0.12503	-0.37771	-2.6019
0.42579	0.73676	-2.5018
0.31528	0.82802	-2.6563
-0.59817	-0.018112	-2.7398
-2.2254	0.75411	-1.9999
-3.7288	1.8815	-0.9641
-3.8517	1.2576	-0.6162
-1.635	2.4319	-0.59823
1.5916	6.0788	-0.60295
3.1338	9.4075	-0.6053
3.3183	10.158	-0.60808
3.3564	8.9224	-0.60988
4.283	8.9949	-0.60572
6.321	10.661	-0.62725
8.6688	12.369	-0.6172
10.015	12.192	-0.53681
10.59	10.656	-0.86739
10.896	8.8062	-1.4669
11.116	7.313	-1.6485
10.642	5.7895	-1.6176
8.9837	3.902	-1.6267
6.3695	1.9011	-1.6298
4.7843	0.63994	-1.6379
5.4031	0.30739	-1.6394
6.7005	-0.18996	-1.5914
6.5806	-0.93178	-1.7594
5.1252	-3.5176	-1.6524
4.0168	-9.5464	-0.33108
1.722	-12.501	1.2782
-1.8753	-10.334	2.2608
-4.4002	-8.6952	2.4433
-6.2605	-8.5525	2.327
-7.4431	-7.9602	2.3414
-5.5543	-4.7357	2.3481
-1.3588	-1.9047	2.3396
3.365	2.14	2.3394
7.2226	9.4267	2.3372
9.3817	8.0397	2.3348
11.13	3.4294	2.3327
12.201	3.2833	2.3304
8.2379	-0.56787	2.3293
6.5011	-1.3821	2.3244
9.9926	3.6321	2.3258
12.208	5.2285	2.327
16.321	4.4126	2.2881
23.854	2.6513	2.4627
28.097	-0.27399	1.9202
23.783	-3.8656	0.61958
13.736	-6.3043	0.25735
4.4401	-8.0541	0.32978
0.39842	-6.8931	0.30531
1.1394	-2.1687	0.30684
2.0883	-2.854	0.28295
2.3987	1.0828	0.37593
2.358	2.9456	0.12555
1.768	-4.9364	-0.57541
0.31495	-7.3885	-0.75398
-2.05	-7.499	-0.68949
-4.9501	-9.0228	-0.70819
-7.6616	-9.7183	-0.71655
-9.7244	-10.47	-0.71094
-10.097	-9.6875	-0.71906
-7.9525	-4.9677	-0.72379
-4.7654	-0.70045	-0.68329
-1.9527	2.2287	-0.86249
-0.87955	2.6298	-0.33205
-1.2953	0.47273	0.97355
-1.5091	-1.7115	1.3269
-2.9097	-4.6418	1.2421
-5.8716	-8.504	1.2587
-8.8686	-11.941	1.2716
-12.12	-14.208	1.2615
-15.926	-15.035	1.2588
-18.148	-14.477	1.2586
-18.286	-11.9	1.2553
-17.025	-7.0294	1.2526
-13.985	-1.9228	1.2571
-11.387	1.8814	1.2287
-10.631	3.5499	1.0299
-10.836	2.8717	0.54603
-11.155	0.77792	0.18828
-11.544	-1.7578	0.20112
-13.238	-4.2613	0.25655
-15.729	-5.8678	0.23752
-17.235	-5.7026	0.23706
-17.767	-4.7791	0.22322
-17.913	-3.8893	0.20656
-18.252	-2.5475	0.30635
-19.335	-1.3293	0.23294
-21.293	-1.1112	-0.4134
-22.574	-0.5045	-1.2365
-21.665	1.6588	-1.7698
-18.088	5.1405	-1.8308
-13.467	7.7133	-1.7675
-8.7518	8.3579	-1.7861
-3.5275	7.9302	-1.7931
2.4053	6.994	-1.789
8.5533	6.6807	-1.7935
14.249	8.0168	-1.8033
20.625	8.7643	-1.7814
26.282	7.8399	-1.7852
26.755	6.3266	-1.9027
19.86	4.7231	-1.654
8.5275	3.6894	-0.94153
2.3433	4.4496	-0.70282
1.4805	5.7414	-0.82657
1.5901	5.7162	-0.82788
0.63838	4.4455	-0.80699
-0.57347	3.2119	-0.81788
-0.15405	3.3715	-0.82222
1.2382	4.2572	-0.81495
2.8172	4.3862	-0.82526
3.8678	2.7675	-0.85345
3.0635	1.1482	-0.75726
2.2461	0.30911	-0.94788
4.8117	0.61009	-1.7325
9.9108	4.5715	-1.8919
15.182	10.479	-1.8172
18.49	13.109	-1.844
20.09	14.039	-1.8391
21.413	15.403	-1.8432
22.438	13.222	-1.8449
22.743	11.62	-1.8469
21.931	9.8853	-1.8492
19.85	6.6916	-1.8513
16.711	2.4017	-1.8537
13.261	-1.4638	-1.8555
10.26	-3.6026	-1.8567
7.6941	-4.9257	-1.8626
5.3974	-5.4558	-1.8611
3.5403	-4.5222	-1.8509
3.2904	-3.0923	-1.9068
3.3749	-2.5155	-1.8441
2.5811	-3.0017	-1.3408
