# Supplementary material for: Applying time-frequency analysis to assess cerebral autoregulation during hypercapnia
Source: PLoS One. 2017 Jul 27;12(7):e0181851. doi: 10.1371/journal.pone.0181851 (PMC5531479; doi:10.1371/journal.pone.0181851)
Supplement: S1 Dataset — Database of physiological signals registered in 50 volunteers during normocapnia and hypercapnia. (ZIP) [file pone.0181851.s001.zip › n05.csv]

ABP_smoothed_fluctuations[mmHg]	CBFV_smoothed_fluctuations[cm/s]	EtCO2[mmHg]
9.3488	-2.6576	-0.26045
7.6922	-3.6829	-0.78828
6.2751	-4.4004	-1.16
6.3139	-3.9354	-1.2804
7.4183	-2.7519	-1.2351
8.3971	-1.9577	-1.1949
8.6632	-1.8701	-1.2023
8.0592	-2.2696	-1.2135
6.8563	-2.9491	-1.2107
5.7731	-3.7193	-1.2054
5.4165	-4.1192	-1.2038
6.1948	-3.3208	-1.2037
7.8662	-1.4143	-1.2027
9.2363	0.090478	-1.1995
9.4857	0.24058	-1.1954
8.7402	-0.51445	-1.1969
7.3321	-1.5663	-1.2052
5.9592	-2.3734	-1.1977
5.3148	-2.4904	-1.1603
5.4771	-1.9637	-1.1694
6.2526	-1.0435	-1.2995
7.1517	-0.10571	-1.3196
7.5534	0.42101	-0.87217
7.1235	0.28835	-0.064404
5.7939	-0.5832	0.58052
4.0243	-1.8188	0.80449
3.1367	-2.2974	0.8174
3.7455	-1.501	0.80845
4.7746	-0.35415	0.8272
5.2658	0.32019	0.85909
5.2587	0.55309	0.75252
4.929	0.48817	0.38014
4.1287	-0.031376	-0.057208
2.6496	-1.2255	-0.2489
1.244	-2.5166	-0.20209
1.277	-2.8041	-0.14439
2.7225	-1.901	-0.152
4.3675	-0.41523	-0.1686
5.4033	0.93375	-0.16697
5.5154	1.3359	-0.15697
4.6975	0.48354	-0.15048
3.4564	-1.0114	-0.15952
2.3398	-2.4957	-0.1759
1.8619	-3.4567	-0.14134
2.3266	-3.5748	-0.074231
3.5385	-2.9469	-0.19702
5.0428	-1.9664	-0.45495
5.9477	-1.5797	-0.06723
5.6137	-2.4317	1.3715
4.3802	-3.9826	2.7757
2.8215	-5.5209	3.1179
1.7082	-6.5824	2.8645
1.7014	-6.8239	2.7413
2.7732	-6.1323	2.8636
4.5443	-4.674	3.0712
5.9699	-3.4741	2.7572
6.0781	-3.5008	1.4603
5.119	-4.3345	0.04191
3.7472	-5.1344	-0.40644
2.6902	-5.2402	-0.17318
2.6078	-4.2054	-0.039612
3.481	-2.5105	-0.1059
4.928	-0.98093	-0.1933
6.0161	-0.14881	-0.16752
5.7031	-0.3578	0.068022
4.1962	-1.3069	0.42246
2.4162	-2.3272	0.70538
1.094	-2.8413	0.8569
0.77828	-2.3673	0.91256
1.5746	-0.72309	0.90013
3.2235	1.854	0.8538
4.7533	3.0423	0.92847
4.9385	-0.023971	1.3057
3.8354	-4.4635	1.7848
2.2231	-4.7146	1.9835
0.82573	-1.8611	1.9227
0.25562	-0.75038	1.8638
0.43731	-1.3904	1.8866
0.9151	-1.3644	1.9561
1.2585	-0.73603	1.9478
1.0662	-0.68514	1.7177
0.097264	-1.6056	1.3551
-1.7398	-3.3634	1.0815
-3.6603	-5.0155	0.94895
-4.2241	-5.0386	0.87222
-3.4312	-3.6561	0.85789
-2.6142	-2.6865	0.99359
-2.5128	-2.7741	1.1143
-3.1032	-3.102	0.75491
-4.227	-3.1585	-0.1656
-5.5522	-3.1783	-0.96
-6.6172	-3.3546	-1.1546
-6.6702	-3.5468	-1.0703
-5.3799	-3.6071	-1.0468
-3.8886	-3.536	-1.0722
-3.3911	-3.4283	-1.08
-3.9626	-3.6879	-1.0717
-5.2583	-4.6629	-1.0668
-6.2699	-5.614	-1.0668
-5.8824	-5.4776	-1.0662
-4.5598	-4.5318	-1.0643
-3.475	-3.6787	-1.0624
-3.0762	-3.42	-1.0609
-3.367	-3.9856	-1.0595
-4.0113	-4.9811	-1.0579
-4.4025	-5.5123	-1.0563
-4.1957	-5.233	-1.0547
-3.3281	-4.3633	-1.0532
-2.0646	-3.2239	-1.0516
-1.0286	-2.2217	-1.0501
-0.68596	-1.7461	-1.0485
-1.1888	-2.1479	-1.0469
-2.3216	-3.359	-1.0454
-2.9132	-4.1328	-1.0438
-2.1453	-3.5739	-1.0422
-0.8914	-2.6029	-1.0407
-0.16575	-2.291	-1.0391
-0.18698	-2.8522	-1.0375
-0.91796	-4.2053	-1.036
-1.932	-5.7211	-1.0344
-2.668	-6.5993	-1.0328
-2.76	-6.482	-1.0312
-2.011	-5.3392	-1.03
-0.85131	-4.0298	-1.0285
-0.03488	-3.8299	-1.0258
0.13292	-4.7766	-1.0236
-0.3078	-5.972	-1.0254
-1.2473	-6.935	-1.0272
-2.4926	-7.7604	-1.0157
-3.5528	-8.2018	-0.99979
-3.4033	-7.3165	-1.0299
-1.7984	-4.9596	-1.0877
-0.33279	-2.906	-0.9933
-0.28729	-2.5047	-0.61649
-1.2582	-3.0497	-0.041122
-2.4872	-3.6043	0.58237
-3.0702	-3.8229	1.0028
-2.4392	-3.5671	1.0597
-1.324	-2.9281	0.99463
-0.57088	-2.0976	1.0239
-0.41682	-1.4511	0.95188
-0.91029	-1.346	0.56448
-1.8137	-1.7865	0.090084
-2.7639	-2.5822	-0.12063
-3.2038	-2.9509	-0.051842
-2.5638	-1.9334	0.12853
-1.2909	-0.083944	0.14936
-0.4556	1.1187	-0.30344
-0.60184	1.0812	-1.1031
-1.7534	0.059725	-1.7242
-3.1345	-1.1215	-1.9556
-3.0582	-1.0178	-1.9863
-1.2888	0.56704	-1.9731
0.46036	2.1652	-1.999
1.0476	2.7835	-2.1282
0.46317	2.3734	-2.4025
-0.77058	1.4367	-2.7722
-1.2552	1.4219	-3.005
-0.35894	2.8213	-3.0017
0.78076	3.958	-2.9772
1.2478	3.697	-3.035
1.1389	2.7745	-2.9297
0.70622	2.0152	-2.4852
0.24878	1.5226	-2.0076
0.079212	1.2751	-1.852
0.52084	1.5914	-1.9383
1.7959	2.8051	-2.0392
3.3753	4.4606	-2.0148
4.429	5.7724	-1.7779
4.4494	6.1277	-1.4162
3.1996	5.0968	-1.1275
1.6124	3.6614	-0.98428
1.643	4.0386	-0.93831
3.3504	6.1492	-0.94172
4.8842	7.612	-0.9526
5.1868	7.34	-0.95106
4.2158	5.8431	-0.94222
2.6783	3.981	-0.93711
2.2078	2.951	-0.95205
3.1287	2.9668	-0.96411
4.0378	2.982	-0.90366
4.1634	2.5817	-0.83633
3.6988	2.2751	-1.0064
2.8331	2.1821	-1.4734
1.6095	1.4719	-1.8818
0.25779	-0.18079	-1.9698
-0.35602	-1.1554	-1.9296
0.34233	-0.15674	-1.9594
1.3399	1.426	-1.9448
1.4162	1.824	-1.7326
0.4505	0.94527	-1.4035
-1.1821	-0.60158	-1.1209
-2.4482	-1.7887	-0.95273
-2.0373	-1.4348	-0.90454
-0.45023	0.15982	-0.91921
0.4558	1.5733	-0.8933
0.0052835	1.9936	-0.75725
-1.1076	1.3373	-0.48231
-2.0804	0.17792	-0.12324
-2.0619	0.047767	0.13861
-0.84779	1.561	0.19198
0.53473	3.4378	0.078982
1.1388	4.4821	-0.14159
0.69212	4.4121	-0.41211
-0.80199	3.241	-0.67452
-2.3679	1.7776	-0.86605
-2.763	1.0635	-0.9313
-2.0992	1.174	-0.90865
-1.2595	1.6174	-0.88644
-0.89039	1.833	-0.88907
-1.4337	1.238	-0.89421
-2.5909	-0.061534	-0.89214
-3.2375	-1.1809	-0.88863
-2.8836	-1.5816	-0.88708
-2.0476	-1.3038	-0.88607
-1.2905	-0.62532	-0.88455
-1.1006	-0.17544	-0.88283
-1.7394	-0.40891	-0.88124
-2.7968	-1.131	-0.87971
-3.693	-1.9086	-0.87815
-3.6656	-1.8081	-0.87658
-2.2127	-0.14434	-0.87507
-0.36459	1.8645	-0.87348
0.53264	2.6652	-0.87175
0.18301	2.3945	-0.87022
-1.1887	1.8361	-0.86927
-2.5348	1.3193	-0.8676
-2.5526	0.94377	-0.86375
-1.5783	0.9684	-0.8627
-0.69882	1.6661	-0.86111
-0.32308	2.7579	-0.7611
-0.52184	3.6905	-0.43757
-1.305	3.8431	-0.01663
-2.6247	2.5941	0.20603
-3.9905	0.57956	0.1837
-4.4438	-0.21552	0.14354
-3.7807	0.77307	0.17167
-2.9211	1.9585	0.13037
-2.5713	2.1695	-0.067176
-2.7261	1.6115	-0.34646
-3.2899	0.64943	-0.6148
-4.2304	-0.56427	-0.80699
-5.4928	-1.9241	-0.8747
-6.5391	-3.0516	-0.85414
-6.5759	-3.4227	-0.83078
-5.6163	-2.9413	-0.83253
-4.363	-1.8809	-0.83763
-3.381	-0.60946	-0.83562
-3.0251	0.396	-0.8329
-3.5089	0.74986	-0.83327
-4.7059	0.33113	-0.83033
-6.3814	-0.80405	-0.82019
-8.0224	-1.8795	-0.82153
-9.0928	-2.019	-0.85139
-9.6306	-1.5039	-0.85168
-9.9492	-1.1446	-0.73021
-10.296	-1.2386	-0.43147
-10.865	-1.6896	0.070812
-11.736	-2.2893	0.69584
-12.781	-2.6469	1.1726
-13.81	-2.4748	1.2909
-14.432	-2.0357	1.2051
-14.265	-1.6666	1.1467
-13.386	-1.1446	1.1721
-12.075	-0.081655	1.253
-10.718	1.2361	1.2655
-9.7469	2.1684	1.044
-9.4066	2.3403	0.64102
-9.7556	1.6396	0.31728
-10.498	0.33345	0.2069
-10.718	-0.65179	0.20218
-9.8853	-0.66688	0.20474
-8.6286	0.049015	0.20465
-7.6262	1.1075	0.20532
-7.053	2.0883	0.2075
-6.9552	2.5995	0.21091
-7.3057	2.5094	0.21238
-8.0177	1.845	0.20838
-8.6344	1.2295	0.2082
-8.464	1.6625	0.22828
-7.459	3.0689	0.2423
-6.1794	4.3682	0.18439
-5.1559	4.8894	0.018779
-4.8436	4.5927	-0.24575
-5.425	3.5236	-0.55952
-6.3863	1.8269	-0.77501
-7.1635	-0.17423	-0.79299
-7.4388	-1.5081	-0.77062
-7.03	-1.3712	-0.84684
-6.0814	-0.42921	-0.79485
-4.8735	0.33499	-0.3635
-3.9354	0.43447	0.27444
-3.8177	-0.3888	0.82079
-4.4701	-1.83	1.1602
-5.5082	-3.2815	1.283
-6.499	-4.2586	1.2612
-6.9809	-4.4054	1.2282
-6.6332	-3.8254	1.2349
-5.2958	-2.9947	1.2655
-3.4084	-2.1472	1.3755
-1.8544	-1.325	1.6687
-1.0832	-0.7163	2.0635
-1.1184	-0.64896	2.3036
-1.8153	-1.2424	2.3049
-2.8077	-2.3012	2.2444
-3.6746	-3.3909	2.2419
-3.9221	-3.6527	2.2603
-3.31	-2.7517	2.2638
-2.1852	-1.636	2.2606
-0.98607	-1.0886	2.261
-0.18977	-0.84205	2.2639
-0.21458	-0.52121	2.266
-1.0336	-0.39425	2.2673
-2.4111	-0.93202	2.2687
-3.7162	-1.6372	2.2703
-4.0372	-1.2932	2.2719
-3.1173	0.33875	2.2734
-1.346	2.5418	2.2751
0.65983	4.6882	2.2768
2.0778	6.2875	2.2779
2.5073	7.0291	2.2788
2.2235	6.8735	2.2816
1.5271	5.9651	2.2858
0.62937	4.8855	2.284
-0.15026	4.2286	2.2759
-0.054046	4.3697	2.2895
1.3469	5.4063	2.3277
3.0571	6.6672	2.2894
4.0011	7.4138	2.0906
3.947	7.2669	1.798
2.9774	6.0953	1.5116
1.7701	4.6353	1.3108
1.1198	3.8042	1.2511
1.3577	3.9018	1.2934
2.5	4.8843	1.359
3.743	6.0213	1.3309
4.138	6.4639	1.1058
3.6608	6.1626	0.77238
2.7188	5.4397	0.49454
1.9602	4.8198	0.3342
2.0923	4.8764	0.28772
2.9875	5.4775	0.30617
4.0554	6.1189	0.32081
4.8718	6.6278	0.31818
5.1193	6.9956	0.31551
4.6207	6.8107	0.31791
3.3427	5.4015	0.32076
2.0326	3.4792	0.32217
2.1491	3.0607	0.32322
3.6313	4.2079	0.32471
4.8688	4.9758	0.32697
5.0285	4.5376	0.32912
4.3224	3.5543	0.32889
3.1093	2.5103	0.32777
1.904	1.3833	0.33457
1.195	0.31389	0.34695
1.3602	-0.010829	0.33267
2.4421	0.82462	0.29045
3.4924	2.1306	0.32937
3.5592	3.0324	0.54514
2.6298	2.8006	0.85947
1.0783	1.0797	1.1465
-0.048516	-0.095928	1.3303
0.37829	1.7074	1.3738
2.1288	4.7825	1.3486
4.41	6.5414	1.3439
6.2895	7.3612	1.3523
7.0552	7.8882	1.3535
6.6149	7.6174	1.3557
5.3963	6.4204	1.3593
4.446	4.9936	1.3497
4.3349	4.168	1.3496
5.0953	4.7056	1.4026
6.1121	6.0632	1.4039
6.4514	6.9842	1.1846
5.6972	6.7179	0.82205
3.8147	4.9119	0.53585
1.7226	2.4868	0.39649
0.9986	1.2788	0.3551
1.6918	1.6537	0.36342
2.5611	2.7165	0.37736
2.814	3.6302	0.37835
2.2033	3.669	0.37598
0.89035	2.7008	0.37713
-0.16227	1.833	0.37977
-0.21768	1.9778	0.38157
0.39798	2.9036	0.38285
1.1951	4.1743	0.3843
1.9209	5.4787	0.38593
2.3799	6.527	0.38756
2.2719	6.8868	0.38912
1.2767	6.0942	0.3906
-0.048996	4.785	0.39213
-0.31672	4.6384	0.3939
0.80562	6.0229	0.39564
2.3747	7.7266	0.39655
3.5553	8.814	0.39721
3.7954	8.9236	0.40044
2.8719	7.9816	0.40587
1.4267	6.5907	0.40345
0.19881	5.4043	0.39077
-0.31513	4.7796	0.40562
0.15821	4.8726	0.46001
1.2298	5.3306	0.41266
2.3706	5.7459	0.26196
3.1936	6.0421	0.76988
3.3721	6.161	2.6469
2.7361	5.5684	4.8687
1.252	3.6546	5.8189
-0.20533	1.3918	5.5802
-0.21603	0.74983	5.362
1.1056	1.9027	5.4474
2.3062	3.4385	5.2932
2.4987	4.1978	4.5608
1.5349	3.3986	3.1947
-0.14746	1.3118	1.4734
-1.0763	0.17945	0.28252
-0.45125	1.2296	0.12427
0.74285	2.8916	0.47835
1.4846	3.7022	0.71829
1.3475	3.5973	0.31554
0.21525	2.8461	-1.0121
-0.99948	2.1511	-2.3992
-1.2376	2.2119	-2.8178
-0.6568	2.7729	-2.605
0.088142	3.2202	-2.5797
0.51264	3.3787	-2.653
0.24926	3.3118	-2.2645
-0.62399	3.0052	-1.4529
-1.6169	2.3811	-0.80653
-2.1743	1.8023	-0.5766
-1.6859	2.2033	-0.54364
-0.22252	3.6935	-0.54136
1.0135	4.9568	-0.54415
1.0989	4.9477	-0.5434
0.14259	3.7056	-0.54067
-1.4469	1.6285	-0.53869
-2.6188	0.0098042	-0.53741
-2.3469	0.14217	-0.536
-1.2445	1.2781	-0.53437
-0.57541	1.8756	-0.53274
-0.6948	1.7171	-0.53119
-1.3429	1.4687	-0.52967
-2.2674	1.322	-0.52814
-3.2395	0.82664	-0.52649
-3.8597	0.095948	-0.5248
-3.3766	0.48898	-0.52348
-1.5735	2.6398	-0.52243
0.279	4.9254	-0.52022
1.0218	5.8208	-0.51662
0.76466	5.4691	-0.51657
-0.060319	4.3871	-0.52246
-0.84646	3.0522	-0.51642
-1.0032	1.9631	-0.48763
-0.36379	1.8125	-0.50383
0.96763	3.0452	-0.60757
2.2491	4.4462	-0.56408
2.6118	4.4604	-0.10749
1.8003	3.0511	0.58151
-0.059506	0.92262	1.1392
-1.5977	-0.60234	1.4438
-0.84175	0.010417	1.5388
1.3182	1.7647	1.516
2.1748	2.0923	1.4922
1.3717	0.91346	1.4994
0.23779	-0.091799	1.5089
-0.73736	-0.55183	1.5095
-1.9205	-1.4116	1.5088
-2.9779	-2.5355	1.5105
-2.6843	-2.4013	1.5127
-1.0319	-0.86806	1.5143
0.29315	0.25235	1.5156
0.22745	-0.038336	1.5172
-0.91128	-0.96745	1.5188
-2.5441	-1.7517	1.5204
-3.7235	-2.2188	1.5219
-3.6692	-2.2904	1.5234
-2.739	-1.7304	1.525
-1.5854	-0.38926	1.527
-0.65455	1.0991	1.5285
-0.30536	1.8699	1.5285
-0.7725	1.7137	1.5295
-2.1838	0.85238	1.5359
-3.94	-0.17958	1.5408
-4.6823	-0.52841	1.5263
-3.9426	0.23292	1.5132
-2.4279	1.9638	1.5696
-0.86869	4.1179	1.6431
0.082695	5.6016	1.4981
0.0042111	5.6747	1.0418
-0.94188	4.6334	0.59197
-2.4232	2.9788	0.45556
-3.7022	1.4147	0.52853
-4.0136	0.64569	0.59015
-3.4316	0.8551	0.57344
-2.4268	1.9387	0.4939
-1.45	3.3364	0.47479
-0.93304	4.2136	0.69872
-1.1642	4.0662	1.1211
-2.2658	2.7657	1.4494
-3.6656	0.91267	1.5488
-3.6521	0.28733	1.5688
-1.6296	1.7365	1.5984
0.55342	4.0186	1.5513
1.3753	5.8181	1.3628
0.99521	6.2945	1.0828
-0.074476	5.0986	0.78662
-1.0301	3.6036	0.57524
-1.1536	3.2297	0.52481
-0.42408	3.6585	0.57573
0.81271	4.2	0.6308
1.5181	4.5399	0.5889
0.83659	4.4536	0.3772
-0.30037	3.7081	0.071517
-0.59873	2.253	-0.21195
-0.016277	1.1703	-0.39879
0.94199	1.6045	-0.44669
1.2963	2.3542	-0.41804
0.11932	1.6381	-0.40466
-1.7168	0.26908	-0.40922
-2.6758	0.025822	-0.40167
-2.2501	1.2511	-0.40462
-0.56776	3.5325	-0.43806
1.2347	5.6818	-0.40527
1.9477	6.5084	-0.21036
1.3295	5.7944	0.09059
-0.3714	3.8573	0.39836
-1.8396	2.2838	0.60103
-1.8685	2.4882	0.62877
-1.0093	3.6092	0.60598
-0.22121	4.3465	0.64238
-0.20564	4.122	0.55773
-1.386	2.7208	0.1596
-2.8542	0.98965	-0.3145
-3.3304	0.079971	-0.50515
-2.7223	0.25815	-0.423
-1.5282	1.3071	-0.26029
-0.53826	2.433	-0.27976
-0.59262	2.6381	-0.74219
-1.4245	1.8758	-1.4759
-2.0668	0.75337	-2.0474
-1.9169	0.27648	-2.3259
-0.70931	1.5886	-2.4059
0.95854	3.8353	-2.3862
1.9001	4.79	-2.362
1.5853	3.8738	-2.3645
0.10964	1.9816	-2.3692
-1.6	0.026062	-2.3666
-1.9176	-1.154	-2.3635
-0.87258	-1.4933	-2.3622
0.062694	-1.5999	-2.3608
0.1182	-2.02	-2.359
-0.7724	-3.196	-2.3583
-2.1577	-4.7833	-2.3575
-3.0431	-5.5747	-2.3523
-2.9333	-5.2074	-2.3483
-1.9526	-4.3308	-2.3605
-0.67602	-3.478	-2.37
-0.12444	-2.992	-2.3209
-0.73665	-3.1056	-2.1903
-2.0868	-3.9024	-2.005
-3.4693	-4.933	-1.7959
-3.7905	-4.7935	-1.5937
-2.6495	-2.9299	-1.4291
-1.1741	-0.77146	-1.3329
-0.41686	0.37728	-1.3165
-0.66075	0.28488	-1.336
-1.7493	-0.78698	-1.3455
-2.3374	-1.3921	-1.3319
-1.3552	-0.39737	-1.3056
0.22186	1.1528	-1.3332
1.2507	2.1791	-1.4199
1.6111	3.1949	-1.3122
1.4866	4.6346	-0.82344
1.4274	4.9796	-0.33243
1.7652	2.8321	-0.23967
1.417	-0.23132	-0.3323
0.034357	-2.045	-0.34342
4.644e-06	-1.0765	-0.29201
1.9137	1.8303	-0.28421
3.8513	3.4096	-0.43344
4.4367	2.9796	-0.38936
3.0376	1.4612	0.37515
1.2616	-0.58621	1.6556
1.1993	-2.6383	2.9404
2.7901	-3.5772	3.7378
5.5432	-2.8616	3.8153
9.5471	-2.175	3.6923
14.268	-2.8258	3.7596
17.186	-3.9795	3.68
16.29	-4.779	3.1979
12.31	-5.4669	2.7195
6.7789	-6.1804	2.6154
2.0084	-6.0239	2.721
-0.31657	-4.5257	2.798
-0.69922	-2.9724	2.6957
-0.15317	-2.5884	2.3256
-0.12561	-3.3681	1.7557
-1.4239	-4.7984	1.1235
-2.1044	-5.4213	0.70448
-0.53236	-4.2351	0.66946
1.6307	-2.5744	0.7174
2.5176	-1.8533	0.54857
2.0739	-1.9596	0.23355
0.791	-2.5144	-0.081379
-0.28147	-3.449	-0.28121
-0.21147	-4.4638	-0.30764
1.0521	-4.2116	-0.26788
3.0844	-2.1154	-0.26087
4.6847	-0.2618	-0.26929
4.8288	-0.47237	-0.26789
3.4128	-2.4355	-0.26571
1.0307	-5.2091	-0.27011
0.10897	-7.0478	-0.26006
2.3311	-6.8013	-0.23492
6.0316	-5.5746	-0.27164
9.2925	-4.5627	-0.36328
11.141	-4.1111	-0.24351
10.843	-4.4058	0.24643
7.9712	-5.5586	0.73309
2.7137	-7.3721	0.84409
-2.2192	-8.306	0.75257
-4.0562	-7.0578	0.72474
-2.9127	-5.0445	0.75157
0.079963	-4.0534	0.76282
2.6749	-4.0261	0.75793
2.6347	-4.3865	0.75582
0.64498	-4.9809	0.75883
-1.2411	-5.7957	0.76155
-1.8555	-6.0161	0.76276
-0.71896	-4.4733	0.764
1.3265	-2.0051	0.76565
2.6246	-0.6837	0.76733
2.5174	-0.75395	0.76889
1.2209	-0.95139	0.77035
-0.44512	-1.6554	0.77186
-1.0019	-5.1719	0.77367
-0.034566	-10.429	0.77549
1.3694	-11.612	0.77629
2.8477	-6.8068	0.77662
5.5519	-1.793	0.77998
9.8833	-1.2217	0.78664
13.063	-2.9546	0.78468
12.26	-3.8307	0.76726
8.4022	-3.377	0.77313
3.7254	-2.1196	0.84193
-0.024102	-0.83959	0.86322
-1.4453	-0.43046	0.65127
-0.97802	-1.0166	0.24149
-1.0121	-1.9016	-0.094688
-2.5702	-2.5288	-0.20605
-3.7953	-2.6967	-0.20081
-3.3297	-2.3469	-0.18863
-2.091	-1.6982	-0.20068
-1.146	-1.0156	-0.22175
-0.69075	-0.5614	-0.11372
-0.73869	-0.60557	0.24892
-1.4485	-1.4776	0.68265
-2.9795	-3.441	0.88255
-4.4521	-5.2775	0.84535
-4.2145	-4.6733	0.80373
-2.2658	-1.8259	0.82561
-0.45357	0.26314	0.78924
0.025439	0.087376	0.62248
-0.75759	-1.0769	0.35414
-2.2286	-2.0361	0.044522
-2.7003	-2.628	-0.18248
-0.82131	-2.8484	-0.23424
2.7309	-2.5809	-0.17964
6.7009	-1.8079	-0.13267
9.3739	-1.0864	-0.23992
9.1464	-1.0644	-0.61699
6.3277	-1.8114	-1.0619
2.1855	-3.0868	-1.2496
-1.3595	-4.1989	-1.1991
-2.0877	-4.1951	-1.155
-0.40835	-2.9801	-1.1722
0.98205	-1.2225	-1.1369
0.66696	0.049942	-0.98054
-0.83403	-0.66125	-0.70819
-2.6245	-3.505	-0.37494
-3.2689	-5.3608	-0.14075
-2.0122	-4.1055	-0.10586
-0.28745	-1.8551	-0.15448
0.46298	-0.81732	-0.1673
0.17702	-0.79234	-0.15183
-0.84934	-1.1233	-0.14039
-2.0434	-1.6482	-0.14358
-2.7674	-2.321	-0.15983
-2.657	-2.6045	-0.15424
-1.5839	-1.8601	-0.092884
-0.37838	-0.57959	-0.088389
-0.25664	0.19254	-0.31188
-0.89206	-0.072034	-0.69035
-0.90755	-1.4744	-0.98278
-0.16936	-3.0939	-1.1101
0.32094	-3.1705	-1.1434
-0.010533	-1.75	-1.1378
-1.2688	-0.61754	-1.1269
-2.9772	-0.63697	-1.1256
-3.9776	-1.464	-1.1269
-3.7823	-2.6146	-1.1256
-3.427	-3.4617	-1.1233
-3.6648	-3.5198	-1.1216
-3.6467	-2.8377	-1.1202
-2.5559	-1.6172	-1.1187
-1.2035	-0.24463	-1.1171
-0.71806	0.82145	-1.1155
-1.2485	0.96919	-1.114
-2.4466	-0.30763	-1.1123
-3.3099	-1.7557	-1.1108
-2.6278	-1.3545	-1.1096
-0.92491	0.32376	-1.108
0.33353	1.3149	-1.1051
0.5076	1.0913	-1.1032
-0.45777	0.078288	-1.1063
-1.8879	-1.114	-1.1065
-2.5432	-1.7609	-1.0883
-1.9977	-1.6658	-1.0791
-0.55597	-1.1146	-1.1381
1.8522	-0.47374	-1.1768
5.6458	-0.16719	-0.96976
9.7896	-0.49026	-0.53128
11.374	-1.554	-0.19116
9.1946	-2.7092	-0.094446
4.7834	-2.2385	-0.083035
0.5225	-0.099609	-0.071954
-0.43515	1.4303	-0.1067
1.9342	1.4703	-0.24071
3.2666	1.2957	-0.52447
1.7696	1.648	-0.89889
0.59616	2.0833	-1.1197
1.4425	2.3234	-1.1071
2.9769	2.5266	-1.0608
4.0102	2.7451	-1.0673
3.8198	2.8512	-1.0758
2.4193	2.2593	-1.0713
0.43513	0.34813	-1.0675
-0.63803	-0.90837	-1.0669
0.59697	1.0445	-1.0658
2.225	3.9745	-1.064
1.617	4.4782	-1.0623
-1.0364	2.4838	-1.0608
-4.4793	-0.76739	-1.0593
-6.9123	-3.1358	-1.0577
-7.1326	-3.0745	-1.0561
-5.8802	-1.2496	-1.0546
-4.1115	1.1086	-1.053
-2.5199	2.76	-1.0514
-0.72898	3.8854	-1.0499
1.7094	5.0698	-1.0483
4.3943	6.494	-1.0468
6.8906	7.9437	-1.0452
8.9386	8.5528	-1.0436
10.257	7.6157	-1.0421
10.378	5.4586	-1.0405
8.8303	2.6671	-1.0389
5.8951	-0.55233	-1.0374
2.4706	-4.3014	-1.0358
-0.73852	-8.333	-1.0343
-3.4336	-11.714	-1.0327
-5.4356	-13.71	-1.0311
-6.8526	-14.666	-1.0296
-7.7818	-15.066	-1.028
-7.8122	-14.638	-1.0264
-6.4439	-12.983	-1.0249
-3.9694	-10.901	-1.0233
