# Supplementary material for: Applying time-frequency analysis to assess cerebral autoregulation during hypercapnia
Source: PLoS One. 2017 Jul 27;12(7):e0181851. doi: 10.1371/journal.pone.0181851 (PMC5531479; doi:10.1371/journal.pone.0181851)
Supplement: S1 Dataset — Database of physiological signals registered in 50 volunteers during normocapnia and hypercapnia. (ZIP) [file pone.0181851.s001.zip › n07.csv]

ABP_smoothed_fluctuations[mmHg]	CBFV_smoothed_fluctuations[cm/s]	EtCO2[mmHg]
-6.7053	2.0368	-2.1347
-7.5308	-0.41974	-2.1318
-8.3398	-2.2767	-2.1283
-9.0637	-1.5576	-2.1265
-7.5011	1.9164	-2.1208
-3.9334	5.8255	-2.1196
-2.8901	7.893	-2.1299
-3.5453	6.6426	-1.9477
-4.1659	4.2491	-1.4337
-5.2415	3.2162	-1.0535
-6.5842	4.3312	-1.1116
-5.3823	6.9797	-1.1042
-2.441	9.4501	-1.082
-1.1444	10.689	-1.1565
-1.9713	9.5682	-0.90495
-3.5745	6.3962	-0.34231
-5.1722	3.2751	-0.099629
-6.7426	1.5592	-0.073386
-8.6707	0.41314	-0.08358
-8.5846	1.7964	-0.073203
-5.4109	4.9936	-0.07619
-3.0363	4.2525	-0.078489
-2.8438	3.2643	0.099071
-2.6922	1.8177	0.6042
-2.8805	-0.4908	0.99291
-3.9018	-2.0623	0.94097
-2.9883	-1.4588	0.93875
-1.6784	-0.49596	0.95192
-1.2354	0.10665	0.95
-1.4525	0.20191	0.95449
-1.67	-0.34654	0.95762
-2.321	-0.38289	0.96042
-4.4144	-1.0469	0.96361
-7.0959	-2.7177	0.96667
-6.6761	-2.0638	0.96974
-5.0128	-0.17885	0.97281
-3.761	1.9003	0.97589
-3.349	3.3173	0.97896
-4.3409	2.8087	0.98203
-6.0968	2.8933	0.98511
-6.1713	3.5663	0.98818
-3.2068	6.5943	0.99125
0.86819	12.727	0.99433
2.9919	13.839	0.99743
4.0649	14.418	1.0004
3.9157	14.712	1.0038
2.9849	13.118	1.0063
3.3147	11.556	1.009
4.7685	11.284	1.0184
6.9499	11.837	0.99503
7.6615	10.557	1.0633
6.2924	6.7544	0.9855
5.4774	3.5756	0.23229
3.5473	0.66706	-0.058451
1.8288	-1.7757	0.05484
2.3625	-1.2335	0.030455
4.1409	2.7857	0.03662
5.3615	3.3492	0.04143
4.4844	2.6395	0.043044
3.2183	0.60085	0.046708
2.0559	-2.6569	0.049645
-0.611	-3.1534	0.052723
0.48601	-2.122	0.05581
3.1083	0.12704	0.058876
3.7504	1.2677	0.061952
2.6288	0.6578	0.065025
1.6566	0.83501	0.068099
0.09083	0.14083	0.071173
-1.6294	-0.36868	0.074247
-2.018	0.20277	0.07732
-0.36416	1.717	0.080394
1.9222	4.2418	0.083468
2.8358	5.8626	0.086542
3.6983	6.6481	0.089615
4.4035	6.1738	0.092689
2.87	3.6489	0.095763
2.4462	3.0802	0.098837
3.134	3.9644	0.10191
3.5799	4.6881	0.10498
3.0574	3.9667	0.10806
1.091	-0.090091	0.11113
-1.5652	-3.1645	0.11421
-3.857	-4.3077	0.11728
-4.9512	-5.7233	0.12035
-4.3702	-4.6279	0.12343
-2.2065	-1.89	0.1265
-0.18667	0.64008	0.12957
0.32767	2.0441	0.13265
-0.082563	2.1894	0.13572
-0.90652	2.0503	0.1388
0.79657	4.2066	0.14187
4.5057	7.4317	0.14494
7.2114	9.6677	0.14802
7.6278	10.567	0.15109
6.9338	9.4998	0.15416
5.6837	6.83	0.15727
4.0505	3.5965	0.16026
2.0865	0.86586	0.16332
0.09414	-0.97298	0.16693
-0.21008	-2.3278	0.16796
-0.010023	-0.62465	0.17616
-0.5594	2.8761	0.17302
-0.5536	1.5204	0.16109
-2.1076	0.31659	0.3667
-4.1418	-0.79922	0.85363
-5.0721	-1.7032	1.2284
-4.5132	0.18165	1.1892
-2.6533	4.0969	1.19
-2.3584	6.9273	1.1999
-2.64	6.5104	1.1992
-4.01	4.0282	1.2038
-6.1261	2.7559	1.2062
-4.6785	4.4428	1.2089
-1.6548	7.3169	1.2173
0.37536	9.277	1.1953
0.4422	10.322	1.2803
-1.0929	9.8744	1.0915
-2.4496	8.3518	0.43118
-1.3311	9.6778	0.23116
0.7873	12.148	0.2292
1.2895	10.617	0.23479
0.084758	7.8642	0.23699
-1.3921	7.7301	0.24023
-2.7175	4.8171	0.24332
-3.213	0.054802	0.24637
-5.3889	-3.3682	0.24945
-7.0391	-5.0887	0.25252
-5.8706	-5.371	0.2556
-4.873	-2.6051	0.25867
-2.2982	0.94362	0.26175
-1.2679	0.25506	0.26482
-2.9594	-0.12572	0.26789
-4.5829	-0.98635	0.27097
-4.055	-1.8542	0.27404
-2.5365	0.45335	0.27711
-1.7448	2.6007	0.28019
-1.3668	2.7687	0.28326
-2.9877	0.83577	0.28634
-4.773	-1.1512	0.28941
-4.5742	-1.0169	0.29248
-3.7665	1.1233	0.29555
-2.5161	3.2688	0.29865
-2.5321	3.4817	0.30166
-4.2783	1.6543	0.30483
-5.9189	-0.40929	0.30793
-5.3603	-0.46132	0.31026
-3.4396	2.1467	0.31652
-1.5764	4.5723	0.31078
-0.92112	4.4867	0.32615
-1.6095	2.9318	0.25395
-1.2691	1.2738	-0.41452
-0.24886	1.181	-0.75496
1.3107	1.5421	-0.65
2.8822	0.47539	-0.66431
2.3574	-1.5218	-0.6352
1.8829	-4.7943	-0.85341
3.0577	-6.0971	-1.3324
5.1096	-5.4743	-1.6838
6.8079	-6.3453	-1.654
8.7959	-5.7263	-1.6387
8.11	-4.229	-1.6463
6.6669	-5.2048	-1.639
6.796	-8.2291	-1.6369
6.5362	-7.995	-1.6338
8.1736	-6.4018	-1.6306
8.7889	-7.1482	-1.6276
6.5718	-9.5989	-1.6245
3.2992	-10.805	-1.6214
0.44053	-11.716	-1.6187
-2.1903	-11.981	-1.6144
-3.1936	-10.235	-1.6139
-1.9316	-7.0617	-1.6093
-2.3151	-6.1293	-1.5929
-4.4656	-7.1778	-1.66
-7.1158	-9.1705	-1.4123
-8.2676	-9.3773	-0.86706
-6.2064	-5.4145	-0.58933
-1.8602	0.31769	-0.58512
1.5782	5.3666	-0.59138
3.8362	6.9697	-0.58303
4.2625	5.8361	-0.58196
4.0916	4.0596	-0.57832
6.1648	2.4766	-0.57535
8.9681	1.5329	-0.57228
8.881	0.5123	-0.56919
7.3675	-1.0876	-0.56613
5.6785	-3.6724	-0.56305
2.9915	-7.2176	-0.55998
2.0331	-9.7085	-0.5569
3.5148	-8.2139	-0.55383
5.881	-5.5619	-0.55076
6.7307	-5.7271	-0.54768
5.0442	-5.2575	-0.54461
4.3158	-6.5013	-0.54153
4.3062	-6.4062	-0.53846
6.3805	-3.5631	-0.53539
9.7438	-0.29761	-0.53231
10.416	1.2475	-0.52924
9.9262	-0.0074169	-0.52617
9.0722	-2.6497	-0.52309
6.3077	-5.6291	-0.52002
2.8507	-8.0038	-0.51694
3.0123	-8.5368	-0.51387
3.3354	-7.6883	-0.5108
2.3795	-7.1192	-0.50772
0.83988	-7.6987	-0.50465
-0.8654	-9.0403	-0.50158
-3.8923	-10.509	-0.4985
-6.1807	-11.841	-0.49543
-5.7263	-9.8857	-0.49236
-3.4409	-4.0755	-0.48928
-2.3271	-2.0073	-0.48618
-3.4344	-2.3535	-0.48325
-4.2218	-3.0472	-0.47972
-4.229	-2.5776	-0.47769
-3.2459	0.38512	-0.47334
1.4691	4.9897	-0.46735
2.9672	7.0216	-0.49134
2.4637	6.143	-0.38686
1.8944	4.1904	-0.54145
0.74985	2.579	-1.2713
-0.091997	1.173	-1.5156
0.093639	1.4493	-1.4364
0.7255	3.1048	-1.4493
0.059889	3.1364	-1.4223
-2.3704	1.9284	-1.5261
-4.6125	-0.45809	-1.3547
-5.2036	-3.1859	-0.61489
-6.9663	-2.0696	-0.39867
-6.0757	0.96179	-0.45012
-0.72141	5.2375	-0.40786
5.2868	10.744	-0.45743
8.7098	14.312	-0.41203
11.145	14.321	0.39306
12.385	11.999	0.66258
12.951	7.7793	0.56068
12.381	2.8232	0.59325
10.038	-1.0564	0.59683
9.7273	-4.8259	0.59151
9.7863	-7.4647	0.61136
9.4669	-8.6046	0.58726
10.061	-10.098	0.57509
8.7233	-13.796	1.0346
6.287	-17.902	1.9264
3.7747	-20.64	2.6479
0.75989	-21.823	2.6515
-2.4828	-21.4	2.6025
-4.193	-20.129	2.6318
-3.6432	-18.102	2.6228
-2.4415	-15.745	2.6333
-2.1358	-14.584	2.6511
-1.44	-12.334	2.331
-1.7986	-12.564	1.2727
-3.3138	-12.435	0.52379
-5.0956	-10.806	0.66718
-6.1452	-11.7	0.64883
-3.6283	-7.4181	0.64991
-1.8494	-5.9832	0.65665
-2.4147	-6.2849	0.65762
-3.463	-6.3616	0.66151
-4.2835	-7.6979	0.66439
-6.2659	-10.752	0.66747
-8.0253	-13.034	0.67054
-9.2652	-12.869	0.6737
-8.2474	-9.121	0.6765
-3.942	-3.5864	0.6803
0.34786	0.23425	0.68194
1.0099	1.4619	0.68502
0.3662	-0.3214	0.8081
0.036476	-2.2709	1.3832
-0.89231	-4.2312	1.7661
-1.3223	-4.7219	1.684
0.26955	-1.9701	1.701
-0.32295	-1.1336	1.7068
-1.9894	-2.4851	1.7061
-3.7563	-4.1142	1.7108
-6.2447	-5.7873	1.7136
-9.5233	-8.2921	1.7169
-10.128	-7.5956	1.7182
-9.5698	-3.9812	1.7281
-8.7808	-0.73806	1.7131
-8.2341	0.39919	1.7436
-8.9526	0.86145	1.7216
-6.3396	2.6175	0.92747
-3.4709	6.8939	0.66424
0.93925	11.173	0.76602
6.5965	13.236	0.73698
9.7733	13.151	0.74877
10.472	11.211	0.75109
11.345	7.6685	0.75287
10.911	3.8299	0.75696
8.3434	0.42203	0.75977
6.1811	-2.7816	0.76159
5.4732	-3.9017	0.7696
5.718	-3.9496	0.76278
5.7239	-4.9316	0.76542
4.7518	-5.7391	0.83874
3.2477	-6.3196	0.57208
0.93687	-6.7267	0.050296
-1.9399	-6.4573	-0.20162
-1.8274	-4.809	-0.22365
-0.057435	-2.5233	-0.2052
0.84436	0.5391	-0.20766
0.24365	0.47624	-0.2033
-0.8721	-6.1852	-0.20027
-1.7052	-3.0771	-0.19733
-1.1718	1.2909	-0.19419
1.3333	3.8329	-0.19111
4.2301	8.8284	-0.18811
5.7457	12.306	-0.18491
6.4578	10.387	-0.18175
5.4751	7.8006	-0.18035
5.38	5.1135	-0.16919
5.9551	3.5497	-0.18873
4.8081	2.2493	-0.15379
2.0847	-0.92126	-0.12362
2.4799	-0.36058	-1.6411
3.4369	1.605	-8.3295
4.033	1.7264	-13.026
3.7956	-0.54549	-12.059
1.0013	-3.9289	-11.553
-1.1581	-6.0185	-7.8058
-3.0774	-7.1503	-5.6545
-3.8241	-5.1946	-6.2733
-2.4291	-0.51623	-6.1157
-2.3721	0.26997	-6.072
-5.2192	0.067135	-6.4732
-6.9012	-1.4599	-4.7359
-7.9537	-3.0929	-1.1804
-9.5002	-1.9618	0.98469
-7.1032	1.7864	0.89918
-4.1625	6.4379	0.85779
-2.1236	8.4427	0.89886
-1.6134	8.2703	0.88405
-1.171	7.1171	0.89292
-0.45144	5.2276	0.8949
-2.1747	3.7219	0.89791
-0.6425	3.1017	0.90115
1.6898	3.1073	0.90413
1.5256	2.2939	0.90724
-0.33759	-0.40919	0.91031
-1.9529	-4.129	0.91338
-4.1038	-7.8485	0.91645
-6.3076	-10.088	0.91953
-6.4348	-9.606	0.9226
-4.0021	-6.7599	0.92568
-2.4931	-3.0181	0.92875
-2.0387	-1.3691	0.93182
-1.7035	-1.2121	0.9349
-2.0356	-0.58499	0.93797
-3.1004	-1.9631	0.94104
-1.6564	-1.1577	0.94412
0.70005	1.6255	0.94719
0.98751	2.3423	0.95027
-0.2861	-0.20724	0.95334
-0.86953	-2.3836	0.95641
-2.9682	-4.4752	0.95949
-4.237	-5.3237	0.96256
-2.8068	-3.2615	0.96563
-1.2097	0.13343	0.96871
-1.2301	0.56072	0.97178
-2.8185	-0.63114	0.97486
-3.308	-2.0211	0.97793
-2.1266	-1.0789	0.981
-0.023097	3.2056	0.98408
4.2366	6.5306	0.98715
6.2868	8.6807	0.99022
6.1522	7.5427	0.9933
5.6138	4.6357	0.99637
5.9281	3.1227	0.99944
7.5823	3.4984	1.0025
9.6769	4.5074	1.0056
9.1632	2.0255	1.0086
6.7481	-2.9907	1.0118
4.8245	-7.3815	1.0149
3.2621	-10.945	1.0174
1.6754	-11.155	1.0227
1.5647	-8.6566	1.0204
2.2708	-7.1862	1.0287
0.08166	-8.7222	1.052
-0.75753	-9.817	0.85507
-1.8024	-9.9402	0.36893
-1.908	-7.5063	-0.0005614
2.2057	-1.44	0.044552
5.424	2.9791	0.041042
8.3562	5.4026	0.097979
10.699	6.1627	-0.13227
11.412	4.2841	-0.62897
10.37	-0.57919	-0.90826
9.0183	-4.5299	-0.95916
8.9356	-6.2092	-0.93105
9.8783	-6.0584	-0.93166
9.1648	-4.7707	-0.93138
7.3826	-5.2185	-0.92641
5.3586	-8.1739	-0.92358
2.2209	-9.8553	-0.92074
-0.43503	-9.8949	-0.91754
-1.3626	-9.0961	-0.91449
-1.7334	-7.0567	-0.91142
-1.0127	-3.6413	-0.90834
0.68034	-0.087081	-0.90527
1.8022	1.8261	-0.90219
0.65462	1.7467	-0.89912
-0.038339	1.428	-0.89605
0.62957	1.3688	-0.89297
0.64782	0.84055	-0.8899
2.1059	2.2776	-0.88682
4.0973	4.3079	-0.88376
5.0376	4.0451	-0.88067
4.6945	0.74136	-0.87755
3.4366	-1.7655	-0.87471
1.7371	-3.3031	-0.87128
-0.0058643	-5.055	-0.86789
-1.4185	-4.2025	-0.8679
-1.1071	-2.2039	-0.85507
0.43765	-0.51896	-0.86704
0.95002	0.70607	-0.88447
0.037996	-0.67543	-0.62607
-1.1173	-2.3333	-0.1753
-1.7634	-2.9027	0.15717
-2.5463	-4.66	0.16998
-3.4097	-5.7284	0.1517
-1.5058	-3.2732	0.165
1.6762	0.68559	0.16491
2.085	1.6389	0.16836
2.1642	0.30604	0.17176
2.0466	-1.8443	0.17453
0.70533	-4.6402	0.17778
-1.7571	-7.5924	0.18098
-2.6317	-6.6614	0.18274
-1.1509	-4.6445	0.19035
0.48384	-3.986	0.18641
-0.28928	-4.1625	0.29423
-2.4547	-5.2739	0.88492
-4.648	-7.155	1.2759
-6.2385	-8.8603	1.1934
-6.8805	-8.8643	1.2016
-5.3364	-6.5285	1.2115
-3.0147	-3.9098	1.2102
-0.98426	-1.523	1.215
-0.30515	-0.10172	1.2176
-1.8906	-1.3865	1.2208
-2.8747	-2.5792	1.2235
-3.5829	-3.2244	1.2279
-2.6645	-1.1453	1.2278
0.11387	2.7356	1.2346
0.45843	2.055	1.248
-0.98438	0.58581	1.1768
-2.2506	-0.8093	1.4377
-3.2064	-2.4903	1.9849
-4.2774	-3.0748	2.2405
-2.5885	-0.67366	2.2597
2.2254	4.3069	2.2518
5.8345	7.6787	2.2556
6.5153	7.1379	2.265
6.9041	4.2532	2.1606
7.4789	0.57346	1.5714
6.3426	-1.4894	1.1905
4.4247	-1.7121	1.281
5.03	-1.8883	1.2843
5.8646	-1.2649	1.2734
5.0089	-1.7514	1.2837
2.4665	-4.5735	1.2856
-0.13585	-7.282	1.288
-2.2867	-8.3143	1.2916
-3.0741	-7.579	1.2945
-1.8133	-5.9721	1.2976
-0.93007	-3.9962	1.3007
-0.63881	-2.5993	1.3037
-0.55314	-2.343	1.3068
-0.49947	-2.2927	1.3099
0.36973	-0.32969	1.313
2.8749	2.4501	1.316
5.6502	5.5314	1.3191
7.8545	7.2498	1.3222
9.4984	5.5939	1.3252
8.7208	2.5248	1.3286
6.4594	-0.75027	1.3308
4.7441	-3.3582	1.3342
4.6609	-4.1997	1.3417
4.8948	-3.0935	1.3287
3.6181	-2.7257	1.3491
0.30845	-5.7246	1.4056
-2.2138	-7.3051	1.119
-3.8774	-7.5834	0.63109
-5.4769	-8.6919	0.3764
-4.1873	-6.5282	0.34386
-2.3479	-3.8291	0.36741
-1.9444	-2.4419	0.3645
-1.7684	-1.0083	0.36778
-0.65933	-1.3746	0.37219
0.029373	-1.2321	0.37298
0.92351	1.3638	0.37926
3.6411	4.4654	0.38431
4.6471	4.473	0.35512
4.251	3.2421	0.46421
3.3588	1.9948	0.35173
1.8558	-0.12014	-0.42315
0.35789	-1.391	-0.69777
0.20604	-0.74061	-0.57853
1.4177	0.79015	-0.59776
1.8548	0.79281	-0.57645
0.83508	-0.10412	-0.66591
-0.91129	-1.4703	-0.45532
-1.4956	-1.763	0.21445
0.75578	1.8733	0.42032
3.4388	3.8181	0.41765
4.8999	3.4206	0.42445
5.1466	3.1583	0.42666
4.7147	3.0472	0.32198
3.8386	2.0393	-0.26361
5.4488	2.4708	-0.64214
8.5853	4.5377	-0.54634
8.9785	5.0854	-0.55428
8.2032	3.8722	-0.5593
6.8237	1.5978	-0.55016
4.8927	-0.87673	-0.54897
3.0694	-1.8448	-0.5457
2.6855	1.0497	-0.5425
2.9871	2.886	-0.53952
2.2531	2.1344	-0.53641
0.093945	0.81675	-0.53334
-2.0307	-0.28108	-0.53027
-3.6587	0.2285	-0.52721
-1.7286	2.716	-0.52409
0.53307	5.0583	-0.52113
-0.36424	5.4168	-0.51787
-1.2135	4.74	-0.5147
-2.8489	4.0332	-0.41994
-2.0413	3.9203	0.21657
0.67979	6.7957	0.57408
3.0371	11.842	0.4612
4.7091	14.702	0.54264
6.1509	14.847	0.44567
6.9878	15.293	-0.3243
5.9732	12.405	-0.4868
4.5497	9.3344	-0.57234
5.8752	9.802	-0.19674
7.2439	10.87	-1.0995
4.9142	8.3976	-4.3721
3.1434	4.9445	-5.5897
0.3882	-0.79727	-4.8368
-2.3578	-5.3945	-3.428
-3.1323	-5.4692	-2.4516
-3.1929	-4.2055	-2.4162
-4.1346	-4.9892	-2.4477
-6.7289	-6.3411	-2.5107
-10.164	-6.01	-2.2714
-11.897	-5.7648	-0.21312
-10.858	-4.9021	0.81093
-9.4447	-2.2459	0.49349
-10.153	0.40775	0.56255
-11.551	-0.073286	0.56754
-11.772	1.6805	0.56184
-10.747	5.2688	0.56925
-7.7273	10.55	0.57081
-3.6676	15.661	0.57431
-1.818	16.093	0.57733
-1.98	14.591	0.58026
-2.7693	11.569	0.58386
-3.1721	7.9541	0.58564
-2.5554	5.6202	0.59004
-1.1755	4.9712	0.59818
-2.0223	3.0126	0.57196
-3.882	0.00014038	0.64124
-5.443	-2.5761	0.57055
-8.3293	-3.9713	-0.19218
-8.6965	-0.10201	-0.4814
-7.8014	2.5611	-0.36279
-8.8279	0.2897	-0.38878
-11.455	-0.70345	-0.38466
-14.057	-2.6798	-0.37832
-14.571	-2.702	-0.37707
-14.126	-1.0165	-0.37339
-14.887	-1.539	-0.37044
-16.279	-3.7592	-0.36737
-18.77	-3.0683	-0.36428
-19.288	-0.82541	-0.36122
-16.92	2.7606	-0.35814
-13.758	7.609	-0.35508
-11.217	10.06	-0.35199
-10.283	9.9462	-0.34884
-9.9031	7.8926	-0.3462
-8.8966	7.3322	-0.34159
-6.9356	7.4722	-0.34256
-5.6498	5.2954	-0.33446
-7.3009	1.9398	-0.31919
-9.6392	-0.70277	-0.49354
-10.04	-1.1009	-1.0016
-9.2832	-0.49624	-1.3783
-9.3965	-0.33383	-1.3134
-10.265	-0.063982	-1.3166
-12.337	-1.3856	-1.3167
-13.979	-0.070614	-1.3114
-14.498	5.2646	-1.3092
-14.048	6.2158	-1.3058
-12.791	3.8988	-1.3028
-10.888	3.9243	-1.2997
-8.4987	3.3273	-1.2967
-5.7846	2.3812	-1.2936
-2.9066	1.9605	-1.2905
-0.025498	3.6081	-1.2875
2.6979	6.2416	-1.2845
4.4493	8.2565	-1.2798
3.1104	8.274	-1.2874
3.679	6.4556	-1.1556
3.2166	5.0452	-0.57046
2.1911	4.3653	-0.20069
3.4998	4.6225	-0.28507
5.4826	4.5237	-0.25772
7.5288	1.5662	-0.25931
9.4725	0.61999	-0.17985
11.197	-1.5621	0.48035
12.587	-5.2203	0.82303
13.526	-5.053	0.73217
13.896	-1.0075	0.76053
13.582	1.0447	0.7578
12.468	1.6638	0.7617
10.426	1.6536	0.76497
7.7598	0.36615	0.76758
7.4408	0.10086	0.77196
9.0296	2.5426	0.77049
10.139	3.7516	0.78961
11.324	4.2961	0.73696
12.654	5.539	0.94066
12.603	5.6062	1.5139
11.379	5.3657	1.7939
9.3296	2.9084	1.8008
6.7984	-0.75184	1.7903
4.1312	-4.5953	1.8004
1.6732	-8.5125	1.8013
