# Supplementary material for: Applying time-frequency analysis to assess cerebral autoregulation during hypercapnia
Source: PLoS One. 2017 Jul 27;12(7):e0181851. doi: 10.1371/journal.pone.0181851 (PMC5531479; doi:10.1371/journal.pone.0181851)
Supplement: S1 Dataset — Database of physiological signals registered in 50 volunteers during normocapnia and hypercapnia. (ZIP) [file pone.0181851.s001.zip › n08.csv]

ABP_smoothed_fluctuations[mmHg]	CBFV_smoothed_fluctuations[cm/s]	EtCO2[mmHg]
-1.8669	-4.2981	0.92415
-3.3696	-5.5384	0.90542
-4.3243	-6.5757	0.90036
-4.3497	-6.7931	0.89878
-3.5772	-6.1197	0.8935
-2.4574	-5.0571	0.88891
-1.1888	-4.312	0.88471
-0.096019	-4.0594	0.88022
0.48977	-4.0068	0.8757
1.0816	-4.3887	0.87145
1.8612	-5.1206	0.86718
2.1286	-5.4183	0.86183
1.6092	-5.4128	0.85742
0.53159	-5.9224	0.85687
-0.27022	-6.5094	0.84902
-0.070359	-6.4105	0.83098
0.32067	-6.0681	0.85737
0.36177	-5.9602	0.88371
0.56846	-6.1286	0.68651
0.82143	-6.5645	0.30018
0.48311	-7.1911	-0.021437
-0.099824	-7.4388	-0.18178
-0.24565	-6.8836	-0.19468
0.13634	-6.6218	-0.19764
0.74402	-7.1065	-0.23638
0.78185	-6.726	-0.11842
-0.12267	-5.7103	-0.15717
-1.6798	-6.3826	-1.1351
-2.6221	-7.4307	-2.248
-1.6254	-6.4107	-2.3344
0.94661	-4.437	-2.1844
3.8551	-2.5321	-2.2263
5.6863	-0.94024	-2.175
6.9855	-0.52914	-2.3005
8.1641	-1.6328	-2.7751
8.0184	-3.031	-3.1634
6.4686	-4.0112	-3.2577
5.0517	-4.7424	-3.2328
4.2126	-5.2818	-3.2382
3.4018	-5.5409	-3.3449
2.4461	-5.4361	-3.3004
1.4524	-4.9391	-2.7602
0.86807	-4.3034	-1.8341
0.98676	-3.874	-0.83285
1.0293	-3.9647	-0.22419
0.5368	-4.4516	-0.21517
0.41485	-4.2203	-0.3178
1.317	-2.7241	-0.30095
3.2685	-0.28556	-0.30852
5.3891	2.2516	-0.29765
6.7764	4.1116	-0.24649
7.4896	5.2555	-0.42548
7.5478	5.6381	-0.86249
6.7322	5.0732	-1.199
5.5214	4.047	-1.3165
4.9867	3.6035	-1.3442
5.3041	3.8398	-1.3379
6.0572	4.2672	-1.3177
6.6356	4.3735	-1.3642
6.6271	3.8581	-1.6039
6.1771	2.9035	-2.2189
5.2699	1.7544	-3.0542
3.583	0.64698	-3.4795
1.6679	-0.28482	-3.4103
0.88829	-0.9832	-3.3407
1.1416	-1.0473	-3.3756
1.5361	-0.12184	-3.3892
1.8408	0.98924	-3.3821
1.9754	1.4843	-3.2351
1.7864	1.2245	-2.5457
1.1248	0.46521	-1.5837
-0.070932	-0.23712	-1.2552
-1.1404	-0.63064	-1.4083
-1.2501	-0.56773	-1.4408
-0.49543	0.39005	-1.4078
0.53887	2.209	-1.4178
0.98924	4.0999	-1.4283
0.75301	5.341	-1.4298
0.082883	5.531	-1.4334
-1.0082	5.2732	-1.4387
-2.4502	4.9971	-1.4432
-3.8451	3.9642	-1.4474
-4.7972	2.4415	-1.4519
-5.0465	2.8458	-1.4563
-4.8902	4.7479	-1.4608
-5.0563	5.0812	-1.4652
-5.3908	4.2649	-1.4696
-5.4457	4.0663	-1.4738
-5.5617	3.9279	-1.4785
-6.1425	3.0404	-1.4838
-7.0171	2.0661	-1.4864
-7.7508	1.5546	-1.489
-7.6489	1.2943	-1.5039
-6.2717	1.5702	-1.5006
-3.7994	2.8341	-1.4668
-1.9237	4.3129	-1.5888
-1.3607	4.8778	-1.5709
-1.2809	3.6324	-0.66811
-1.2988	1.9434	0.4376
-1.3773	1.5601	0.68141
-1.924	0.97533	0.46224
-3.2198	-1.2369	0.41502
-4.621	-2.7547	0.46711
-5.58	-2.0061	0.4666
-6.2607	-1.112	0.44751
-7.0868	-1.4047	0.4432
-8.7178	-2.085	0.44312
-10.85	-2.62	0.43881
-11.919	-3.0776	0.43058
-11.659	-3.085	0.42687
-10.953	-1.9907	0.43541
-10.008	-0.18936	0.41332
-8.8503	1.551	0.22748
-7.8212	2.6458	-0.4309
-7.1552	2.9616	-1.3649
-6.8814	2.8815	-1.7352
-7.1026	2.2351	-1.609
-7.6772	0.99637	-1.5796
-7.065	1.657	-1.619
-4.5825	4.6721	-1.6181
-1.3205	6.9002	-1.6159
2.2663	8.7255	-1.6272
5.7042	10.583	-1.5696
7.9008	9.9896	-1.2295
8.9335	7.5766	-0.75283
9.7729	6.463	-0.55429
10.008	5.9895	-0.62115
8.513	3.3849	-0.67601
6.3036	0.12555	-0.65904
5.2352	-0.58938	-0.63851
4.9371	0.27846	-0.67628
4.455	0.88674	-0.73755
3.2664	0.71074	-0.56208
1.4266	-0.038882	-0.13076
-0.32117	-0.4474	0.2018
-1.833	-0.66897	0.304
-3.6397	-1.9779	0.31216
-5.7399	-3.9206	0.30551
-7.613	-4.6383	0.29932
-8.5795	-4.0297	0.29569
-8.0785	-2.7345	0.2914
-6.3234	-0.32196	0.28678
-3.891	2.8617	0.28239
-1.4904	5.3475	0.27798
0.7243	6.8975	0.27354
2.6494	7.7816	0.26912
3.9466	8.2652	0.26467
4.5148	8.242	0.26025
4.4226	7.4101	0.2559
3.7548	5.834	0.25146
2.6161	3.7733	0.24674
1.2325	1.6433	0.24238
-0.11822	-0.065237	0.23902
-1.2652	-0.91894	0.23376
-2.1017	-0.80342	0.22554
-2.5799	-0.83927	0.22831
-2.8317	-1.6323	0.30824
-3.3328	-1.9997	0.62743
-4.2054	-1.8188	1.0854
-5.1174	-2.3813	1.2871
-5.912	-3.5605	1.2266
-6.5827	-4.2156	1.1763
-7.1379	-4.1841	1.1895
-7.584	-3.8341	1.1953
-7.8597	-3.1287	1.1856
-7.9337	-2.0198	1.1787
-8.1144	-1.4411	1.1763
-8.5973	-2.0149	1.1737
-8.8396	-2.3179	1.164
-7.8674	-1.3782	1.16
-4.6896	0.61627	1.1793
-0.42577	2.9907	1.1164
3.2485	4.6327	1.1118
5.2722	4.3414	1.5913
6.0714	2.8476	2.1284
6.4218	1.3114	2.2252
6.5226	0.00043424	2.1247
6.4662	-0.97809	2.0991
6.3205	-1.541	2.1218
6.0265	-1.7306	2.1253
4.9573	-2.151	2.1145
2.6449	-3.3028	2.1101
0.29708	-4.3085	2.1048
-0.79146	-4.1395	2.0936
-0.79295	-2.727	2.1078
-0.13962	-0.69007	2.1103
0.79817	0.80044	1.9658
1.7268	2.0127	1.6325
2.4879	3.3161	1.2118
3.1605	3.3815	1.0167
3.6645	2.4912	1.0594
3.8148	2.3528	1.082
3.9224	2.7164	1.0605
4.2085	2.6905	1.0527
3.8398	2.0281	1.0528
2.553	0.97369	1.0484
1.7678	0.47754	1.043
1.9455	0.69391	1.0388
2.3653	0.90769	1.0347
2.6767	0.84279	1.0296
2.7469	0.49167	0.95672
2.5318	-0.0066076	0.60351
2.0402	-0.70054	0.10606
1.3041	-1.8083	-0.072286
0.18828	-3.1075	0.0014844
-1.3466	-4.1383	0.025603
-2.3899	-4.4633	-0.0020509
-2.3875	-4.0431	-0.010773
-3.0042	-4.1525	-0.0083231
-4.8253	-5.1589	-0.011919
-5.615	-5.269	-0.023839
-4.5971	-3.7798	-0.023503
-2.4738	-1.1892	-0.0048204
-0.18449	1.4424	-0.081889
1.3088	3.0005	-0.065431
1.3813	2.7925	0.44716
1.0436	1.879	0.95279
1.1659	1.2489	1.0042
1.169	0.50922	0.92605
0.7235	-0.38624	0.92834
0.051879	-0.83651	0.94269
-1.0965	-1.2745	0.93508
-3.4045	-3.1054	0.92664
-6.0328	-5.3961	0.9235
-7.3044	-5.8863	0.91964
-7.4886	-5.1255	0.91481
-7.3011	-4.1115	0.91038
-6.758	-2.406	0.90603
-5.9239	-0.28697	0.90157
-4.9789	1.2659	0.89714
-4.0428	1.7388	0.89272
-3.2277	1.6783	0.88829
-2.6374	2.6933	0.88386
-2.1222	3.2781	0.87943
-1.5973	1.6298	0.875
-1.8308	2.2938	0.87058
-3.011	6.2138	0.86615
-3.895	5.2299	0.86172
-3.9788	0.52448	0.85729
-3.4658	-0.10307	0.85286
-2.3383	1.2744	0.84843
-0.74345	1.9978	0.84401
0.91713	2.6563	0.83958
2.7039	3.6294	0.83515
4.5436	4.5875	0.83072
5.6922	4.1716	0.82629
6.0429	2.5602	0.82186
6.1279	1.392	0.81744
6.0434	1.1518	0.81301
5.6136	1.544	0.80858
4.522	1.5198	0.80415
2.7636	0.24152	0.79972
1.5338	-1.4839	0.7953
1.8476	-0.85396	0.79087
3.9439	5.8726	0.78644
6.6476	10.452	0.78201
8.5573	6.6435	0.77759
9.3816	6.0072	0.77314
9.5468	8.8803	0.76872
9.7474	7.2874	0.76438
9.8728	3.7123	0.75985
9.5303	2.3354	0.75512
8.263	1.5659	0.75121
6.0092	-0.34288	0.74772
3.6949	-2.6317	0.74049
2.1739	-4.1237	0.73455
1.889	-3.7826	0.74436
2.0759	-3.0527	0.73009
1.6427	-4.0157	0.61106
1.4557	-4.4224	0.29072
2.1463	-2.9524	-0.15423
2.989	-1.9441	-0.35298
3.4411	-2.184	-0.30227
3.2312	-2.9478	-0.282
2.119	-3.9868	-0.30432
0.25647	-5.2025	-0.30895
-1.2838	-6.3399	-0.3099
-1.5031	-6.2428	-0.31539
-0.024057	-3.8389	-0.32003
1.7611	-1.5011	-0.32419
3.1403	2.0114	-0.32869
4.4334	9.6252	-0.33314
5.1169	10.881	-0.33754
5.0875	4.432	-0.34197
4.9685	2.6315	-0.34643
4.7858	4.0143	-0.35084
4.3124	1.9875	-0.35519
3.6	-0.81974	-0.35973
2.6491	-1.2834	-0.3644
1.1118	-1.7976	-0.36825
-1.0529	-3.7376	-0.37207
-3.2255	-5.0448	-0.37952
-4.6392	-5.1297	-0.38316
-4.6224	-4.8775	-0.37492
-3.5127	-3.6697	-0.40562
-1.8894	-1.2328	-0.42515
-0.11358	1.0944	-0.1808
1.3724	2.0099	0.46679
2.2449	2.0264	1.335
2.5846	5.1344	1.7128
2.5888	8.4483	1.5986
2.4454	5.1193	1.5452
2.0005	0.42088	1.5774
0.98841	0.23776	1.5762
-0.81407	0.10452	1.563
-3.0595	-2.2868	1.5598
-4.6799	-3.9961	1.5568
-5.2159	-4.0228	1.5517
-4.7529	-2.7952	1.5472
-3.8294	-0.90273	1.5429
-2.8954	1.0167	1.5385
-2.1996	2.6204	1.534
-1.806	4.7242	1.5296
-1.5661	6.5917	1.5252
-1.2087	6.1247	1.5207
-0.90502	5.7839	1.5163
-0.93	8.0293	1.5119
-1.3581	10.449	1.5075
-2.2767	9.9908	1.503
-3.7502	4.5165	1.4986
-5.0592	-0.94744	1.4942
-5.1395	-0.73938	1.4897
-3.2923	0.9342	1.4853
-0.052976	2.0704	1.4809
3.4049	3.5007	1.4765
6.8278	4.6177	1.472
9.2835	6.2127	1.4676
9.9915	8.7792	1.4632
10.142	8.9632	1.4588
10.371	6.0773	1.4543
10.066	4.1146	1.4499
9.0044	4.8376	1.4454
7.6781	6.2216	1.4412
6.2527	6.3519	1.437
4.2703	4.0148	1.4318
1.5904	-0.40387	1.4265
-1.3042	-4.0289	1.4255
-3.7651	-5.2954	1.4224
-5.079	-4.5861	1.4022
-5.2898	-3.1605	1.41
-4.804	-2.3587	1.4597
-3.5173	-1.8497	1.2918
-1.7461	-0.007385	0.87455
-0.35869	4.9551	0.52873
0.84767	8.3202	0.37058
2.2109	6.538	0.36863
3.3885	3.9294	0.38675
3.9186	2.106	0.37589
3.4353	-0.1651	0.36814
2.3795	-2.0737	0.36592
1.3067	-2.882	0.36172
0.16902	-4.5349	0.35678
-0.78784	-5.8898	0.35243
-0.89028	-2.2545	0.34808
-0.41658	0.78969	0.34361
0.061829	-2.1184	0.33918
0.46761	-3.2656	0.33476
0.76677	-1.5666	0.33033
0.85568	-1.6841	0.3259
0.42893	-2.4295	0.32148
-0.63461	-2.1547	0.31705
-1.9099	-2.1321	0.31262
-3.0862	-2.9397	0.3082
-4.1412	-3.5336	0.30374
-5.1429	-3.5859	0.2993
-6.2212	-3.6771	0.29499
-7.2951	-3.822	0.29056
-8.1661	-3.6209	0.28564
-9.1178	-3.414	0.28171
-10.257	-3.5617	0.27876
-10.312	-3.2539	0.26946
-8.8162	-2.088	0.26725
-6.4628	0.29269	0.28302
-3.6469	7.2241	0.21199
-0.63655	16.178	0.26549
2.1005	19.288	0.77184
3.3664	14.904	1.1876
3.3723	7.5322	1.2535
3.9302	6.1493	1.2284
5.0411	9.4441	1.2282
5.1964	7.7855	1.2306
4.1453	0.28089	1.2253
2.9986	-4.5435	1.2194
1.8837	-4.2068	1.2154
-0.32225	-4.1957	1.2099
-3.2108	-6.1947	1.2051
-4.8426	-7.4874	1.2071
-5.0455	-7.1074	1.1951
-4.2205	-5.2936	1.1736
-1.5405	-2.6028	1.244
1.776	0.33187	1.1574
3.6219	2.6914	0.63651
5.0233	3.2485	0.24851
6.4785	2.5625	0.17143
7.5791	2.3096	0.16482
8.0648	2.0971	0.16216
7.8082	1.2296	0.15808
6.9334	0.20662	0.15316
5.5178	-0.58126	0.14867
3.3671	-1.7245	0.14436
0.64171	-3.4741	0.13994
-1.6049	-4.9362	0.13548
-2.9018	-5.5063	0.13106
-3.6773	-5.1885	0.12664
-3.6065	-3.9682	0.12221
-2.2666	-2.1112	0.11778
-1.0003	-1.1564	0.11335
-0.37427	-1.3575	0.10892
0.69328	-0.83962	0.10449
1.941	0.12862	0.10006
2.4103	0.18799	0.095636
2.3576	-0.098153	0.091208
2.2003	0.01092	0.08678
1.5945	-0.19987	0.082352
0.3137	-1.1288	0.077923
-1.2181	-1.7238	0.073495
-2.4789	-1.5064	0.069067
-2.9695	-1.1082	0.064639
-2.553	-0.45995	0.060211
-1.4812	0.81626	0.055782
-0.57107	2.0098	0.051354
-0.3136	2.6077	0.046926
-0.47593	2.852	0.042498
-0.94428	2.9244	0.038069
-1.7084	2.8885	0.033641
-2.6471	2.5885	0.029213
-3.6252	1.8781	0.024785
-4.6728	1.1177	0.020357
-5.892	0.63995	0.015928
-7.4683	-0.16181	0.0115
-9.363	-1.616	0.0070719
-10.757	-2.3047	0.0026437
-10.881	-1.2211	-0.0017845
-9.3873	1.4964	-0.0062128
-6.9938	4.8875	-0.010641
-4.5746	7.9644	-0.015069
-2.3599	10.369	-0.019497
-0.44908	11.986	-0.023926
1.1531	12.567	-0.028354
2.5453	11.557	-0.032782
3.6699	9.2513	-0.03721
4.3193	6.484	-0.041639
4.0402	3.6282	-0.046067
2.4803	0.85959	-0.050495
0.24284	-1.6468	-0.054923
-1.8713	-3.7159	-0.059351
-3.3103	-5.1727	-0.06378
-3.9076	-5.8421	-0.068208
-3.9534	-5.549	-0.072636
-3.4655	-4.1189	-0.077064
-2.4319	-1.9054	-0.081492
-1.2636	-0.67885	-0.085921
-0.26423	-0.41692	-0.090349
0.47278	0.32854	-0.094774
1.0773	0.89545	-0.099209
1.4738	0.57301	-0.10365
1.0349	-0.030012	-0.10804
-0.12044	-0.65017	-0.11244
-1.0086	-1.6029	-0.11706
-2.1199	-2.7914	-0.12144
-4.6545	-3.826	-0.12512
-6.9005	-4.5966	-0.13065
-7.0634	-4.7212	-0.13682
-6.0744	-2.9769	-0.13255
-3.8534	-0.076359	-0.1465
0.028658	2.3844	-0.17571
3.6457	4.9865	-0.032295
5.6654	6.5612	0.29974
6.057	5.5512	0.66645
6.3419	4.271	0.87523
7.1322	4.057	0.86877
7.1401	3.5036	0.81418
5.8592	1.9029	0.81007
4.2458	-0.0011203	0.8187
2.732	-1.6316	0.81328
0.55137	-2.9551	0.80904
-2.2849	-3.9942	0.8082
-4.2735	-4.7398	0.78655
-4.7807	-4.6563	0.78573
-4.208	-3.0642	0.85707
-3.5789	-1.4168	0.71614
-3.5568	-0.78093	0.23885
-3.6089	0.20555	-0.1179
-3.4941	1.4574	-0.22473
-3.3351	1.7983	-0.24049
-3.397	1.3317	-0.23575
-3.8411	0.6119	-0.23882
-4.3909	0.25407	-0.24572
-4.9271	0.45817	-0.25024
-5.8236	0.53438	-0.25406
-7.0105	0.24954	-0.25853
-7.7126	0.17861	-0.26309
-8.0245	0.19655	-0.26749
-8.6702	-0.32223	-0.2719
-8.7212	-0.50582	-0.27634
-7.1513	0.4011	-0.28076
-4.3731	1.5467	-0.28519
-0.97224	3.5657	-0.28962
2.7848	6.6306	-0.29405
7.0714	7.8271	-0.29848
10.041	6.3801	-0.3029
10.07	3.2015	-0.30733
9.1853	0.0767	-0.31176
9.238	-1.6281	-0.31619
9.4471	-2.4331	-0.32062
8.6256	-3.1898	-0.32504
6.8901	-4.1872	-0.32947
5.0063	-5.4068	-0.3339
3.0697	-6.6594	-0.33833
0.65263	-7.6349	-0.34276
-1.9464	-8.3534	-0.34719
-3.8386	-9.021	-0.35161
-4.6012	-8.9013	-0.35604
-4.0602	-7.1375	-0.36047
-2.0421	-4.0322	-0.3649
1.1289	-0.63454	-0.36933
4.6828	1.8797	-0.37376
7.6944	3.0633	-0.37818
9.2731	2.9253	-0.38261
9.3062	1.9188	-0.38704
9.3051	1.0562	-0.39147
9.8006	0.68706	-0.3959
9.6212	0.11277	-0.40032
8.2003	-1.0353	-0.40475
6.2678	-2.4019	-0.40918
4.2684	-3.786	-0.41361
1.6488	-5.5304	-0.41804
-1.6401	-7.5611	-0.42247
-4.0596	-8.5942	-0.42689
-4.7487	-8.0396	-0.43132
-4.2668	-6.6276	-0.43575
-3.3121	-4.7963	-0.44018
-2.2873	-2.8292	-0.44461
-0.81018	-1.2376	-0.44904
0.83	0.23023	-0.45346
2.0074	1.8684	-0.45789
2.7305	2.5661	-0.46232
2.9718	1.9306	-0.46675
2.5809	0.51418	-0.47118
1.5944	-0.95524	-0.4756
0.12372	-1.8572	-0.48003
-1.9392	-2.8117	-0.48446
-4.5196	-4.4889	-0.48889
-6.5818	-5.9359	-0.49332
-7.3267	-6.3196	-0.49775
-6.677	-5.5149	-0.50217
-5.3081	-3.7371	-0.5066
-3.8238	-1.6797	-0.51103
-2.2213	-0.46758	-0.51546
-1.1118	0.073444	-0.51989
-0.27726	0.36386	-0.52431
1.8752	0.32313	-0.52875
4.0575	0.12781	-0.53317
4.4657	-0.13072	-0.53758
4.1123	-1.0391	-0.54206
3.8906	-2.4007	-0.54652
3.6928	-2.8649	-0.55067
2.7191	-3.3209	-0.55534
0.5217	-5.1757	-0.56063
-0.53017	-5.8679	-0.56182
1.3287	-4.0533	-0.57011
5.714	-0.61857	-0.58197
9.6935	2.8834	-0.53819
13.016	5.4004	-0.67259
15.4	5.9421	-1.0695
14.794	3.7033	-1.4068
12.934	0.78359	-1.5941
12.147	-0.46594	-1.6394
12.082	-0.44235	-1.6138
11.763	-0.19616	-1.5983
10.907	-0.21493	-1.6079
9.6409	-0.64954	-1.6195
8.0962	-1.5178	-1.6234
6.4044	-2.6929	-1.6258
4.6971	-3.9246	-1.6302
3.106	-4.7618	-1.6351
1.7625	-4.7171	-1.6395
0.79837	-3.3704	-1.6438
0.34511	-1.4823	-1.6483
0.53433	-0.028465	-1.6527
1.4546	1.9084	-1.6572
2.4201	3.672	-1.6616
2.5192	3.8124	-1.666
2.2755	3.8165	-1.6704
2.3594	4.0534	-1.6749
2.8791	3.4443	-1.6793
2.095	1.6342	-1.6837
-0.18734	-1.0069	-1.6882
-1.7154	-3.4992	-1.6926
-3.1745	-5.4707	-1.697
-5.6092	-6.8625	-1.7014
-7.4906	-7.6717	-1.7059
-8.1516	-8.6115	-1.7103
-7.8361	-9.5863	-1.7147
-6.8086	-7.4757	-1.7192
-5.3338	-5.374	-1.7236
-3.6761	-5.3084	-1.728
-2.1001	-2.6205	-1.7324
-0.8704	0.022164	-1.7369
-0.24038	0.17597	-1.7413
0.041911	-0.47391	-1.7457
0.7715	1.6176	-1.7502
2.0367	4.756	-1.7543
2.1001	4.6516	-1.7599
1.541	3.5241	-1.7617
1.4291	5.044	-1.7683
0.53181	6.5724	-1.7836
1.238	9.8507	-1.7237
0.58683	9.9463	-1.93
-1.728	6.5328	-1.5816
-2.1296	4.9727	0.29562
-2.6828	2.4518	1.7232
-4.6089	-1.2201	2.2106
-7.8459	-4.2897	2.2528
-11.045	-5.4737	2.1813
-13.173	-4.5132	2.1761
-14.403	-2.9815	2.1877
-15.088	-1.7364	2.1813
-15.594	-0.48612	2.1733
-15.745	0.98372	2.1698
-15.008	2.7358	2.1661
