# Supplementary material for: Applying time-frequency analysis to assess cerebral autoregulation during hypercapnia
Source: PLoS One. 2017 Jul 27;12(7):e0181851. doi: 10.1371/journal.pone.0181851 (PMC5531479; doi:10.1371/journal.pone.0181851)
Supplement: S1 Dataset — Database of physiological signals registered in 50 volunteers during normocapnia and hypercapnia. (ZIP) [file pone.0181851.s001.zip › n10.csv]

ABP_smoothed_fluctuations[mmHg]	CBFV_smoothed_fluctuations[cm/s]	EtCO2[mmHg]
1.0359	8.3638	-0.52812
2.233	9.4594	-0.50063
2.252	7.9028	-0.63258
2.8269	5.5402	-0.98333
4.0235	3.981	-1.4031
4.369	3.0559	-1.5676
3.7137	1.7135	-1.515
2.9861	-0.088951	-1.5127
2.4077	1.3376	-1.5211
3.5898	4.2677	-1.5113
6.5592	6.7916	-1.5168
8.516	10.137	-1.531
8.9828	10.611	-1.2984
8.871	9.242	-0.25807
8.8076	7.9756	1.2756
8.344	5.8048	1.6896
7.5514	3.3994	1.4562
6.7665	2.1184	1.481
6.405	2.6168	1.5079
7.7405	3.5982	1.4917
9.34	4.0924	1.5002
7.7987	4.1082	1.514
5.4017	2.3709	1.4188
3.6292	-0.1321	1.0778
2.188	-1.5755	0.58412
0.088448	-2.0862	0.45083
-1.6583	-2.9032	0.52006
-1.8908	-3.144	0.50867
-0.79033	0.66197	0.50722
1.8514	5.5285	0.51152
4.422	6.5541	0.51158
5.406	3.825	0.51314
5.5398	3.1068	0.51452
5.9304	1.8584	0.51574
5.8223	-0.69021	0.51707
3.8299	-1.937	0.51838
2.8796	-2.3679	0.51966
3.1959	-2.6288	0.52098
2.5981	-3.0617	0.52235
1.2102	-4.5494	0.5234
-0.3999	-6.8596	0.52492
-1.6505	-8.4257	0.52707
-1.8494	-6.9378	0.52494
-0.83112	-3.3945	0.53137
0.94893	-0.51288	0.53807
2.6259	1.7114	0.48715
3.0964	1.7	0.61939
2.0698	-0.75366	0.64938
0.51387	-2.7838	-0.40702
-0.86532	-3.6104	-1.5398
-1.9787	-3.7628	-1.5842
-3.8594	-4.3808	-1.4134
-5.5603	-4.8992	-1.4597
-4.867	-3.6678	-1.4635
-2.9585	-1.6684	-1.4576
-1.7012	0.77136	-1.4507
-1.4103	3.4503	-1.4471
-0.22226	4.6922	-1.4438
0.42465	4.0888	-0.61825
0.26426	2.6399	0.57043
0.78463	1.6666	0.65278
0.48759	0.44241	0.5087
0.060608	0.26194	0.56105
1.2449	2.4169	0.55684
2.9858	4.0749	0.5541
4.4651	4.3236	0.55836
4.3651	3.225	0.55866
2.0899	0.87428	0.55997
0.38731	-2.4808	0.56146
-0.7063	-4.5024	0.56269
-2.6069	-3.6622	0.564
-4.4634	-4.1553	0.56531
-5.1923	-5.1806	0.56661
-4.0515	-3.6815	0.56791
-1.3438	0.069325	0.56922
0.58039	1.9163	0.57052
0.72581	1.5262	0.57183
1.2153	0.55571	0.57313
3.8465	0.83171	0.57443
4.8033	3.4803	0.57574
4.3918	1.9138	0.57704
4.1413	-2.1351	0.57834
4.8239	-3.3556	0.57965
6.0798	-3.0818	0.58095
5.8101	-2.0748	0.58226
3.9165	-3.2165	0.58356
1.2142	-5.3813	0.58487
-1.659	-6.7836	0.58617
-4.6365	-9.2114	0.58744
-7.3809	-10.612	0.58881
-9.6222	-9.749	0.59015
-11.386	-9.7271	0.59104
-11.953	-9.07	0.59332
-10.56	-5.5951	0.59388
-7.3104	-0.32855	0.59194
-3.7038	3.6088	0.61225
-1.5667	4.7421	0.55529
-1.3091	3.829	0.62356
-1.5923	2.5389	1.1387
-0.79148	1.4132	1.5222
0.35153	0.44263	1.6062
0.029765	-0.7488	1.6079
-1.5682	-2.7201	1.6039
-2.8389	-3.6561	1.6073
-2.3967	-1.9594	1.6085
-1.2383	-0.44632	1.6095
-0.36834	0.26534	1.611
-0.61084	-0.081973	1.6122
-2.2272	-2.2654	1.6135
-3.3788	-3.8965	1.6149
-4.0523	-4.87	1.6162
-5.7553	-6.7454	1.6175
-7.9025	-7.2697	1.6188
-9.6839	-6.7817	1.6201
-10.405	-7.4716	1.6214
-8.9219	-5.0286	1.6227
-6.0737	-0.65049	1.624
-3.7567	1.8861	1.6253
-2.3626	4.6238	1.6266
-1.425	5.3212	1.6279
-1.1302	4.0763	1.6292
-1.8834	3.1078	1.6305
-2.5001	0.65145	1.6316
-2.5372	-0.91125	1.6333
-2.0552	0.58078	1.6347
-1.0326	1.4069	1.6333
-0.6521	0.32536	1.643
-1.4219	-1.4935	1.6414
-2.6291	-2.0808	1.5449
-3.9488	-2.5211	1.2106
-5.2334	-3.8986	0.73208
-6.3669	-5.4834	0.58463
-7.0309	-5.8615	0.65893
-6.2277	-3.7772	0.65348
-2.7643	0.50871	0.612
-0.78715	2.8449	0.73705
-1.0342	2.017	0.57801
-0.28541	0.98506	-0.41294
0.14125	1.4245	-1.1629
-0.17632	1.5354	-1.3758
-1.2137	-0.053626	-1.3465
-2.9812	-1.4327	-1.3387
-2.6846	-0.72482	-1.3438
-1.695	1.434	-1.3412
-1.5014	3.1899	-1.3393
0.60145	4.0867	-1.3326
1.8023	4.9684	-1.3024
2.1737	4.2094	-0.50179
3.4328	3.1296	0.69275
5.5611	6.1216	0.74139
5.7236	8.7722	0.63293
4.6351	5.8187	0.67941
4.3891	-0.064403	0.66945
5.2542	-1.6274	0.6723
6.5174	-1.4125	0.66952
6.5183	-0.91062	0.69398
5.0978	-1.6274	0.63602
2.9917	-4.0242	0.64552
0.65308	-6.4535	1.1984
-1.7814	-7.8434	1.6773
-4.0722	-8.3414	1.6907
-5.7248	-9.0084	1.6715
-6.4739	-7.9925	1.6902
-5.6329	-4.7223	1.6826
-3.2638	-1.5484	1.6733
-2.8025	-0.47535	1.7563
-3.1002	-0.37989	1.5049
-2.7873	-0.28703	0.73338
-3.2135	-1.0539	-0.085732
-4.8467	-2.6223	-0.38451
-5.9967	-3.3083	-0.29327
-4.6683	-1.4566	-0.30011
-2.1563	1.5669	-0.30657
-1.0618	2.993	-0.30167
-1.7672	2.0522	-0.3002
-2.5498	0.26494	-0.22942
-3.5022	-1.3886	0.12877
-4.7487	-2.6533	0.63727
-5.8641	-3.776	0.7644
-6.2614	-3.3513	0.69491
-5.7705	-1.3008	0.70743
-5.1782	-0.73798	0.68701
-6.1011	-1.5534	0.75227
-8.6675	-2.567	0.78059
-10.495	-3.3102	0.2291
-11.573	-3.6423	-0.33816
-12.489	-3.6505	-0.32016
-12.29	-3.4604	-0.26257
-9.9353	-1.4148	-0.28919
-5.7563	3.1925	-0.27951
-1.9752	7.7451	-0.26877
-0.5838	8.5916	-0.3291
-0.98411	6.2987	-0.19669
-1.5817	3.4283	0.25486
-1.6188	1.6332	0.60584
-1.996	0.63768	0.73528
-3.3802	-0.64712	0.73642
-3.7526	-2.6144	0.72512
-3.5046	-4.2281	0.73146
-4.3067	-4.7208	0.73286
-5.9149	-6.3322	0.73312
-7.6782	-9.3111	0.73478
-9.0514	-11.959	0.73617
-10.304	-12.596	0.73741
-11.58	-11.292	0.73876
-12.333	-11.132	0.73984
-12.192	-11.275	0.74139
-11.095	-9.0177	0.74327
-9.3048	-5.8544	0.74146
-6.6893	-2.4998	0.74911
-3.5442	0.54269	0.75216
-1.3029	1.5769	0.65931
-0.35512	0.8868	0.3332
-0.21399	-0.48968	-0.14081
0.20073	-1.7244	-0.3172
0.9276	-2.4245	-0.246
1.5182	-2.5309	-0.23344
2.3855	-2.2146	-0.2484
3.8275	-1.1856	-0.24326
5.7585	0.95432	-0.2412
8.0511	2.3887	-0.24004
10.27	2.6362	-0.23888
11.654	2.9391	-0.34097
11.537	2.2427	-1.0785
10.592	0.73147	-2.1579
10.707	0.72457	-2.3501
10.976	2.0077	-2.2021
10.33	3.5337	-2.2322
8.8594	4.4383	-2.1722
7.0004	4.0372	-2.2927
5.1866	2.4723	-2.7747
3.617	1.4599	-3.1375
2.2482	1.4044	-3.2243
1.089	1.5815	-3.2231
1.1626	2.2632	-3.2307
3.0022	4.6654	-3.2112
5.5226	8.5999	-3.1881
5.9345	9.538	-3.4043
5.2538	8.1935	-2.8336
4.8915	6.8571	-1.1388
4.1704	5.9766	0.24705
3.0856	4.8674	0.83351
2.1066	3.3098	0.82213
1.7942	3.1362	0.76899
1.9465	4.306	0.79514
2.3057	5.5082	0.79403
3.29	5.7542	0.79185
4.1631	5.8318	0.7952
4.1791	6.073	0.79643
3.9378	4.8211	0.79604
5.2679	4.8773	0.80118
7.5204	7.1432	0.80065
7.2769	7.6083	0.78351
7.1559	6.1533	0.85236
7.2333	3.8126	0.77472
5.5786	1.9438	0.27102
5.6554	2.6431	-0.10994
6.3124	4.5159	-0.20571
6.2496	6.1049	-0.19046
7.2291	7.751	-0.19468
7.6594	7.3346	-0.18514
7.4552	6.5557	-0.61
7.3528	6.3292	-1.2255
7.3978	5.2319	-1.2087
6.8973	4.8774	-1.1611
6.0299	5.0465	-1.1914
4.9275	4.0412	-1.1816
3.2807	0.67829	-1.2069
1.4734	-1.6914	-1.6047
-0.33353	-1.8862	-2.1666
-2.1603	-1.8655	-2.2212
-2.7214	-0.069923	-2.1551
-1.6593	2.3452	-2.1764
-0.25384	3.399	-2.172
-0.27531	4.9435	-2.169
-0.14579	5.4962	-2.1692
0.64684	4.8242	-2.1674
0.80335	4.3997	-2.1658
0.042311	3.5978	-2.1656
-0.71201	3.0646	-2.1626
-0.24126	3.8212	-2.1605
1.4377	4.9995	-2.1726
2.3215	5.2963	-2.1253
2.6389	5.206	-2.2061
3.7981	6.3454	-2.2198
3.8667	7.8076	-1.0599
1.7512	3.5677	-0.23449
0.80518	-0.021798	-0.14387
2.2723	1.4435	-0.15366
2.7548	2.2108	-0.15045
1.8539	3.2584	-0.14888
1.1588	2.3522	-0.14805
-0.647	-0.78701	-0.1465
-3.7654	-3.715	-0.14525
-5.2196	-3.6755	-0.144
-5.5192	-3.0231	-0.14254
-6.7307	-3.4747	-0.14145
-8.7918	-3.9065	-0.14031
-6.4583	-1.3108	-0.13712
-1.7263	3.8668	-0.14267
1.6037	9.0086	-0.12401
2.6372	11.082	-0.14285
2.7612	8.9143	-0.21167
2.538	6.3371	0.3353
2.2366	3.7096	0.92342
2.1266	0.32412	0.89125
2.5304	-1.807	0.85532
3.4655	-2.1102	0.87437
4.0025	-1.7041	0.87594
2.9689	-2.4406	0.90374
1.3892	-4.9989	0.76181
0.0073353	-8.3748	0.40948
-1.0578	-10.434	0.0093652
-1.7247	-9.3086	-0.15956
-1.4936	-6.3914	-0.11354
-0.044791	-4.8091	-0.10865
1.2859	-3.381	-0.13694
2.3761	-1.5245	-0.071585
3.7659	-0.070653	-0.10632
5.4182	-0.3599	-0.65663
5.9257	-2.0715	-1.0618
6.3252	-2.7001	-1.1093
7.9674	-0.81308	-1.1073
7.9194	-0.3922	-1.1087
6.1956	-2.7094	-1.0992
4.087	-5.8423	-1.0973
2.3737	-6.3802	-1.1939
1.0597	-6.3522	-1.5363
-0.083819	-7.368	-2.0265
-1.0354	-6.4728	-2.1474
-0.83864	-5.1522	-2.0848
0.53391	-4.2626	-2.0957
1.5414	-1.7364	-2.0827
1.8524	-0.33982	-2.14
1.3471	-0.57992	-2.037
0.52524	-1.2459	-1.568
1.1555	-2.9048	-1.1953
2.2213	-3.2301	-1.0648
2.2016	-1.7049	-1.0841
1.065	-1.8305	-1.1137
-0.72243	-3.4969	-1.027
-2.5624	-5.1977	-1.0462
-4.0216	-5.5768	-1.5984
-5.7104	-5.6334	-2.084
-7.4327	-5.7527	-2.0904
-7.3257	-4.1215	-2.0676
-5.4385	-0.35861	-2.0781
-3.2841	3.2488	-2.0758
-2.2065	3.9983	-2.0797
-1.3167	3.9685	-1.9667
-0.14027	3.8816	-1.2376
0.79854	3.4108	-0.13714
0.52378	2.5134	0.034131
0.38105	1.9382	-0.10467
1.3244	2.6697	-0.060005
2.528	4.1199	-0.05811
1.9658	2.3636	-0.080401
0.33588	-0.69676	-0.04155
-0.86031	-2.3435	-0.043992
-1.4533	-4.2891	-0.49687
-1.7118	-6.3493	-1.0596
-2.1124	-7.1793	-1.1184
-3.1117	-7.1239	-1.034
-3.1696	-6.4764	-1.0548
-0.23486	-4.915	-1.0597
1.8324	-1.9872	-1.0342
2.2757	0.53579	-1.068
2.7224	0.96166	-1.0847
3.0908	1.0516	-0.60053
2.6592	0.28987	-0.017953
1.1793	-1.9621	0.0098505
0.56517	-1.5057	-0.06805
1.053	0.71623	-0.040317
1.1459	0.28556	-0.036695
-0.37267	-1.7793	-0.041648
-2.9695	-3.7224	-0.038559
-4.8992	-4.5558	-0.036569
-6.1896	-5.6232	-0.035834
-6.9034	-6.8095	-0.034482
-6.1987	-4.4849	-0.033099
-5.0654	-1.7949	-0.031831
-4.9439	-2.3472	-0.030521
-5.7934	-2.5007	-0.029236
-6.3998	-2.2962	-0.02791
-5.8457	-3.6892	-0.026521
-6.2069	-5.5027	-0.025489
-7.6097	-6.2757	-0.024081
-7.6178	-5.2042	-0.021658
-6.0442	-2.5383	-0.02417
-4.2117	0.099375	-0.01793
-3.4784	0.93851	-0.0067769
-3.2691	0.63178	-0.10317
-3.2283	-0.20748	-0.43879
-3.118	-1.2744	-0.92363
-2.4156	-2.3211	-1.0721
-2.1844	-3.0667	-1.0012
-3.2316	-3.2815	-1.0076
-3.9764	-2.8899	-1.013
-2.7447	-1.8739	-1.0062
-0.4846	-0.42097	-1.0085
0.23507	0.53905	-1.0104
-0.47533	-0.89717	-0.94178
-1.6436	-3.3535	-0.59254
-2.7182	-4.9017	-0.061722
-4.0305	-5.4475	0.063483
-5.0252	-4.7697	-0.015139
-5.754	-3.7225	-0.0012664
-7.3386	-4.3891	0.0062144
-7.536	-4.5907	0.0052933
-5.3484	-1.9266	0.0043461
-2.2784	2.5558	0.0015626
0.94735	3.8398	0.044519
2.9141	1.9148	-0.084602
3.4273	-0.87923	0.029882
3.6493	-2.9609	1.0919
3.3753	-5.1101	1.9004
2.703	-7.4924	2.0149
2.1135	-9.066	2.0104
1.3537	-8.4697	2.0361
0.63071	-6.6801	2.0085
0.39018	-5.8102	1.9299
0.24393	-5.4629	2.2808
-0.16714	-4.8162	2.0882
-0.96473	-3.4929	-0.11841
-1.9222	-2.9474	-1.9372
-2.8962	-3.3996	-2.0081
-3.8772	-2.7652	-1.9342
-4.0002	-0.70801	-1.9744
-3.1747	1.4216	-1.961
-2.9123	1.291	-2.0272
-3.2248	0.11762	-1.9072
-3.5652	-0.024067	-1.4275
-3.8899	0.80177	-1.0637
-3.3922	2.4767	-0.94702
-1.5099	4.1104	-0.95797
0.80041	3.8912	-0.98407
1.331	3.2083	-0.90458
0.41943	2.8507	-0.94056
0.68828	1.9715	-1.4736
1.0681	0.3933	-1.9328
0.31258	-1.4759	-1.9652
-1.2731	-2.8041	-1.9391
-2.4037	-3.6973	-1.958
-2.4286	-4.0466	-1.9595
-2.4603	-2.8698	-1.8992
-2.6399	-2.0655	-2.0073
-2.612	-2.9057	-2.0744
-2.2286	-2.9569	-0.99793
-2.1697	-2.7161	0.16903
-2.6479	-3.0244	0.12632
-1.9095	-1.2658	0.018869
-0.37766	1.6451	0.063726
0.71946	3.58	0.057429
1.101	3.9303	0.13369
0.89417	1.8238	-0.14559
0.42988	-0.97486	-0.90188
-0.11824	-1.1693	-1.6854
-1.6406	-1.6786	-2.005
-3.1181	-2.3544	-1.9259
-2.6345	-0.18776	-1.9231
-2.6557	1.1151	-1.9194
-3.7539	0.81943	-1.9447
-5.0077	0.030217	-1.9676
-6.1129	-1.7542	-1.5878
-6.687	-2.4266	-0.59621
-6.6147	-0.25182	0.72344
-6.6016	2.0234	1.2357
-6.6725	3.1707	1.0654
-6.1152	4.1634	1.0655
-4.1107	6.9613	1.0904
-2.0418	9.711	1.0889
-1.4319	9.9196	1.0998
-1.1748	9.0626	0.98204
-0.7399	8.0234	0.65223
-0.31797	6.8935	0.20708
-0.58358	5.364	0.037524
-1.0916	4.4695	0.09895
-0.92096	5.4861	0.10241
-0.36648	7.312	0.087354
-0.0569	8.0117	0.10329
-0.15316	6.7774	0.11761
0.22632	5.7388	-0.0052133
0.21239	5.4021	-0.34487
-1.0957	5.052	-0.79843
-1.5959	4.3664	-0.94592
0.20017	5.7176	-0.88465
3.2626	10.029	-0.89162
4.0754	12.775	-0.89508
4.1598	12.423	-0.88998
4.6137	9.8546	-0.88967
4.3951	7.0078	-0.88825
3.9297	5.1672	-0.88764
3.5795	4.6768	-0.88708
2.9624	4.7394	-0.87976
2.8934	5.3696	-0.88696
4.0286	6.8499	-0.89637
4.8117	8.5737	-0.81619
5.3804	8.9599	-0.99736
6.2757	7.5898	-0.99305
6.9919	6.3256	0.6821
7.4152	5.6233	2.1128
7.2918	5.1208	2.1362
6.5071	4.4705	2.1033
7.4999	4.787	2.1434
9.4856	5.4912	2.1211
9.5541	5.1095	2.11
7.9893	4.2583	2.2438
6.1327	2.7522	1.9812
4.8695	0.78507	1.0672
3.6872	0.042133	0.35508
2.1666	-0.070322	0.11048
1.0789	0.10494	0.13413
2.2311	2.1727	0.14621
2.649	2.5226	0.13924
1.5976	2.467	0.14335
0.98484	4.3496	0.14428
1.0091	2.6063	0.14535
1.371	2.3872	0.14689
0.97741	3.1251	0.14803
-0.34308	0.075266	0.14926
0.36483	-0.32734	0.15156
1.7832	1.5365	0.14942
2.827	3.2373	0.15716
3.7711	3.7949	0.16015
3.7185	2.6615	0.13734
2.5681	0.34088	0.57847
0.63188	-1.8026	1.1922
-1.3519	-2.4779	1.1944
-1.883	-2.2507	1.1419
-2.1597	-3.4459	1.168
-2.959	-5.5656	1.1628
-3.1664	-5.8817	1.1649
-2.6424	-5.7573	1.1665
0.37619	-1.453	1.1676
3.7231	2.5777	1.169
4.8366	2.7436	1.1703
4.0595	1.3992	1.1716
2.8281	-0.75985	1.1729
1.892	-2.6805	1.1742
1.1097	-4.5038	1.1755
-0.1558	-6.9985	1.1768
-1.7699	-7.4866	1.1781
-2.1881	-5.3029	1.1794
-0.87476	-2.9809	1.1807
-2.1386	-3.5807	1.182
-3.972	-4.6413	1.1833
-3.7206	-3.8216	1.1846
-3.3266	-3.2167	1.186
-4.5084	-3.6101	1.187
-6.698	-4.4571	1.1882
-6.1817	-4.2657	1.1914
-3.7389	-2.3754	1.1881
-1.3566	0.39836	1.1919
0.7028	2.022	1.215
2.1988	1.7258	1.1008
2.7937	0.65134	0.76055
2.4569	0.2751	0.3112
2.0337	-0.29922	0.13996
1.308	-1.4341	0.20326
-0.16491	-2.7117	0.21074
-0.72379	-3.3684	0.20022
-0.14502	-2.7071	0.20397
0.14777	-0.94319	0.20059
-0.61186	-0.62234	0.22548
-1.5882	-0.99538	0.19469
-1.5429	-0.13353	0.15055
-1.0086	-0.18511	0.65767
-0.8194	-1.4705	1.2625
-1.6188	-2.6788	1.2485
-3.3173	-2.9938	1.1919
-3.4623	-1.6776	1.2238
-1.0544	0.99	1.2167
1.4388	3.3547	1.2044
3.0413	4.2077	1.2721
4.0766	4.0523	1.1599
5.1123	3.7676	0.68643
5.9254	2.7812	0.32835
5.9098	0.99554	0.21577
4.9951	-0.58649	0.22139
4.4837	0.073833	0.23104
4.1854	0.53675	0.22801
3.5396	-1.1601	0.23007
2.6484	-2.8807	0.2318
0.90309	-4.5867	0.23277
-1.5453	-6.2103	0.23412
-3.1761	-6.5218	0.23547
-4.3893	-6.4237	0.23675
-5.8292	-6.834	0.23805
-5.8812	-5.5929	0.23936
-3.9406	-2.5876	0.24066
-1.3483	0.28638	0.24197
-0.7599	1.1507	0.24328
-1.0074	1.002	0.24456
-0.70278	1.334	0.24587
-0.38206	2.3088	0.2473
-1.2631	1.3349	0.24827
-2.8323	-0.77689	0.24972
-2.383	0.8282	0.25247
0.83152	2.4426	0.24805
7.6219	1.825	0.25735
16.639	0.12816	0.27639
19.743	-1.5193	0.18912
14.464	-2.7951	0.24623
4.4505	-3.7899	0.79074
-3.4617	-3.6817	1.2309
-5.4789	-2.382	1.2644
-3.4577	-0.87749	1.2584
-1.7705	1.0432	1.2635
-1.9472	2.6676	1.2653
-2.1827	2.4207	1.2355
-2.8952	1.2248	0.85876
-4.071	-0.0048932	0.3058
-4.7846	-1.1012	0.20549
-5.5136	-1.9143	0.29003
-5.9606	-1.8974	0.27468
-4.686	-0.31745	0.27045
-3.2062	1.8771	0.27955
-2.4379	3.7698	0.27533
-2.1309	4.45	0.2684
-2.5162	2.0919	0.34819
-3.1866	-0.37001	0.69863
-3.1499	0.36329	1.2309
-1.7278	2.0836	1.3452
-1.5218	2.7286	1.2445
-2.879	2.2622	1.2871
-2.9894	2.028	1.3636
-2.2902	1.2858	0.44629
-2.2855	-0.39257	-0.77701
-3.2739	-2.1087	-0.7801
-1.9584	-1.6441	-0.66772
0.22471	0.44524	-0.71405
2.8445	2.1342	-0.7048
8.7786	2.0203	-0.72782
12.265	-0.15065	-0.60082
10.556	-2.3214	-0.26442
5.8626	-2.2148	0.14013
2.367	-3.6509	0.34249
1.7349	-6.5525	0.30805
1.9566	-5.4455	0.29537
1.7514	-3.0324	0.31273
1.7286	-1.2725	0.31933
3.0131	0.67281	0.31797
3.109	0.59434	0.31351
