# Supplementary material for: Applying time-frequency analysis to assess cerebral autoregulation during hypercapnia
Source: PLoS One. 2017 Jul 27;12(7):e0181851. doi: 10.1371/journal.pone.0181851 (PMC5531479; doi:10.1371/journal.pone.0181851)
Supplement: S1 Dataset — Database of physiological signals registered in 50 volunteers during normocapnia and hypercapnia. (ZIP) [file pone.0181851.s001.zip › n11.csv]

ABP_smoothed_fluctuations[mmHg]	CBFV_smoothed_fluctuations[cm/s]	EtCO2[mmHg]
-8.2605	-4.1345	2.665
-8.185	-1.342	2.6665
-8.6761	0.53603	2.668
-9.3606	1.018	2.6696
-9.8432	0.36056	2.6711
-11.231	-0.51866	2.6726
-10.941	-0.39147	2.6742
-3.6547	1.8027	2.6757
4.0247	4.6359	2.6772
4.9242	6.4929	2.6788
1.3723	7.5225	2.6802
-2.5798	7.5244	2.6818
-3.2484	6.0277	2.6836
-2.5861	4.5595	2.6847
-3.0919	4.5671	2.6854
-2.8334	5.2471	2.6907
-1.5701	6.3374	2.6906
-0.83442	7.9852	2.6758
-1.0146	8.6013	2.7049
-1.9889	7.0481	2.8613
-3.3615	4.5524	3.2253
-4.4881	2.8402	3.6415
-4.6197	3.4901	3.7608
-3.9448	5.5703	3.6955
-3.2734	7.2295	3.6879
-3.9619	7.3771	3.7069
-5.5265	6.0313	3.7072
-4.5032	4.7151	3.7048
0.31337	4.3825	3.7075
7.5093	5.2882	3.7113
12.467	6.9698	3.71
11.339	8.4642	3.7059
5.4833	8.2045	3.7228
-1.1457	6.471	3.6316
-3.1013	5.7923	3.1705
-1.6639	6.4466	2.6964
-0.67944	7.2628	2.6601
-0.34173	6.6593	2.7311
-0.46719	4.3292	2.5936
-1.2986	1.7866	2.1877
-2.3318	-0.19704	1.7572
-2.6605	-1.4476	1.66
-2.2797	-1.5913	1.7361
-1.6517	-0.70204	1.7445
-1.633	-0.2993	1.7257
-2.2759	-0.92046	1.5166
-2.3986	-1.2914	0.65735
-1.7364	-0.58178	-0.27699
0.073962	1.4311	-0.38193
6.2021	4.2096	-0.20862
15.214	6.6335	-0.22967
19.629	7.2959	-0.35351
16.989	6.7076	-0.20097
9.9727	6.2899	0.40263
7.23	7.1942	0.77854
9.1302	8.7778	0.75676
9.0707	9.0903	0.70155
6.5616	7.3739	0.7805
3.2874	4.1624	1.1093
1.1593	2.0369	1.8302
0.61759	2.1511	2.6357
0.43122	3.6259	2.8166
-0.082777	5.1535	2.7599
-1.2541	5.5044	3.0175
-3.3509	4.4418	2.4357
-5.6039	2.9159	0.72078
-5.5889	3.378	-0.22907
-3.3757	5.7706	-0.22901
-0.78785	8.291	-0.21334
0.80505	9.5792	-0.23548
0.64389	7.6463	-0.22915
-1.0894	0.87577	-0.22396
-2.0656	-4.1946	-0.22658
-0.56113	-3.2311	-0.22563
2.6134	-0.65156	-0.20862
5.4312	0.94014	-0.23466
6.2719	0.44279	-0.26671
5.3273	-2.5077	-0.028891
3.5433	-5.8552	0.39538
2.1272	-6.6868	0.6943
1.7199	-5.6875	0.80496
1.7816	-4.5184	0.79331
0.38552	-4.8005	0.80275
-2.7612	-7.0104	0.79205
-6.4426	-10.132	0.6205
-8.0031	-10.233	0.25003
-6.7722	-6.4002	-0.15345
-5.1283	-2.5038	-0.25282
-4.9902	-0.98721	-0.19092
-6.4636	-1.8508	-0.19315
-6.7075	-1.8657	-0.20092
-4.6786	0.36368	-0.19516
-1.3227	4.1918	-0.19367
0.94091	7.3874	-0.19293
1.5632	8.3348	-0.1911
1.2259	6.4656	-0.18953
-0.29953	2.7344	-0.18807
-1.9738	-0.74936	-0.18652
-1.7396	-1.636	-0.185
-0.92636	-1.4687	-0.18344
-1.3619	-2.3849	-0.18183
-3.0812	-4.548	-0.18056
-5.3622	-7.2552	-0.17913
-6.9255	-9.1226	-0.17633
-7.1413	-9.1678	-0.17561
-6.0673	-7.1447	-0.17902
-4.9289	-4.8921	-0.1687
-4.8777	-4.2092	-0.15437
-6.1185	-5.4328	-0.2058
-7.2796	-6.866	-0.1264
-6.0867	-5.5861	0.41288
-3.5552	-2.3386	0.88567
-1.6314	0.5708	0.86893
-1.3935	0.72531	0.86142
-2.1886	-1.3903	0.8061
-2.2405	-3.1349	0.25466
-1.2062	-3.7945	-0.22652
0.4763	-3.6045	-0.20817
1.7907	-3.3694	-0.14351
1.7813	-3.7319	-0.16366
-0.093829	-4.9781	-0.066869
-1.9338	-6.1916	-0.17051
-1.6183	-6.2201	-0.77244
-0.35599	-5.1182	-1.2203
0.27274	-3.6884	-1.1893
-0.68343	-3.3486	-1.1174
-2.3084	-3.9409	-1.1402
-2.6603	-4.2065	-1.1464
-1.4082	-3.4128	-1.1377
0.62805	-1.829	-1.1366
1.5801	-1.1373	-1.1367
0.8112	-2.1292	-1.1345
-0.98135	-4.3916	-1.1316
-1.6463	-5.6391	-1.1335
-0.26914	-4.5932	-1.1329
1.7597	-2.2072	-1.1126
2.857	-0.35705	-1.1353
2.0661	-0.58937	-1.1884
0.23886	-2.4222	-0.95334
-0.94788	-4.1798	-0.48623
0.035043	-3.9214	-0.19638
1.3326	-2.6697	-0.10629
1.1278	-1.9489	-0.11156
-0.44772	-2.4087	-0.12052
-2.1027	-3.395	-0.11412
-2.3559	-3.5748	-0.11134
-1.0161	-1.909	-0.11401
0.73097	0.24917	-0.11201
0.83178	-0.28615	-0.095204
-0.632	-2.5626	-0.11569
-2.306	-4.1496	-0.2614
-2.0563	-3.5179	-0.63245
-0.22343	-1.0445	-1.0544
0.49406	1.1906	-1.1512
-0.66507	1.6959	-1.0987
-2.8417	0.39509	-1.23
-3.3107	0.14032	-1.6347
-1.6688	1.9954	-2.0679
0.079837	4.6076	-2.1234
0.9845	5.6767	-2.1111
0.86809	4.0963	-2.1807
0.32014	1.6868	-1.7156
0.38431	-0.1444	-0.85924
1.7516	-0.9686	-0.26524
2.5933	-1.9961	-0.057205
1.6913	-3.9772	-0.084177
-0.13328	-6.2397	-0.023331
-1.2923	-7.5562	-0.096299
-0.50765	-6.9357	-0.67723
0.48952	-5.6338	-1.165
0.067599	-5.0694	-1.1445
-1.7431	-5.7887	-0.96327
-3.0639	-6.5155	-1.0801
-1.7974	-5.511	-1.7195
0.53265	-3.8756	-2.145
2.3259	-2.5901	-2.0856
2.9565	-1.7967	-2.0436
1.9805	-2.4758	-2.0684
0.31586	-4.4867	-2.0647
1.0481	-5.0336	-2.0604
3.5748	-3.6741	-2.0589
5.2958	-1.8197	-2.0537
4.6442	-1.5287	-2.0688
2.4105	-3.2901	-2.0555
0.96563	-5.6962	-1.9011
1.3487	-5.6168	-1.518
2.6631	-3.0433	-1.0832
2.5503	-1.565	-0.98308
0.83618	-1.6128	-1.0764
-1.3815	-2.632	-1.0085
-2.4062	-4.21	-0.48315
-1.9199	-3.9116	0.0096567
-0.70709	-0.76464	6.7517e-05
-0.28649	0.81998	-0.051642
-1.155	0.4007	-0.039553
-2.4654	0.38608	-0.18506
-1.7314	0.73545	-0.57332
0.3351	0.95956	-1.0035
0.1418	0.60389	-1.0978
-0.81124	-1.2505	-1.002
-0.54879	-4.2112	-0.99184
0.5732	-5.6003	-1.2223
2.0004	-4.9364	-1.6012
3.0527	-3.3746	-1.9267
2.7295	-2.7819	-2.0584
1.3461	-3.652	-2.0277
0.47323	-4.9077	-2.006
0.85374	-5.0628	-2.0222
2.2184	-3.5731	-2.0362
2.6609	-2.5499	-1.9855
1.2281	-3.2459	-1.956
-1.3613	-5.1146	-2.2107
-3.4032	-5.9763	-2.6469
-3.0761	-3.4003	-2.9251
-1.8285	-0.34611	-3.0122
-1.5573	-0.040291	-3.0044
-2.1837	-1.3304	-3.023
-2.4338	-2.3575	-3.0182
-0.6697	-1.5473	-2.8016
1.32	0.71823	-2.4476
1.6972	2.6407	-2.1089
1.2521	1.3427	-1.8952
1.0768	-0.93357	-2.0173
1.8801	0.52393	-2.6101
2.7	2.351	-3.0647
2.8079	1.8211	-3.0317
2.7312	1.2905	-2.9616
3.14	1.3081	-2.988
4.2086	1.0659	-2.9986
4.2116	0.557	-2.9716
2.9121	-0.26941	-2.9636
2.7078	-1.6716	-3.0661
4.163	-2.5476	-2.9346
6.3463	-2.013	-2.3236
7.2985	-1.8944	-1.9263
6.312	-3.1618	-1.9593
4.3504	-5.163	-1.9886
3.1303	-6.0952	-1.9728
3.7171	-4.6668	-1.9846
4.8896	-2.0054	-1.9263
6.092	0.60118	-1.947
7.5321	2.2779	-2.2133
8.5657	3.3407	-1.6701
8.5369	3.9463	-0.0060207
7.3845	3.3064	1.0088
6.1176	2.1835	1.0492
6.2094	2.3437	1.0215
7.2027	3.6374	1.0457
8.0776	5.155	1.0416
8.0152	5.7879	1.0633
6.7879	4.6289	1.0529
4.8389	1.6003	0.87403
3.6256	-0.2944	0.50465
4.0552	0.89627	0.10646
5.6799	4.0237	0.0045465
7.3843	6.744	0.064679
8.4448	7.6522	0.063077
9.3955	8.0487	0.054498
9.5929	7.3113	0.060469
8.6175	4.6867	0.062945
9.0337	3.1673	0.060137
10.563	3.474	0.064574
10.727	3.9695	0.08062
9.3971	3.323	0.045443
7.0991	1.114	0.024693
4.4617	-1.7853	0.27144
2.5176	-3.6785	0.68301
2.0646	-3.1813	0.97397
1.9427	-2.0088	1.0935
1.1981	-1.5359	1.0894
0.052929	-1.2804	1.0723
-1.3258	-1.3596	1.0789
-2.7852	-2.226	1.0815
-3.2607	-1.9565	1.0838
-2.1602	0.93488	1.0897
-0.94881	4.431	1.0729
-0.31986	6.9554	1.0793
0.13397	8.1575	1.1641
1.0823	9.3139	0.99876
2.7243	11.055	0.45696
4.2341	11.789	0.043581
4.9185	11.073	0.055281
4.3652	9.4518	0.40503
2.7015	6.8665	-0.0086192
0.51702	3.5884	-1.8238
-0.8209	1.6103	-3.1229
-0.83144	1.7802	-3.0258
-0.5313	2.7908	-2.8423
-0.43072	3.7014	-2.9024
-0.6193	3.9916	-2.7695
-1.6714	3.1603	-2.9703
-3.7696	1.2338	-4.0855
-4.5144	0.41693	-5.0281
-2.5731	2.0733	-5.0201
0.047601	4.8211	-4.7271
1.8034	6.9737	-4.8471
2.0265	7.0733	-5.4308
0.99136	4.7678	-3.9639
0.31089	1.9758	-0.2578
2.6516	2.7639	1.7918
6.9719	5.9902	2.1598
11.088	9.0498	2.1404
13.701	10.731	2.1151
13.61	8.7877	2.1308
10.967	3.2015	2.1327
8.9818	0.36619	2.1289
9.0471	1.9388	2.1344
10.233	5.254	2.1456
9.6226	7.202	2.1115
6.162	6.2352	2.1157
1.2521	2.8164	2.3497
-2.6932	-0.28038	2.7245
-4.2266	-0.58587	3.0492
-5.2758	1.1517	3.1879
-7.3039	2.7816	3.1531
-10.493	2.0876	3.0969
-13.102	0.92286	3.2173
-13.408	1.6818	3.1366
-11.007	5.103	1.9358
-7.7334	9.1816	0.97793
-5.6692	11.676	1.1258
-5.4285	11.793	1.2435
-4.6579	10.012	0.99641
-1.571	8.5519	0.55505
3.343	9.3735	0.22349
7.6759	9.2857	0.12906
9.79	7.9496	0.17453
9.2867	5.8683	0.17798
7.0402	0.75887	0.040497
6.0586	-2.7383	-0.36276
7.2702	-2.3276	-0.82425
8.2142	-1.9208	-0.88196
7.4952	-2.7092	-0.80766
4.9624	-4.9515	-0.81929
1.617	-8.588	-0.82811
-1.1856	-11.794	-0.82214
-2.4649	-12.589	-0.82529
-3.0917	-11.688	-0.81138
-3.9793	-10.268	-0.79689
-5.4111	-9.25	-0.86995
-6.9485	-8.7247	-0.85387
-7.6076	-8.0812	-0.40917
-6.6106	-6.6821	0.32639
-4.0158	-4.332	1.0084
-1.5319	-1.8491	1.2926
-0.47963	-0.32515	1.2011
-1.2556	-0.59739	0.99336
-2.3232	-1.8359	0.65548
-2.3434	-2.5354	0.26864
-1.2345	-1.187	0.14687
0.1518	0.74125	0.20429
0.62536	0.87288	0.20758
-0.55784	-0.67949	0.20792
-2.7009	-3.0137	0.11768
-3.5721	-4.872	-0.33761
-2.9702	-5.2649	-0.81636
-2.001	-3.9644	-0.86503
-2.1717	-2.5845	-0.74554
-3.4151	-2.1058	-0.74351
-3.7438	-2.1789	-0.93063
-3.4333	-1.9708	-0.71466
-3.9138	-0.99304	0.45421
-5.5142	-1.1529	1.3505
-7.3535	-2.928	1.2815
-7.0956	-3.3197	1.2528
-4.7755	-1.8012	1.2194
-2	0.23672	0.59769
0.53935	1.8215	0.15457
2.0589	2.2498	0.22518
1.5533	1.1918	0.067932
0.58832	-0.27774	-0.35266
1.2543	-0.71984	-0.69886
3.3804	0.30921	-0.81194
6.2524	2.9196	-0.74817
9.1551	6.3692	-0.71566
11.63	8.2967	-0.92001
12.632	7.8066	-0.67963
11.595	5.4478	0.56577
10.556	2.6738	1.3277
10.508	1.0629	1.2553
10.857	1.6067	1.2278
10.127	2.5396	1.2389
7.6327	2.0025	1.2129
4.5978	-0.26021	1.4405
2.7584	-1.7434	1.8556
3.1659	0.12583	2.179
4.2461	3.0545	2.2742
4.9958	4.1978	2.257
5.4818	1.9831	2.3158
6.1637	-1.2553	2.1029
7.1327	-2.622	1.6218
7.8492	-1.051	1.3266
7.2885	-1.1251	1.2443
5.4084	-3.3572	1.2662
3.2514	-3.6462	1.2857
1.6155	-2.7663	1.2464
0.45357	-2.1498	1.2238
-1.3067	-2.2076	1.274
-3.7594	-2.7242	-1.2632
-6.2456	-3.1281	-9.8235
-8.4555	-3.3252	-17.008
-10.226	-3.3737	-12.565
-11.127	-2.7061	-3.8927
-10.769	-0.68988	-2.1979
-9.4262	2.4782	-3.9557
-7.5569	6.1296	-4.1116
-5.6195	9.031	-3.5226
-4.0564	10.49	-3.4148
-3.2875	10.705	-4.2709
-3.7475	9.3632	-5.6886
-5.7147	5.806	-6.5219
-7.4425	2.2313	-6.6989
-6.5051	1.9475	-6.7606
-3.9326	4.1408	-6.671
-1.515	6.7104	-6.4875
0.063133	7.9131	-6.9969
0.54205	7.1667	-7.5132
0.032315	5.5298	-5.0798
-1.4784	3.5269	-0.14104
-4.1106	0.9729	2.9602
-6.7584	-1.3318	3.3598
-7.4415	-1.802	3.2649
-6.1291	0.074946	3.3101
-3.9437	3.8214	3.2763
-2.3233	6.9472	3.3227
-2.3845	7.1283	3.5122
-3.7934	4.8735	3.1431
-5.4405	1.9299	2.0159
-5.3299	1.2455	1.2843
-3.4931	2.9324	1.2865
-2.1841	4.0049	1.3361
-2.3795	3.3261	1.3173
-4.0292	1.1184	1.4139
-5.9214	-1.4973	1.3032
-6.5789	-3.1166	0.71048
-5.2179	-2.5847	0.25297
-2.47	-0.20112	0.27962
-0.98175	1.4509	0.36173
-1.4166	1.1447	0.34019
-2.635	-0.92779	0.33053
-3.734	-4.0143	0.33961
-3.8124	-6.62	0.34112
-1.8105	-6.1915	0.34121
1.4893	-3.4283	0.34321
4.0082	-1.4905	0.34486
4.7167	-2.0214	0.34625
3.6949	-4.6751	0.3478
2.1903	-7.1236	0.34944
1.7654	-8.3752	0.3508
2.9294	-8.5896	0.35213
3.7277	-8.8729	0.35505
3.326	-9.6361	0.35978
2.0152	-10.653	0.3652
0.11463	-11.68	0.37018
-2.056	-12.476	0.37358
-4.1771	-12.796	0.37428
-5.9291	-12.4	0.37114
-6.9931	-11.044	0.36304
-7.4323	-8.922	0.35723
-8.3168	-7.3816	0.3793
-10.127	-7.3433	0.29307
-12.253	-8.7223	-0.18565
-13.109	-9.4983	-0.6602
-11.3	-7.5582	-0.6651
-7.4491	-3.5716	-0.61475
-3.6404	0.29984	-0.62105
-2.0049	1.5083	-0.56961
-1.8245	-0.92543	-0.7852
-2.1964	-4.8825	-1.2387
-2.3403	-6.7237	-1.5496
-0.5078	-6.9458	-1.645
3.19	-6.1768	-1.6098
6.787	-4.4722	-1.5877
8.1512	-2.5737	-1.6698
6.992	-5.3759	-1.5946
4.688	-17.383	-1.0058
2.7406	-24.436	-0.52853
1.9563	-18.653	-0.5588
1.8688	-12.08	-0.61653
1.3087	-9.9446	-0.59412
-1.0619	-10.604	-0.67556
-4.5486	-12.474	-0.56291
-7.6458	-14.052	0.02088
-9.154	-13.772	0.47358
-8.9195	-11.217	0.44927
-8.4918	-8.0371	0.40855
-8.8213	-5.6592	0.42661
-10.042	-4.8954	0.21183
-11.404	-5.0051	-0.17126
-11.685	-4.4906	-0.50805
-9.5775	-1.7925	-0.62219
-6.0666	2.1387	-0.58147
-3.4318	4.6943	-0.57469
-2.3574	4.2264	-0.58308
-2.9879	1.0257	-0.57925
-4.958	-2.8562	-0.57531
-6.0808	-6.1162	-0.57743
-4.9483	-7.7729	-0.57763
-2.7786	-7.1494	-0.55705
-1.8649	-6.367	-0.579
-3.7287	-7.8509	-0.63659
-6.3763	-10.404	-0.4016
-7.9546	-12.119	0.079406
-7.6833	-11.423	0.36528
-6.3777	-9.2894	0.44245
-5.4247	-7.4376	0.44494
-6.0554	-6.9603	0.43693
-7.8997	-7.8764	0.44041
-9.0108	-9.0957	0.44351
-8.5773	-9.1379	0.44423
-6.7618	-7.1437	0.44559
-4.8774	-4.8906	0.44748
-4.0415	-3.8653	0.4491
-4.6586	-4.2589	0.44978
-6.1177	-5.5469	0.4516
-7.1553	-6.7584	0.45644
-6.9531	-7.0356	0.45259
-5.5162	-6.0544	0.44525
-4.3189	-4.6155	0.48368
-4.1421	-3.7142	0.48405
-4.7774	-4.1786	0.25804
-5.4411	-5.3235	-0.11262
-5.3019	-5.8086	-0.44036
-4.0578	-4.487	-0.58784
-2.5103	-2.7413	-0.54251
-2.1165	-3.4474	-0.43957
-3.0659	-5.8429	-0.6418
-4.4036	-8.1484	-1.1946
-4.081	-8.9972	-1.5064
-2.1321	-8.1557	-1.5246
-0.076807	-6.3666	-1.5197
0.30732	-5.3609	-1.5232
-1.4294	-5.9754	-1.5214
-3.6009	-7.2696	-1.5174
-4.7745	-7.8224	-1.5172
-4.247	-6.4194	-1.5221
-3.1971	-3.8696	-1.5074
-2.6283	-1.4227	-1.4916
-2.2272	-0.017725	-1.5669
-1.4492	0.35567	-1.4921
0.20262	0.60716	-0.91799
2.5712	2.2915	-0.43353
4.6763	5.3207	-0.45454
4.576	6.4182	-0.5315
2.7309	5.2971	-0.50422
1.37	4.2497	-0.49227
1.6477	5.2599	-0.50299
2.9372	8.1116	-0.5056
2.229	9.032	-0.47443
-0.33363	7.4011	-0.48907
-2.1891	5.4925	-0.68103
-1.9326	6.1862	-1.0396
-0.10189	9.3722	-1.4135
0.38421	10.174	-1.5247
-1.2132	7.7511	-1.4871
-3.6857	4.3306	-1.6194
-4.5023	2.5237	-2.0055
-2.7271	3.1205	-2.4409
0.18255	4.654	-2.5338
2.0358	5.7883	-2.4714
1.5914	5.3828	-2.3904
0.014063	2.7532	-1.931
-0.51798	0.43467	-1.4419
1.3307	1.1916	-1.4289
3.2997	2.8136	-1.4814
4.1057	3.7743	-1.468
3.9287	3.8031	-1.5343
3.2004	2.1639	-1.332
2.9443	-0.060733	-0.82013
4.5276	0.25703	-0.50912
6.7061	1.9219	-0.47104
7.6164	2.6787	-0.50581
6.4858	1.9841	-0.29201
3.9269	-0.26479	0.12659
1.5076	-3.476	0.44303
0.48555	-4.7266	0.56682
1.2075	-3.6354	0.55242
2.7804	-3.6202	0.54624
3.6405	-2.1587	0.54736
2.8047	1.9995	0.62626
1.119	1.7026	1.1073
-0.83245	-1.7536	1.5968
-2.2707	-2.6331	1.5892
-1.3864	-0.42421	1.5295
0.65304	3.2613	1.5718
1.7137	6.3024	1.587
1.5497	7.2355	1.409
0.73702	5.8859	1.0358
0.66418	4.004	0.63817
3.3876	5.4274	0.51449
7.2249	7.9408	0.58257
9.318	7.7407	0.59628
9.2088	5.5815	0.49025
7.985	2.5818	0.62308
7.2588	-0.19289	1.2396
7.7968	-1.4757	1.6007
8.8189	-1.4995	1.5772
8.75	-1.613	1.5646
7.2663	-2.7437	1.5865
4.6805	-4.7558	1.4905
1.8136	-6.1963	1.0535
-0.066486	-6.4031	0.58087
-0.094289	-5.3943	0.52209
0.10021	-3.6578	0.60582
-0.78055	-2.2387	0.59856
-2.5393	-2.6695	0.58689
-4.1574	-3.9213	0.5928
-4.3472	-3.6149	0.58882
-2.7233	-1.2938	0.60622
0.083668	2.2365	0.61703
2.3799	5.1179	0.52155
3.2369	5.9325	0.62206
2.6347	4.2329	1.2292
2.1319	2.2079	1.6897
2.9619	2.048	1.6482
5.1061	4.6117	1.5598
7.03	7.4079	1.6081
6.8739	6.9634	1.701
4.9598	3.8653	1.4913
2.4493	0.07975	0.95071
0.90407	-1.9962	0.63837
0.89876	-1.9104	0.61568
2.0051	-0.61955	0.62078
2.5854	0.72187	0.61792
1.5114	0.7546	0.61986
-0.91759	-1.857	0.62218
-3.0162	-4.7944	0.62341
-2.9225	-4.4174	0.62487
-1.5924	-2.0053	0.62649
-0.4418	0.31031	0.62801
-0.4104	1.147	0.62953
-1.4964	0.5605	0.63106
-2.8275	-0.39441	0.6326
-2.4744	-0.21274	0.63413
-0.2377	1.7508	0.63566
1.8718	4.7732	0.63719
3.2925	6.88	0.63872
3.9801	6.6308	0.64025
3.7279	4.7652	0.64178
3.9825	3.0085	0.64331
6.3884	3.0394	0.64486
9.4691	4.7319	0.64633
11.484	6.5525	0.64788
11.333	6.3658	0.64972
9.4351	4.1311	0.65062
6.838	1.1039	0.65154
4.7873	-0.49513	0.6571
3.6295	-0.32276	0.65665
2.8935	0.50205	0.6413
1.4252	0.89537	0.67055
-1.4141	0.13057	0.82819
-4.5503	-1.694	1.1954
-6.8095	-3.4444	1.614
-7.3404	-3.2233	1.7275
-6.4122	-0.90665	1.6499
-4.984	2.2549	1.6337
-4.4161	3.8311	1.7523
-5.1035	3.0954	1.6608
-6.3442	1.0982	1.0201
-6.3683	0.050339	0.62141
-4.2234	1.5497	0.67508
-0.54898	5.3977	0.69095
1.8253	7.6582	0.67352
1.7133	6.2777	0.67976
0.53047	2.7311	0.68233
0.48068	0.31477	0.68341
2.4045	0.45446	0.68506
5.0853	1.7324	0.68175
6.1004	2.4481	0.69398
4.2078	1.514	0.81228
1.1142	-0.84099	1.2149
-1.6239	-3.1167	1.6727
-2.9934	-3.28	1.7566
-2.8047	-1.075	1.6811
-1.9645	2.1181	1.6871
-2.7582	3.1671	1.7038
-5.129	2.0936	1.7004
-7.2182	1.2441	1.7003
-8.0471	1.2999	1.7033
-7.0407	2.6202	1.7047
-4.043	5.8062	1.7061
-1.4806	9.4787	1.7076
-1.379	11.579	1.7087
1.0107	11.923	1.7113
7.0045	11.164	1.7136
10.217	10.591	1.7093
8.8874	10.873	1.713
5.3507	11.833	1.7394
2.1398	11.372	1.7089
0.78906	8.0782	1.531
-0.15544	4.5171	1.1856
-0.981	2.7485	0.80241
0.12617	2.9976	0.66888
2.0261	4.0266	0.72442
2.2249	4.0044	0.73924
0.80873	2.1561	0.7262
-0.7245	-0.36744	0.72923
0.0016275	-0.061347	0.73311
2.4028	2.7651	0.73359
4.3258	5.6443	0.73497
4.512	7.0255	0.73676
2.956	6.3976	0.73825
1.1451	4.5674	0.73979
0.38632	3.7195	0.7413
1.198	5.7017	0.74263
1.6853	7.7588	0.74466
