# Supplementary material for: Applying time-frequency analysis to assess cerebral autoregulation during hypercapnia
Source: PLoS One. 2017 Jul 27;12(7):e0181851. doi: 10.1371/journal.pone.0181851 (PMC5531479; doi:10.1371/journal.pone.0181851)
Supplement: S1 Dataset — Database of physiological signals registered in 50 volunteers during normocapnia and hypercapnia. (ZIP) [file pone.0181851.s001.zip › n12.csv]

ABP_smoothed_fluctuations[mmHg]	CBFV_smoothed_fluctuations[cm/s]	EtCO2[mmHg]
5.2352	-2.6941	0.86961
4.8044	-2.584	0.87179
5.3229	-2.0955	0.87396
6.2858	-0.99827	0.87614
6.6173	-0.50228	0.87832
5.5803	-1.521	0.88049
3.6854	-3.1675	0.88267
1.8005	-4.5602	0.88485
0.98302	-5.1876	0.88702
1.4976	-4.2163	0.8892
2.8479	-1.227	0.89138
3.723	0.99897	0.89355
3.2278	0.58244	0.89573
1.8377	-0.52816	0.89791
0.3084	-1.2148	0.90009
-0.5443	-1.6463	0.90226
-0.3436	-1.3883	0.90444
0.87436	0.034984	0.90662
2.4875	2.2276	0.90878
3.6991	4.2717	0.91095
3.6693	4.8091	0.91321
2.4785	3.8655	0.91539
1.0118	2.6496	0.9172
0.10413	1.8368	0.91975
0.26771	1.8176	0.92313
1.0529	2.9788	0.92182
1.7571	4.634	0.92258
1.6776	4.8685	0.92945
0.78934	3.8456	0.73359
-0.34259	2.7969	0.1943
-0.50274	2.1982	-0.14473
0.59548	2.5713	-0.08484
1.9266	4.3616	-0.010807
2.5295	5.5793	-0.090689
2.0224	4.6082	-0.35386
1.1518	2.9316	-0.75286
0.67889	1.8702	-1.0639
1.3102	2.2527	-1.0801
3.8074	4.5649	-1.0344
7.0651	6.8666	-1.0446
8.5677	5.8789	-1.0465
7.6332	2.7094	-1.0403
4.7916	-0.77603	-1.0384
1.5874	-3.6434	-1.0377
-0.73611	-4.3714	-1.0341
-1.3673	-1.9693	-1.0302
-0.12261	1.9808	-1.0386
1.4866	4.8965	-1.0193
1.7074	4.9304	-0.99634
0.62253	2.7647	-1.1326
-1.1652	-0.52709	-0.72095
-2.7583	-3.4851	0.60346
-3.0415	-3.9758	1.1839
-2.3756	-2.6063	0.97612
-1.9693	-1.3341	0.96515
-2.2297	0.192	0.96119
-3.1503	1.1672	0.72064
-4.3725	-0.94245	0.29681
-5.1633	-3.8587	-0.024155
-4.7738	-4.3358	-0.024988
-3.0594	-4.1761	-0.003064
-1.3522	-2.7302	0.0063467
-1.3208	1.2665	0.078155
-1.9703	2.1672	-0.27708
-2.7574	-0.38663	-0.82199
-3.4213	-2.2258	-0.98352
-2.6364	-1.7059	-0.9906
-0.66586	0.18388	-0.9836
1.1476	1.1286	-0.98248
1.3561	-1.0323	-0.92805
0.048382	-5.2669	-0.50668
-2.178	-9.68	0.39509
-4.8362	-13.12	1.0934
-7.3615	-14.952	1.1404
-8.9579	-15.5	1.0028
-9.2362	-14.633	1.0123
-8.5581	-11.349	1.0482
-7.5551	-7.0529	1.0432
-6.9713	-4.927	1.0007
-7.0047	-4.4382	0.79536
-7.4874	-3.6531	0.3395
-7.8756	-2.9239	0.001566
-7.6511	-2.5445	0.010141
-6.596	-1.5044	0.069509
-5.3031	-0.33348	0.056633
-4.8827	-0.69826	0.049372
-5.174	-1.49	0.056921
-5.5021	-1.4621	0.060086
-5.4376	-3.5415	0.060894
-4.4757	-6.5603	0.063192
-2.0513	-2.3789	0.065728
0.563	3.4124	0.06774
1.4051	-0.33063	0.06939
0.99157	-6.2879	0.072244
0.45182	-6.0879	0.076133
0.5422	-4.5219	0.074598
1.4493	-5.4635	0.071798
2.408	-6.4181	0.092786
2.8554	-6.2794	0.10783
2.6152	-6.456	0.020096
1.7188	-7.2864	-0.21627
0.44311	-7.9289	-0.58031
-0.17813	-7.3043	-0.89498
0.85374	-4.7667	-0.95771
2.126	-2.3765	-0.89928
2.1521	-2.0084	-0.88816
1.4098	-2.5502	-0.90139
0.55293	-2.8552	-0.90037
-0.21479	-3.0383	-0.89452
-0.40391	-2.6889	-0.89266
0.93111	-0.40847	-0.89119
3.2427	3.0773	-0.88878
5.0377	5.6523	-0.8865
6.0679	6.8356	-0.8844
6.5143	6.7678	-0.88223
6.4384	5.5939	-0.88003
6.1688	3.886	-0.87786
6.3545	2.7095	-0.87569
6.8061	2.2093	-0.87351
6.6478	1.745	-0.87133
5.6203	0.86494	-0.86915
4.0826	-0.61313	-0.86698
2.8262	-1.8149	-0.8648
2.7366	-1.3891	-0.86262
3.1255	-0.29501	-0.86045
2.8988	-0.065322	-0.85827
2.1155	-0.43899	-0.85609
1.056	-0.93182	-0.85391
-0.087245	-1.4579	-0.85175
-0.41457	-1.1559	-0.84957
1.0364	0.92686	-0.8473
2.2966	2.4805	-0.84527
1.6607	1.6965	-0.84338
0.42212	0.59293	-0.84026
-0.46182	0.26683	-0.83782
-0.9798	0.041446	-0.84022
-0.61822	0.45889	-0.83147
0.93328	2.0755	-0.8174
2.718	3.6801	-0.87245
3.7794	4.1174	-0.84773
3.514	2.8038	-0.49117
2.334	0.74491	-0.063079
0.92486	-0.8113	0.13965
-0.20971	-1.4034	0.18956
-0.75676	-1.0765	0.18671
-0.65399	-0.38101	0.18237
-0.2438	0.075474	0.18712
-0.078489	-0.21472	0.19039
-0.54669	-1.117	0.19178
-1.7502	-2.231	0.19381
-2.9819	-3.016	0.19619
-3.4068	-3.0102	0.19836
-2.3521	-1.975	0.2005
-0.25278	0.0009264	0.20269
1.6722	2.3901	0.20486
2.7708	3.7242	0.20704
3.0477	3.2063	0.20922
3.3058	1.7875	0.21137
4.0488	1.0462	0.21358
5.2325	1.8657	0.21585
5.9541	2.4425	0.21773
5.8697	1.944	0.21962
5.5218	1.3479	0.223
4.9766	0.98435	0.22631
3.6135	0.18926	0.22406
1.4096	-1.2	0.22338
-0.77944	-2.5584	0.24541
-2.1524	-3.0834	0.25105
-2.1277	-2.0334	0.17089
-1.5095	-0.54602	0.18187
-1.8102	-0.65898	0.55834
-3.0245	-1.7904	1.0455
-4.4451	-2.4972	1.2344
-5.7373	-3.5072	1.2451
-6.2745	-4.2671	1.2476
-4.9856	-1.7883	1.2535
-2.3135	2.3197	1.2495
0.48759	5.2502	1.2467
2.1756	6.484	1.2814
2.7598	6.1515	1.0749
2.7532	4.5508	0.47861
2.1106	1.8938	0.1738
1.58	-0.48758	0.26148
2.2834	-0.88964	0.29037
3.3761	-0.58799	0.26494
3.7605	-0.99665	0.26803
2.9469	-2.2193	0.27647
1.2045	-4.386	0.27732
-0.53108	-7.4558	0.27839
-1.6052	-8.0987	0.28107
-1.5834	-3.6507	0.28332
-0.21623	-0.17432	0.28538
2.0325	0.51753	0.28759
4.0494	1.8564	0.28977
5.0461	1.8643	0.29194
5.1331	0.54326	0.29412
5.2879	0.41528	0.2963
6.7422	2.5765	0.29847
9.1177	5.5809	0.30065
11.106	7.6732	0.30283
11.373	8.7569	0.305
10.148	8.0031	0.30718
8.7366	4.6073	0.30936
7.8555	1.6224	0.31153
7.8273	1.1942	0.31371
8.5004	1.4697	0.31589
8.4367	1.482	0.31807
6.5498	0.98536	0.32024
4.1492	-0.31046	0.32242
1.7679	-1.9703	0.3246
-0.46143	-3.0719	0.32677
-1.3743	-2.8657	0.32897
-1.7112	-2.1465	0.33113
-3.3931	-2.5273	0.33318
-5.6392	-3.5389	0.33571
-7.392	-4.2822	0.3378
-8.1318	-3.9484	0.33832
-6.9858	-1.2607	0.34572
-4.5233	3.038	0.34347
-2.6675	6.1571	0.32637
-2.057	6.4879	0.4076
-2.5725	3.9063	0.20641
-3.0189	0.59839	-0.51443
-0.89196	1.3291	-0.73746
2.0485	3.6736	-0.60758
3.8492	4.4574	-0.6325
5.3177	4.7617	-0.72991
5.5837	3.7039	-0.41392
3.6911	0.94895	0.20849
-0.34408	-2.3666	0.40081
-4.402	-4.9701	0.36043
-6.4821	-5.3977	0.37135
-6.1126	-2.4485	0.36836
-4.7185	1.6898	0.39432
-3.6237	4.1792	0.38035
-3.1061	4.2083	0.26954
-3.4263	5.1427	0.75367
-3.3198	6.5821	-0.17812
-2.3911	5.9012	-3.2927
-3.6538	3.5438	-3.8269
-6.6841	1.0976	-3.5184
-6.6888	1.1299	-3.6287
-1.5933	5.6461	-3.6016
3.4596	13.082	-3.5929
6.8023	16.585	-3.6342
8.0383	14.345	-3.5061
7.7714	9.1579	-3.5589
7.2674	4.7671	-4.1908
6.4742	0.64353	-2.4427
5.7515	-2.9026	1.529
6.2044	-3.316	2.7898
6.4379	-2.7456	2.3834
4.9082	-3.7984	2.5146
2.2391	-5.393	2.05
-0.75488	-6.2694	0.75261
-3.4688	-5.8027	0.21351
-5.3593	-4.3843	0.42038
-6.2038	-3.0109	0.45391
-7.0686	-2.5299	0.44613
-8.7652	-3.2358	0.5288
-10.792	-4.3371	0.21748
-12.471	-5.004	-0.4106
-13.115	-4.5146	-0.63917
-12.084	-2.0751	-0.54939
-9.4476	2.1786	-0.531
-7.2314	5.3429	-0.59014
-6.1871	6.3295	-0.55132
-5.6336	6.185	-0.23368
-5.2198	5.87	0.16161
-4.8529	5.7535	0.42908
-4.6714	5.5638	0.49237
-5.1701	4.8244	0.45988
-6.7147	3.2487	0.44296
-8.5162	1.6525	0.24772
-9.7484	0.74199	-0.22581
-10.342	0.094171	-0.58483
-10.558	-0.60574	-0.59639
-11.044	-1.0699	-0.51284
-12.044	-1.3225	-0.51134
-12.971	-2.0466	-0.52759
-12.859	-2.4013	-0.5223
-10.565	0.069487	-0.51741
-6.602	4.5679	-0.51662
-2.7218	8.3605	-0.51448
-1.4491	8.4961	-0.51205
-2.1886	6.1396	-0.50996
-2.1742	5.056	-0.50779
-0.1519	6.5299	-0.50559
3.1052	9.1493	-0.50342
5.8121	10.515	-0.50125
7.0701	10.047	-0.49907
7.2351	8.002	-0.49689
6.8158	5.0648	-0.49471
5.0023	2.1178	-0.49253
2.0956	-0.44691	-0.49036
-0.40217	-2.2095	-0.48819
-0.652	-1.446	-0.48598
1.4946	1.6735	-0.48386
4.3175	4.788	-0.48176
4.9685	4.4662	-0.47904
3.2122	1.148	-0.47715
0.61827	-2.3126	-0.4773
-1.0215	-3.7918	-0.4723
-0.72589	-2.4737	-0.46229
-0.25083	-0.87821	-0.47817
-0.81726	-0.68253	-0.49925
-1.7591	-0.92838	-0.40508
-2.6093	-0.91975	-0.1454
-3.354	-0.61137	0.22101
-3.375	0.3424	0.52637
-1.9188	2.2852	0.58678
-0.041829	4.19	0.5399
1.0587	5.1859	0.54196
1.2596	5.7634	0.55396
1.447	6.3425	0.55336
2.984	7.2014	0.55486
5.6376	9.049	0.55747
7.9133	10.503	0.55944
7.5992	7.7367	0.54382
5.4646	2.582	0.33293
3.2941	-1.3697	-0.15725
1.6807	-3.4313	-0.48981
0.89194	-3.9052	-0.46177
0.98519	-3.7388	-0.39835
1.252	-3.5189	-0.42125
0.71415	-3.465	-0.46693
-0.47305	-3.366	-0.38914
-1.587	-2.809	-0.10256
-1.4771	-1.2593	0.27941
-0.1564	1.0972	0.57494
1.3247	3.3836	0.62807
2.1	4.5161	0.5823
1.8222	3.9132	0.58412
1.078	2.1636	0.59958
0.65668	0.50136	0.59935
1.2636	0.38636	0.58667
2.2972	1.1099	0.6034
2.7955	1.3066	0.65558
2.6049	0.77494	0.56803
1.804	-0.43638	0.25089
0.61042	-2.2682	-0.1018
-0.33246	-3.9319	-0.33475
0.10809	-3.7129	-0.4126
1.3582	-2.1658	-0.38973
1.6399	-1.5179	-0.37425
0.97448	-2.0162	-0.3792
0.17365	-2.9533	-0.37878
-0.24849	-3.6085	-0.37466
-0.14701	-3.5757	-0.37246
0.034059	-3.1014	-0.37076
-0.058184	-2.5634	-0.36854
-0.57025	-2.3931	-0.36623
-1.4517	-2.756	-0.36406
-2.4309	-3.4946	-0.36196
-2.8892	-3.93	-0.35978
-2.0559	-3.0978	-0.35741
-0.51274	-1.5295	-0.35531
0.56292	-0.42058	-0.35389
0.92468	0.038976	-0.35114
0.73481	0.045198	-0.34622
0.42634	-0.16841	-0.34795
0.4845	-0.15124	-0.35449
1.3156	1.0873	-0.32879
2.6798	3.279	-0.30112
3.3806	4.1256	-0.41144
2.8968	3.0608	-0.68859
1.6261	1.7773	-1.0166
0.25464	1.0962	-1.2741
-0.33812	0.73986	-1.3555
-0.23534	0.65333	-1.3279
-0.1881	0.95349	-1.3554
-0.41224	1.4504	-1.3512
-0.87862	1.8211	-1.1302
-1.6144	1.8171	-0.65781
-2.6461	1.2734	0.007504
-3.6325	0.57849	0.60002
-3.9962	0.50493	0.77505
-3.2587	1.919	0.69286
-1.3094	5.1478	0.68208
0.5593	7.9307	0.69165
1.1837	8.2447	0.67786
0.87496	6.7861	0.91728
0.22529	4.707	1.4561
-0.13948	3.0925	1.7797
0.11802	2.3984	1.7394
0.94268	2.2907	1.6991
1.8036	2.0847	1.7225
1.8796	0.94363	1.6315
1.0213	-0.98575	1.3852
-0.4346	-2.8976	1.0471
-1.8834	-4.1854	0.75735
-2.5824	-4.3891	0.67667
-2.0963	-3.0591	0.72238
-0.43467	-0.18507	0.73608
1.147	2.4228	0.72592
1.6037	3.2464	0.72705
1.2488	2.716	0.73233
0.57005	1.5902	0.73433
-0.006917	0.64912	0.73584
-0.099776	0.28148	0.73817
0.56426	0.46448	0.74036
1.4843	0.82857	0.7425
1.765	0.82801	0.74518
1.0714	0.098909	0.7472
-0.53273	-1.4643	0.7474
-2.1703	-2.7987	0.75122
-2.7519	-2.6248	0.76036
-1.7513	-0.8413	0.74963
0.47419	1.8796	0.73131
2.0422	3.8968	0.80507
2.1328	4.3033	0.8507
1.507	3.3094	0.49122
0.80307	1.6601	-0.07654
0.51684	0.44207	-0.27549
1.4229	0.49543	-0.2227
3.7276	2.3392	-0.21665
5.8155	5.8505	-0.22863
6.7179	8.6004	-0.2236
6.5361	6.5187	-0.2194
5.2983	2.3168	-0.21842
3.2482	-0.23187	-0.21632
1.2681	-2.2922	-0.21333
0.20847	-3.1523	-0.21208
0.44439	-1.6854	-0.21166
1.291	-0.20332	-0.20094
1.5666	-0.062502	-0.20234
0.1545	-1.2662	-0.21869
-2.2937	-3.309	0.0062685
-4.7813	-5.3705	0.55778
-6.9335	-6.2529	0.87579
-8.3008	-5.6557	0.81782
-8.2879	-4.192	0.791
-6.6781	-1.1806	0.81453
-4.2831	2.698	0.81357
-3.0089	4.3416	0.81307
-2.6883	4.3587	0.81686
-2.675	4.0829	0.81894
-3.2661	2.8199	0.82085
-3.8375	1.0834	0.82313
-3.3443	0.21547	0.82531
-1.5554	1.1183	0.82749
0.46163	3.0046	0.82967
0.75405	3.5969	0.83174
0.080747	2.2116	0.83401
0.15816	-0.53291	0.83659
0.81585	-2.2409	0.83791
1.3427	-1.9117	0.83911
0.98592	-1.8348	0.84627
0.32015	-2.4651	0.84887
0.87049	-2.4184	0.81066
1.5745	-2.0199	0.60528
0.56446	-2.3016	0.15175
-1.1311	-3.1023	-0.18553
-2.149	-3.7033	-0.17398
-2.2318	-2.9808	-0.1286
-0.66048	-0.02476	-0.13992
2.7027	4.6549	-0.12608
4.6162	6.588	-0.16464
3.7572	4.3421	-0.192
1.9252	1.0527	0.060652
0.23902	-1.5669	0.75829
-0.91732	-3.1685	1.9077
-1.2946	-2.9352	2.8809
-0.88333	-0.39448	3.0045
-0.34379	2.4297	2.8663
-0.28073	3.7746	2.9196
-0.87591	3.5519	2.7758
-2.0873	2.1933	2.2447
-3.5896	0.60941	1.5334
-4.2806	0.32736	0.94851
-2.8838	2.8207	0.78667
-0.93636	6.174	0.90474
-0.35183	7.7637	0.9946
-0.55848	7.1247	0.78926
-0.74447	4.9629	0.22699
-0.56534	3.1171	-0.43087
-0.1057	2.0569	-0.94476
0.18221	0.85066	-1.1365
-0.051061	-0.89413	-1.1201
-1.0233	-2.9315	-1.3133
-2.5715	-4.9224	-1.8063
-3.9432	-6.4299	-2.1494
-4.6198	-7.0566	-2.1425
-4.5518	-6.4956	-2.0597
-4.1455	-5.0948	-2.0608
-4.3854	-4.1163	-2.0798
-5.4074	-3.9592	-2.076
-6.1382	-3.7573	-2.0681
-5.7894	-2.922	-2.0666
-4.0531	-1.3046	-2.0695
-1.8786	0.39699	-2.0657
-0.77771	1.1332	-2.0257
-0.884	0.94648	-1.8291
-1.6632	0.36352	-1.3956
-2.2006	0.049682	-0.93046
-1.9475	0.36283	-0.60071
-1.1364	1.0763	-0.39344
-0.077139	1.9056	-0.27803
0.92042	2.5667	-0.22388
1.5465	2.775	-0.20035
1.4915	2.2462	-0.17683
0.50643	0.78619	-0.12705
-1.1077	-0.98878	-0.063785
-2.7407	-2.1147	-0.020498
-3.6334	-2.2646	-0.030831
-3.2522	-1.5671	-0.088779
-2.4121	-0.84707	-0.0068766
-2.0668	-0.83168	0.3351
-2.4457	-1.3805	0.70868
-3.5779	-2.2672	0.91555
-5.3208	-3.44	0.98809
-6.9688	-4.4024	0.99073
-6.7981	-3.7607	0.98119
-4.8764	-1.5741	0.98508
-3.5052	0.24278	0.98967
-3.2278	0.80501	0.99081
-3.4636	0.17372	0.99174
-4.0977	-0.70708	0.99682
-4.5633	-0.76018	0.9995
-3.6548	0.68647	0.98613
-1.6775	2.3935	1.0099
0.29811	2.8742	1.0477
1.0806	2.2678	0.79866
0.24043	0.89531	0.25496
-1.4288	-1.0447	-0.071975
-3.0629	-3.005	-0.032635
-3.8821	-4.0481	0.039556
-3.8497	-4.0699	0.025564
-3.5604	-3.7298	0.011663
-3.5243	-3.9165	0.019069
-4.121	-5.501	0.025323
-5.0549	-7.8148	0.026021
-5.6993	-9.3996	0.027327
-6.0312	-9.9209	0.029942
-6.03	-9.3559	0.032196
-4.5224	-6.7073	0.034266
-1.6289	-2.7758	0.036459
0.55971	-0.80675	0.038657
1.3891	-1.2031	0.040825
1.1291	-2.7678	0.042987
0.32575	-4.7014	0.045177
-0.45445	-6.3336	0.047394
-0.92196	-6.9441	0.049507
-0.99725	-6.3112	0.051535
-0.95507	-5.4905	0.053949
-1.1635	-5.4086	0.056734
-2.1013	-6.0678	0.058296
-3.9872	-7.1457	0.058273
-5.816	-7.6139	0.062916
-6.4328	-6.5751	0.072144
-5.3379	-4.2668	0.058118
-2.8265	-1.3146	0.043558
-0.28676	1.4173	0.14423
1.3879	3.1079	0.3954
1.9155	3.0982	0.74192
1.6672	1.9772	1.0377
1.401	1.0447	1.1117
1.553	0.52998	1.0814
2.2752	0.13071	1.1369
3.1034	-0.39443	1.0975
3.4455	-1.2226	0.75413
3.0381	-2.3273	0.3272
1.7827	-3.6333	0.11448
0.020498	-5.1416	0.091312
-1.7072	-6.7953	0.11358
-2.6891	-7.9069	0.10575
-2.3859	-7.7394	0.021925
-1.7419	-6.9165	-0.18573
-2.0344	-6.4467	-0.53503
-3.1973	-6.5896	-0.85537
-4.6627	-7.2557	-0.94619
-5.9037	-7.8946	-0.89308
-6.4129	-7.7863	-0.87193
-5.69	-6.3534	-0.8837
-3.6245	-3.5937	-0.88348
-1.3783	-1.226	-0.87834
0.028074	-0.42077	-0.87718
0.35892	-0.62064	-0.87227
-0.061328	-1.2076	-0.86764
-0.31544	-1.7517	-0.88201
0.058526	-2.0107	-0.87866
1.0349	-1.9403	-0.8031
2.0001	-1.9083	-0.8311
2.1645	-2.4019	-1.1804
1.3597	-3.4352	-1.6347
-0.27596	-4.8078	-1.8527
-2.1193	-6.0996	-1.8599
-3.4086	-6.845	-1.8384
-4.0029	-6.973	-1.8516
-3.9993	-6.5056	-1.8604
-3.4182	-5.2065	-1.6371
-2.5593	-3.1383	-1.1312
-2.3837	-1.1685	-0.78474
-3.1401	0.031144	-0.79797
-3.7189	0.35814	-0.84964
-3.411	0.71738	-0.83304
-2.1107	2.5337	-0.86699
-0.25332	4.2938	-0.81299
1.6134	4.5028	-0.52201
3.2601	5.3354	-0.14634
4.5942	6.6823	0.13581
5.6283	5.0651	0.20793
6.3826	1.4283	0.17534
6.877	-1.4981	0.17946
7.1314	-2.609	0.18657
7.1657	-1.6777	0.18628
6.9999	0.32115	0.1886
6.6096	0.81524	0.19116
5.4321	-1.1133	0.19321
2.8953	-4.7835	0.19564
-0.03098	-7.9313	0.19735
-2.4312	-8.9759	0.19874
-4.4477	-8.8456	0.20431
-5.2364	-7.5987	0.20491
-3.5442	-4.6224	0.19297
-1.3977	-1.7077	0.23524
-0.51188	-0.16204	0.44556
-0.65757	0.4593	0.90935
-1.0965	0.66662	1.2568
-1.0634	0.67933	1.2381
-0.11077	0.33532	1.2158
1.704	0.92249	1.2102
4.0446	3.7975	1.1916
6.5714	8.3149	1.3993
8.9447	11.034	0.99434
10.825	9.6341	-0.34511
11.872	6.3121	-0.99512
11.746	2.5895	-0.7968
10.354	-0.80635	-0.70761
9.0854	-2.5408	-0.76864
9.149	-1.9235	-0.7697
9.9231	-0.44501	-0.75268
10.458	0.5509	-0.75286
9.8192	0.36221	-0.75273
8.0907	-0.72364	-0.7497
6.0647	-1.7749	-0.75173
4.193	-2.3422	-0.74469
3.0128	-1.9874	-0.72866
3.8254	0.39275	-0.77568
6.4828	4.4417	-0.75536
9.232	8.2463	-0.40938
10.762	10.534	0.0046741
10.865	11.114	0.23195
10.686	11.056	0.29228
10.162	10.757	0.2725
8.6731	10.1	0.26729
6.9808	8.9973	0.27994
6.3598	8.3912	0.28311
7.816	10.272	0.25673
8.5564	12.023	0.30299
5.5815	10.332	0.54777
0.092816	6.0733	0.9999
-3.9788	3.3927	1.3306
-4.9834	3.7966	1.3049
-7.4637	1.5372	1.1806
-10.27	-1.4273	0.62991
-11.014	-1.5074	-0.56559
