# Supplementary material for: Applying time-frequency analysis to assess cerebral autoregulation during hypercapnia
Source: PLoS One. 2017 Jul 27;12(7):e0181851. doi: 10.1371/journal.pone.0181851 (PMC5531479; doi:10.1371/journal.pone.0181851)
Supplement: S1 Dataset — Database of physiological signals registered in 50 volunteers during normocapnia and hypercapnia. (ZIP) [file pone.0181851.s001.zip › n13.csv]

ABP_smoothed_fluctuations[mmHg]	CBFV_smoothed_fluctuations[cm/s]	EtCO2[mmHg]
-0.53159	0.54989	0.033992
-1.0525	-1.2928	0.032504
-1.8761	-2.4671	0.031015
-2.96	-3.6902	0.029527
-3.7365	-4.7384	0.028038
-3.0092	-3.662	0.02655
-1.4439	-1.4019	0.025062
-0.3056	-0.023996	0.023572
0.23188	-0.31215	0.022087
-0.10448	-2.0666	0.020601
-1.8366	-4.1586	0.019095
-3.9831	-5.6761	0.01761
-4.6756	-6.0262	0.01619
-4.0272	-5.4276	0.01463
-2.9911	-4.4415	0.0129
-2.316	-3.5647	0.011958
-2.5412	-3.2491	0.011074
-3.845	-3.8108	0.0066549
-4.8532	-3.7698	0.0053632
-3.2349	-0.58306	0.017015
-0.42439	3.4139	-0.00025464
1.1905	5.05	-0.048474
1.4419	5.2177	0.058248
0.80398	5.0775	0.39023
0.14584	4.8871	0.74617
0.049926	4.813	0.96754
0.66132	4.9882	0.99508
1.3409	5.1397	0.98337
1.1039	4.7607	1.1135
-0.34151	3.4128	0.9721
-2.5273	1.3452	0.20018
-3.2245	1.1232	-0.59574
-1.689	3.4417	-0.95658
-0.29748	5.0531	-1.0429
0.039398	4.9797	-1.0229
-0.19616	4.2702	-1.0093
-0.90108	2.9393	-1.0196
-1.8659	1.0408	-1.0288
-1.6968	0.7782	-1.0148
-0.12317	2.4514	-1.0026
0.71525	2.2534	-1.0837
0.24314	-0.26217	-1.0943
-0.65855	-2.502	-0.70345
-2.0772	-3.8997	-0.16204
-4.3963	-4.9183	0.02213
-5.8506	-4.501	-0.0352
-4.7324	-1.8672	-0.040246
-2.841	0.46746	-0.043154
-1.6239	1.238	-0.059792
-0.96027	1.8821	0.044104
-1.1286	2.1783	0.30647
-2.6104	0.76453	0.66671
-3.8646	-0.34861	0.95013
-2.879	1.617	0.9916
-0.55613	4.4481	0.94476
1.7994	5.9931	0.94668
3.6067	6.585	0.95376
4.2785	5.9929	0.94944
3.5414	3.8518	0.9478
3.2268	2.4728	0.94553
4.6681	3.5119	0.94139
6.4518	5.0821	0.95114
7.2571	5.6199	0.95224
6.341	4.4967	0.8792
4.1433	2.46	0.64205
1.8609	0.97334	0.20692
1.0163	1.0541	-0.096451
1.945	2.7673	-0.081378
2.3119	4.4874	-0.098836
1.371	4.9982	-0.097041
0.22772	4.1028	0.29576
0.3595	4.227	0.75111
2.0847	6.5483	0.91848
3.4783	8.2948	0.90859
3.9549	8.539	0.92332
3.7831	7.6469	0.97088
2.5146	5.2261	0.17553
0.5424	1.8859	-1.5238
0.037148	0.32055	-2.3514
0.93502	0.73958	-2.1254
1.3807	1.2298	-2.0084
1.139	0.93198	-2.0893
0.44902	-0.37919	-2.1076
-1.0554	-2.2098	-2.0866
-3.2011	-3.5162	-2.0853
-4.2113	-2.3682	-2.0971
-3.4115	0.82967	-2.0998
-1.8522	2.7257	-2.0731
-0.23372	2.9056	-2.0947
0.87244	2.4711	-2.122
0.28681	1.1614	-1.3523
-1.5019	-0.79118	0.30801
-0.4976	-1.4778	1.1595
2.6302	-0.85264	0.95081
3.2593	-0.57115	0.81553
1.8048	-0.93283	0.88976
0.41544	-1.6988	0.91104
-1.1684	-3.0004	0.88831
-3.1975	-4.4986	0.88419
-3.7753	-4.0742	0.88769
-2.2248	-1.2183	0.88563
-0.31382	1.6752	0.8833
1.0193	3.3806	0.88217
1.4975	3.6618	0.88077
0.93638	2.7706	0.87918
-0.098077	1.5228	0.87769
0.30206	1.5228	0.87623
1.9796	2.7415	0.87473
3.0007	3.7192	0.87324
2.9449	3.8364	0.87175
1.9974	2.8152	0.87027
0.1954	0.29372	0.86878
-1.9742	-3.089	0.86729
-2.7123	-3.9368	0.8658
-1.5393	-1.7227	0.86431
-0.088969	-0.39294	0.86282
1.2335	-0.1274	0.86133
2.6422	0.79168	0.85985
3.1356	0.80279	0.85836
2.5956	-0.67735	0.85687
3.2878	-0.47601	0.85539
5.1465	1.2935	0.85389
6.3141	2.0282	0.85236
6.4328	1.5974	0.85094
5.5447	0.40463	0.84961
3.5407	-1.7036	0.84771
1.1902	-4.0662	0.84586
0.60517	-4.6716	0.84644
1.6504	-3.5425	0.84471
2.3149	-2.4494	0.83399
2.2469	-1.9334	0.84065
1.7487	-2.0043	0.84463
0.72778	-2.7956	0.58744
-0.4142	-3.7053	0.036165
-0.080638	-2.6034	-0.25111
1.6311	0.03354	-0.18224
3.0244	1.5144	-0.12851
3.2419	1.7258	-0.17716
2.1145	1.2387	-0.22303
0.53229	-0.41787	0.069006
-0.45457	-2.3958	0.66631
0.019763	-1.7019	0.91797
1.3664	0.45052	0.8259
2.1777	0.67735	0.7975
1.9045	-0.29157	0.82334
0.56627	-1.3548	0.822
-1.0805	-3.1562	0.81697
-2.1248	-4.9298	0.81781
-1.7218	-4.0607	0.80211
-0.62038	-1.646	0.80806
-0.38355	-0.69833	0.86921
-1.4466	-1.2465	0.78453
-3.215	-2.0834	0.41833
-3.2395	-1.2912	0.038772
-1.0608	1.2772	-0.1657
0.76154	3.3111	-0.21941
1.2832	3.8982	-0.20029
0.66753	3.1032	-0.19361
-0.88559	1.1508	-0.20139
-2.8965	-1.2726	-0.20406
-3.9252	-2.024	-0.2039
-3.331	-0.34229	-0.20535
-2.5929	0.98393	-0.20724
-2.7772	0.57165	-0.20868
-4.0258	-0.606	-0.21008
-5.2662	-1.4342	-0.21159
-4.6289	-0.92173	-0.21309
-2.5521	0.88746	-0.21458
-0.46762	3.1977	-0.21606
1.0332	4.5187	-0.21755
1.5036	3.9736	-0.21904
0.56303	1.899	-0.22054
-0.48822	-0.19499	-0.22202
0.24262	-0.57599	-0.22346
1.6061	-0.2428	-0.22504
2.2025	-0.36351	-0.22666
2.0371	-0.75059	-0.22765
1.1141	-1.6545	-0.22887
-0.68303	-3.8969	-0.23259
-2.1592	-5.9477	-0.23351
-1.5562	-5.0969	-0.22591
-0.18646	-3.1484	-0.24029
0.10506	-2.5979	-0.26997
-0.71504	-3.0486	-0.17634
-1.8521	-3.5934	0.10297
-1.9473	-3.3406	0.49067
-0.98563	-2.1415	0.77255
0.31138	-0.40452	0.78607
1.4589	1.1151	0.73977
1.9354	1.7695	0.74843
1.3207	1.2253	0.74148
0.53564	0.17831	0.5002
0.61254	-0.45079	-0.037594
1.2123	-0.40523	-0.33394
1.7969	-0.076516	-0.2725
1.8535	-0.32303	-0.23233
0.73252	-1.4432	-0.25826
-1.6696	-3.2046	-0.2644
-3.221	-4.3596	-0.25953
-2.9075	-4.2261	-0.26135
-2.5725	-3.5531	-0.26417
-3.0218	-3.139	-0.26531
-3.9635	-3.5989	-0.26654
-5.3772	-4.6559	-0.26814
-7.2375	-5.5501	-0.26964
-8.4261	-5.4376	-0.27113
-7.9215	-3.8186	-0.27277
-6.9364	-1.7655	-0.27402
-6.8262	-0.51494	-0.27498
-7.8179	-0.66566	-0.27775
-9.1785	-1.622	-0.28069
-8.8523	-0.90495	-0.27574
-6.7176	2.1515	-0.27735
-4.5836	6.0685	-0.30789
-2.4431	9.1154	-0.26871
-0.012287	10.23	-0.18848
1.5261	10.246	-0.54541
2.2358	9.6389	-1.2004
3.5926	8.2822	-1.3867
5.5108	6.9823	-1.2769
7.2628	6.2267	-1.2754
8.3453	4.7658	-1.3035
8.3729	2.119	-1.3002
7.1106	-1.1204	-1.2939
5.1231	-4.0497	-1.2976
3.4602	-5.6645	-1.3085
2.727	-5.5484	-1.3017
3.0019	-3.9477	-1.2743
3.204	-2.531	-1.3392
2.6054	-2.227	-1.4134
1.6067	-2.0738	-1.044
1.02	-1.5062	-0.40668
1.7947	-0.50585	-0.21986
3.7105	1.2387	-0.32526
5.9298	3.4836	-0.3315
7.4498	4.2744	-0.30839
7.8113	3.1698	-0.31448
7.1935	1.5541	-0.32092
6.1079	-0.06019	-0.32052
5.1942	-1.6179	-0.32123
4.725	-2.1773	-0.32329
4.6416	-1.3495	-0.32484
4.3475	-1.1625	-0.32618
3.3658	-2.5952	-0.32767
1.5892	-4.2205	-0.32919
-0.28	-4.9624	-0.33068
-0.66779	-4.5194	-0.33216
0.13885	-3.1931	-0.33365
0.55188	-1.7031	-0.33514
0.36028	-0.65329	-0.33663
-0.14968	-0.41939	-0.33811
-0.91964	-0.71617	-0.3396
-1.5746	-0.9015	-0.34109
-1.0695	-0.0032424	-0.34258
0.356	1.5741	-0.34407
1.4014	2.3774	-0.34556
1.2791	1.7662	-0.34705
-0.10116	-0.18606	-0.34853
-1.408	-2.2234	-0.35002
-1.6985	-3.0842	-0.35151
-1.0734	-1.9343	-0.353
-0.072407	0.3017	-0.35449
0.51454	1.4857	-0.35598
0.11647	0.82041	-0.35746
-1.0605	-1.0788	-0.35895
-0.98014	-1.3255	-0.36044
0.54129	0.50976	-0.36193
1.6958	2.1135	-0.36342
2.1169	2.2953	-0.36491
1.907	0.81806	-0.3664
0.88218	-1.2693	-0.36788
-0.26293	-2.6939	-0.36937
0.28586	-2.3316	-0.37086
1.9362	-0.91258	-0.37235
3.0631	0.079181	-0.37384
3.8501	0.52759	-0.37533
4.3328	0.29978	-0.37681
3.9558	-1.0027	-0.3783
3.5414	-2.1448	-0.37979
4.1971	-1.6784	-0.38128
4.9138	-1.0319	-0.38277
4.7533	-1.2248	-0.38426
3.531	-1.9176	-0.38574
1.5925	-3.1129	-0.38723
-0.33006	-4.9149	-0.38872
-1.2772	-5.8252	-0.39021
-0.77474	-4.6308	-0.3917
-0.11508	-3.1385	-0.39319
-0.2311	-2.5012	-0.39467
-1.0765	-2.2156	-0.39617
-2.1885	-2.2203	-0.39766
-2.8784	-2.7078	-0.39911
-2.8377	-2.3996	-0.40064
-2.1035	-0.33346	-0.40225
-1.244	1.3607	-0.40342
-0.93801	1.3988	-0.40463
-1.8132	0.7009	-0.4077
-3.2857	0.010722	-0.4092
-3.8223	-0.26231	-0.40392
-3.2682	0.2867	-0.41297
-2.1843	1.6913	-0.43671
-1.1759	2.8154	-0.37403
-0.7085	2.8729	-0.33666
-1.0311	1.8755	-0.70986
-2.196	-0.10905	-1.2693
-3.8858	-2.6953	-1.4554
-4.3741	-3.6139	-1.4142
-2.6545	-1.6867	-1.4168
-0.46247	0.33087	-1.4257
1.1165	0.93256	-1.4253
1.8376	0.16612	-1.4122
1.3737	-1.6041	-1.165
0.20449	-3.4082	-0.64063
0.67525	-3.1581	-0.35988
2.9234	-0.85447	-0.41965
4.6623	1.2774	-0.43719
5.121	2.237	-0.44235
4.3166	1.7685	-0.49682
2.4941	0.11155	-0.19968
0.59674	-1.6016	0.41819
0.29353	-1.3686	0.65852
0.99722	-0.10182	0.55718
1.0247	0.077543	0.52915
0.05002	-0.3601	0.55725
-1.5967	-0.84023	0.55696
-2.9067	-2.0579	0.54855
-3.2435	-3.3105	0.54809
-2.6328	-2.2028	0.54781
-1.6974	0.0032633	0.54581
-1.3212	0.48791	0.54416
-2.0686	-0.39211	0.54283
-3.7588	-1.5351	0.54135
-4.5366	-2.2576	0.53983
-3.6707	-2.1005	0.53834
-2.2929	-0.94548	0.53686
-1.1267	0.019633	0.53537
-0.60668	-0.60372	0.53388
-1.2876	-2.024	0.53239
-2.7637	-3.0423	0.5309
-2.7876	-2.7934	0.52941
-1.1322	-1.4728	0.52793
0.55849	-0.1442	0.52644
1.5459	0.47514	0.52495
1.4538	-0.038317	0.52346
0.019494	-1.7237	0.52198
-1.7763	-3.5082	0.5205
-1.8831	-3.4401	0.51895
-0.90779	-2.3156	0.51751
-0.55334	-1.9464	0.51624
-0.85604	-1.9798	0.51434
-1.6683	-2.1158	0.51218
-3.3049	-3.2683	0.51294
-4.8767	-4.5275	0.51241
-4.1106	-2.7829	0.50001
-1.8421	0.57937	0.50805
-0.38334	2.1482	0.54735
-0.015247	1.8954	0.44899
-0.52745	0.49599	0.13967
-1.6542	-1.4954	-0.22168
-2.4683	-2.8146	-0.47913
-1.7893	-2.0475	-0.53365
-0.61657	-0.9817	-0.49801
-0.22102	-1.4784	-0.49876
-0.54178	-2.7347	-0.50876
-1.0838	-3.8547	-0.50852
-1.1269	-4.2837	-0.50864
-0.35517	-3.8646	-0.51083
1.0745	-2.7234	-0.51238
2.25	-1.2509	-0.5137
2.5259	-0.22526	-0.51522
1.7769	-0.69203	-0.51674
0.32235	-2.3479	-0.51822
-1.189	-3.9804	-0.51969
-1.7133	-3.9336	-0.5212
-0.91922	-1.8935	-0.52271
-0.055305	-0.29887	-0.52409
0.14037	-0.057361	-0.52561
-0.51679	-0.68756	-0.52757
-2.0947	-1.9431	-0.52855
-4.2659	-3.3454	-0.52848
-5.5061	-3.2974	-0.53386
-4.7835	-1.0327	-0.53678
-2.3475	2.4725	-0.51707
0.51911	5.5276	-0.55819
2.7996	6.8931	-0.59029
4.8595	6.7746	-0.21702
6.7192	5.592	0.28956
7.9356	3.7289	0.46363
7.4899	1.3732	0.44948
5.354	-1.0769	0.43796
3.5503	-2.7701	0.477
2.8621	-3.4852	0.4992
2.2285	-3.85	0.33473
1.2462	-4.0636	0.28299
0.18279	-3.9308	1.0013
-1.0441	-3.8062	2.1415
-2.7373	-4.3841	2.6391
-4.2436	-4.9937	2.4856
-4.4012	-4.2607	2.3733
-3.4368	-2.9529	2.4494
-2.163	-2.3031	2.547
-1.2236	-1.8732	2.3128
-0.92561	-1.4325	1.6492
-1.0573	-1.6729	0.95883
-1.3894	-2.778	0.51761
-1.7143	-4.1879	0.38238
-1.5824	-4.7659	0.42528
-0.59847	-3.517	0.43704
0.42372	-2.226	0.42725
0.55873	-2.6397	0.40045
-0.31293	-3.8475	0.14621
-1.7883	-4.8105	-0.34885
-2.7266	-5.1411	-0.64617
-2.6697	-4.7779	-0.61236
-2.1498	-3.9878	-0.5608
-1.6095	-3.0926	-0.58015
-1.3921	-2.425	-0.59104
-1.9051	-2.234	-0.58678
-3.2575	-2.5254	-0.58684
-4.1763	-2.4188	-0.58987
-3.6851	-1.2325	-0.59139
-2.3286	0.70602	-0.59249
-0.79324	2.6402	-0.59406
0.34144	3.6465	-0.59591
0.76216	3.6428	-0.59705
0.34051	2.8599	-0.59745
-0.80168	1.3291	-0.60133
-2.0294	-0.24338	-0.60512
-1.98	-0.010697	-0.59282
-0.89414	1.3897	-0.60035
-0.15638	1.7691	-0.66149
-0.08772	1.7576	-0.57523
-0.68365	2.0313	-0.21427
-2.0156	0.97244	0.15776
-3.4003	-1.2701	0.35475
-3.1605	-1.5774	0.40471
-1.683	0.11564	0.38566
-0.46682	1.9511	0.37948
0.83133	3.9548	0.38297
2.5507	5.8498	0.38101
4.1086	6.0512	0.3789
4.9104	4.8043	0.37755
4.748	3.3063	0.37559
4.3398	1.9797	0.37604
4.259	1.0634	0.37376
4.6578	0.66263	0.36312
5.0157	0.41656	0.37925
4.7081	0.0056642	0.4035
3.3446	-0.51785	0.28949
1.1081	-1.1959	-0.00048997
-1.1958	-2.1234	-0.36199
-2.5645	-2.1881	-0.62939
-2.2307	-0.11928	-0.66618
-1.0534	2.3109	-0.6405
-0.069607	3.4755	-0.66107
0.24851	3.6397	-0.57079
-0.2006	3.0426	-0.30405
-1.121	1.8756	0.077586
-1.293	1.6304	0.36548
0.17461	3.4448	0.39103
1.7568	5.3632	0.32847
2.1598	5.7666	0.32721
1.0988	4.3611	0.42009
-0.44205	2.2515	0.6606
-0.94216	1.1654	1.0693
-0.44781	1.3373	1.3725
0.44091	2.248	1.3779
1.134	2.8675	1.3233
1.1636	2.5103	1.332
0.27267	1.0414	1.3402
-0.96895	-0.66704	1.3345
-1.5578	-1.2913	1.3321
-0.71866	-0.077792	1.3317
1.3028	2.3187	1.33
2.9809	3.6798	1.3284
3.4882	3.6624	1.327
2.63	2.7547	1.3255
0.99324	0.80834	1.324
-0.48536	-1.4753	1.3225
-0.65392	-1.8624	1.321
0.087828	-0.66595	1.3195
0.22657	-0.086266	1.3181
-0.87492	-0.68368	1.3166
-3.0275	-2.1374	1.3151
-4.4836	-3.3094	1.3136
-4.2741	-3.2592	1.3121
-3.237	-1.7522	1.3106
-2.1387	0.071709	1.3091
-1.5557	0.66875	1.3079
-1.9682	0.56721	1.3057
-2.9788	0.39432	1.3038
-2.9296	0.15568	1.3064
-1.4498	0.80115	1.299
0.81033	2.7817	1.2885
2.7922	3.9673	1.3418
3.7875	3.4498	1.2822
3.5923	1.6002	0.91248
2.742	-0.60893	0.52173
2.1183	-1.9166	0.31768
2.6896	-1.1063	0.27047
3.8962	0.63426	0.29084
4.5031	1.231	0.29325
3.8071	0.017273	0.28488
2.3808	-1.8726	0.28327
2.3848	-1.3293	0.28958
3.7152	0.96028	0.28093
4.9428	2.3853	0.25513
5.3711	2.4407	0.3235
4.7088	1.4176	0.36575
3.0537	0.041722	-0.036435
1.3304	-1.3239	-0.63151
0.7817	-2.4898	-0.79404
1.0317	-2.5691	-0.71569
1.5245	-1.0892	-0.71722
2.5663	0.91949	-0.73667
3.3002	1.8126	-0.73356
2.1978	0.18193	-0.7327
1.304	-1.2348	-0.73576
2.397	-0.19893	-0.7372
3.6292	0.9716	-0.73839
3.9903	1.1771	-0.73999
3.4365	0.62865	-0.74151
1.9683	-0.52572	-0.74296
0.14084	-1.7458	-0.74445
-0.42854	-1.6844	-0.74595
0.14595	-0.44421	-0.74743
0.21186	0.56819	-0.74892
-0.84995	0.65738	-0.75041
-2.7158	-0.088432	-0.7519
-3.6442	-0.23572	-0.75339
-3.1303	0.88937	-0.75488
-2.2946	2.7279	-0.75636
-1.5904	4.2462	-0.75785
-1.3699	4.6618	-0.75934
-2.2953	4.0763	-0.76083
-3.3558	3.2985	-0.76232
-2.708	3.4095	-0.76381
-1.2629	4.4285	-0.76529
-0.28688	5.4933	-0.76678
-0.30413	5.0197	-0.76827
-1.2621	3.1543	-0.76976
-2.6263	1.1393	-0.77125
-3.2288	-0.25137	-0.77274
-2.616	-0.60449	-0.77422
-1.8774	0.047269	-0.77571
-1.9178	0.72064	-0.7772
-3.1142	0.13582	-0.77869
-4.1479	-0.59697	-0.78018
-3.7842	0.0039018	-0.78167
-2.7374	1.9065	-0.78316
-1.6975	4.0184	-0.78464
-1.0234	4.7472	-0.78613
-1.2059	4.4871	-0.78762
-1.769	4.6566	-0.78911
0.090602	7.1556	-0.7906
