# Supplementary material for: Applying time-frequency analysis to assess cerebral autoregulation during hypercapnia
Source: PLoS One. 2017 Jul 27;12(7):e0181851. doi: 10.1371/journal.pone.0181851 (PMC5531479; doi:10.1371/journal.pone.0181851)
Supplement: S1 Dataset — Database of physiological signals registered in 50 volunteers during normocapnia and hypercapnia. (ZIP) [file pone.0181851.s001.zip › n14.csv]

ABP_smoothed_fluctuations[mmHg]	CBFV_smoothed_fluctuations[cm/s]	EtCO2[mmHg]
-4.8427	-6.4211	1.632
-3.2763	-3.286	1.6005
-1.1502	-0.55921	1.5881
-0.24001	-0.51249	1.5987
-0.38701	-1.9763	1.5932
-0.80294	-3.4995	1.593
-1.7622	-6.1334	1.5946
-1.9885	-7.1798	1.5879
-1.4593	-5.9597	1.591
-1.8603	-5.1613	1.6147
-2.9567	-4.5245	1.5257
-3.89	-3.9173	1.6361
-3.8525	-3.3516	2.268
-2.6226	-1.135	2.5866
-1.5669	0.96102	2.5771
-1.4571	1.2041	2.5866
-1.1858	0.86174	2.5678
0.049625	1.6535	2.0269
1.4938	3.3603	1.4979
2.1022	4.6927	1.5608
1.9445	4.8788	1.6581
1.1343	3.8755	1.4381
0.26952	2.723	0.97439
0.1495	2.917	0.64429
0.029328	3.8125	0.5551
-0.62032	3.7034	0.58131
-1.5635	2.4352	0.57592
-1.949	3.5663	0.66007
-1.5269	5.4337	1.1263
-0.90314	6.0193	1.6166
-0.97964	5.5356	1.5852
-1.7317	4.6679	1.597
-1.4137	4.8931	1.4397
0.11687	6.1713	0.99742
1.2573	7.0383	0.60569
1.2293	6.6388	0.53849
-0.0075397	4.5247	0.58235
-1.0408	1.9976	0.56928
-0.35645	1.2026	0.56767
-0.28698	1.185	0.56931
-1.072	0.57196	0.56776
-1.6045	-0.97388	0.56721
-1.9318	-1.8757	0.56529
-0.13561	-0.077216	0.56879
2.5863	2.6834	0.56124
3.1579	3.0923	0.55262
3.0116	2.84	0.62481
2.4862	2.1803	0.43489
2.2109	1.8177	-0.081289
3.628	3.564	-0.38825
4.438	4.5005	-0.45414
3.6217	3.5371	-0.44063
2.0547	2.0165	-0.45101
0.41161	0.59802	-0.33571
0.60615	1.1848	0.10126
2.2406	2.7577	0.58508
2.4198	2.0661	0.58624
1.5924	1.8425	0.50023
0.043573	1.1419	0.68722
-0.50269	0.41967	1.139
1.3395	1.8599	1.53
2.0055	2.3582	1.5805
1.5475	1.9432	1.5397
0.36248	0.56955	1.5528
-1.6408	-2.1571	1.5513
-3.3518	-4.465	1.5499
-4.9122	-5.2918	1.5473
-6.5501	-4.9803	1.5464
-7.0772	-4.5343	1.5622
-5.0565	-0.83827	1.4967
-2.0452	3.5383	1.6526
-0.33099	4.7804	2.184
0.47432	5.4391	2.519
0.75308	5.1472	2.4526
2.2913	6.1747	1.996
4.9722	8.6536	1.5174
6.0235	8.6555	1.4983
5.4418	6.5036	1.6231
4.1527	4.3148	1.4304
3.4017	3.6401	0.884
4.0547	3.8188	0.58377
3.7369	2.7561	0.52725
1.7602	-0.11791	0.53739
0.020781	-3.1718	0.53797
-1.5499	-4.7094	0.5349
-2.1562	-4.6179	0.53504
-1.1785	-4.1248	0.53424
-0.4932	-4.3239	0.53337
-0.23052	-3.3377	0.53283
-0.10103	-2.1749	0.53193
0.25189	-3.6028	0.53085
2.8565	-1.2424	0.53254
5.2281	0.85419	0.52492
5.6687	-0.7791	0.53142
5.8182	-2.3557	0.55368
5.5729	-3.162	0.37236
5.8135	-3.1302	-0.024888
6.7797	-2.7802	-0.42667
6.4284	-3.5703	-0.54548
5.2624	-5.5457	-0.41438
4.1531	-7.8429	-0.44231
2.9435	-9.3295	-1.1154
2.4582	-9.5145	-1.5539
2.3741	-8.7171	-1.4742
1.4232	-7.8888	-1.4669
0.33731	-7.9323	-1.4854
0.25707	-7.6969	-1.4793
1.4174	-6.098	-1.4809
2.5266	-4.724	-1.4822
3.1105	-3.6662	-1.4825
2.8858	-3.2062	-1.4834
2.0003	-3.5968	-1.4841
2.1836	-2.7158	-1.4848
2.955	-1.0489	-1.4856
2.8355	-0.28424	-1.4863
1.6911	-0.52197	-1.487
1.0461	-0.49255	-1.4878
1.8354	0.44447	-1.4885
3.1428	1.3875	-1.4893
3.3746	1.3438	-1.4898
2.689	0.28327	-1.4908
2.0677	-1.1167	-1.4918
1.0744	-2.2047	-1.4904
0.65612	-1.6972	-1.4964
0.9612	-0.25847	-1.4963
0.23184	-0.98336	-1.4671
-1.1331	-2.4506	-1.5528
-2.5107	-3.1554	-1.5036
-3.6682	-3.1642	-0.84433
-3.1821	-1.308	-0.44223
-2.0834	1.1942	-0.50566
-2.3772	2.0067	-0.50722
-1.9033	2.5788	-0.48863
-1.0833	2.8353	-0.51242
-0.95415	2.4592	-0.5102
-0.83546	2.1788	-0.41032
-1.4647	-0.019147	-0.79565
-2.3725	-2.4559	-1.6865
-2.1654	-1.6149	-2.4032
-1.6397	-1.1544	-2.5696
-1.5515	-1.4677	-2.488
-2.1429	-1.5901	-2.5036
-3.057	-1.9514	-2.5852
-3.2504	-1.6738	-3.0562
-2.5945	-0.68672	-3.5668
-2.1251	0.34021	-3.5349
-2.7957	1.4276	-3.4151
-2.6544	2.1253	-3.7663
-1.2766	3.4403	-3.0126
-0.038066	5.1137	-0.32097
0.58128	3.995	1.278
0.25529	4.1259	1.6972
-0.54981	4.4645	1.005
-2.0863	2.0771	-0.80656
-3.9546	-1.5383	-2.5598
-3.5421	-1.6511	-2.562
-2.8602	1.8184	-2.4804
-3.2511	1.6142	-2.5447
-4.8364	-1.9089	-2.4855
-6.4024	-4.3229	-2.5323
-6.0348	-5.3413	-2.5681
-4.2805	-2.9708	-0.71269
-2.9209	-0.20696	0.77618
-2.7625	0.31177	0.45982
-2.9741	0.0017058	0.41797
-2.8832	-0.123	0.62904
-1.4128	1.5261	1.0213
1.1714	4.8607	1.4643
2.5583	6.8688	1.4912
2.6752	6.3606	1.5198
2.2338	4.5649	1.4263
1.8577	3.4178	0.81666
1.6899	2.3754	0.47238
1.3097	0.91017	0.47065
0.16315	-1.1908	0.44792
-1.7019	-4.0583	0.54011
-3.6042	-6.7585	0.4475
-4.5119	-7.7529	-0.21526
-3.8915	-6.7437	-0.5678
-2.4998	-4.5564	-0.52004
-1.4482	-2.3315	-0.52604
-0.86031	-0.61559	-0.58062
-0.51924	0.3237	-0.39391
0.82986	1.8288	0.049973
3.6964	4.7694	0.42129
4.8072	5.5055	0.49802
4.3216	4.1871	0.45105
3.5473	2.3667	0.45815
2.7647	0.60511	0.46117
2.2882	-0.64845	0.45999
1.9364	-1.9741	0.46022
0.89344	-4.9716	0.44235
-0.49824	-7.9644	0.47613
-1.8334	-9.5082	0.42767
-3.321	-10.866	-0.14498
-3.588	-11.13	-0.6209
-2.208	-9.5079	-0.55369
-1.1777	-7.4698	-0.53195
-0.50455	-6.8193	-0.55367
0.46873	-6.7153	-0.54741
2.3927	-4.937	-0.54892
5.4937	-1.8104	-0.55023
7.4189	0.1094	-0.55051
7.4489	-0.57296	-0.55138
6.8986	-3.2826	-0.55213
5.5925	-6.7365	-0.55283
4.0003	-9.9938	-0.55357
3.2319	-12.671	-0.5543
2.0976	-14.546	-0.55503
-0.12474	-15.577	-0.55576
-2.2354	-15.993	-0.5565
-4.0638	-16.627	-0.55723
-5.6994	-17.495	-0.55796
-5.9817	-15.696	-0.55869
-5.2541	-12.583	-0.55942
-4.7179	-11.259	-0.56015
-4.1372	-9.0107	-0.56088
-3.5592	-5.9837	-0.56161
-2.8051	-3.7085	-0.56235
-0.30431	0.5597	-0.56308
1.9982	4.196	-0.56381
2.1165	4.3043	-0.56454
1.7321	3.5522	-0.56527
1.076	2.2398	-0.566
0.10421	0.2179	-0.56673
0.082086	-0.48835	-0.56746
0.23354	-0.24724	-0.5682
-0.63864	-0.50487	-0.56893
-1.777	-1.5953	-0.56966
-2.9686	-3.5761	-0.57039
-4.4087	-6.0658	-0.57113
-5.2269	-7.2427	-0.57184
-5.168	-6.6524	-0.57257
-4.9743	-5.7488	-0.5734
-4.7525	-4.6323	-0.57393
-4.4661	-3.3956	-0.57459
-4.1233	-2.6686	-0.57655
-2.5119	0.012846	-0.57433
0.23794	4.5889	-0.57541
1.668	6.282	-0.5933
1.9151	6.4135	-0.54964
1.6044	6.0922	-0.60517
0.75097	3.6353	-1.1527
-0.28387	1.3449	-1.6439
-1.3156	1.0225	-1.6159
-2.7409	0.10482	-1.5602
-3.8916	-1.7605	-1.5868
-3.9245	-3.0631	-1.5847
-3.0985	-2.2553	-1.5854
-2.3635	-1.1826	-1.5806
-2.3155	-1.6941	-1.5859
-2.3405	-2.7621	-1.6152
-0.61675	-0.97081	-1.4316
1.8309	1.7765	-1.0449
3.007	2.1918	-0.64361
3.0236	1.4771	-0.41437
2.4455	0.13797	-0.86868
1.7823	-1.263	-1.897
1.2212	-1.771	-2.4842
0.27325	-2.5968	-2.6095
-0.398	-3.321	-2.5933
0.91165	-1.3779	-2.6007
2.2852	0.67981	-2.563
2.6441	1.2937	-2.6274
2.4007	0.85874	-2.7339
1.9373	-0.25341	-1.8854
0.79908	-2.3007	-0.27306
-1.1027	-4.8814	1.1161
-1.7073	-5.0777	1.5433
-1.544	-3.1618	1.3809
-2.1416	-1.4067	1.3825
-2.4594	-0.69954	1.401
-2.2795	-0.39544	1.402
-2.1568	0.45517	1.3594
-2.1813	1.1473	0.83123
-1.0222	2.8209	0.32602
1.2892	5.6774	0.37273
1.2829	6.2871	0.41732
-0.054325	5.4267	0.39209
-0.77771	4.8538	0.31232
-1.3971	4.172	-0.15814
-1.1695	4.755	-0.64775
0.57577	7.565	-0.62971
1.5061	8.8814	-0.5942
0.99531	7.3915	-0.61571
-0.42308	4.774	-0.61111
-2.1824	3.3778	-0.61212
-4.096	1.9945	-0.61042
-4.7615	2.173	-0.61867
-3.7605	4.59	-0.61519
-3.2153	5.8697	-0.57485
-3.8378	6.3711	-0.75275
-4.8587	6.4095	-0.49606
-5.5045	5.4603	0.73014
-6.7485	3.4781	1.3733
-6.7276	3.7928	1.3708
-4.2644	7.8575	1.3762
-2.1793	11.218	1.4076
-1.6268	12.735	1.3137
-1.6511	12.854	1.3932
-0.68105	12.147	2.0711
0.0038671	11.143	2.4161
1.6491	12.314	2.3689
5.1209	15.793	2.379
6.9042	16.021	2.3245
7.0727	14.816	2.5008
6.7354	13.062	2.3896
6.2832	8.6745	1.0311
5.317	5.3628	0.2447
4.8862	5.2077	0.39205
5.9147	6.4146	0.38803
5.5799	4.9102	0.35844
3.816	1.6528	0.37095
1.9881	-0.65064	0.36902
0.36379	-2.2748	0.36682
0.33919	-2.4348	0.36691
1.4929	-0.80581	0.36598
1.3895	1.0824	0.36523
0.848	0.60581	0.36454
0.25196	-0.95034	0.36379
-0.42918	-1.4135	0.36306
-0.44465	-1.1445	0.36233
1.8787	0.96452	0.3616
4.8822	5.8491	0.36087
5.8815	10.528	0.36014
5.5504	8.2152	0.35941
5.1916	4.1081	0.35868
4.7865	2.0589	0.35795
4.2896	1.8111	0.35721
5.9188	4.3598	0.35648
7.0236	5.7832	0.35575
6.4196	4.6031	0.35502
5.3796	2.6708	0.35429
3.6945	0.28834	0.35355
2.5842	-1.3411	0.35285
2.0447	-2.5118	0.35209
0.56897	-4.863	0.35124
-1.5827	-7.4898	0.3511
-2.619	-8.1177	0.34908
-1.6708	-6.3586	0.34858
-0.49348	-5.2792	0.35571
0.024608	-4.9324	0.32755
-0.1689	-4.851	0.36526
-0.25317	-4.9984	0.3898
1.3304	-4.9027	-0.3019
3.56	-3.0016	-0.75463
5.3044	-0.67177	-0.64307
6.416	-0.64271	-0.65902
6.478	-1.1962	-0.65111
5.5543	-2.7662	-1.2474
4.8352	-3.6427	-1.7596
4.6164	-3.3665	-1.6531
3.6194	-4.6815	-1.6511
1.6823	-7.2741	-1.6488
-0.72214	-9.4316	-1.6886
-2.7672	-9.6403	-1.6785
-3.6451	-7.9665	-1.0429
-3.9443	-6.329	-0.57911
-4.551	-5.8586	-0.6633
-5.705	-5.7017	-0.62617
-6.3633	-4.7052	-0.92238
-5.2461	-1.4135	-1.7731
-2.7923	3.2739	-2.6434
-1.534	5.5371	-2.7304
-0.61572	8.0969	-2.6423
-0.26243	8.6303	-2.6753
-0.078427	6.6534	-2.6709
3.0264	11.251	-2.6737
5.0678	13.145	-2.6603
5.3618	11.539	-2.6864
5.709	11.765	-2.7166
4.0555	8.1804	-2.3542
2.5895	4.08	-1.5783
2.8983	3.2437	-0.78044
1.7298	1.3864	-0.56262
-0.22518	-1.1786	-0.70554
-1.5076	-2.9605	-0.73445
-3.3668	-5.2522	-0.49612
-4.949	-6.9074	-0.094878
-4.7513	-5.9795	0.23518
-4.7023	-4.3312	0.3519
-5.1846	-3.5277	0.31813
-5.0668	-3.7826	0.31244
-4.8826	-3.6484	0.31911
-3.8335	-1.6674	0.31605
-0.9083	2.1843	0.31527
1.058	4.9876	0.31496
1.7125	5.7867	0.31405
2.0101	5.0106	0.31332
1.2484	2.7042	0.31262
0.66799	1.0236	0.31187
1.2434	1.3584	0.31114
1.0213	1.3295	0.31042
-0.097077	1.5135	0.30968
-1.2989	2.4421	0.30894
-2.3624	1.0147	0.30826
-3.6052	-1.3508	0.30745
-4.6429	-1.1519	0.30665
-3.411	1.9082	0.30661
-1.9707	4.4295	0.30405
-1.8453	4.8758	0.30417
-1.6819	5.5033	0.25287
-2.1431	5.8443	-0.20078
-2.1231	6.7179	-0.73347
0.039642	9.4005	-0.72774
1.5157	10.962	-0.68046
1.3722	9.3572	-0.70481
0.66489	5.9992	-0.7005
0.90183	4.7021	-0.70112
2.2694	4.3574	-0.70021
3.245	3.1164	-0.70637
2.4349	0.37164	-0.70624
0.55836	-2.4547	-0.67293
-0.12256	-1.8625	-0.84479
0.049515	0.17188	-1.2769
-0.58685	0.12387	-1.6876
-1.6536	0.0028107	-1.7201
-2.9927	-1.5766	-1.7483
-3.3557	-2.2899	-1.6087
-1.851	0.44464	-1.067
-0.071632	3.0462	-0.74923
0.4636	4.8459	-0.66775
0.12087	4.9553	-0.77241
-0.52438	3.3337	-0.70808
-1.6152	1.5992	-0.030682
-2.2828	0.56843	0.31422
-1.936	0.82353	0.28876
-0.92522	1.869	0.30616
-0.48335	1.6981	0.12225
-0.55167	1.8946	0.65706
-0.80134	2.476	2.0749
-1.0704	1.05	3.077
-0.26166	2.298	3.3639
0.91991	5.09	3.2674
0.91174	4.756	3.2493
0.41341	4.2634	3.3546
-0.094139	4.3258	3.2086
-0.25835	4.1441	2.6171
0.73752	5.032	2.3066
1.5568	6.5536	2.2652
1.1597	7.4447	2.254
1.0541	7.1753	2.3953
0.84092	6.434	2.0281
-0.14707	5.5953	1.0212
-1.1147	4.7667	0.36214
-0.044023	7.2451	0.22894
1.7044	11.17	0.28353
2.2362	12.454	0.27027
1.9633	10.083	0.2672
1.222	7.4928	0.26984
0.6739	6.0995	0.26788
0.6663	4.8033	0.26693
-0.24136	2.6656	0.26702
-2.054	0.52889	0.26586
-3.5236	-0.024435	0.26286
-4.9506	-1.0109	0.26845
-6.5503	-3.1857	0.26899
-7.9031	-4.6024	0.23511
-8.9632	-5.3151	0.29362
-9.5472	-5.472	0.29974
-8.8893	-3.6046	-0.36682
-6.8949	-0.32695	-0.85057
-4.3313	2.9282	-0.7283
-2.4746	4.9098	-0.69067
-2.0335	4.5875	-1.0175
-1.4459	3.1649	-1.8269
0.28568	2.2117	-2.7018
1.5353	2.0135	-2.7786
1.8323	3.5391	-2.8361
1.2803	4.9531	-2.7075
0.27052	3.0539	-1.4236
-0.3384	1.1735	-0.72568
-0.69872	0.45696	-0.75237
-1.4506	-0.26077	-0.73229
-2.6662	-1.85	-0.86716
-3.8188	-4.359	-0.4965
-4.2844	-5.9523	0.52306
-3.9055	-3.9145	1.1311
-3.7908	-2.1097	1.2755
-4.4197	-2.7557	1.2451
-4.9451	-3.5315	1.2419
-4.1135	-1.6954	1.2504
-2.5261	0.51831	1.239
-1.4159	0.67976	1.237
-1.0095	0.98351	1.2928
-1.4132	0.62273	1.1208
-2.0212	-0.48433	0.67147
-1.6764	-0.43825	0.30797
-0.47588	0.38873	0.20731
0.62636	1.53	0.24583
0.70644	2.1874	0.24159
-0.18122	0.60692	0.23587
-0.75203	-1.8453	0.23786
-0.51653	-3.0311	0.23664
-0.76648	-2.6458	0.23568
-1.4178	-3.3043	0.23514
-2.3902	-5.5169	0.23436
-3.9347	-6.6403	0.23362
-4.8575	-6.9654	0.2329
-4.8569	-6.8797	0.23217
-4.978	-6.0384	0.23143
-5.6994	-4.8852	0.23071
-5.6884	-2.7265	0.22997
-3.0768	1.4715	0.2292
-0.22296	4.67	0.22865
1.4211	4.4202	0.22755
2.3991	5.8561	0.22695
4.1224	18.494	0.22831
6.1318	21.127	0.21857
7.2443	12.598	0.23319
6.7954	6.9239	0.25051
5.5375	2.8948	0.057633
4.4174	-0.41049	-0.33298
3.8523	-2.911	-0.71393
3.1841	-5.2495	-0.8141
1.9614	-7.4122	-0.78101
0.24964	-9.1679	-0.80802
-1.1054	-10.707	-0.61678
-1.3677	-10.891	-0.2142
-0.5121	-8.8086	0.15265
0.23819	-6.2535	0.25426
0.32952	-5.6327	0.20873
0.28339	-6.9182	0.21298
1.5183	-5.7297	0.21673
3.9442	-2.6013	0.21316
6.1219	-0.093723	0.21318
6.5697	0.30659	0.21268
6.4333	-0.28312	0.21136
6.1722	-1.3861	0.21084
5.1296	-3.562	0.21177
3.7921	-6.1621	0.20621
2.8568	-7.9778	0.20722
2.5832	-8.0739	0.23043
2.0868	-7.8047	0.16848
0.92408	-8.1837	0.20043
-0.2881	-8.7663	0.79528
-1.2874	-9.2812	1.285
-1.7111	-9.0054	1.2196
-1.0114	-6.9104	1.1877
-0.2465	-5.5594	1.1981
-0.078319	-5.941	1.1907
0.071545	-5.5755	1.348
-0.38706	-6.4113	1.7338
-1.1519	-8.8585	2.1641
-0.05332	-8.4633	2.2414
2.0944	-6.5587	2.1803
3.8173	-5.0411	2.1996
4.6288	-3.6921	2.2219
5.2161	-2.2383	2.0773
4.8299	-2.3413	1.6562
3.3174	-4.0382	1.1924
2.8914	-3.4566	1.1713
2.9774	-1.5773	1.2041
2.3656	-1.7061	1.1963
0.68015	-4.5413	1.1951
