# Supplementary material for: Applying time-frequency analysis to assess cerebral autoregulation during hypercapnia
Source: PLoS One. 2017 Jul 27;12(7):e0181851. doi: 10.1371/journal.pone.0181851 (PMC5531479; doi:10.1371/journal.pone.0181851)
Supplement: S1 Dataset — Database of physiological signals registered in 50 volunteers during normocapnia and hypercapnia. (ZIP) [file pone.0181851.s001.zip › n15.csv]

ABP_smoothed_fluctuations[mmHg]	CBFV_smoothed_fluctuations[cm/s]	EtCO2[mmHg]
7.2669	2.7333	-0.036701
6.9906	2.3059	-0.086533
6.0376	0.94292	-0.6682
4.3733	-1.0541	-1.1204
1.9078	-3.5518	-1.0915
-0.8706	-5.9913	-1.0326
-3.4755	-7.8673	-1.0468
-5.0658	-8.4981	-1.0379
-3.9454	-6.6819	-1.026
-0.21662	-2.1883	-1.0187
4.4093	3.6622	-1.0096
7.769	8.0517	-1.0008
8.6352	8.0455	-0.99229
7.7659	5.2737	-0.9834
6.6884	3.2828	-0.97416
5.3295	1.1394	-0.96667
3.7193	-1.4774	-0.95889
2.599	-2.5023	-0.94338
2.629	-1.8131	-0.93987
4.1163	-0.4863	-0.95407
6.3884	1.9159	-0.86921
8.3224	4.6748	-0.89318
8.8089	5.7616	-1.4345
7.9795	4.9752	-1.9574
6.3158	2.9341	-1.9802
4.1746	0.71842	-1.8564
1.7556	-1.158	-1.8502
-0.97846	-3.2608	-1.868
-3.8672	-5.5706	-1.8544
-6.3533	-7.1442	-1.8404
-6.8898	-6.3286	-1.8388
-4.271	-2.0753	-1.825
1.1896	5.0807	-1.7994
7.549	13.225	-1.8966
10.784	17.388	-1.5423
10.276	16.347	-0.63726
10.014	14.563	-0.012561
9.9867	12.715	0.21283
8.5556	9.8452	0.25671
6.2491	6.6252	0.24474
4.2973	4.1634	0.24826
3.0725	2.5042	0.26206
2.9462	2.147	0.2703
4.5199	4.5796	0.27839
6.3678	7.6569	0.28747
6.9846	8.8105	0.29617
6.6885	8.3547	0.30485
5.5379	6.8276	0.31362
3.5	4.6813	0.32235
1.0087	2.2793	0.33109
-1.3679	0.3061	0.33982
-2.9387	-0.3972	0.34856
-2.6915	0.2253	0.3573
0.37541	3.9166	0.36603
6.0988	11.331	0.37477
11.811	18.009	0.38351
13.026	18.604	0.39224
11.449	15.874	0.40098
12	16.233	0.40971
13.682	16.68	0.41845
13.653	11.973	0.4272
11.772	6.9203	0.43593
9.145	9.3816	0.44463
6.0506	12.333	0.4534
2.3846	6.2568	0.46224
-1.8775	-0.98902	0.47063
-4.3127	-3.2495	0.47994
-2.5667	-1.4195	0.48861
0.49774	2.3706	0.49363
4.0112	7.7816	0.52094
6.6847	11.627	0.46811
6.9753	11.279	0.58679
4.9401	7.8234	1.1468
3.0614	4.8029	1.4989
1.6256	2.9283	1.5494
-0.43276	1.1891	1.5579
-3.4661	-0.72692	1.5673
-6.2256	-2.5595	1.5755
-6.528	-2.7511	1.5837
-3.5197	1.7699	1.5973
1.9502	8.3354	1.588
8.3611	14.998	1.6437
12.597	18.151	1.6091
11.545	12.232	1.0868
10.253	7.1246	0.64426
11.053	8.2709	0.61631
9.638	9.3067	0.66742
5.0709	5.8584	0.66264
-0.12853	-1.9738	0.67036
-3.5351	-7.7571	0.68146
-4.0793	-8.035	0.68854
-2.3819	-5.0025	0.6987
0.26053	-2.054	0.70804
3.7047	3.0991	0.70427
7.3076	6.9755	0.77006
8.8938	7.9065	0.61429
7.8499	6.716	0.14646
6.4315	4	-0.16074
4.5327	0.55708	-0.25527
1.8008	-2.777	-0.23963
-1.1662	-5.2945	-0.21896
-4.1424	-7.1125	-0.21509
-6.4163	-7.9423	-0.20606
-5.5637	-5.4747	-0.19763
-1.9533	-0.80673	-0.1866
3.2031	5.2656	-0.18262
8.3281	11.691	-0.1737
10.335	13.281	-0.04923
10.312	11.548	0.32724
9.3467	8.4991	0.79355
7.1668	4.3581	0.93965
4.2174	0.13726	0.87276
1.144	-3.1236	0.86639
-2.0263	-5.8493	0.89364
-4.8346	-7.7444	0.89993
-5.8656	-6.9462	0.90693
-3.8497	-3.2412	0.91668
1.1821	3.0404	0.92514
6.9769	10.242	0.9339
9.7754	13.515	0.94267
10.051	12.859	0.95138
9.3335	10.206	0.96012
8.1411	7.1957	0.96886
6.5184	4.5431	0.9776
4.1528	2.1143	0.98633
0.97349	-0.29159	0.99507
-2.7471	-2.837	1.0038
-5.6981	-5.0466	1.0125
-5.9818	-5.2444	1.0213
-2.3515	-0.80318	1.03
1.5562	4.4841	1.0388
2.4477	6.4886	1.0475
0.39853	4.6143	1.0562
-2.1306	0.98645	1.065
-4.5414	-2.9476	1.0737
-7.4651	-6.5726	1.0825
-10.945	-9.8059	1.0911
-14.607	-12.773	1.0999
-17.018	-14.628	1.1088
-15.011	-11.809	1.1164
-10.861	-5.94	1.129
-5.417	2.1869	1.129
2.0682	12.215	1.1482
7.7554	18.527	1.1723
7.688	16.598	0.72918
4.8744	10.524	0.16231
4.1311	6.6521	0.061959
3.7826	3.8322	0.19107
1.4988	-0.14956	0.22213
-1.9271	-4.9871	0.20065
-5.1183	-9.4584	0.20859
-6.976	-11.586	0.22381
-7.4855	-11.075	0.23118
-7.395	-9.3206	0.23943
-4.7962	-5.2518	0.24852
0.45848	1.1412	0.25715
5.7406	7.2553	0.2659
8.5132	9.5997	0.27465
9.4293	8.7928	0.28337
9.5972	6.5036	0.29211
9.0028	3.5912	0.30084
7.5874	0.60366	0.30958
5.3701	-2.1692	0.31834
2.7365	-4.7828	0.32707
0.24769	-7.43	0.33571
-2.2066	-9.5193	0.34461
-4.3487	-10.232	0.35347
-4.5975	-8.9875	0.36107
-2.5318	-5.3392	0.37295
1.3053	-0.34041	0.37703
5.946	4.1764	0.38176
10.068	8.3169	0.51103
11.302	8.8589	0.86089
9.9273	5.531	1.3023
9.3244	2.612	1.5025
9.4435	0.51279	1.4633
7.8448	-3.0216	1.4219
4.7265	-6.247	1.444
2.126	-5.0815	1.4624
-0.68672	-3.9093	1.4667
-4.9776	-8.5024	1.4751
-8.2734	-12.471	1.4845
-9.1054	-12.511	1.493
-7.9337	-9.8766	1.5018
-5.6713	-5.9215	1.5105
-2.1433	-1.2238	1.5193
2.7893	4.2957	1.528
6.1644	8.3674	1.5367
6.3323	9.2217	1.5455
5.5368	7.9117	1.5542
4.3747	5.5951	1.5629
2.77	3.1516	1.5716
0.46711	1.0163	1.5806
-2.1783	-0.89644	1.5892
-4.3385	-2.7742	1.5969
-5.3055	-3.5769	1.6089
-4.6411	-2.4368	1.6137
-2.3965	0.71071	1.6159
0.73035	5.1466	1.6749
4.4129	9.7993	1.5083
6.7265	12.097	1.0922
5.4304	9.912	0.78261
3.6848	7.4	0.64622
3.5377	6.9951	0.64968
2.9165	5.5575	0.69007
0.52743	1.9613	0.69994
-2.3798	0.46941	0.70116
-5.194	1.7474	0.7106
-8.7142	0.21561	0.72059
-12.859	-4.9156	0.72892
-16.137	-9.6618	0.73771
-15.974	-9.3916	0.74609
-13.112	-5.8288	0.75648
-8.9692	-0.72027	0.75984
-4.0826	6.0203	0.78327
0.96608	12.594	0.7632
4.7639	15.793	0.75784
6.1478	16.71	1.3619
5.1586	13.755	1.8622
3.102	8.007	1.8532
2.0707	4.4732	1.7934
2.1221	3.6007	1.8227
1.9992	2.8389	1.8505
0.91047	0.92851	1.8537
-1.5034	-2.3517	1.8579
-4.638	-6.1862	1.8684
-7.5211	-9.327	1.878
-10.594	-11.752	1.8861
-14.025	-13.631	1.8946
-15.686	-14.132	1.9048
-13.484	-10.8	1.9097
-8.21	-4.0192	1.9245
-2.8383	2.3907	1.9378
2.2444	7.6752	1.697
3.7689	7.6069	0.55943
2.0555	3.032	-0.92509
1.0841	-0.23354	-1.3101
0.20574	-2.7107	-1.0276
-2.1751	-6.3532	-0.95833
-4.562	-9.4372	-1.0187
-5.5835	-10.323	-1.0072
-5.7366	-9.5175	-0.98798
-4.7217	-7.3338	-0.98338
-2.1607	-3.9356	-0.97419
0.97045	0.016452	-0.96508
3.7725	3.1242	-0.95662
5.2921	4.2237	-0.94781
4.7684	2.9876	-0.93904
3.1514	0.42739	-0.93033
1.6305	-2.1974	-0.9216
0.67838	-3.997	-0.91286
0.4464	-4.5099	-0.90412
0.43912	-4.4471	-0.89539
0.041195	-4.658	-0.88665
-1.3286	-5.6299	-0.87791
-3.9692	-7.5834	-0.86918
-7.2217	-10.104	-0.86044
-10.418	-12.611	-0.8517
-13.43	-14.47	-0.84297
-16.546	-16.068	-0.83423
-20.078	-18.693	-0.82549
-20.381	-17.753	-0.81676
-16.343	-11.747	-0.80802
-10.585	-4.4057	-0.79928
-3.5678	3.5122	-0.79055
2.0533	9.8139	-0.78181
3.4124	10.033	-0.77308
1.3766	4.9015	-0.76434
-0.24154	0.38627	-0.75558
-1.668	-3.5309	-0.74687
-3.9199	-8.043	-0.73822
-6.3576	-11.855	-0.72927
-8.5111	-14.033	-0.72044
-10.44	-14.754	-0.71276
-10.516	-13.079	-0.70173
-7.3663	-8.7886	-0.69514
-1.924	-3.3604	-0.69303
3.447	2.7238	-0.6354
5.6318	4.5022	-0.80164
4.92	1.4492	-1.2263
5.1675	-0.26525	-1.527
6.2383	-0.15821	-1.6295
5.7697	-1.0304	-1.6423
3.1265	-4.0015	-1.6272
-1.0398	-8.809	-1.6118
-4.8269	-12.864	-1.6061
-6.2411	-13.143	-1.6059
-6.4832	-11.132	-1.5812
-6.1486	-8.6021	-1.5708
-3.176	-5.0925	-1.6491
1.3762	-1.2002	-1.2894
4.4785	1.2824	-0.46689
4.1059	0.88423	0.24551
2.6907	-1.1747	0.54972
1.3406	-3.8321	0.50572
-0.82584	-6.6634	0.457
-3.7667	-9.5805	0.48562
-6.8579	-12.607	0.50114
-10.155	-15.106	0.50709
-12.212	-15.49	0.51686
-9.43	-11.771	0.51082
-5.1966	-6.975	0.57606
-0.72416	-1.2646	0.4504
4.1676	4.64	-0.021248
6.2757	4.8144	-0.36372
6.1701	2.2144	-0.46683
4.9769	-1.188	-0.42825
3.3082	-5.8924	-0.40509
1.2836	-9.7313	-0.40663
-1.1237	-11.081	-0.39929
-3.8515	-13.402	-0.38817
-6.7702	-17.209	-0.3798
-9.6826	-17.994	-0.3713
-12.387	-17.279	-0.36242
-13.535	-16.301	-0.35372
-11.551	-13.298	-0.34498
-7.8749	-8.5142	-0.33624
-3.7793	-2.3253	-0.32751
2.5622	5.5129	-0.31877
7.9733	11.083	-0.31003
8.7446	11.74	-0.3013
8.0029	11.021	-0.29255
5.3476	6.8132	-0.28386
0.9183	-1.1342	-0.27504
-3.6303	-9.3465	-0.26631
-6.3066	-13.255	-0.25811
-6.6491	-13.727	-0.24713
-5.0682	-11.463	-0.24408
-2.2109	-7.3624	-0.22776
0.8159	-4.284	-0.20456
1.7505	-3.7744	-0.44003
0.61498	-5.5157	-1.1804
-1.6115	-8.349	-2.0977
-4.3185	-11.201	-2.3047
-7.7892	-14.694	-2.1546
-12.132	-18.747	-2.1609
-16.487	-21.109	-2.1682
-20.125	-22.974	-2.1512
-21.755	-23.476	-2.1441
-19.889	-19.042	-2.135
-15.285	-12.837	-2.1293
-9.5703	-5.6144	-2.1068
-2.7131	2.7843	-2.1457
2.6079	8.1406	-1.9943
4.0039	7.6746	-1.5101
4.4592	5.9227	-1.1865
5.1894	4.0996	-1.0785
6.3344	1.8858	-1.0548
6.9887	-0.70949	-1.0553
6.0746	-3.5889	-1.0506
3.8092	-6.8609	-1.0394
0.83182	-10.628	-1.0298
-2.6359	-14.549	-1.0217
-6.3082	-17.903	-1.0131
-9.1156	-19.047	-1.0042
-10.41	-17.57	-0.9955
-10.767	-16.014	-0.98679
-8.8431	-12.806	-0.97804
-3.9026	-6.7511	-0.96931
1.6739	-1.4114	-0.96057
6.2096	2.6682	-0.95183
7.8715	3.279	-0.9431
7.0223	0.23696	-0.93436
7.18	-2.2714	-0.92562
8.8102	-3.0795	-0.91688
9.3022	-4.1681	-0.90817
7.6311	-6.5416	-0.89945
4.8869	-9.8245	-0.89061
1.6251	-13.426	-0.88181
-2.3672	-16.609	-0.87347
-6.5136	-18.786	-0.86484
-9.5078	-19.6	-0.85448
-11.513	-19.451	-0.84751
-12.56	-18.19	-0.84178
-9.7112	-12.996	-0.8145
-3.5549	-5.5226	-0.86102
2.4703	0.32131	-0.74377
5.283	2.2188	-0.21664
4.5256	0.40746	0.12985
2.8322	-3.5494	0.22775
1.5934	-7.1976	0.22676
-0.72595	-8.0341	0.22863
-2.7145	-8.889	0.24055
-2.9067	-10.573	0.24893
-2.1839	-8.219	0.26224
-2.0134	-2.8784	0.25078
-3.0271	0.15735	0.31069
-4.9805	-2.1634	0.23465
-6.9584	-6.192	-0.31234
-7.4107	-6.8002	-0.67276
-6.0382	-4.305	-0.70403
-2.8104	-0.17212	-0.6754
1.365	5.316	-0.67415
3.2062	7.8656	-0.66301
0.92504	4.4978	-0.65473
-2.3684	1.1236	-0.64619
-6.6117	-3.3116	-0.63727
-11.744	-9.2138	-0.62858
-16.491	-13.905	-0.61985
-19.839	-16.529	-0.6111
-20.276	-15.597	-0.60237
-17.91	-11.596	-0.59363
-13.824	-6.1382	-0.5849
-8.6189	0.3664	-0.57616
-3.6258	6.6161	-0.56742
1.7771	12.134	-0.55869
5.2365	14.057	-0.54995
5.9546	11.691	-0.54121
5.0293	6.9288	-0.53248
3.8543	2.3846	-0.52374
2.3106	-2.2366	-0.515
0.026428	-7.3799	-0.50627
-2.6991	-11.533	-0.49753
-5.8486	-14.341	-0.48879
-8.9357	-16.004	-0.48006
-10.146	-15.644	-0.47132
-8.9322	-11.492	-0.46258
-5.2231	-6.0114	-0.45385
-0.064388	-0.88699	-0.44511
4.8101	4.5996	-0.43637
9.5846	8.8626	-0.42764
14.593	9.5414	-0.4189
13.097	3.3321	-0.41016
9.6819	-3.8592	-0.40143
8.8304	-7.4492	-0.39269
6.7992	-10.787	-0.38395
2.6362	-14.517	-0.37522
-1.5951	-16.502	-0.36649
-5.1996	-16.843	-0.35774
-7.8314	-16.334	-0.349
-8.6599	-15.122	-0.34031
-7.7882	-13.021	-0.33144
-6.5414	-10.889	-0.32291
-6.5166	-9.9323	-0.31439
-7.7633	-8.9919	-0.35372
-9.0896	-9.4742	-0.80547
-9.8782	-10.378	-1.3336
-10.573	-9.1876	-1.296
-11.563	-8.4227	-1.2554
-11.93	-9.245	-1.2689
-11.278	-9.3855	-1.2487
-10.273	-7.2635	-1.2418
-9.8387	-6.3593	-1.2657
-10.773	-7.0421	-1.1226
-12.137	-7.8204	-1.4071
-12.334	-7.3035	-2.4298
-10.849	-5.2282	-3.0744
-7.2766	-1.408	-3.3133
-3.3471	2.5698	-3.0216
-1.2959	4.7127	-3.0349
-1.4354	4.603	-5.4391
-2.7563	2.6157	-7.4405
-4.6192	-0.46006	-7.2754
-7.3667	-3.5582	-7.0392
-10.096	-5.6336	-7.1423
-11.327	-5.681	-7.1306
-10.087	-2.9284	-7.1166
-7.0051	1.133	-7.091
-3.8787	4.3587	-7.0849
-2.3711	6.3353	-6.9163
-1.9919	7.9203	-4.0185
-2.3014	8.3501	-0.7485
-3.2476	6.6667	-0.94743
-4.1145	5.1538	-1.155
-3.5681	4.9177	-1.0077
-1.5931	6.0776	-1.0394
0.58638	8.1639	-1.0287
2.6354	9.9831	-1.0145
3.6218	10.064	-1.009
3.1385	7.872	-0.99985
2.0025	4.3796	-0.99056
0.24608	0.57539	-0.98207
-2.4229	-2.7973	-0.97325
-5.497	-5.8603	-0.96472
-8.5869	-8.7971	-0.95626
-11.877	-11.292	-0.94577
-13.718	-11.72	-0.94029
-12.538	-8.7412	-0.93081
-9.3539	-3.3333	-0.90492
-5.1521	2.7395	-0.97485
0.25542	8.5471	-0.6848
5.8462	13.625	0.16703
9.1009	16.608	1.0091
9.2326	15.241	1.2404
8.154	12.83	1.1202
7.7995	12.801	1.1165
6.9203	11.43	1.1555
4.4298	6.867	1.1586
0.60632	1.5852	1.1653
-2.3739	-1.8683	1.1757
-4.0862	-2.9437	1.1837
-5.0427	-2.4571	1.1926
-3.9324	-0.44723	1.2027
-1.549	3.2082	1.2045
0.42395	5.6745	1.236
0.89629	6.1347	1.1953
-0.023681	5.884	1.2166
-1.4066	4.0348	1.8691
-2.7591	2.7252	2.2745
-4.0842	2.378	2.2539
-5.0235	2.0424	2.2706
-4.156	2.7368	2.2806
-0.82093	7.223	2.2916
4.0615	13.135	2.2887
7.8349	16.653	2.3144
8.3047	17.142	2.2477
7.5774	15.573	1.3225
6.6408	13.455	0.27373
5.261	11.758	0.2151
3.1111	9.3926	0.3944
1.2297	7.1954	0.36291
1.6579	7.9111	0.35961
3.6188	10.711	0.37903
5.2154	13.201	0.38455
4.9301	13.358	0.39314
2.9362	11.37	0.40274
0.1234	8.2237	0.41093
-2.4408	5.0548	0.41916
-3.9154	2.8463	0.43093
-2.8663	4.3588	0.43315
0.28075	9.2258	0.4445
2.023	11.305	0.48915
1.7864	10.127	0.3197
0.07651	7.3947	-0.075536
-2.4664	4.656	-0.4446
-5.2144	2.2001	-0.54649
-8	0.32604	-0.49445
-10.741	-1.1663	-0.49203
-12.43	-2.6819	-0.48498
-10.059	0.042044	-0.47576
-5.2497	7.9672	-0.46411
-1.37	16.671	-0.46436
0.63256	19.232	-0.43704
1.3826	14.458	-0.45095
1.5809	11.47	-0.50237
0.93582	9.2191	0.86668
0.80611	8.8452	1.6054
1.7459	9.3514	1.5838
3.69	10.757	1.5985
6.0891	13.767	1.6023
7.228	14.386	1.7313
7.1791	12.985	1.3655
6.0451	10.39	0.43742
3.2952	6.0275	-0.17575
-0.11994	1.1566	-0.35115
-3.1867	-2.5612	-0.34603
-6.6328	-4.9381	-0.32262
-6.2216	-2.9461	-0.319
-0.67983	3.6216	-0.30932
1.6363	7.5537	-0.30051
2.9088	8.7479	-0.29195
2.2585	7.8622	-0.28311
-0.99893	5.2842	-0.27441
-4.3909	1.8828	-0.26572
-7.4476	-1.0466	-0.25679
-10.412	-3.121	-0.24833
-12.759	-4.1058	-0.23984
-12.077	-2.2618	-0.22861
-9.0931	1.9443	-0.22854
-4.9276	7.8593	-0.19869
0.23305	14.669	-0.21956
5.1353	19.522	-0.25444
6.2053	18.75	0.66799
5.3881	15.344	1.8369
6.1654	13.922	2.0745
6.9549	12.819	1.8382
5.6431	9.7376	1.7882
2.739	5.7152	1.8609
-0.79037	2.0615	1.8799
-4.5598	-1.6227	1.8719
-8.0179	-5.1656	1.8799
-9.9917	-6.345	1.8925
-10.498	-4.934	1.9007
-11.045	-3.5721	1.9088
-9.8483	-1.1734	1.9178
-4.9041	4.2402	1.9265
1.0405	10.544	1.9353
3.8456	13.154	1.944
3.3538	11.498	1.9527
3.8281	10.059	1.9615
5.3311	9.6665	1.9702
5.2966	8.7437	1.9789
3.4258	6.6724	1.9876
0.9187	3.5864	1.9966
-1.9972	0.23769	2.0053
-5.4802	-2.3641	2.0131
-8.4448	-3.7847	2.0228
-9.5304	-3.6736	2.0342
-8.2835	-1.1783	2.0334
-5.4424	3.5621	2.0574
-2.1986	8.6001	2.0651
1.7098	11.205	1.9782
7.7856	12.932	2.6859
15.119	16.904	3.2004
23.383	22.271	3.0387
30.871	24.198	3.1072
31.71	19.993	3.4252
25.783	14.899	2.7155
15.707	12.676	0.66807
6.2345	11.334	-0.87325
0.5748	9.8921	-1.0139
-1.0216	9.9632	-0.78851
0.29561	11.798	-0.80002
1.9441	13.555	-0.84565
2.2758	13.95	-0.82721
0.79191	12.499	-0.80678
-1.7773	9.7704	-0.80185
-4.1769	6.8551	-0.79488
-7.3506	3.3843	-0.78497
-11.68	-0.98023	-0.77629
-14.536	-4.943	-0.76814
-14.282	-5.5339	-0.7576
-12.278	-2.5441	-0.75389
-7.1035	2.022	-0.7342
4.112	7.1628	-0.73754
14.336	11.171	-0.77268
16.626	9.2552	-0.15845
11.673	4.0863	0.36745
4.9426	-0.82501	0.32616
2.8016	-5.0423	0.28281
3.1306	-7.9017	0.3224
1.6007	-9.0477	0.33281
-1.4093	-9.4891	0.33554
-3.9806	-9.6545	0.34603
-3.7984	-8.4475	0.35472
0.0049722	-3.4979	0.3633
4.4862	2.0552	0.37212
7.6475	5.4922	0.38083
8.2564	5.5394	0.38957
5.257	1.5803	0.39831
2.2352	-2.4325	0.40705
0.89806	-4.2402	0.41578
-0.28628	-4.6279	0.42452
-1.7087	-4.1457	0.43326
-2.6093	-2.9897	0.44199
-2.9742	-1.5798	0.45073
-3.2038	-0.4458	0.45947
-2.6727	0.30939	0.4682
-0.57365	0.94925	0.47694
2.5142	2.4935	0.48568
5.6477	5.2981	0.49441
7.9734	7.6366	0.50315
8.8609	8.0083	0.51189
7.8762	5.946	0.52062
4.6943	2.8503	0.52936
0.36084	-1.5483	0.5381
-3.0322	-6.27	0.54683
-4.4413	-7.7344	0.55557
-6.3026	-9.3078	0.5643
-7.8906	-10.955	0.57304
-6.7776	-8.9186	0.58178
-4.0546	-4.7537	0.59051
-1.1739	-0.89861	0.59925
2.3257	3.2225	0.60799
4.3304	4.0497	0.61672
4.727	3.1356	0.62546
3.2965	1.0252	0.6342
0.15363	-3.139	0.64293
-4.2475	-7.455	0.65167
-9.2391	-10.873	0.66041
-13.224	-13.388	0.66914
-14.335	-12.94	0.67788
-11.786	-7.4417	0.68661
-5.5067	-0.016698	0.69535
0.69306	6.8769	0.70415
5.4834	11.397	0.71251
10.432	14.486	0.72312
13.268	14.339	0.72381
12.762	10.643	0.75622
10.72	5.5887	0.86317
9.3266	1.1061	1.0251
7.175	-3.3558	1.2176
3.3964	-7.6977	1.4162
-0.48882	-10.07	1.5963
-4.2825	-11.342	1.7335
-6.603	-11.67	1.8033
-5.2006	-9.0913	1.8095
-1.3725	-3.0283	1.817
3.8784	3.1435	1.8271
8.7571	6.5124	1.8337
11.755	7.2541	1.8474
12.435	5.94	1.8521
11.424	2.2305	1.8295
11.239	-0.41272	1.9185
12.324	-0.64637	2.0038
11.434	-1.6509	1.557
7.8697	-4.2071	0.69442
3.3105	-6.719	0.090566
-2.54	-9.0984	-0.11061
-7.8136	-10.777	-0.07889
-7.159	-9.3002	-0.066224
-3.0011	-3.3753	-0.061115
1.7449	3.0245	-0.051168
7.2	8.5788	-0.04176
12.011	12.613	-0.035766
13.231	12.276	-0.025859
11.728	8.2757	0.0068337
9.4271	3.9648	-0.067046
7.1393	0.61502	-0.014565
4.3025	-3.1051	0.60674
0.10517	-7.3986	1.0919
-4.4969	-10.414	1.0343
-6.0986	-8.832	1.027
-3.88	-4.6667	1.0487
0.67913	0.90327	1.0523
5.241	6.0839	1.0626
7.8931	8.1543	1.071
7.8511	6.638	1.0797
5.6197	2.8349	1.0885
2.0636	-1.5708	1.0972
-2.325	-5.6611	1.106
-7.2614	-9.236	1.1147
-11.516	-11.577	1.1234
-11.384	-9.657	1.1324
-7.3561	-3.7392	1.1403
-2.7096	2.3723	1.1511
1.5717	6.347	1.1559
5.7715	8.865	1.166
8.8028	9.5117	1.2177
8.6726	6.7165	0.89645
7.3795	2.5062	0.1468
7.0624	-0.76868	-0.64689
5.3901	-4.5385	-0.88389
2.4536	-8.3919	-0.76733
-0.80705	-11.262	-0.76256
-5.274	-13.579	-0.76777
-7.5795	-13.211	-0.75296
-5.6532	-9.5857	-0.74564
-1.49	-4.6253	-0.73675
4.294	2.2663	-0.7288
8.9423	7.7722	-0.71492
14.242	10.588	-0.72781
18.172	10.885	-0.65713
18.577	8.588	-0.67071
18.316	4.1214	-1.2391
17.683	2.3305	-1.7407
15.886	3.9755	-1.7114
11.952	0.058949	-1.6369
6.9754	-7.8802	-1.6531
2.4741	-12.393	-1.6411
-1.5386	-11.896	-1.6314
-1.8894	-8.1231	-1.6234
1.2863	-3.0923	-1.6144
6.4177	1.7476	-1.6057
11.373	4.3951	-1.597
13.12	3.1681	-1.5882
10.867	-0.67967	-1.5795
6.6324	-4.3963	-1.5708
1.271	-9.0763	-1.562
-4.7569	-13.084	-1.5533
-9.8335	-13.999	-1.5446
-11.298	-13.338	-1.5358
-9.3581	-9.3339	-1.5271
-6.271	-4.2825	-1.5183
-2.0676	0.37765	-1.5099
2.4884	3.3065	-1.5001
5.4376	3.9525	-1.4941
6.4663	3.3597	-1.4813
5.5109	0.61686	-1.4623
