# Supplementary material for: Applying time-frequency analysis to assess cerebral autoregulation during hypercapnia
Source: PLoS One. 2017 Jul 27;12(7):e0181851. doi: 10.1371/journal.pone.0181851 (PMC5531479; doi:10.1371/journal.pone.0181851)
Supplement: S1 Dataset — Database of physiological signals registered in 50 volunteers during normocapnia and hypercapnia. (ZIP) [file pone.0181851.s001.zip › n16.csv]

ABP_smoothed_fluctuations[mmHg]	CBFV_smoothed_fluctuations[cm/s]	EtCO2[mmHg]
10.715	8.0246	-0.59844
8.9495	6.0986	-0.36288
-9.052	-12.212	0.21286
-0.14946	-3.719	0.42948
10.946	8.3407	0.37658
2.3377	1.8714	0.40749
-0.1933	0.92355	0.42258
1.3467	3.8004	0.42059
-0.70326	3.4603	0.42438
-4.0436	1.6843	0.4326
-4.9874	1.7652	0.43923
-4.1114	4.1757	0.44434
-2.8191	8.0212	0.44959
-2.3147	10.499	0.45739
-2.8679	10.346	0.46543
-3.0457	9.7759	0.46311
-2.0642	10.273	0.4667
-0.14336	11.978	0.51215
1.7257	13.92	0.5136
2.2628	14.608	0.32113
1.5232	13.641	-0.11426
0.26116	11.277	-0.76611
-0.68587	8.7506	-1.3709
-0.55366	7.6971	-1.5702
0.12888	7.9157	-1.4904
0.15126	8.1397	-1.5096
-0.52054	7.7964	-1.5148
-1.2236	6.8203	-1.1599
-1.4066	5.8911	-0.65988
-0.74819	5.8077	-0.43576
0.24019	6.0087	-0.44629
0.88041	5.7393	-0.50226
0.79307	4.9905	-0.40668
-0.01629	4.0472	-0.067288
-0.59272	3.6151	0.29762
-0.28632	4.0533	0.51689
0.57967	4.8634	0.62827
1.3954	5.4396	0.64786
1.3592	5.1908	0.5332
0.39509	4.0941	0.28725
-0.75518	2.7627	-0.029205
-1.5741	1.7921	-0.30829
-1.8129	1.6767	-0.41493
-1.5843	2.1839	-0.37982
-1.2483	2.5776	-0.34474
-1.1171	2.2843	-0.34665
-1.3933	0.9721	-0.34776
-1.4128	-0.26526	-0.33933
-0.15626	0.25605	-0.33186
1.7152	1.5157	-0.32659
2.953	1.6479	-0.32086
3.2953	0.89413	-0.31463
2.8565	0.028285	-0.30857
2.0413	-0.92863	-0.30258
1.3537	-2.0313	-0.29644
1.326	-2.6195	-0.29057
2.1376	-2.2148	-0.28503
2.8451	-1.5098	-0.27826
2.6372	-1.269	-0.27052
1.654	-1.8331	-0.26798
0.49676	-2.9793	-0.26699
0.36898	-3.4744	-0.24285
1.4253	-2.916	-0.22514
2.4622	-2.0793	-0.30066
2.8093	-1.6443	-0.31649
2.3827	-2.0751	0.053296
1.6819	-2.9143	0.59374
1.5672	-3.1312	0.79949
2.646	-2.1765	0.78437
4.8659	0.11202	0.79393
6.7877	3.3848	0.78268
8.1622	6.9159	0.59204
9.921	9.3909	0.086376
10.437	7.9065	-0.24403
9.0422	2.9073	-0.18181
7.6098	-0.55706	-0.15564
6.6419	-2.115	-0.16935
5.6667	-3.0359	-0.15839
4.0594	-4.1772	-0.1483
3.0295	-4.2101	-0.15077
2.7528	-2.9871	-0.14961
1.3233	-2.8094	-0.093348
-1.0877	-4.279	0.11577
-2.8004	-6.3815	0.55241
-3.4347	-6.8943	0.91364
-3.2629	-4.6661	0.9381
-2.8178	-2.5405	0.874
-2.6802	-2.07	0.88593
-3.3874	-2.5234	0.94978
-4.7594	-3.326	1.1526
-6.0368	-4.0473	1.6024
-6.1302	-3.7976	1.9491
-4.6081	-2.2113	1.9336
-3.0658	-0.75747	2.0058
-2.4689	-0.34721	2.1158
-2.5855	-0.81825	1.4933
-3.155	-1.8763	0.34827
-3.944	-3.1554	-0.21441
-4.4818	-4.116	-0.094354
-4.1875	-4.1628	0.043406
-3.2762	-3.5123	0.0085094
-2.435	-2.8698	-0.10399
-2.2917	-2.9616	-0.30382
-3.3041	-4.3421	-0.63982
-4.6744	-5.8597	-0.9562
-5.0981	-5.7226	-1.03
-4.6529	-4.3887	-0.98246
-4.0281	-3.2047	-1.035
-3.7759	-2.5834	-1.021
-4.281	-2.5146	-0.66706
-4.9958	-2.7269	-0.17233
-4.9836	-2.8122	0.067149
-4.1057	-2.3146	0.06525
-2.7133	-0.88985	0.04482
-1.6168	0.50309	0.060288
-1.7529	0.34992	0.074351
-2.5456	-0.89512	0.078133
-2.504	-1.5559	0.081807
-1.46	-1.2745	0.08833
-0.24486	-0.7006	0.095055
0.4283	-0.5277	0.10098
0.0012588	-1.4541	0.10687
-1.3401	-3.2753	0.113
-2.2758	-4.3982	0.1188
-2.0908	-3.9929	0.12432
-1.5105	-3.0406	0.13106
-1.299	-2.5299	0.13918
-1.7569	-2.7301	0.1436
-2.9203	-3.6065	0.14185
-3.9185	-4.2899	0.15145
-3.7597	-3.8108	0.18595
-2.7079	-2.4302	0.18643
-1.5322	-0.91126	0.072265
-0.81892	0.091916	-0.15559
-1.0053	0.044475	-0.44871
-1.7638	-0.64687	-0.7186
-2.1761	-0.849	-0.8495
-1.9446	-0.21898	-0.83111
-1.3947	0.79168	-0.75707
-0.90661	1.6199	-0.7303
-0.88186	1.6363	-0.85617
-1.3868	0.79921	-1.1362
-2.0584	-0.17983	-1.4395
-2.5966	-0.75544	-1.668
-2.8339	-0.69515	-1.7846
-2.7404	-0.033296	-1.7872
-2.4699	0.84709	-1.7185
-2.347	1.3902	-1.6943
-2.9437	0.81231	-1.9415
-4.1672	-0.75881	-2.4516
-4.7089	-1.5462	-2.7824
-4.0943	-0.88585	-2.7615
-3.3421	-0.1122	-2.7059
-3.0212	0.01928	-2.7424
-2.8284	-0.11667	-2.6488
-2.6588	-0.39844	-2.3251
-2.9443	-1.3941	-1.9736
-3.7756	-3.1184	-1.7575
-4.2741	-4.0676	-1.661
-3.8824	-3.3565	-1.6425
-3.1355	-2.0854	-1.6624
-2.7082	-1.3728	-1.6467
-3.2268	-1.6075	-1.4279
-4.7223	-2.605	-0.96031
-5.5338	-2.8847	-0.59573
-4.6073	-1.5539	-0.56326
-3.0369	0.34557	-0.63523
-1.9237	1.6933	-0.63285
-1.7579	1.7776	-0.60634
-2.3969	0.66045	-0.6002
-2.6941	-0.29624	-0.59933
-2.1142	-0.41426	-0.59301
-1.146	-0.17345	-0.58566
-0.36769	0.32008	-0.57976
-0.34897	1.4835	-0.57412
-0.96278	2.9415	-0.56808
-1.2815	3.4128	-0.56185
-0.8618	3.0179	-0.5558
0.20784	3.143	-0.55033
1.3819	3.9058	-0.54435
1.8724	4.5281	-0.5363
1.6282	4.5673	-0.5308
1.1308	3.8911	-0.53255
1.2764	2.9578	-0.51904
2.6389	2.3264	-0.48428
3.977	2.0024	-0.52498
4.099	1.7069	-0.60867
2.9856	0.779	-0.32896
1.5493	-0.6043	0.31366
1.7219	-0.96639	0.63495
3.1611	-0.2749	0.54907
3.8988	0.36231	0.44974
3.3131	0.25556	0.53973
1.7673	-0.74745	0.87058
1.097	-1.513	1.2498
1.8602	-1.4231	1.5016
2.1306	-1.1392	1.5749
1.2598	-1.1935	1.5609
-0.078183	-1.7824	1.6045
-0.50654	-2.031	1.4233
0.87786	-1.1102	0.83578
2.8148	0.28345	0.47927
4.0417	1.0241	0.56148
3.9471	0.13083	0.70425
3.8742	-1.1649	0.47531
5.0744	-1.4095	-0.17804
6.7737	-0.79131	-0.4965
8.0471	-0.20397	-0.39504
8.1505	-0.72252	-0.33761
6.9171	-2.1038	-0.36354
4.707	-3.6279	-0.36406
3.0118	-4.8167	-0.3497
2.629	-5.3568	-0.34384
2.5563	-5.1556	-0.33977
1.8641	-4.7424	-0.33342
0.024675	-5.172	-0.32697
-1.8513	-5.8756	-0.32109
-1.8607	-5.3595	-0.3152
-0.4817	-3.8909	-0.309
1.0709	-2.2167	-0.30276
1.8387	-0.77752	-0.29761
1.4944	-0.21277	-0.2917
0.41019	-1.1971	-0.28163
-0.58065	-2.4756	-0.27931
-0.71846	-2.3908	-0.28955
-0.33453	-1.4969	-0.26147
0.035434	-0.7092	-0.19295
0.0036882	-0.48056	-0.26774
-0.5621	-0.98781	-0.6029
-1.0333	-1.7754	-0.97589
-0.63924	-2.1736	-1.1802
1.3282	-1.3158	-1.2428
4.6673	0.45012	-1.2316
7.8671	1.0227	-1.2146
9.741	-0.3251	-1.2118
9.6545	-3.0533	-1.2078
8.654	-5.8794	-1.2007
8.2001	-7.4713	-1.1944
8.2205	-7.6975	-1.1887
8.1995	-6.993	-1.1827
7.5345	-6.536	-1.1766
5.9421	-7.1181	-1.1706
4.1213	-7.9875	-1.1646
2.6808	-8.5002	-1.1585
1.6456	-8.8473	-1.1525
1.0019	-8.97	-1.1465
0.76758	-8.366	-1.1405
0.5227	-7.3704	-1.1344
-0.50426	-7.0941	-1.1285
-1.7632	-7.2643	-1.1224
-1.8653	-6.6676	-1.1163
-0.80288	-5.1795	-1.1104
0.77963	-3.2877	-1.1049
2.116	-1.9491	-1.0981
2.6242	-1.8312	-1.0903
2.3405	-2.434	-1.088
1.6912	-3.0365	-1.0872
1.6454	-2.9119	-1.0624
2.3871	-2.0174	-1.0421
3.0304	-1.1697	-1.1169
2.8518	-1.029	-1.1473
1.4467	-1.965	-0.7884
-0.16735	-3.0606	-0.22119
-0.13088	-2.6302	0.0094179
0.98654	-1.1366	-0.038369
1.7747	0.20369	-0.077715
1.6685	0.88745	0.025895
0.81138	0.72607	0.30663
0.30897	-0.11151	0.6686
0.69603	-0.47679	0.96474
1.8098	1.2789	1.0453
3.2511	3.6933	1.0079
4.4014	4.5374	1.0074
4.2404	3.6828	1.0244
3.1367	2.3156	1.0293
3.5594	2.8098	1.0334
5.4684	5.3017	1.0402
7.1773	8.0701	1.0462
7.8405	8.6744	1.0524
7.1407	6.9317	1.058
5.3456	4.2912	1.0634
3.4033	1.4087	1.0738
1.9084	-0.98267	1.0758
0.98977	-2.2852	1.0644
0.12709	-2.8545	1.109
-1.0813	-3.1693	1.1688
-2.5614	-3.5323	0.97927
-4.2252	-3.9797	0.45267
-5.9989	-4.2076	-0.22553
-7.062	-3.8053	-0.78863
-6.088	-2.3552	-0.95496
-3.8458	-0.13636	-0.87135
-1.9259	2.1737	-0.84592
-0.42049	3.844	-0.8606
0.94561	4.774	-0.85302
2.3754	6.0509	-0.84651
4.1638	7.5797	-0.83861
6.2938	8.4536	-0.82113
7.5363	8.1926	-0.84729
7.1848	6.736	-0.87099
5.6449	4.4998	-0.69186
3.8336	2.0477	-0.22408
2.9831	0.034411	0.47356
2.9394	-1.1376	1.1131
2.6794	-1.3299	1.3187
1.8929	-1.1153	1.2316
0.7113	-1.2474	1.1946
-0.12948	-1.4135	1.2268
0.11035	-1.0292	1.2383
1.1948	-0.1827	1.2377
2.6407	0.93996	1.244
3.958	2.2483	1.251
4.6402	2.8551	1.2566
4.3064	1.4166	1.265
3.846	-0.2579	1.2689
4.375	0.31215	1.2648
5.2602	1.6228	1.2885
5.5727	1.848	1.3282
4.7102	0.69626	1.2421
2.964	-1.1179	0.97415
1.9749	-1.6424	0.64037
2.2317	-0.56449	0.36976
2.9004	0.64855	0.27518
3.2214	1.0851	0.31187
2.6367	0.38147	0.34118
1.6067	-0.74003	0.33698
1.0206	-1.2008	0.33298
1.0595	-1.2371	0.34967
1.5232	-1.299	0.37822
1.8349	-1.0782	0.33841
1.4308	-1.0774	0.28204
-0.067197	-3.6917	0.55238
-2.0809	-8.0395	1.1446
-2.7096	-8.2301	1.4958
-1.7927	-4.1114	1.4517
-0.94281	-1.3052	1.3047
-1.0334	-1.2579	1.3271
-2.2311	-2.2253	1.7183
-3.5559	-2.8754	2.2243
-3.6603	-2.3489	2.4181
-2.9749	-0.8898	2.4265
-2.4727	0.7227	2.4695
-2.7503	1.2819	2.4017
-3.7237	0.51477	2.1193
-4.0567	0.28311	1.7673
-3.2974	1.2804	1.4951
-2.1703	2.6308	1.4051
-1.6594	3.5346	1.4687
-2.4675	3.3766	1.5461
-3.8358	1.9701	1.3117
-4.8606	-0.078392	0.72694
-5.0869	-0.86263	0.39581
-4.842	-0.26976	0.46097
-5.1342	-0.11938	0.53121
-6.0689	-1.1219	0.51365
-7.1255	-3.0173	0.5094
-7.6615	-4.3514	0.52257
-7.2471	-4.0188	0.52916
-6.1591	-3.0858	0.53345
-5.1337	-2.5692	0.53971
-5.2498	-2.9076	0.54608
-6.3101	-3.9348	0.55199
-7.2279	-5.0072	0.55793
-7.2094	-5.0647	0.56402
-6.0289	-3.6013	0.57013
-4.8322	-2.2701	0.57595
-4.4787	-2.2234	0.5817
-4.7758	-2.8658	0.58858
-5.3566	-3.5776	0.59543
-5.7739	-4.0048	0.59772
-5.6374	-3.9582	0.60228
-4.6811	-3.4255	0.62499
-3.3011	-2.5777	0.62745
-2.2608	-1.6872	0.56479
-1.7005	-0.89165	0.61766
-1.4996	-0.32118	0.97442
-1.6052	-0.3569	1.3884
-1.7327	-0.87467	1.6016
-0.96261	-0.27887	1.6663
0.84281	1.597	1.6669
2.6787	2.8175	1.6626
3.6372	2.4834	1.6712
3.0999	0.78013	1.6794
1.9362	-0.92461	1.6845
1.5773	-1.0532	1.6902
1.8804	-0.43973	1.6965
2.2492	-0.30627	1.7026
2.2603	-0.792	1.7085
1.6259	-1.7802	1.7145
0.27467	-3.002	1.7205
-1.4068	-3.9724	1.7265
-2.3148	-3.887	1.7327
-2.1497	-2.6868	1.7389
-1.8496	-1.4139	1.7443
-2.0491	-0.8307	1.7496
-2.8225	-1.1846	1.7579
-3.8299	-2.1138	1.7665
-4.1586	-2.3744	1.7645
-3.5846	-1.5246	1.7609
-3.0635	-0.5275	1.7969
-3.1082	0.0063982	1.84
-3.3636	0.22535	1.7376
-3.6854	0.16553	1.4454
-4.4209	-0.43957	1.1246
-5.2974	-1.1745	0.89653
-4.9694	-0.48745	0.78166
-3.2425	1.7914	0.78317
-1.489	3.9617	0.88724
-0.68604	4.6227	0.92023
-1.2307	2.9464	0.57956
-2.3269	0.35655	0.048006
-2.4547	-0.31602	-0.16996
-1.8338	0.69217	-0.1414
-1.5775	1.5593	-0.18691
-2.3255	1.2456	-0.16565
-4.2917	-0.64304	0.19765
-6.2354	-2.5035	0.66777
-6.685	-2.3908	0.87658
-6.1844	-0.99805	0.895
-5.8248	0.20221	0.89782
-6.2689	0.05807	0.9075
-7.6116	-1.6701	0.91403
-8.5714	-2.7484	0.9191
-8.3227	-1.8275	0.92508
-7.4802	-0.27153	0.93136
-6.8583	0.65604	0.93738
-7.2984	0.40218	0.94332
-8.6822	-0.77494	0.94933
-9.4201	-1.4789	0.95544
-8.872	-1.1169	0.96149
-7.6512	-0.14994	0.96718
-6.5309	0.78865	0.97324
-6.1757	1.0561	0.98055
-5.8239	0.62225	0.98536
-4.3351	0.047978	0.98724
-1.7323	0.9151	1.0051
1.3607	3.1291	1.0164
3.8729	4.186	0.95883
4.7127	3.0501	0.99747
3.3417	0.095109	1.3505
2.0882	-2.2037	1.7698
2.7799	-2.1188	1.9838
3.6158	-1.5316	2.0499
3.1203	-1.9178	2.0543
1.2167	-3.2407	2.0485
-1.3347	-4.8674	2.0554
-2.9129	-5.6126	2.0658
-3.1628	-5.2875	2.0717
-2.9978	-4.6761	2.0701
-3.3003	-4.3169	2.0769
-4.7196	-4.4678	2.0951
-6.3664	-4.622	1.9018
-6.6853	-3.7752	1.3467
-4.6603	-0.54672	1.0345
-0.12281	4.7698	1.1135
5.8908	9.8709	1.1319
10.872	12.427	1.117
13.788	11.895	1.1282
15.269	9.3869	1.1407
15.447	5.7772	1.1428
14.37	1.8681	1.136
12.828	-1.2507	1.1522
11.622	-2.7221	1.2059
10.558	-3.1761	1.1867
9.1673	-3.5815	1.0158
7.093	-4.3029	1.0535
4.1139	-5.4089	1.7526
0.92875	-6.4294	2.738
-1.32	-6.6531	3.2171
-2.6607	-6.2979	3.206
-3.9572	-6.229	3.2838
-5.5827	-6.5921	3.3795
-7.4077	-6.834	2.8123
-8.9459	-6.5967	1.6896
-9.3628	-5.7618	1.0038
-8.5375	-3.9411	1.0729
-7.0993	-0.62244	1.4608
-5.6555	1.5747	1.4905
-4.6987	-2.1324	0.41195
-3.9123	-8.6564	-1.1298
-2.5901	-10.769	-1.7751
-1.0733	-9.6311	-1.7291
0.025673	-8.6604	-1.6875
0.7706	-6.2001	-1.7128
1.3302	-0.59516	-1.7145
1.5159	3.7198	-1.7012
1.2302	2.9846	-1.6969
1.0024	1.1723	-1.6874
1.1697	1.6338	-1.6699
1.3078	2.4415	-1.6872
0.9762	1.917	-1.6976
-0.057391	0.57634	-1.4633
-1.4423	-0.61234	-0.95031
-1.7132	-0.35989	-0.58449
-0.10028	1.7521	-0.57529
2.7827	4.633	-0.68402
5.7257	6.8191	-0.69947
7.0114	6.674	-0.503
7.296	5.6556	-0.036654
9.4432	7.9901	0.67883
12.889	12.441	1.3248
14.954	14.443	1.4779
15.371	13.419	1.4007
14.79	10.573	1.4488
13.474	7.5049	1.2506
11.756	5.4087	0.66356
10.281	4.4591	0.32691
9.3729	4.4753	0.39711
8.923	5.0065	0.46977
8.1951	5.3181	0.44747
6.4373	4.7851	0.4225
4.7334	4.233	0.46413
4.1499	4.4866	0.54235
3.92	4.9623	0.37234
3.2046	4.9761	0.16638
1.62	4.1241	0.99042
-0.46619	2.7502	1.5546
-1.8544	2.0473	-2.2084
-2.3771	2.1631	-8.8977
-2.8308	2.2748	-12.245
-3.2901	2.3743	-11.802
-3.3411	2.9893	-11.28
-3.3445	3.6339	-11.681
-4.022	3.3337	-12.226
-4.7831	2.6749	-12.468
-4.5925	2.8272	-12.312
-3.6712	3.7423	-12.504
-2.7474	4.8085	-13.222
-2.8698	4.8766	-11.979
-4.219	3.7763	-7.3778
-4.7144	3.9638	-2.0034
-3.5617	5.9067	1.8162
-2.2175	6.9093	3.1177
-1.3704	7.0589	2.697
-1.0528	7.9684	2.3083
-1.1615	7.6876	2.6066
-1.4563	4.4696	3.6144
