# Supplementary material for: Applying time-frequency analysis to assess cerebral autoregulation during hypercapnia
Source: PLoS One. 2017 Jul 27;12(7):e0181851. doi: 10.1371/journal.pone.0181851 (PMC5531479; doi:10.1371/journal.pone.0181851)
Supplement: S1 Dataset — Database of physiological signals registered in 50 volunteers during normocapnia and hypercapnia. (ZIP) [file pone.0181851.s001.zip › n17.csv]

ABP_smoothed_fluctuations[mmHg]	CBFV_smoothed_fluctuations[cm/s]	EtCO2[mmHg]
0.58692	6.4027	1.8438
0.63208	7.3005	1.8482
-0.091982	6.7743	1.7349
-1.0609	4.976	1.0713
-1.2952	3.1892	-0.024763
0.65391	4.8232	-0.26794
3.777	8.2537	-0.12535
6.4417	10.814	-0.15678
7.7727	11.483	-0.17301
7.5409	9.5876	-0.53868
6.0289	5.5836	-1.1091
3.9907	1.199	-1.2235
2.7219	-0.86704	-1.1379
2.7331	-0.063256	-1.1516
2.9666	0.5531	-1.131
2.1415	-0.13315	-1.1861
-0.18092	-1.9552	-1.2232
-2.8903	-4.0979	-0.69208
-4.5739	-5.3534	-0.099335
-4.2473	-4.3288	-0.11221
-2.3111	-0.18756	-0.17023
-0.035934	2.9948	-0.14096
1.2165	4.66	-0.14485
0.89714	11.298	-0.14648
0.45645	11.184	-0.14397
1.3363	5.0517	-0.14375
3.8803	7.3201	-0.14303
7.2138	10.627	-0.14224
8.3948	10.93	-0.14156
6.5049	8.6502	-0.14084
4.844	4.9595	-0.14012
3.8007	2.8504	-0.13941
3.5471	3.1369	-0.13869
4.618	3.5227	-0.13794
4.2605	3.0051	-0.13732
1.8725	0.62431	-0.13651
-0.63924	-3.7596	-0.13549
-1.9152	-6.6647	-0.13616
-1.4204	-6.0615	-0.13295
0.39169	-2.9089	-0.13154
2.0017	-0.49711	-0.15031
1.3145	-0.14188	-0.086805
-0.93999	-0.85238	-0.14474
-1.7165	-0.44549	-0.6407
-0.95956	1.8659	-1.0329
0.014792	4.3289	-1.1444
-0.34047	4.6377	-1.134
-2.6835	2.5103	-1.0948
-5.0784	-0.50678	-1.2078
-6.5787	-2.4559	-1.5608
-7.9776	-2.2115	-2.0151
-8.1719	-1.0358	-2.1663
-6.6091	1.6936	-2.1171
-3.3337	6.2366	-2.1231
0.86923	9.3721	-2.1023
1.9989	8.4022	-2.2258
0.86533	4.9309	-2.0026
-0.016081	1.4626	-1.0925
-1.3279	-2.5631	-0.35996
-1.9952	-5.2636	-0.10873
-0.64504	-4.3676	-0.10391
0.37448	-2.6138	-0.12543
0.808	-2.0729	-0.11624
1.6187	-3.1207	-0.11589
1.7335	-4.8157	-0.11586
0.63436	-6.5455	-0.11557
-0.81349	-7.6306	-0.11362
-0.61986	-6.5125	-0.11204
2.4819	-1.6387	-0.12516
5.7376	2.1915	-0.064066
6.6304	3.3181	-0.21876
5.481	2.4941	-0.13262
4.6702	-0.36127	1.4235
4.6687	-1.1503	2.6623
5.8072	0.52092	2.902
7.4907	1.7743	2.8813
7.0713	1.0987	3.0016
5.0912	-0.90628	2.7664
3.0998	-3.2209	1.8677
1.5829	-5.5983	1.1352
1.4475	-5.9543	0.87547
2.8987	-3.3461	0.88927
3.863	-1.8887	0.87984
3.3474	-2.1706	0.92636
1.5406	-3.1741	0.98194
-0.42974	-5.0598	0.4207
-0.76618	-4.9957	-0.13909
1.2109	-1.3093	-0.10691
3.7874	2.7808	-0.084318
5.4446	4.5639	-0.10382
5.6682	3.8427	-0.096714
4.9396	2.1953	-0.095503
4.3698	0.40674	-0.096067
5.1374	0.060824	-0.094884
7.4437	1.7557	-0.094209
9.5423	2.6487	-0.093541
10.618	3.0484	-0.092794
10.689	3.2963	-0.092085
9.8969	1.9438	-0.091368
7.7581	-1.8948	-0.09065
5.1616	-5.7268	-0.089934
2.8994	-7.7344	-0.089216
0.52437	-9.3375	-0.088499
-1.4051	-9.2485	-0.087783
-2.1229	-7.7735	-0.087065
0.2134	-5.5385	-0.086349
6.0699	-1.7975	-0.085633
6.3362	-0.17044	-0.084909
3.4346	-1.4296	-0.084208
2.3129	-3.9592	-0.083505
0.70262	-5.6101	-0.08268
-2.4329	-6.467	-0.08201
-6.5473	-7.7492	-0.081712
-9.7141	-8.2048	-0.080174
-11.034	-7.0199	-0.078828
-12.291	-5.7584	-0.083656
-14.142	-5.5156	-0.076593
-16.351	-6.6844	-0.10895
-18.523	-8.8198	-0.47357
-19.753	-10.729	-1.019
-18.853	-10.83	-1.1405
-16.523	-9.5649	-1.065
-13.848	-8.0115	-1.0804
-11.256	-6.8792	-1.018
-9.3848	-6.7434	-1.12
-8.653	-7.8286	-1.5943
-8.5296	-9.6004	-1.9649
-8.2593	-11.185	-2.0753
-7.1539	-11.508	-2.0765
-4.9646	-9.6318	-2.0588
-2.2527	-7.0276	-2.0807
0.0099896	-5.5341	-2.0873
1.0754	-5.0251	-1.8205
1.3207	-5.2997	-0.88295
1.42	-6.1506	0.54318
1.6468	-7.2525	1.132
1.8238	-8.4192	0.93588
1.6923	-9.4089	0.90088
1.8621	-9.3413	0.95108
2.0941	-8.6873	0.94044
1.1952	-9.2197	0.93178
-0.56522	-10.357	0.94163
-2.4724	-10.939	0.69737
-4.088	-10.575	-0.6575
-5.3267	-9.7	-2.6601
-6.4328	-9.4333	-3.3474
-7.0858	-8.8901	-3.0367
-6.9069	-6.5847	-2.9934
-6.417	-2.9745	-3.0932
-6.1597	-0.24	-3.0789
-6.4861	-1.3991	-2.8539
-7.684	-4.163	-2.2373
-9.5256	-5.4222	-1.3252
-10.631	-5.8405	-0.93326
-10.195	-4.9905	-1.053
-8.3801	-2.017	-1.0729
-6.6552	0.38739	-1.0415
-5.7205	1.3321	-1.0479
-5.1185	2.5122	-1.0502
-4.6909	3.285	-1.0472
-4.5003	3.143	-1.0469
-4.83	2.9618	-1.0461
-6.2502	2.886	-1.0459
-7.2035	2.2028	-1.0439
-5.7068	2.2881	-1.0444
-2.4476	6.3475	-1.0482
0.31905	9.6311	-1.016
1.4525	10.414	-1.1241
1.309	10.717	-0.97271
1.023	11.417	-0.048686
1.5519	7.3588	0.72527
2.9479	3.5358	0.99515
4.2546	4.9219	0.97269
3.9071	5.183	0.94932
2.0093	3.1442	0.96479
-0.63476	0.34354	0.96656
-3.4156	-2.0051	0.96371
-5.8119	-3.5225	0.96501
-7.3691	-4.6122	0.9662
-7.5815	-3.6773	0.96666
-6.4784	-0.50199	0.9674
-5.1563	1.1262	0.96816
-4.4209	3.879	0.96885
-4.5451	9.335	0.96957
-5.1343	9.8767	0.9703
-5.4819	5.4171	0.971
-4.777	1.3456	0.97172
-2.5255	2.7616	0.97249
0.029006	5.6678	0.97304
1.5384	6.1569	0.97387
1.6466	4.8005	0.97539
1.266	2.6762	0.97376
1.3318	0.72682	0.97443
2.2553	-0.39038	0.98695
3.3704	-0.25514	0.96148
4.0421	0.6046	0.94917
4.3461	0.48949	1.1237
3.8969	-0.38239	0.93506
2.3919	-1.3441	-0.079684
0.69296	-3.6335	-0.87668
-0.18895	-5.9802	-1.018
0.43389	-4.6569	-1.0205
2.2624	0.14019	-1.0108
4.3661	4.0102	-1.0225
5.6758	3.2487	-1.0364
5.588	1.2522	-0.85289
4.4768	-0.52797	-0.2065
3.3667	-1.6673	0.77597
3.4427	-0.62065	1.1048
4.1621	0.11108	0.96605
4.3157	-0.97733	0.97947
3.648	0.78225	0.99686
2.4715	-0.077567	0.98842
1.1074	-2.2922	0.99112
-0.50872	3.8319	0.99203
-2.6448	-0.83901	0.9924
-4.2317	-6.5761	0.99327
-4.2764	-4.0229	0.99394
-2.8123	-1.7045	0.99467
-0.34345	2.7084	0.9954
1.2356	5.2854	0.99602
1.2798	5.2989	0.99703
0.24273	3.985	0.99733
-0.90884	2.2891	0.99754
-0.77534	2.4075	1.0032
0.81135	4.8978	0.98809
2.1543	7.3043	1.0071
1.2386	6.3101	1.0637
-0.77406	3.1748	0.71154
-3.2305	0.57881	-0.28121
-5.9763	0.033134	-1.6185
-7.8189	-1.5165	-2.141
-8.2823	-2.7258	-1.9711
-7.4059	-0.39104	-1.9842
-4.9485	3.096	-2.028
-2.333	6.2819	-1.9015
-0.93182	7.7356	-2.1209
-1.0218	6.6192	-2.2969
-1.9123	4.4323	0.35225
-3.3832	2.1442	3.0097
-4.6483	0.73107	3.0653
-3.7485	1.6846	2.9591
-0.87501	5.1461	3.0237
2.3929	8.8095	3.0158
4.3698	9.6066	3.0496
4.6483	8.1669	2.8101
3.948	5.6364	2.1599
3.3352	2.9912	1.3014
3.0735	1.0797	0.91721
3.6384	0.98363	1.019
5.3417	3.1682	1.0364
6.5488	4.9054	1.0104
6.1899	4.4909	1.0177
4.3417	2.2506	1.022
1.6474	-0.22317	1.0203
-0.94427	-1.4695	1.0208
-2.2053	-1.6945	1.0221
-1.3943	-0.39247	1.0226
1.2393	3.3005	1.0232
3.8008	7.2457	1.0245
5.6641	9.5568	1.0247
7.2548	9.7092	1.0749
7.0624	8.558	1.4232
5.191	7.0095	1.9496
4.2102	5.7502	2.0947
5.1326	6.3518	2.0147
6.9897	8.9657	2.0218
6.8836	10.325	2.0355
5.0921	9.1967	2.0302
3.331	6.1731	2.0303
1.5855	3.1931	2.0319
0.30179	1.7472	2.0322
0.7562	2.1934	2.0362
2.0292	3.8949	2.0291
2.9277	5.5446	2.0295
3.3004	5.6405	2.0785
2.5245	3.971	1.9581
0.64165	1.2004	1.5729
-0.88709	-1.2261	1.1678
-0.12826	-0.64959	1.0036
2.806	2.8895	1.0436
5.8542	6.5055	1.0427
7.9984	8.774	1.0382
8.0561	8.4335	1.042
6.4647	5.8908	1.0421
5.6066	3.6311	1.0426
5.2724	2.6426	1.0435
5.6491	3.5631	1.0441
6.5647	5.4311	1.0448
5.1485	4.2551	1.0456
2.6752	1.8184	1.0462
0.81183	-0.036695	1.047
-0.55431	-1.915	1.0482
0.1007	0.49481	1.0469
1.1831	4.5311	1.0512
0.17436	4.809	1.0549
-1.7683	3.35	0.95691
-3.902	1.5098	0.27084
-5.417	0.095127	-0.84649
-4.8689	0.35501	-1.0474
-2.6017	3.2849	-0.90982
0.23054	7.0822	-0.9513
2.4027	8.5051	-0.94835
3.0088	7.4997	-0.942
3.4019	5.4722	-0.94436
5.0573	4.3595	-0.94292
7.8515	5.5729	-0.94202
10.746	8.0755	-0.94225
12.909	8.2295	-0.9393
13.615	4.9392	-0.9388
12.264	1.6216	-0.87175
9.7932	-1.5714	-0.15269
7.6992	-4.124	0.9889
7.1732	-3.4839	1.1577
7.6656	-0.29299	1.0251
7.2837	2.1611	1.0713
4.6694	1.2725	1.069
1.0957	-1.1983	1.0623
-2.5464	-4.1499	1.0668
-5.8575	-7.0265	1.0676
-8.6173	-8.8974	1.0676
-9.9135	-8.6641	1.0685
-9.0774	-5.7196	1.0693
-7.48	-1.196	1.0699
-5.661	1.6714	1.0707
-4.0345	1.3838	1.0714
-3.577	0.35418	1.0721
-3.9046	-1.1384	1.0728
-4.0353	-3.0594	1.0735
-3.0837	-4.265	1.0742
-1.078	-3.0543	1.075
1.5934	-0.74612	1.0757
4.1339	-0.045131	1.0764
5.2909	-0.9838	1.0771
5.3853	-2.3514	1.0778
4.9327	-3.2761	1.0785
3.6147	-4.2074	1.0794
2.326	-5.1519	1.0799
2.571	-5.4186	1.0802
4.5768	-3.6765	1.0831
7.2904	-0.9571	1.0799
9.1018	0.48311	1.0783
9.0456	-0.20759	1.0806
8.2512	-1.9787	0.69465
7.7328	-3.4321	0.083259
7.6343	-3.5244	0.051026
9.6713	-0.73633	0.098965
12.124	3.1166	0.096027
12.57	4.5267	0.079014
10.914	2.0339	0.024528
7.8728	-1.3068	0.59177
5.698	-3.5965	1.0589
6.1067	-2.4961	1.0987
7.8356	1.4406	1.0817
7.8422	3.0627	1.0571
6.5847	3.3866	1.3411
4.6722	1.4435	-0.3389
2.665	0.48388	-1.9192
0.050508	2.6242	-1.8744
-3.9496	3.8667	-1.9141
-8.1853	0.71764	-1.9308
-11.446	-3.0858	-1.708
-15.962	-5.7316	-2.7562
-21.161	-8.0033	-4.0236
-24.572	-9.6456	-3.9039
-25.649	-7.6494	-3.8828
-22.608	-2.9765	-3.9023
-17.834	1.7584	-3.9142
-13.823	5.2951	-3.8535
-11.544	5.8506	-3.9674
-11.239	2.0678	-3.9037
-9.1723	0.67577	-1.0536
-4.1209	4.0098	1.6558
-0.36401	5.5798	2.296
0.29399	3.485	2.0306
-1.0384	-0.22448	2.1013
-3.2245	-4.4877	1.9242
-5.4276	-7.4031	-0.30922
-7.2567	-8.1719	-3.6782
-8.6693	-7.7274	-4.1523
-8.8279	-6.1061	-3.7937
-7.554	-3.3704	-3.9022
-5.5696	-0.45573	-3.8891
-3.7475	1.1726	-3.9518
-2.8026	1.5718	-3.4409
-2.9562	0.46545	-2.882
-4.1497	-2.0206	-2.8673
-6.2097	-4.5891	-2.9006
-8.3902	-6.7155	-2.8812
-9.932	-8.1515	-2.8833
-10.527	-8.3201	-2.8742
-9.3995	-6.3232	-2.9033
-6.4974	-2.4769	-2.8489
-2.7259	1.709	-2.8514
1.0447	4.8681	-3.27
3.2324	3.8872	-0.78769
3.8917	0.38128	2.2141
3.9136	-2.5726	2.2423
3.4161	-5.5648	2.0277
2.4173	-7.5634	2.1463
1.1171	-8.1656	2.1286
-0.075598	-9.2604	2.1216
-1.3211	-10.091	2.1283
-2.399	-10.653	2.1269
-3.2839	-11.473	2.128
-4.1204	-11.329	2.1291
-1.8541	-9.151	2.1279
1.1732	-6.538	2.1352
2.492	-6.0642	2.1189
2.3866	-8.1207	2.1383
1.6343	-10.628	2.2169
0.77986	-12.933	1.7141
-0.15908	-13.976	1.0941
-1.3505	-13.143	1.0943
-2.5495	-11.903	1.1585
-2.3206	-9.8177	1.1306
-0.19233	-6.0501	1.1355
1.6148	-1.8089	1.142
2.6257	0.3427	1.128
3.2998	0.28872	1.1408
3.8146	-0.059731	1.1607
2.6099	-1.5216	0.74354
0.43781	-3.5676	0.14093
0.020177	-3.9714	0.093461
1.1631	-1.8026	0.16757
3.1538	1.6138	0.12896
4.8445	3.5782	0.14222
4.9834	2.6716	0.22567
5.9887	1.929	-0.25376
5.7887	1.0163	-0.89974
1.2905	-2.0194	-0.90555
-2.2264	-4.2275	-0.82779
-3.5322	-4.7319	-0.85463
-4.1594	-4.1607	-0.84954
-3.4228	-2.2097	-0.86964
-2.2923	-0.45957	-0.78423
-1.3389	-0.043465	-0.98452
-0.57038	0.95136	-0.80782
-0.48046	4.2465	1.6146
-1.1143	0.45228	3.6526
-1.7431	-5.0958	4.2472
-1.9721	-6.1399	4.1441
-1.6895	-6.2	4.1503
0.67131	-3.9332	4.1572
4.378	-0.46423	4.1655
7.3439	1.6654	4.135
8.5327	1.3592	4.1501
8.7188	-0.30509	4.2007
7.6295	-2.7628	2.2491
6.0328	-4.7159	-0.76412
5.6313	-4.5431	-1.2153
5.5849	-3.7043	-0.69282
4.8166	-3.5941	-0.76383
2.94	-4.3528	-1.0335
0.035651	-5.7602	-1.2978
-3.2604	-7.2527	-1.5326
-4.8751	-7.4205	-1.7154
-3.9897	-5.3173	-1.8239
-2.391	-1.4711	-1.8449
-1.3045	1.2927	-1.8271
-1.1285	1.7279	-1.8272
-1.5024	2.1525	-1.8934
-2.0224	2.4571	-2.2205
-2.4021	1.9926	-2.7464
-2.4839	1.5094	-2.8814
-1.4692	2.4733	-2.8247
0.54068	4.7722	-2.8334
1.8358	5.8613	-2.734
2.2539	5.4931	-3.0693
1.8472	3.9342	-2.8547
0.47022	1.2905	-0.3175
-1.3768	-1.6752	1.8109
-2.7899	-3.6573	2.1764
-2.7697	-3.247	2.1784
-1.1098	-0.50952	2.1796
1.3156	2.8679	2.1767
3.2656	5.4379	2.1732
4.2944	7.9942	2.216
3.7791	6.4473	2.1047
2.2223	1.207	1.7268
1.5051	0.80738	1.2971
1.4988	4.717	1.1445
2.7026	7.4625	1.1925
5.3593	7.2728	1.1845
7.51	9.5209	1.1823
8.2523	10.26	1.1979
8.946	10.067	1.1776
11.173	11.339	1.8789
13.575	12.92	3.2011
12.67	11.409	3.3829
10.292	7.9442	3.1392
8.1526	4.3623	2.7045
5.6154	1.7516	0.55194
2.6639	0.4229	-2.8665
0.44034	-0.28125	-4.2545
-0.46607	-0.21747	-3.7853
-0.27474	1.0055	-3.7294
-0.24522	2.3326	-3.8388
-0.90997	2.77	-3.8073
-1.9662	1.9437	-3.834
-3.5282	0.7012	-4.1971
-4.8797	-0.095836	-4.7541
-4.2229	0.11373	-4.8685
-1.7334	3.037	-4.7595
1.1359	7.0622	-4.8038
2.7572	7.6413	-4.9374
3.0438	5.6545	-4.2622
2.2975	2.8054	-2.2554
0.9748	0.023449	0.4914
0.015153	-2.7072	1.5007
0.69446	-2.9424	1.1512
3.0569	0.4637	1.1918
4.5174	2.4615	1.2014
4.6277	2.645	1.255
4.2537	2.4019	1.1159
3.9899	2.1997	0.3389
3.3899	1.6909	-0.63185
2.4738	1.9768	-0.72836
1.1907	1.9864	-1.1672
-0.76003	0.47527	-3.7802
-3.672	-1.7484	-7.8391
-7.4058	-4.3382	-9.3032
-11.119	-6.1393	-8.7152
-13.63	-6.2937	-8.7408
-13.942	-5.7778	-8.807
-11.361	-2.0104	-8.7929
-6.7	4.5952	-8.7762
-2.4549	8.3942	-8.7033
-0.45435	8.7981	-8.8972
0.07537	7.6036	-4.5783
0.69012	6.4147	3.104
2.1246	5.7922	3.7564
4.9897	7.2067	2.9521
7.2021	8.6008	3.2893
6.6256	7.1683	3.2467
4.2658	3.4657	3.1943
1.3189	-1.0909	3.2237
-1.2213	-4.924	3.2284
-2.8561	-6.7828	3.2238
-3.5284	-6.5291	3.2263
-3.7014	-5.6029	3.2166
-3.7257	-4.6964	3.2331
-3.9458	-4.1202	3.2665
-4.8763	-4.3913	3.1141
-6.3853	-5.0958	2.7584
-7.6707	-5.0686	2.3902
-7.8012	-4.1859	2.2026
-6.3662	-2.4215	2.2232
-3.9133	0.55726	2.2357
-1.1352	3.7097	2.2358
0.94925	5.5677	2.2405
1.1325	5.1292	2.1421
0.2527	2.7756	1.8279
-0.53057	-0.27092	1.3635
-1.3831	-2.3352	1.178
-1.7386	-2.8021	1.2406
-0.70187	-1.8751	1.2428
1.3751	0.33231	1.2426
3.0892	2.321	1.2401
2.8645	2.0775	1.132
1.3101	0.44427	0.83093
-0.51352	-1.2525	0.39696
-1.9286	-2.4005	0.18484
-2.652	-2.3589	0.2346
-2.7563	-0.69444	0.26605
-2.3301	1.2104	0.22673
-1.4621	1.9609	0.20469
-0.24109	1.265	0.37524
1.2443	-0.46959	0.72289
2.9054	-2.3095	1.0739
4.6534	-2.9794	1.2671
