# Supplementary material for: Applying time-frequency analysis to assess cerebral autoregulation during hypercapnia
Source: PLoS One. 2017 Jul 27;12(7):e0181851. doi: 10.1371/journal.pone.0181851 (PMC5531479; doi:10.1371/journal.pone.0181851)
Supplement: S1 Dataset — Database of physiological signals registered in 50 volunteers during normocapnia and hypercapnia. (ZIP) [file pone.0181851.s001.zip › n18.csv]

ABP_smoothed_fluctuations[mmHg]	CBFV_smoothed_fluctuations[cm/s]	EtCO2[mmHg]
-0.81315	-2.5484	1.626
1.018	-0.17479	1.6432
3.6637	2.4363	1.6444
3.7323	2.0237	1.6416
1.2562	-0.82361	1.6434
-1.7619	-3.4328	1.6436
-4.15	-4.2158	1.6439
-3.9874	-2.3349	1.6444
-1.2174	1.3536	1.6447
1.1836	4.2327	1.6451
1.0389	4.5563	1.6455
-1.2273	2.5284	1.6459
-3.4309	0.12268	1.6463
-3.7347	0.037554	1.6467
-0.93691	2.9806	1.6471
2.8922	6.5701	1.6475
3.9448	7.2729	1.6478
2.6667	4.9545	1.6486
0.27753	1.5217	1.6481
-1.1905	-0.32556	1.6481
0.88963	1.3426	1.6551
2.8808	3.4241	1.639
1.8702	2.9809	1.6404
-0.23225	0.62067	1.7336
-2.182	-1.5375	1.4792
-2.4429	-1.3217	0.88775
0.3822	1.9024	0.66065
2.8296	4.2782	0.65186
2.8194	3.706	0.65259
1.2107	1.3412	0.65299
-0.28479	-0.52267	0.65333
1.1992	1.5098	0.65374
5.2543	6.5445	0.65413
7.1997	8.5409	0.65452
6.8539	7.6394	0.65491
4.6314	4.5216	0.65531
1.428	0.41577	0.6557
-0.78314	-1.879	0.65609
-0.43935	-0.3877	0.65649
3.4262	4.0382	0.65686
7.3788	7.7605	0.65729
7.4885	7.484	0.65767
5.205	3.552	0.65782
2.1536	-0.69295	0.6591
0.14944	-2.6883	0.65831
0.69706	-1.8695	0.65664
3.355	0.65931	0.67153
4.6238	1.7586	0.64309
2.2113	-0.28374	0.62364
-1.1841	-2.7976	0.90609
-3.3757	-3.7958	1.3431
-3.2069	-2.3907	1.6316
-0.83039	0.98956	1.6773
0.47817	2.9505	1.6729
-1.3702	1.4231	1.6939
-3.8572	-0.93582	1.4288
-5.275	-2.2433	0.9945
-4.3094	-1.0883	0.6841
-0.11289	3.2626	0.63161
2.9607	6.0429	0.69328
3.0357	5.1904	0.65895
2.2774	3.0541	0.31176
0.94362	0.16033	-0.62196
1.4206	-0.68509	-1.4201
4.903	1.9464	-1.3717
6.4222	2.7674	-1.3063
5.1863	1.1732	-1.3273
2.5212	-1.2855	-1.1565
-0.68869	-3.9372	-0.69287
-2.0402	-4.3787	-0.29439
-0.21894	-1.3708	-0.29726
1.3627	1.0778	-0.36572
1.0825	1.1984	-0.31777
-0.77544	-0.41844	-0.11888
-3.1232	-2.1132	0.29859
-4.3286	-2.3095	0.68356
-3.0721	-0.18297	0.70262
-0.29413	3.2746	0.65606
1.9256	5.868	0.67352
1.725	5.7095	0.67533
-0.46319	3.8185	0.67173
-3.0805	1.4596	0.67323
-4.2022	-0.32956	0.67402
-3.4149	-0.16402	0.674
-1.6625	1.6266	0.6744
-1.0883	2.114	0.67523
-2.3989	0.58482	0.67526
-5.1304	-1.9718	0.67433
-7.84	-3.6094	0.67824
-8.6277	-2.8224	0.6795
-5.8116	0.60362	0.66095
-2.0595	4.067	0.69461
-0.56655	4.982	0.7329
-1.2069	3.5791	0.4326
-2.8841	0.93395	-0.039261
-4.0808	-1.5694	-0.28015
-3.2164	-2.6491	-0.3378
-0.32315	-1.3983	-0.31824
2.7971	1.6405	-0.3007
3.429	2.3985	-0.36539
1.4789	0.042794	-0.23377
-0.77556	-2.7505	0.40442
-1.4729	-3.3119	0.77431
-0.20493	-1.5838	0.68195
1.9228	0.093371	0.66346
3.2334	0.40109	0.68986
2.7636	-0.90835	0.68425
0.75297	-3.0814	0.68103
-1.0628	-4.674	0.68582
-0.85201	-4.2344	0.68597
2.0795	-1.1521	0.67239
5.389	2.1012	0.70724
6.8825	3.1032	0.71219
6.3239	1.4751	0.42776
4.1822	-1.1589	0.013955
1.448	-3.1214	-0.26755
-0.3163	-4.1095	-0.34
0.42209	-2.7084	-0.30733
3.4855	1.1275	-0.30661
5.2432	2.9851	-0.32548
4.4953	2.2116	-0.3002
2.0575	0.33417	-0.12445
-0.49894	-1.9275	0.32991
-1.352	-2.4258	0.72483
0.47645	0.29413	0.71304
3.56	3.4453	0.67433
5.1228	4.2368	0.69451
3.6874	1.9701	0.69285
1.1856	-0.87755	0.6902
-0.81203	-2.6214	0.69311
-0.69952	-2.047	0.69332
2.8541	1.4685	0.68655
5.772	4.2002	0.70748
5.5048	3.4181	0.69695
3.6953	0.0782	0.49235
1.9792	-2.2829	0.059251
2.4226	-1.6748	-0.32354
5.7345	0.75933	-0.33226
7.3373	1.1285	-0.28909
5.9578	-0.77381	-0.3062
3.1017	-3.0436	-0.30512
0.026139	-5.4049	-0.30219
0.043056	-5.3276	-0.30299
3.7321	-1.4035	-0.3024
5.9609	3.2022	-0.30193
6.2836	4.1876	-0.30161
4.7927	1.4661	-0.30119
1.452	-1.9148	-0.3008
-1.6661	-4.0811	-0.30041
-1.7072	-2.1075	-0.30002
1.5139	1.5031	-0.29962
6.7465	5.3945	-0.29926
11.113	8.3215	-0.29882
11.349	6.4974	-0.29838
9.2578	2.3558	-0.2986
6.199	-2.7117	-0.29632
3.6242	-6.7599	-0.29769
3.2303	-7.1235	-0.30394
5.0063	-4.2931	-0.27094
6.6558	-1.5658	-0.3211
5.6708	-2.0618	-0.3999
2.3512	-4.8336	0.18179
-1.609	-7.4054	1.1122
-3.9497	-7.4713	1.6213
-2.9722	-5.113	1.7477
-1.1005	-2.4575	1.6984
-2.0607	-1.9118	1.678
-4.6658	-3.1211	1.7928
-5.9328	-3.6483	1.608
-4.1101	-1.632	0.91562
-1.5399	1.0551	0.65252
-0.70249	1.9983	0.74833
-2.3429	0.38108	0.72529
-4.726	-2.0573	0.30945
-4.8319	-2.3803	-0.5768
-2.7545	-0.40887	-1.342
-1.4664	1.1866	-1.3366
-2.535	0.2631	-1.2608
-4.4843	-1.9579	-1.2946
-4.4488	-2.2943	-1.2889
-1.1299	1.1264	-1.2915
0.66408	2.646	-1.2753
-1.1714	0.35858	-1.2867
-3.5384	-1.3755	-1.4792
-4.445	-2.0391	-1.9252
-3.1032	-0.77196	-2.318
-0.49371	2.4598	-2.3165
0.001258	2.9115	-2.2539
-2.2132	0.3933	-2.2964
-5.0678	-2.1642	-2.478
-5.0717	-2.6965	-2.9157
-3.091	-1.4937	-3.3113
-2.416	-0.49172	-3.3133
-3.5394	-1.4563	-3.267
-4.891	-3.5756	-3.285
-3.9862	-4.192	-3.2831
0.51251	-1.2637	-3.2807
4.6502	1.6057	-3.2815
5.4447	1.0644	-3.2808
4.1649	-2.2763	-3.2805
2.7544	-5.6414	-3.2796
2.9574	-6.0458	-3.2801
5.1058	-3.0437	-3.281
6.7756	-1.4113	-3.2706
6.5469	-1.5482	-3.2891
4.6522	-2.059	-3.1853
2.5967	-3.4855	-2.5724
-0.2814	-6.2705	-2.1972
-3.8742	-8.4722	-2.2894
-6.1873	-7.7995	-2.2797
-5.5104	-6.1273	-2.2714
-2.0482	-1.49	-2.2834
0.5526	2.1546	-2.2596
0.093575	1.5028	-2.2894
-1.3785	0.18129	-2.1742
-2.3951	-0.66159	-0.81616
-0.31662	0.40769	-0.087353
3.3125	3.1762	-0.31661
4.6285	4.877	-0.27854
3.205	2.4198	-0.26232
0.34878	-1.0856	-0.27609
-1.7768	-2.6221	-0.27122
-1.0967	-1.2548	-0.27118
2.5429	2.9233	-0.27123
4.4749	4.911	-0.27055
3.0193	3.1133	-0.27025
0.95946	0.86058	-0.26986
-0.57077	-0.48634	-0.26945
0.77163	0.70234	-0.26907
4.4017	3.6745	-0.26867
5.2752	4.379	-0.26828
3.2533	2.1213	-0.26789
0.30142	-1.2025	-0.2675
-1.0994	-2.724	-0.2671
0.70241	-0.77959	-0.26671
3.8695	2.6348	-0.26632
5.384	3.8493	-0.26593
3.9975	1.7032	-0.26554
1.2062	-1.1181	-0.26515
-1.3611	-3.2079	-0.26475
-1.666	-2.6934	-0.26436
0.49351	0.37932	-0.26397
1.2112	1.2145	-0.26358
-0.57655	-0.37174	-0.26319
-3.7514	-2.4619	-0.26279
-6.1567	-3.4085	-0.2624
-5.5658	-2.1679	-0.26201
-2.8652	0.89673	-0.26162
-1.0476	3.6689	-0.26123
-1.9248	3.0152	-0.26083
-4.351	0.96728	-0.26044
-5.726	0.38601	-0.26005
-4.0909	1.4909	-0.25966
-1.358	3.9831	-0.25927
-0.11524	5.4134	-0.25888
-1.6153	3.3729	-0.25848
-4.4548	0.56615	-0.2581
-5.5826	-0.48434	-0.25769
-3.667	1.0705	-0.25729
-1.7932	3.8625	-0.25702
-1.7639	4.2764	-0.25631
-3.8104	1.2477	-0.25612
-6.3474	-1.8232	-0.257
-5.2277	-0.46564	-0.25117
-1.8364	3.4574	-0.26065
-0.54344	5.1543	-0.26521
-1.8294	4.2581	-0.18566
-3.8066	1.689	-0.44257
-4.0545	0.20538	-0.98987
-1.3962	2.4358	-1.2338
2.3476	5.3575	-1.2646
3.6505	4.8851	-1.2485
1.4109	0.68505	-1.2517
-1.6334	-3.1684	-1.2522
-3.4972	-5.1622	-1.2505
-2.87	-4.402	-1.251
0.13867	-1.169	-1.2514
2.7479	0.98922	-1.2442
2.9882	0.64583	-1.2575
0.89667	-1.5769	-1.1374
-1.6322	-4.118	-0.56115
-4.7494	-6.3611	-0.17693
-7.7671	-7.4198	-0.25283
-8.2624	-5.8187	-0.25163
-5.5084	-1.4174	-0.24951
0.30186	3.3129	-0.22882
7.2577	8.1605	-0.29493
12.058	11.197	-0.18582
12.56	8.1773	0.51593
10.573	3.8787	0.80795
8.6701	0.533	0.7417
7.3102	-2.1467	0.75129
3.5759	-4.9784	0.75976
-0.69352	-6.9488	0.75527
-3.5436	-7.6067	0.75686
-4.7194	-7.388	0.75732
-1.4992	-4.4284	0.7575
1.3846	-1.993	0.75802
0.15576	-2.9885	0.75836
-2.3816	-5.8156	0.75863
-5.8964	-9.5488	0.75967
-6.7796	-10.513	0.75841
-3.7405	-7.3923	0.76041
-1.9538	-4.1662	0.76683
-5.1596	-2.9076	0.73332
-5.8616	-3.4891	0.81872
-2.3771	-4.5235	0.72094
-3.4674	-3.5459	-0.055302
0.45075	2.3796	-0.2879
4.963	5.4686	-0.18543
6.1138	4.0463	-0.32769
5.1133	1.0315	-0.12778
2.4492	-4.3572	-0.12087
0.68019	-8.6458	-4.3427
1.2802	-8.8926	-5.6778
4.4497	-5.3348	-5.069
6.8125	-2.3652	-5.2669
4.9787	-3.9384	-5.2486
1.8674	-7.489	-5.223
-1.6627	-10.875	-5.2331
-4.731	-12.358	-5.2287
-4.6174	-10.361	-5.2628
-3.3157	-7.3014	-5.178
-3.4227	-5.8843	-5.179
-4.9178	-6.3412	-5.6574
-6.522	-7.5899	-4.1043
-7.0021	-7.5739	-0.83946
-5.372	-4.6889	0.6579
-0.67079	-0.6286	0.83943
2.3541	2.0726	0.75797
1.213	1.7344	0.76913
-1.1594	-1.4155	0.57075
-3.7025	-4.439	0.12877
-5.7966	-5.5941	-0.24722
-6.6971	-4.8122	-0.24669
-5.5621	-2.3788	-0.21569
-2.4558	1.1328	-0.23049
0.63985	3.7244	-0.22576
1.1535	3.2814	-0.11084
0.091124	2.009	0.44792
-1.8801	-0.36414	0.84775
-3.4386	-2.7438	0.76984
-2.4697	-1.4822	0.76813
0.25091	1.6329	0.78075
1.5438	2.1113	0.77497
-0.059985	-0.60859	0.77687
-2.8356	-2.5953	0.88641
-5.5153	-4.6001	1.4676
-6.822	-5.8839	1.8512
-5.1476	-3.6477	1.7681
-0.66938	1.9912	1.7804
2.2833	4.0645	1.7394
2.6939	3.4565	1.9269
1.0811	1.771	1.5869
-1.703	-0.56643	0.21398
-4.3233	-1.7694	-0.30159
-4.6268	-0.5178	-0.19211
-2.596	2.4282	-0.21677
-1.3022	4.2491	-0.21609
-1.2106	4.5152	-0.23181
-2.2043	3.5024	-0.10708
-4.3828	1.5228	0.45045
-7.3476	-0.52998	0.85732
-9.9943	-1.5947	0.80418
-10.598	-0.75184	0.7592
-8.811	2.0807	0.79929
-6.1159	5.3556	0.79725
-5.3205	6.1499	0.7014
-5.7241	5.3984	0.96067
-6.25	4.4065	1.5603
-6.7683	3.3959	1.7796
-5.0105	5.008	1.7914
-1.5511	8.9011	1.7827
0.65799	11.55	1.7658
0.79768	10.296	1.8826
-0.98919	6.3227	1.7134
-3.7783	2.4176	0.99957
-5.6139	-0.13169	0.6987
-4.8134	0.74298	0.80392
-1.8294	4.8024	0.79367
-0.75476	5.7825	0.8065
-2.2027	3.382	0.75811
-4.945	0.099007	0.40085
-7.979	-2.5713	-0.46064
-10.836	-3.9038	-1.2397
-13.027	-3.6672	-1.2725
-13.019	-1.8247	-1.183
-9.8458	2.3898	-1.2068
-4.5677	8.3064	-1.197
-0.98653	11.156	-1.2738
0.49161	11	-1.0281
0.83692	9.0815	-0.46014
0.52484	5.4096	-0.22069
-0.657	1.0944	-0.20418
-2.5257	-2.7874	-0.20451
-4.1799	-5.6116	-0.19889
-4.952	-6.5261	-0.21202
-4.1119	-5.2695	-0.20652
-1.1514	-2.7831	-0.13929
2.2554	-0.95792	-0.38161
4.4341	-0.82845	-0.033529
4.6905	-2.2626	1.9602
3.5649	-4.6377	3.1258
1.4377	-6.9456	2.8409
-1.3693	-7.9831	2.7217
-2.6495	-7.073	2.8209
-1.5262	-4.6813	2.8159
-0.48488	-2.8308	2.764
-0.61811	-2.401	2.8241
-1.8851	-3.4173	2.9191
-3.7726	-5.4642	2.3402
-4.3323	-5.9404	1.3859
-2.1774	-2.8579	0.87487
-0.10973	-0.040506	0.75629
0.47483	0.83465	0.82316
-0.28649	0.18954	0.84208
-1.8014	-1.2713	0.57075
-2.8134	-2.1556	0.13849
-2.0452	-1.0734	-0.17572
0.75796	2.0859	-0.22823
3.0553	3.7325	-0.16658
3.1249	2.6482	-0.19102
1.3913	1.1523	-0.42059
-0.94005	-0.50158	-0.83569
-2.3622	-1.5987	-1.1961
-1.6278	-0.57594	-1.2178
0.88396	2.7594	-1.179
2.287	4.943	-1.1932
0.46422	3.2523	-1.1914
-1.7653	1.4748	-1.1902
-2.6396	0.33839	-1.1886
-0.76414	2.1164	-1.1918
3.7677	7.6943	-1.1908
7.3811	9.6533	-1.1652
9.1066	9.452	-1.2885
8.1939	6.7166	-0.80606
5.5465	2.0251	0.21852
2.9688	-1.4544	0.77309
0.16065	-3.038	0.85083
-0.55875	-2.3184	0.80026
0.83679	-0.4049	0.81438
1.0256	0.2417	0.82018
-0.69294	-1.1335	0.80382
-3.5343	-3.5891	0.81779
-6.0644	-5.2914	0.98016
-7.1261	-5.2397	1.4498
-5.7424	-2.5284	1.8633
-2.7525	1.6806	1.8371
-2.0013	2.554	1.7741
-2.9246	1.0577	1.8888
-3.8099	-0.34826	1.7805
-3.601	-0.4	1.0175
-0.47978	2.3088	0.75354
2.024	3.7504	0.82653
1.3339	1.4067	0.81905
-0.32521	-1.6893	0.91346
-2.4361	-4.182	0.39285
-2.3848	-3.7561	-0.55268
0.64196	-0.36322	-1.1432
1.1399	0.46157	-1.2226
-0.99548	-1.4389	-1.1627
-3.8447	-3.7605	-1.1789
-5.7401	-4.376	-1.1782
-5.1511	-2.6458	-1.1791
-1.8823	0.82917	-1.1693
1.9334	4.1126	-1.1823
3.2585	4.9019	-1.2144
2.1157	2.8555	-0.93698
-0.45385	-0.54509	-0.4912
-2.8099	-3.0435	-0.20736
-2.9911	-2.8292	-0.14992
-2.1215	-0.60396	-0.18008
-1.9736	1.2913	-0.17518
-2.8096	0.36045	-0.17157
-4.6369	-2.2255	-0.17254
-6.5095	-3.9918	-0.17141
-6.2261	-3.3234	-0.17698
-4.7004	-0.87079	-0.16245
-3.8681	1.2243	-0.16263
-4.5755	0.77112	-0.245
-6.3203	-0.81153	0.024553
-7.2226	-1.3931	0.58297
-5.3846	0.29665	0.81447
-2.3649	4.4167	0.8349
-1.0138	6.0215	0.83894
-2.4334	2.8561	0.83591
-4.592	-0.11627	0.64542
-5.1687	-1.5432	0.19466
-3.6058	-0.86423	-0.19811
-1.4417	1.2148	-0.19047
-1.247	0.30221	-0.15035
-2.9042	-2.3527	-0.16917
-4.9975	-3.9262	-0.16684
-6.605	-5.1335	-0.16423
-5.656	-3.7391	-0.16511
-2.4374	0.17206	-0.16445
-0.69139	1.9939	-0.164
-1.2301	1.4017	-0.16363
-2.9088	-0.554	-0.16329
-3.4491	-1.9495	-0.16301
-0.71969	0.45894	-0.16175
2.151	3.3436	-0.16347
1.9648	2.9532	-0.16278
-0.37711	0.27046	-0.15056
-2.1994	-1.9024	-0.19124
-2.1039	-2.1136	-0.31888
-0.71453	-1.0143	-0.50393
1.237	0.63271	-0.71344
3.0192	2.0643	-0.91444
3.9003	2.5175	-1.074
3.1488	1.2293	-1.1591
1.278	-1.2996	-1.1618
2.9525	-0.33168	-1.1606
6.0283	2.2587	-1.1505
5.8103	2.1663	-1.1401
3.5312	0.88593	-1.2456
0.25342	-1.2342	-1.0309
-2.1415	-2.7057	-0.37655
-0.37523	0.59668	-0.13147
2.1512	4.4499	-0.16502
2.1907	4.8987	-0.15501
0.76187	3.452	-0.15263
-0.98117	1.6062	-0.15454
-0.51198	1.4972	-0.15331
3.0892	4.0544	-0.15306
6.0314	6.6244	-0.15271
5.7542	5.4307	-0.15228
3.6377	2.0802	-0.1519
2.9469	0.43298	-0.1515
5.2294	1.1467	-0.15111
9.0763	3.4882	-0.15072
10.497	4.5536	-0.15033
8.7081	2.8596	-0.14994
6.3176	-0.28045	-0.14954
2.6728	-3.5088	-0.14915
-1.1362	-6.4909	-0.14876
-1.5312	-5.6271	-0.14836
2.1635	-0.079218	-0.14798
4.9056	3.2254	-0.14761
4.3344	2.2031	-0.14707
1.8763	-0.33018	-0.1472
0.27028	-1.376	-0.14552
1.9788	0.39944	-0.14686
6.8716	4.5432	-0.14948
9.2499	7.639	-0.11986
8.75	6.6013	-0.2202
6.6712	2.6187	-0.082132
3.8409	-0.39046	0.66543
2.3168	-1.4153	0.92376
3.2787	-0.079458	0.84287
5.9402	2.4681	0.85591
8.1588	3.4051	0.81352
9.58	1.2488	1.0841
10.283	-2.6896	1.5559
10.346	-5.7956	1.8373
9.8475	-6.43	1.8774
8.867	-3.7504	1.8529
7.4829	0.094203	1.8608
5.774	1.508	1.8609
3.8271	0.42799	1.8599
1.8091	-1.2884	1.8617
0.5651	-1.905	1.8616
1.4787	-0.90808	1.8579
3.9704	1.8629	1.8743
5.6409	3.5701	1.8562
4.2631	1.2753	1.6736
1.4069	-0.753	1.2245
-0.96071	-1.1704	0.83401
-1.1696	-0.63697	0.84774
1.9244	3.0156	0.87702
6.1605	7.2609	0.86081
8.244	8.0855	0.86542
6.4688	4.1003	0.86649
3.4222	-0.44613	0.8658
1.6639	-2.4574	0.86654
2.068	-1.5453	0.86696
3.1073	0.99903	0.86728
3.3715	2.4888	0.8677
2.108	0.81583	0.8681
-0.75839	-2.1344	0.86845
-3.9015	-4.7764	0.86893
-5.6771	-5.846	0.86924
-4.9258	-3.9364	0.8694
-0.57067	0.99684	0.87144
4.1909	5.2866	0.86638
6.1522	6.063	0.87532
5.0353	3.9767	0.77533
