# Supplementary material for: Applying time-frequency analysis to assess cerebral autoregulation during hypercapnia
Source: PLoS One. 2017 Jul 27;12(7):e0181851. doi: 10.1371/journal.pone.0181851 (PMC5531479; doi:10.1371/journal.pone.0181851)
Supplement: S1 Dataset — Database of physiological signals registered in 50 volunteers during normocapnia and hypercapnia. (ZIP) [file pone.0181851.s001.zip › n19.csv]

ABP_smoothed_fluctuations[mmHg]	CBFV_smoothed_fluctuations[cm/s]	EtCO2[mmHg]
-4.9173	-4.1463	2.4323
-3.845	-4.7953	1.6798
-3.7946	-8.3249	-0.58392
-4.8124	-12.812	-2.7244
-6.0912	-15.65	-2.8306
-8.8852	-18.889	-2.6792
-10.179	-19.963	-2.7529
-8.4282	-16.733	-2.7335
-6.0943	-11.404	-2.7425
-4.5135	-7.1623	-2.7618
-3.9251	-7.3374	-2.5691
-4.3593	-9.3745	-1.6381
-5.8068	-11.301	-0.66597
-7.8034	-13.831	-0.74863
-8.9269	-14.68	-0.7812
-7.6116	-12.651	-0.75979
-4.6598	-8.341	-0.7739
-1.7778	-4.237	-0.77442
0.35364	-2.2976	-0.77855
1.7422	-2.0707	-0.78229
1.5711	-6.4882	-0.78575
0.7431	-8.9859	-0.78942
-0.36143	-6.4112	-0.79302
-3.0471	-7.6087	-0.79666
-5.3957	-9.7386	-0.80012
-7.3557	-9.9506	-0.80433
-8.4318	-9.9339	-0.80602
-7.3992	-8.3878	-0.81472
-4.1451	-3.0288	-0.80825
0.12211	2.2255	-0.81831
3.7123	5.9731	-0.88942
5.2804	5.9481	-0.17057
5.2194	4.2418	0.2857
4.027	1.8593	0.14601
1.8455	-2.0531	0.15456
-0.67057	-6.123	0.16608
-2.3814	-8.493	0.15745
-2.4948	-8.2985	0.15257
-1.1431	-6.3174	0.13186
0.87236	-3.9095	0.27062
2.9556	-1.8522	0.70157
4.6426	-0.79082	1.1529
5.4081	-1.3798	1.1587
4.8907	-3.0405	1.1173
2.7993	-5.2638	1.1315
0.072013	-7.6674	1.1235
-1.2597	-9.2072	1.12
-0.70506	-7.5457	1.1169
1.0916	-3.7588	1.113
3.3926	-0.91779	1.1095
5.5529	-0.16132	1.1059
6.6331	0.67911	1.1021
6.0402	-0.4537	1.0991
4.3749	-3.1363	1.0941
2.5597	-5.1808	1.0912
1.0592	-5.9948	1.0943
1.1253	-5.6303	1.0601
2.556	-3.6385	1.1232
3.9235	-0.89202	1.1047
3.985	-0.43625	0.40398
2.9447	-1.3572	-0.0057875
0.96453	-2.6487	0.079936
-1.7758	-4.1209	0.06696
-4.0159	-5.014	0.055024
-4.1672	-4.4972	0.056735
-2.2221	-2.0164	0.051331
0.53916	1.4496	0.048047
3.0754	3.3068	0.044492
4.33	3.776	0.040801
4.0183	3.1795	0.037224
2.4921	1.224	0.033604
0.35758	-2.0267	0.029991
-1.6124	-4.2195	0.026382
-2.2642	-4.2981	0.022766
-1.2963	-2.5885	0.019156
0.0016335	0.00011315	0.015561
0.70307	1.2644	0.011886
0.17791	0.86648	0.0083515
-1.754	-0.12052	0.0049028
-4.3361	-2.2877	0.00031078
-6.4384	-3.8755	-0.00099
-6.7521	-2.7995	-0.0064657
-4.5788	0.50357	-0.018426
-1.6704	3.7274	0.025351
0.88428	7.8764	-0.14522
2.6224	11.599	-0.60449
3.3263	11.385	-0.99802
3.2959	9.6194	-1.056
1.9492	6.8841	-1.0181
0.11141	4.0027	-1.0404
-0.57102	2.4429	-1.0451
-0.060768	2.6181	-1.0015
1.0006	4.0707	-1.1574
2.0606	6.3442	-0.90245
2.6405	7.3273	0.29413
2.0792	2.8641	0.89038
1.1666	1.8171	0.95308
-0.2901	3.7474	0.933
-2.7492	2.4859	0.93278
-4.9257	1.1032	0.92899
-5.7827	0.08651	0.92515
-6.5144	-1.1157	0.92168
-4.5213	1.6551	0.91801
0.13788	6.7221	0.91441
4.9965	11.543	0.9108
8.4233	15.051	0.90719
8.8766	12.585	0.90357
7.8508	8.2257	0.89996
5.5188	4.3488	0.89635
3.8525	1.678	0.89274
4.17	0.51293	0.88913
4.3287	1.0497	0.88552
4.2586	2.4125	0.8819
3.7327	3.115	0.87829
1.6057	1.9078	0.87468
-1.7403	-0.24589	0.87107
-5.3838	-2.6312	0.86746
-8.0627	-4.1809	0.86384
-8.1198	-1.3788	0.86023
-6.3683	2.3645	0.85662
-4.4952	4.7168	0.85301
-3.4995	6.9345	0.8494
-3.5989	8.0298	0.84578
-4.4718	7.5072	0.84217
-5.1532	5.9372	0.83856
-3.6772	6.6083	0.83495
-0.031246	10.2	0.83134
2.3684	11.505	0.82773
3.7454	12.697	0.82409
3.521	11.81	0.82058
1.8401	8.4138	0.8168
-0.35545	4.7279	0.81303
-3.1073	0.68128	0.81105
-4.4319	-1.0483	0.80282
-3.8642	0.29168	0.80412
-3.4315	1.6932	0.81418
-3.3937	1.411	0.67132
-4.0912	0.58905	0.23209
-5.5666	-0.39126	-0.23011
-6.9306	-2.5974	-0.23615
-6.7904	-2.9685	-0.20644
-4.6709	-1.2567	-0.22708
-1.5019	1.4211	-0.22579
1.1691	3.5934	-0.22981
2.7659	2.4689	-0.23387
3.2375	0.70338	-0.23738
2.645	-0.76043	-0.24087
1.1592	-4.1218	-0.24351
-0.46768	-6.7313	-0.25128
-1.1201	-6.9326	-0.24854
-0.37889	-5.2496	-0.24613
0.28779	-3.1508	-0.30956
0.98422	-1.1641	-0.12163
1.5608	0.12006	0.34955
1.0542	0.067825	0.67799
0.035916	-0.14797	0.75366
-1.441	-1.0739	0.71632
-3.2983	-2.7713	0.71767
-4.2997	-2.5542	0.72448
-2.5048	-0.34414	0.68915
1.2573	2.4586	0.74026
4.5964	4.9643	0.74613
7.2482	7.2351	0.030897
8.5726	4.3335	-0.38345
8.7414	-0.80209	-0.28881
8.437	-0.80149	-0.30745
7.5886	2.8012	-0.31597
6.1279	2.9057	-0.31555
4.1191	1.1079	-0.32078
2.2783	0.17907	-0.32376
1.8338	-0.024608	-0.32784
3.6142	1.9975	-0.3311
7.2102	4.9145	-0.33315
10.247	8.6947	-0.34889
11.357	9.4657	-0.25028
10.286	7.1423	0.21513
7.5955	3.9735	0.69833
4.3029	0.2496	0.65733
1.1827	-4.1559	0.63127
-1.4326	-4.5348	0.64482
-2.4165	-2.7252	0.63515
-1.4187	-2.0799	0.63273
-0.082214	0.84765	0.62917
1.7902	3.2495	0.62545
2.5897	4.915	0.62168
2.1844	5.4977	0.61859
1.0691	3.8247	0.61464
-1.6743	1.6927	0.60826
-0.70971	3.3128	0.61922
1.8226	6.1425	0.57004
3.0006	8.2866	0.66592
4.0876	9.9735	0.56394
5.0993	8.399	-0.79044
4.4922	7.8206	-1.4024
2.5068	6.8466	-1.4113
0.27205	4.7151	-1.4198
-0.71627	3.8886	-1.4197
0.94589	6.1483	-1.4223
4.3286	10.048	-1.4575
5.3221	11.446	-1.2194
3.6732	10.239	-0.34473
1.3971	8.3498	0.60561
-0.4182	6.5668	0.5976
-0.68926	6.0447	0.52543
-0.65595	6.3553	0.5645
-2.0715	5.4841	0.53296
-4.4647	3.4137	0.54534
-5.0009	3.9207	0.6117
-3.7401	5.1562	-0.16254
-1.77	7.075	-0.54687
-0.56389	8.3022	-0.44785
0.70508	9.5173	-0.48169
4.253	12.837	-0.47819
9.438	17.094	-0.48293
14.095	22.669	-0.48665
16.775	23.269	-0.49002
16.149	21.083	-0.49378
14.238	16.222	-0.49735
14.084	7.0754	-0.50096
12.887	3.5252	-0.50456
9.921	5.884	-0.50818
6.8913	4.9726	-0.51187
2.5831	1.0396	-0.51517
-1.335	-2.3281	-0.51947
-3.3466	-3.2691	-0.52245
-5.1962	-2.8388	-0.52409
-3.6965	0.50083	-0.5416
-0.067724	3.4984	-0.49049
3.604	7.8596	-0.66091
5.7612	10.861	-0.28617
5.5181	10.899	1.3757
4.2915	17.356	2.3464
2.23	-4.9007	2.5019
1.3318	-14.121	2.4291
2.5135	5.5076	2.4427
4.1696	1.2904	2.4389
6.136	5.9412	2.4332
7.2307	11.556	2.4307
7.3541	10.081	2.4267
7.5344	9.1546	2.4232
7.5327	0.61832	2.4196
6.3043	1.2314	2.416
3.2959	5.4591	2.4122
-1.497	1.0578	2.409
-5.9979	-4.7956	2.4051
-5.6685	-3.7878	2.4001
-2.995	0.93941	2.4065
0.2045	3.9219	2.3579
2.4479	5.8409	2.5122
2.8436	6.3772	2.0697
1.6771	4.421	0.52731
-0.38776	2.246	-0.57656
-2.2982	-1.2967	-0.66262
-0.79703	-0.10048	-0.61369
1.678	2.1326	-0.62411
2.6005	2.1543	-0.67065
3.1473	2.1271	-0.54694
3.8121	2.1517	-0.0074888
2.8467	0.67137	0.3164
2.1263	-0.33463	0.37235
2.3546	1.1057	0.34179
2.18	3.3651	0.34343
-0.23977	1.8738	0.341
-3.0344	-0.092437	0.3361
-5.5066	-1.2862	0.33302
-8.3014	-2.9965	0.32925
-11.467	-5.4296	0.32553
-14.348	-8.0213	0.32279
-15.502	-9.0827	0.31574
-13.263	-5.3885	0.32322
-7.6955	1.7749	0.28836
-1.3985	7.7277	0.35949
2.6998	10.715	0.24436
4.1694	9.9905	-1.0733
4.6741	7.4632	-1.6773
3.8687	2.7427	-1.7128
3.6403	-1.0716	-1.7088
5.4633	-1.7074	-1.714
7.0841	-2.3674	-1.7181
7.959	-2.4865	-1.7209
8.0835	-2.6985	-1.7247
7.3838	-5.3222	-1.7299
5.5595	-8.759	-1.7311
2.7189	-10.805	-1.7307
0.11448	-11.261	-1.7509
-1.4998	-10.743	-1.7484
-2.0697	-9.9528	-1.6836
-1.736	-7.4561	-1.8712
-1.1547	-5.9632	-1.8075
-1.2573	-11.028	-0.41
-1.457	-11.918	0.3936
-2.1904	-7.3407	0.20691
-3.9632	-5.0922	0.22962
-4.961	-4.1586	0.23192
-5.5708	-5.1454	0.22294
-5.4067	-3.5235	0.22079
-3.1094	-0.42399	0.21943
1.1432	2.9183	0.20829
4.989	7.7334	0.21453
6.2161	8.2656	0.20251
4.6196	5.0354	-0.34998
2.2403	1.5895	-0.87896
0.50839	-0.02685	-0.84018
-1.7582	-1.6972	-0.78735
-3.7435	-3.0479	-0.81039
-4.1456	-2.8018	-0.79937
-3.5565	-1.1744	-0.89247
-3.4329	0.48496	-0.75094
-4.5075	1.1074	-0.15474
-5.1448	1.5108	0.16736
-5.8385	1.4755	0.16299
-7.0182	1.0918	0.16142
-5.8603	2.6491	0.16084
-3.2093	5.3941	0.15551
-0.63673	7.6373	0.1523
1.6902	8.6523	0.14875
2.8675	8.1823	0.14504
2.518	6.4507	0.14146
1.232	4.1998	0.13785
0.50469	2.6694	0.13423
0.56034	2.1428	0.13062
0.89005	2.2086	0.12701
1.4655	2.4458	0.1234
1.3294	2.0423	0.11979
-0.29458	0.78423	0.11617
-2.3621	0.17005	0.11256
-4.5134	-0.80758	0.10895
-6.1302	-2.3014	0.10534
-5.3985	-0.33697	0.10173
-3.791	2.5696	0.098114
-2.9016	3.829	0.094503
-2.5364	4.6669	0.090891
-2.9215	5.1033	0.087279
-3.9602	4.4905	0.083667
-4.8633	2.8334	0.080055
-4.4531	3.5824	0.076443
-2.9419	6.5312	0.072831
-1.7411	8.3037	0.069219
-1.7869	8.419	0.065607
-2.6526	7.3554	0.061995
-3.5518	5.7081	0.058383
-5.5531	3.6389	0.054771
-7.2569	2.5066	0.051159
-6.5765	3.5512	0.047547
-4.5693	5.5949	0.043936
-1.8213	7.4428	0.040324
0.74114	8.3862	0.036712
2.1309	8.1362	0.0331
3.114	6.4894	0.029488
2.941	2.6625	0.025876
1.2305	-2.3633	0.022264
0.20221	-4.2378	0.018652
0.53619	-4.0583	0.01504
1.6264	-3.5625	0.011428
2.3465	-2.3317	0.0078164
2.057	-2.5107	0.0042038
1.0372	-3.1568	0.0005928
0.035404	-4.0241	-0.003018
-0.69696	-12.311	-0.006639
-0.881	-12.38	-0.010225
-0.68978	-3.0038	-0.01388
-0.82467	-2.3725	-0.017476
-1.5269	-2.6094	-0.020861
-1.6729	-4.1324	-0.02581
0.97174	-2.9705	-0.023943
6.4216	3.1114	-0.046361
11.815	8.3141	0.0028938
14.387	8.6212	-0.068152
14.019	7.7771	-0.68716
12.995	5.2631	-1.0641
11.673	1.8195	-1.0488
9.1072	-0.74264	-1.0457
6.0575	-2.8541	-1.0577
2.9344	-5.1562	-1.0604
-0.23209	-7.3642	-1.0775
-1.5493	-6.8786	-1.0265
-1.1626	-3.218	-1.1476
-0.62056	0.043035	-1.029
-0.41023	-0.46476	0.32285
-1.2553	1.0851	0.90266
-3.822	-0.01847	0.91674
-5.3311	-0.7268	0.90934
-5.9208	-0.58043	0.90693
-7.2932	-2.5678	0.90306
-6.6861	-1.0251	0.89942
-5.1017	1.2116	0.89587
-3.5505	2.9164	0.89223
-2.3228	4.3522	0.88862
-1.5267	4.8443	0.88501
-1.2575	4.8692	0.88141
-1.5762	3.3412	0.87777
-2.8246	-0.044563	0.8742
-5.5066	-4.1265	0.87061
-9.0461	-9.3694	0.86657
-10.208	-12.159	0.86474
-8.3199	-11.221	0.85632
-4.898	-11.243	0.85922
-1.322	-15.112	0.86744
0.61018	-11.459	0.47792
0.77588	-11.528	-1.9356
-0.14442	-16.044	-4.428
-0.91102	-14.115	-4.1734
0.20734	-13.685	-4.1313
2.0936	-13.086	-4.1857
2.5918	-12.011	-4.1666
2.8178	-10.694	-4.1787
3.3333	-9.7211	-4.1787
2.1785	-11.131	-4.1826
0.47486	-14.645	-4.1994
-2.993	-18.244	-4.097
-5.9407	-20.12	-3.6462
-6.608	-19.594	-3.1547
-7.1272	-17.74	-3.1886
-8.8198	-17.226	-3.2133
-11.557	-18.154	-2.5985
-14.848	-20.276	-2.1257
-17.252	-21.6	-2.231
-17.393	-19.444	-2.2199
-16.427	-15.433	-2.2339
-14.453	-11.448	-2.2541
-12.501	-9.0904	-3.4218
-10.486	-8.5908	-4.4082
-8.4139	-9.4969	-4.2011
-7.5275	-7.7456	-4.2445
-7.7771	0.90633	-4.247
-8.7172	0.0020909	-4.2473
-10.086	-2.2539	-4.2528
-10.352	-2.9168	-4.2557
-9.8274	-0.75647	-4.2593
-8.9931	0.66108	-4.2639
-7.4379	-0.32384	-4.2645
-4.7754	2.4312	-4.2755
-0.23714	5.4454	-4.268
4.3862	8.5628	-4.2479
7.9964	8.9049	-4.548
8.8742	7.0787	-3.0519
7.9624	4.2795	-0.072892
7.7093	1.0093	1.9647
7.1673	-2.0615	2.7858
5.307	-4.5587	2.7951
2.8478	-6.8485	2.6627
0.75194	-8.6142	2.6841
-0.13281	-8.7629	2.6989
0.045295	-7.2202	2.6851
0.57852	-4.9329	2.6815
0.6175	-3.9232	2.6798
-0.049717	-3.9746	2.6755
-1.0643	-3.6187	2.6718
-1.8621	-3.3102	2.6683
-1.8648	-2.9811	2.6647
-0.79745	-1.6744	2.6611
0.71022	1.6548	2.6574
1.4428	4.5606	2.6539
0.60427	3.9133	2.6505
-0.49971	2.4483	2.6459
-1.6651	1.426	2.6433
-3.2068	0.5709	2.6427
-3.1833	1.5037	2.6254
-1.748	4.0706	2.6407
-0.46602	6.6006	2.6031
0.60848	8.0272	2.0459
1.0669	8.3472	1.5445
0.69006	8.1419	1.6008
0.064192	7.7788	1.6335
-0.74343	5.9596	1.6044
-0.87944	4.3046	1.6073
0.92114	6.219	1.604
3.2666	7.3098	1.5993
4.9257	7.0935	1.5961
5.5017	6.8322	1.5924
5.1943	5.5326	1.5891
4.1279	3.4656	1.5847
2.358	1.0358	1.5814
0.11639	-1.5269	1.5816
-1.3714	-2.8573	1.5667
-1.5587	-2.4825	1.5698
-1.1406	-1.3823	1.6134
-1.0931	-0.4133	1.4055
-1.4789	0.23562	0.96272
-1.8955	0.586	0.61451
-3.0578	-0.26856	0.52438
-4.2244	-2.0387	0.55594
-3.7043	-2.4481	0.54554
-0.77322	0.91649	0.54098
2.2226	4.1322	0.53875
4.2042	5.8873	0.5345
5.2899	6.4591	0.53105
5.5289	5.2655	0.52746
4.7323	2.7637	0.5238
3.3769	0.2194	0.52021
2.4054	-1.0031	0.5166
2.1238	-0.98281	0.51298
2.3389	-0.17924	0.50937
2.5061	0.77458	0.50576
2.0315	0.65417	0.50215
1.0595	-0.45453	0.49853
0.60332	-0.59766	0.49492
-0.61577	-1.1498	0.49131
-2.5392	-2.6641	0.4877
-1.7779	-2.0697	0.48409
0.5087	0.30026	0.48047
2.5857	3.3606	0.47687
4.038	5.7407	0.47326
5.1747	5.2643	0.46954
5.3789	3.9593	0.46624
4.069	2.7024	0.46247
1.6145	-0.33909	0.45741
-0.0098941	-2.6916	0.45912
-0.060554	-3.3201	0.44865
0.68151	-3.1287	0.43157
1.4351	-1.8052	0.51275
1.4954	-1.5819	0.34837
0.74338	-3.6596	-0.22681
-0.022382	-4.4186	-0.54024
-1.4377	-5.0279	-0.57011
-3.3691	-6.8214	-0.57371
-3.2202	-6.6462	-0.57731
-1.5205	-4.7105	-0.58093
0.60215	-2.0867	-0.58454
2.6405	0.3931	-0.58817
3.8525	0.96897	-0.59167
4.2005	-0.5413	-0.59553
3.9565	-2.8237	-0.59911
3.4943	-3.9287	-0.60136
4.4893	-3.2369	-0.60986
6.7386	-1.4502	-0.60569
8.2116	0.12629	-0.60268
7.7951	0.55669	-0.75082
6.567	-1.3209	-1.1677
5.5124	-5.6594	-1.6205
4.2861	-10.07	-1.6611
2.2105	-8.2412	-1.6179
-0.17637	-4.5541	-1.6381
-1.9805	-4.4089	-1.6385
-3.3269	-3.101	-1.6424
-3.669	-3.77	-1.6447
-0.21913	-1.2502	-1.6554
4.6045	4.9455	-1.6312
9.0144	3.3604	-1.7282
11.876	3.6875	-1.4609
12.146	14.232	-0.45246
11.594	12.309	0.30962
10.282	10.042	0.36895
7.3276	3.3698	0.29902
4.151	-4.542	0.326
2.2867	-6.4414	0.32489
-0.24526	-7.3192	0.30662
-3.4865	-9.3598	0.30909
-5.6158	-10.582	0.33577
-6.9637	-10.147	0.2308
-7.4028	-8.029	0.36724
-6.487	-5.5137	0.50674
-5.537	-5.8859	-1.7405
-4.3938	-9.7455	-2.9881
-3.7027	-5.7206	-2.6428
-4.3472	4.3663	-2.7309
-5.5997	1.8972	-2.7213
-6.8894	0.47063	-2.7246
-8.4808	-1.2265	-2.7291
-10.102	-3.5262	-2.7343
-8.7723	-2.1729	-2.7291
-5.0915	1.4119	-2.7638
-1.7293	4.2818	-2.6768
-0.04543	5.0647	-2.8655
-0.5994	2.7012	-2.9178
-2.0003	1.5828	0.53556
-3.5019	-0.41119	2.6878
-5.2503	-3.2731	2.1869
-7.1884	-4.2715	2.1771
-7.3923	-4.582	2.2609
-6.2368	-3.535	2.2248
-4.9791	-0.77521	2.2277
-3.5545	1.0253	2.1091
-2.5635	2.1592	1.6828
-1.9998	3.074	1.2051
-1.4245	3.2783	1.1694
-2.218	3.0174	1.2239
-3.2661	2.5161	1.2
-2.3068	2.3036	1.197
-0.35462	3.8569	1.1963
1.1858	6.2139	1.1912
1.8921	7.5251	1.1879
2.4613	7.1501	1.1844
2.3241	6.3131	1.1807
1.3407	5.049	1.1771
0.19901	2.6827	1.1735
-0.76667	2.6328	1.1698
-1.4455	4.8292	1.1662
-1.8389	6.3161	1.1626
-1.9519	6.9045	1.159
-1.7895	6.2103	1.1554
-1.3569	4.1921	1.1518
-0.65887	2.8331	1.1482
0.29937	2.2287	1.1446
1.5128	1.634	1.141
2.9765	1.5792	1.1373
4.6803	3.7105	1.1337
6.5127	6.2107	1.1301
8.1711	6.2847	1.1265
9.1511	5.828	1.1232
8.9974	3.9749	1.1182
8.0347	1.7347	1.117
7.4824	1.092	1.1147
8.6685	0.59436	1.0903
10.305	-0.11659	1.1558
