# Supplementary material for: Applying time-frequency analysis to assess cerebral autoregulation during hypercapnia
Source: PLoS One. 2017 Jul 27;12(7):e0181851. doi: 10.1371/journal.pone.0181851 (PMC5531479; doi:10.1371/journal.pone.0181851)
Supplement: S1 Dataset — Database of physiological signals registered in 50 volunteers during normocapnia and hypercapnia. (ZIP) [file pone.0181851.s001.zip › n21.csv]

ABP_smoothed_fluctuations[mmHg]	CBFV_smoothed_fluctuations[cm/s]	EtCO2[mmHg]
8.2292	9.9097	0.62266
6.3859	9.6164	0.6173
4.561	7.8921	0.61228
3.1253	5.3802	0.60788
1.8945	3.5266	0.60317
1.2827	3.8048	0.59849
2.2064	6.2899	0.59384
4.0887	8.7993	0.58917
5.3551	8.9946	0.58451
5.3707	7.5985	0.57986
4.4879	6.0299	0.57516
2.199	4.1129	0.57052
-2.369	0.64109	0.56601
-4.8534	-0.44286	0.56061
-3.6843	1.5923	0.55801
-0.10824	5.4097	0.54951
4.1123	9.6756	0.54665
7.1642	11.501	0.67909
9.3954	10.764	1.1446
10.454	8.4657	1.5789
9.6212	5.6479	1.5851
7.1316	2.9819	1.5018
3.3413	0.95882	1.5123
-1.2953	-0.12444	1.5181
-5.1402	-0.48868	1.5104
-6.9448	-0.73229	1.5115
-8.3835	-1.4509	1.4761
-8.1984	-0.20693	1.549
-6.0081	2.8193	1.4682
-4.8014	3.3941	0.71703
-3.9859	5.0614	0.40284
-3.9303	5.4867	0.49689
-4.9551	1.8314	0.47386
-5.408	-1.8052	0.46482
-3.6493	-1.693	0.46474
-1.4504	0.21773	0.45818
-0.36796	1.1128	0.45393
0.95779	1.5171	0.44939
1.1567	-0.63687	0.44458
-0.31379	-4.2121	0.43995
-2.1709	-4.3685	0.43531
-4.0508	-3.4506	0.43063
-5.8698	-4.5827	0.42597
-7.0594	-5.9287	0.42131
-5.9089	-4.2719	0.41665
-2.9166	-0.52335	0.41198
-0.53711	1.4129	0.40732
0.7407	1.4931	0.40266
1.0459	0.7649	0.39799
0.65416	-0.76203	0.39333
-0.17696	-3.0733	0.38867
-1.0245	-3.4821	0.384
0.37647	-2.1882	0.37934
3.5022	-0.23634	0.37468
6.2895	1.7715	0.37002
9.1902	2.8879	0.36535
10.374	1.8127	0.36069
9.9199	-0.57963	0.35603
9.3278	-2.3548	0.35136
7.6962	-4.1353	0.3467
6.2276	-4.9918	0.34204
6.4232	-3.8938	0.33737
5.6437	-3.4144	0.33271
5.3325	-2.4975	0.32805
5.6739	-1.1249	0.32339
3.249	-2.3336	0.31872
0.38738	-3.9218	0.31406
-1.891	-5.0751	0.3094
-4.6496	-6.6722	0.30473
-5.0902	-5.0991	0.30007
-3.4726	-2.4684	0.29541
-1.4066	-0.30118	0.29075
0.20941	2.5054	0.28608
0.56179	2.9679	0.28142
0.7072	2.3062	0.27676
-0.73367	0.71709	0.27209
-3.9764	-1.7557	0.26743
-3.5542	-1.9474	0.26277
-0.15304	-0.39353	0.2581
2.7996	2.2294	0.25344
4.3082	3.7763	0.24878
5.3545	2.5029	0.24412
6.0053	-0.10913	0.23945
5.7464	-3.0752	0.23478
5.1582	-5.2211	0.23013
5.5683	-5.4718	0.22549
6.3967	-4.732	0.22071
6.3689	-4.5549	0.21619
4.6962	-5.8536	0.2119
2.5756	-7.2227	0.20545
0.40879	-7.9432	0.20382
-1.4201	-7.815	0.20031
-1.1876	-6.2353	0.17066
0.015902	-4.1569	0.24058
0.31506	-3.0142	0.14212
-1.149	-3.516	-0.55406
-2.9243	-4.2069	-0.9227
-4.4137	-5.0642	-0.81786
-5.4899	-6.2697	-0.82623
-4.407	-4.5724	-0.8462
-3.3544	-1.8426	-0.84278
-4.2311	-1.0444	-0.84883
-5.3214	-2.025	-0.85424
-6.3746	-3.4537	-0.85834
-7.0248	-3.8657	-0.86312
-6.3053	-2.4866	-0.86781
-5.2279	-0.50291	-0.87247
-4.8553	0.31161	-0.87711
-5.4288	-0.88947	-0.8817
-6.3008	-2.1497	-0.88674
-7.3544	-2.8098	-0.89066
-7.8202	-2.5239	-0.89521
-5.6932	0.046686	-0.9052
-3.9166	1.8337	-0.8944
-4.2635	1.0003	-0.9094
-5.0659	-0.65308	-1.0938
-5.6319	-0.90843	-1.5513
-6.1209	-0.47016	-1.9585
-6.3217	-0.75434	-1.95
-4.4717	0.85876	-1.9112
-3.0661	2.2459	-1.9504
-4.0883	1.3171	-1.8393
-5.2677	0.12857	-1.2709
-6.4031	-1.635	-0.87636
-7.1279	-3.2447	-0.95452
-6.0778	-2.1804	-0.97525
-4.2917	-0.58966	-0.95968
-3.4337	-0.96067	-0.97093
-4.357	-3.5127	-0.97572
-5.6252	-4.6003	-0.97936
-5.8216	-4.2428	-0.98446
-3.8889	-2.5758	-0.98902
-0.23025	1.537	-0.99369
1.4084	2.8257	-0.99836
1.9645	1.803	-1.003
2.4926	0.50218	-1.0077
1.9556	-0.62631	-1.0123
1.1652	-0.23504	-1.017
1.4341	1.4135	-1.0217
2.252	2.2149	-1.0263
0.73018	-0.085907	-1.031
-2.0505	-2.1081	-1.0357
-4.9558	-3.2061	-1.0403
-7.378	-4.8145	-1.045
-6.7408	-2.0126	-1.0497
-4.8957	0.95777	-1.0543
-4.029	1.8097	-1.059
-4.4618	1.851	-1.0636
-5.3942	1.0413	-1.0683
-6.1597	-1.9396	-1.073
-7.782	-5.7275	-1.0776
-8.2565	-6.8619	-1.0823
-5.6806	-4.5451	-1.0869
-4.8775	-4.1528	-1.092
-5.2512	-4.5734	-1.0954
-5.6805	-4.6268	-1.1013
-6.5541	-5.3177	-1.1096
-5.3252	-3.5394	-1.0918
-3.5208	-1.0476	-1.1612
-3.3026	-0.6501	-1.0656
-4.3619	-1.8551	-1.144
-5.6822	-2.3152	-3.4359
-5.8111	-1.863	-4.3911
-1.9028	3.0559	-4.0773
-4.5902	1.2422	-4.1653
-13.565	-7.9141	-4.1442
-7.377	-0.618	-4.0344
-4.4822	3.2805	-3.4805
-5.1674	2.3081	-3.0835
-2.7061	4.3965	-3.1879
-0.79574	7.1681	-3.1842
1.1229	8.6073	-3.0644
1.124	7.3051	-3.489
-0.4525	4.4966	-3.011
-1.0631	2.6317	-0.028116
-1.1544	0.84303	1.2415
-0.87885	0.13762	0.7126
-0.63384	0.98544	0.71659
-2.3271	-0.4891	0.99047
-4.763	-3.0198	0.52139
-6.4662	-4.1516	-0.77102
-8.3034	-4.6918	-1.2454
-8.857	-4.1233	-1.2123
-8.4731	-2.6722	-1.2307
-9.9265	-2.1785	-1.2381
-12.379	-4.1616	-1.2408
-12.913	-4.5173	-1.2441
-10.552	-0.56176	-1.2503
-8.4807	1.7626	-1.2651
-7.5138	2.9361	-1.2123
-7.3273	4.0612	-1.4429
-6.7597	5.4772	-1.963
-4.9297	5.841	-2.2887
-2.6319	4.1908	-2.2794
-0.038447	6.0487	-2.2787
5.9744	9.4272	-2.2999
11.682	14.458	-2.2439
15.075	14.511	-2.4848
15.841	10.825	-1.596
14.487	7.8004	0.52058
13.016	4.8159	1.6719
12.451	3.8578	1.7297
11.226	3.3905	1.6527
9.8043	2.3498	1.6831
8.3752	0.48504	1.6711
5.1054	-2.4136	1.6646
0.86956	-5.6782	1.6618
-2.0407	-7.4111	1.6565
-2.5308	-6.4794	1.6519
-2.3124	-4.6526	1.6473
-2.7483	-4.2495	1.6426
-3.8479	-4.9574	1.6379
-4.991	-4.4945	1.6333
-5.2705	-2.8334	1.6286
-3.7183	-3.0597	1.6239
-1.0357	-0.94371	1.6193
0.52512	0.66962	1.6146
0.79472	0.253	1.61
0.87	-0.4431	1.6053
0.18819	-1.9506	1.6006
-0.21088	-2.5913	1.596
0.21729	-1.2488	1.5913
0.91104	0.8757	1.5866
1.5816	1.375	1.582
0.96568	0.0707	1.5773
-0.53169	-1.746	1.5726
0.42222	-2.3822	1.568
2.0453	-2.0117	1.5633
2.5234	-1.2399	1.5587
3.3859	-0.22959	1.554
3.0644	-0.78481	1.5493
1.3556	-2.6419	1.5447
1.859	-1.7752	1.54
3.4408	0.1713	1.5353
4.6754	1.6191	1.5307
6.4292	4.0089	1.526
6.8703	4.5168	1.5214
5.8215	2.9853	1.5167
4.7621	1.7847	1.512
3.6102	0.47653	1.5074
3.4493	1.4369	1.5027
4.7457	4.6339	1.4981
5.2727	3.0424	1.4931
5.0092	0.3938	1.4891
4.6555	0.83664	1.4852
4.4624	1.5696	1.4759
4.4565	1.4681	1.474
4.5354	1.1775	1.4873
4.6334	1.0634	1.4354
4.5652	1.1293	1.2373
3.973	0.98169	0.86349
2.8401	0.30234	0.49178
1.484	-0.95809	0.39541
0.68698	-1.5495	0.44781
1.0135	-0.45043	0.44485
1.9234	1.287	0.42944
2.7215	2.5504	0.42808
2.9043	2.7827	0.42325
2.6667	2.6568	0.42035
2.9497	2.4614	0.41496
4.8357	1.8518	0.39884
6.8188	1.3979	0.43198
8.3551	2.439	0.40094
10.269	5.5102	0.22489
11.389	6.0499	0.74967
11.224	3.0687	1.896
10.732	1.0262	2.3671
10.399	0.18157	2.3754
10.542	0.50979	2.3723
11.359	2.9119	2.3515
12.271	4.2533	2.4061
12.188	2.9159	2.2848
10.311	-0.0057727	1.6517
8.1771	-2.3865	1.2635
6.6852	-3.1959	1.3451
5.6108	-3.1121	1.3508
5.7181	-3.3565	1.3286
6.7643	-2.6867	1.3313
7.6451	0.14854	1.3264
7.4015	2.5788	1.3204
6.801	2.6223	1.3162
6.9621	0.2875	1.3116
6.8473	-1.0144	1.3068
7.4492	-0.0072612	1.3022
9.4736	2.005	1.2975
9.5239	2.334	1.2929
7.5966	0.9668	1.2882
5.9148	-0.34904	1.2835
5.6813	-0.20152	1.2789
6.1235	1.0338	1.2742
6.0338	2.1448	1.2696
6.6648	3.2699	1.2649
7.1241	3.3104	1.2602
6.1444	1.6857	1.2556
5.4411	1.2722	1.2509
5.0987	1.2858	1.2462
4.2504	-0.80999	1.2416
5.1037	-0.79997	1.2369
6.9309	1.279	1.2323
6.7409	1.3673	1.2276
5.452	0.12362	1.2229
4.2658	-1.1382	1.2183
3.5786	-2.0374	1.2136
3.2599	-3.9543	1.2089
3.9091	-4.977	1.2043
5.9623	-1.7877	1.1996
6.0666	0.0040689	1.1949
3.6763	-1.613	1.1903
1.6252	-3.1779	1.1856
0.68559	-3.2701	1.181
0.64043	-2.0623	1.1763
0.80037	-0.94893	1.1717
0.25685	-1.261	1.1669
-1.1677	-3.0428	1.1622
-2.2659	-4.2663	1.158
-2.5313	-4.3212	1.1526
-1.9464	-3.6319	1.1473
-0.50854	-2.7161	1.1486
1.4038	-1.6358	1.1305
2.9142	-0.6902	0.97755
2.7893	-0.89382	0.50326
1.5585	-1.9202	0.084659
0.43427	-2.8063	0.087081
-0.095613	-2.9664	0.13745
0.22291	-2.4467	0.10749
1.0786	-1.7997	0.091636
0.88185	-1.8709	0.12718
-0.42909	-2.8025	-0.013837
-1.5574	-3.9774	-0.61183
-2.7476	-4.5589	-0.99242
-3.2317	-3.8552	-0.91135
-1.6006	-1.9581	-0.89037
-0.29926	-0.64495	-1.0138
-0.092813	-0.12076	-0.84055
-0.2116	0.0084192	-0.16898
-0.27052	-1.2414	0.11981
-0.52607	-3.0984	0.042661
-0.74288	-3.6537	0.044307
0.72613	-1.73	0.050832
1.7808	-0.22595	0.039993
0.5953	-1.4677	0.035737
-0.46288	-2.9027	0.032508
-1.5472	-3.878	0.026579
-2.9658	-4.2848	0.021444
-2.1257	-2.4439	0.023606
-0.93944	0.18872	0.0016937
-1.2774	1.2284	0.0003355
-2.0468	-0.29169	0.18373
-2.7952	-1.9079	0.64123
-2.5481	-1.4765	1.018
-0.62481	0.70787	0.97916
0.97276	2.1365	1.1302
1.1565	2.0757	0.75844
-0.012221	0.83043	-0.50721
-1.5961	-1.2918	-1.1139
-2.5372	-2.9516	-1.0253
-2.2673	-2.8744	-1.0175
-1.8091	-2.0279	-1.0511
-1.9687	-1.7221	-1.0481
-2.8915	-2.7612	-1.0508
-4.1412	-4.0351	-1.0568
-5.1432	-4.6933	-1.0614
-5.3085	-4.6352	-1.0694
-3.9366	-2.5344	-1.0605
-2.4828	-0.17809	-1.0863
-2.6907	0.060344	-1.1236
-2.7615	0.98748	-0.85246
-2.6028	1.0823	-0.40805
-2.9622	-1.3603	-0.12811
-3.1974	-1.6131	-0.074461
-1.8367	-0.017425	-0.10952
0.79631	0.88764	-0.11007
1.374	0.28906	-0.11057
0.67781	-1.0368	-0.11862
0.33475	-2.1344	-0.12334
0.15037	-2.7828	-0.12016
0.52822	-2.518	-0.14127
1.2479	-1.6074	-0.15213
0.76259	-1.5618	-0.051387
-0.16217	-2.1952	-0.28555
-0.48854	-2.6135	-0.92975
-0.53677	-2.2456	-1.1588
0.015936	-1.0821	-1.1707
0.86043	0.28175	-1.163
0.88239	0.80921	-1.0723
0.068161	-0.24209	-1.6051
0.98277	0.00031752	-2.5374
4.9371	3.5386	-3.1102
7.3658	5.3886	-3.2394
7.4085	4.5622	-3.1823
6.416	2.5745	-3.1898
5.3039	0.63293	-3.2122
5.0499	0.11232	-3.1982
5.5516	1.1307	-3.1843
4.3997	0.97831	-3.3093
2.0354	-0.39809	-3.1564
0.24013	-1.4728	-2.4353
-1.2201	-1.9303	-2.1341
-1.7912	-1.3816	-2.2499
-1.2505	0.098173	-2.2497
-1.6526	1.0356	-2.2366
-2.5562	1.1301	-2.2493
-2.6795	0.98526	-2.2531
-2.3378	1.3731	-2.257
-0.72058	3.1972	-2.2621
1.2819	4.9207	-2.2667
0.87923	3.1224	-2.2717
-0.73907	-0.10608	-2.2751
-1.9267	-1.8439	-2.2804
-2.141	-0.92089	-2.2912
-1.671	0.65958	-2.276
-1.5218	1.2939	-2.2901
-2.7734	0.83842	-2.3867
-4.3437	-0.47308	-2.131
-5.2534	-2.0428	-1.5448
-5.5279	-2.9835	-1.3163
-5.201	-2.8737	-1.3207
-4.4841	-2.0407	-1.3229
-3.8932	-1.4011	-1.3267
-4.2416	-1.3609	-1.3321
-5.3963	-1.7028	-1.3366
-6.1888	-1.8811	-1.3418
-7.3693	-2.814	-1.3447
-8.2435	-2.9319	-1.3511
-6.7991	0.682	-1.3618
-5.3135	3.4808	-1.3332
-4.7774	4.65	-1.4066
-4.7039	5.1706	-1.0968
-4.6301	3.3248	0.75019
-5.1845	-3.2944	1.8796
-5.617	-9.6673	1.5899
-4.2956	-7.8734	1.5776
-2.5934	-4.8727	1.6281
-1.9287	-4.3324	1.5997
-2.7313	-5.1119	1.5954
-3.8972	-4.2811	1.5936
-4.5758	-1.2734	1.5887
-4.5169	2.2092	1.5914
-4.3949	3.6091	1.5659
-4.6251	2.6812	1.5572
-5.0346	2.119	1.6651
-6.0899	1.0796	1.4424
-7.4018	-0.64538	0.78121
-6.787	0.49253	0.54578
-4.9251	2.8902	0.54
-2.9733	4.3626	0.54098
-1.3063	4.8007	0.67922
-1.1551	3.8097	0.14777
-1.8185	2.4096	-0.91382
-1.1275	2.5392	-1.4137
0.025871	3.5811	-1.484
0.25352	4.0952	-1.4831
-1.0749	3.1082	-1.5496
-2.6368	1.9721	-1.2794
-3.7128	1.4187	-0.77358
-4.2647	1.5061	-0.53112
-3.5646	3.1994	-0.4902
-3.0821	3.9515	-0.51105
-4.3863	1.8714	-0.51547
-5.2623	2.7358	-0.51834
-5.6714	3.9379	-0.52258
-6.4503	0.93916	-0.52462
-5.8901	0.93901	-0.54546
-5.0626	3.0403	-0.52589
-5.6996	2.812	-0.49247
-6.3287	2.5099	-0.77399
-7.2314	1.7419	-1.2345
-8.6758	-0.056219	-1.5195
-7.8845	1.2262	-1.585
-6.4993	3.6801	-1.5604
-6.7073	4.0637	-1.5676
-6.7373	3.6605	-1.5758
-7.3329	2.3129	-1.579
-8.0522	1.3509	-1.5838
-5.7237	4.1633	-1.5864
-3.7216	6.2202	-1.6
-3.0442	6.7247	-1.5916
-2.2569	7.5984	-1.4428
-2.5437	5.5795	-0.96989
-3.7743	2.5475	-0.56708
-4.4837	2.4748	-0.60383
-3.4557	4.6272	-0.62922
-2.7633	5.1679	-0.63502
-3.2423	3.8361	-0.63169
-3.4311	4.1136	-0.43378
-4.3168	3.4385	-0.0075628
-5.722	0.99588	0.37047
-5.8308	-0.45228	0.37055
-4.0415	1.4007	0.33442
-3.0069	3.1524	0.34523
-3.855	2.6821	0.33699
-4.2234	2.6917	0.33137
-4.6833	2.004	0.32928
-3.5246	2.9535	0.31987
-0.61157	6.0026	0.31927
0.25701	6.2003	0.33533
0.95041	6.1337	0.23058
0.62411	5.1764	0.42102
-1.1757	2.8697	1.0761
-0.016575	4.2066	1.3029
1.364	5.4911	1.284
1.5409	4.837	1.2861
1.7289	4.0797	1.2822
-0.032778	2.1324	1.2746
-0.94557	1.5749	1.2741
1.1652	4.2263	1.2676
1.9278	5.9898	1.2435
1.6054	5.5212	1.3287
-0.15301	4.092	1.1108
-1.794	2.061	0.48814
1.3304	-1.6895	0.25367
5.111	-1.8847	0.23496
6.2148	-0.71748	0.23576
5.5725	-0.84838	0.22953
5.5686	-0.29061	0.22498
5.004	1.523	0.22018
2.0807	1.4502	0.21641
0.12749	-0.096234	0.21011
3.6336	1.1045	0.20528
6.5948	3.4463	0.21366
8.4792	5.5097	0.14692
8.1592	4.953	0.37942
6.8123	2.6963	0.88842
7.2076	1.6515	1.1543
6.3136	-0.23208	1.1963
4.5858	-2.1006	1.166
4.4552	-2.02	1.1712
6.3433	-0.29116	1.1818
6.4201	-0.048361	1.0799
5.9677	-0.27047	1.3087
5.4976	-0.64791	1.9328
1.6294	-4.0054	2.1441
1.6732	-4.2449	2.1378
4.9683	-1.204	2.1424
6.7326	1.0816	2.1295
7.5893	1.6312	1.9663
8.2674	0.9435	1.4949
7.9753	-0.89157	1.08
6.0646	-3.4971	1.0944
4.5237	-4.8187	1.1216
4.9587	-3.6449	1.0995
6.2055	-1.6216	1.0996
5.5248	-1.881	1.0954
3.9335	-3.7392	1.0887
2.2978	-6.2075	1.0831
0.74753	-8.6733	1.0783
-0.60841	-10.535	1.0741
-1.6609	-11.189	1.0702
-2.301	-10.035	1.0662
-2.4222	-6.4911	1.0619
-2.2765	-2.7419	1.0572
-2.564	-4.511	1.0525
-2.1969	-4.0908	1.0479
-1.8619	-2.5573	1.0432
-3.4852	-7.953	1.0385
-5.5602	-10.11	1.034
-6.9382	-10.436	1.0288
-6.6846	-10.17	1.0258
-4.3651	-8.0032	1.0171
-1.8446	-5.4147	1.0179
-2.2101	-6.1373	1.0271
-3.5264	-7.609	0.82393
-5.9222	-7.8318	0.35479
-7.8715	-6.3026	-0.036845
-6.6037	-3.1562	-0.01417
-4.4422	0.71963	0.012886
-3.8501	0.83923	-0.1631
-3.8678	-0.21582	-0.64129
-3.6157	0.33961	-1.0657
-2.7338	1.12	-1.0311
1.3226	3.6754	-1.0316
4.5129	8.0768	-1.0437
7.0593	8.9177	-1.0442
8.9539	6.6793	-1.0503
9.1481	5.8682	-1.0548
9.4678	5.0321	-1.0593
10.507	3.8864	-1.0641
11.719	3.1907	-1.0687
12.113	3.4252	-1.0734
