# Supplementary material for: Applying time-frequency analysis to assess cerebral autoregulation during hypercapnia
Source: PLoS One. 2017 Jul 27;12(7):e0181851. doi: 10.1371/journal.pone.0181851 (PMC5531479; doi:10.1371/journal.pone.0181851)
Supplement: S1 Dataset — Database of physiological signals registered in 50 volunteers during normocapnia and hypercapnia. (ZIP) [file pone.0181851.s001.zip › n22.csv]

ABP_smoothed_fluctuations[mmHg]	CBFV_smoothed_fluctuations[cm/s]	EtCO2[mmHg]
-1.5913	-12.244	0.61672
-2.8701	-12.834	0.49314
-4.1482	-13.067	0.53356
-4.8572	-12.555	0.54834
-3.9823	-10.429	0.53806
-1.6462	-6.8102	0.54053
0.2321	-3.4971	0.5426
0.96584	-1.6828	0.5424
0.74942	-1.6234	0.54303
0.42999	-2.2295	0.54434
0.24174	-2.8096	0.54508
-0.16841	-3.18	0.54409
0.3849	-2.1171	0.54724
3.0534	1.1758	0.55158
6.789	5.0545	0.53126
9.4732	7.9679	0.56302
9.8577	9.1835	0.60655
9.8658	9.2218	0.23185
9.9646	9.0728	-0.27301
9.3635	8.6244	-0.44042
7.336	5.4615	-0.44539
6.4975	3.5861	-0.45437
8.3754	6.1848	-0.47432
8.0477	6.108	-0.34131
5.5538	2.7779	-0.39103
4.2492	0.41052	-1.1414
3.189	-1.0941	-2.049
0.54373	-2.9867	-2.4139
-2.7566	-4.7402	-2.441
-5.4111	-5.7323	-2.44
-6.8361	-6.08	-2.4412
-6.2499	-4.4654	-2.4398
-3.3984	0.62675	-2.4378
-1.1136	5.7245	-2.4326
-0.18064	8.5525	-2.2218
0.68153	9.4007	-1.6526
1.0151	9.6611	-1.3625
1.0064	9.2436	-1.4382
2.148	8.0344	-1.4352
6.4974	10.8	-1.4624
10.383	13.867	-1.3938
9.7046	11.551	-1.2777
8.0095	7.9088	-1.9953
6.9643	5.6528	-3.1515
5.9569	5.0944	-3.5156
4.3077	4.4852	-3.4073
2.5628	3.0018	-3.4165
3.1869	2.8235	-3.4695
5.5129	4.3762	-3.3535
7.184	6.4137	-3.3764
6.2289	7.1619	-3.9714
4.2651	7.4439	-2.3082
2.2446	6.711	1.2527
-0.51153	3.0909	1.8639
-0.2016	3.4284	1.4687
2.8924	7.9652	1.5924
4.5902	10.241	1.5754
4.0461	9.1714	1.6359
2.7088	6.7042	1.3824
1.9886	4.925	0.70038
1.6201	4.0585	0.49893
0.8328	2.6862	0.60295
0.7021	1.4087	0.58452
3.827	3.7709	0.5747
5.5011	6.8156	0.60288
4.7821	7.7868	0.57334
4.2411	6.4348	0.50553
2.6728	4.3995	0.87843
0.59292	2.2636	1.4544
-0.099153	0.047086	1.601
0.43078	-0.37792	1.5814
0.92641	0.36204	1.5903
0.20089	-0.067442	1.5923
-1.1364	-1.4303	1.5903
-2.4713	-3.0863	1.591
-3.6697	-4.5571	1.5937
-4.7526	-5.8515	1.5947
-5.8354	-7.39	1.5895
-6.6789	-8.6082	1.5948
-6.5819	-8.2284	1.6135
-4.0617	-4.8856	1.5509
-0.17068	-0.11888	1.6108
2.1599	2.7058	1.8524
2.8156	3.8413	0.84245
2.6925	4.0893	-0.9788
2.8857	3.9083	-1.5191
3.5328	3.2206	-1.3675
4.6568	2.5968	-1.3947
6.4313	3.4468	-1.3896
7.7888	4.3349	-1.4312
7.9356	3.772	-1.4573
7.0277	1.6148	-1.1017
5.5694	-1.3253	-0.56675
4.1613	-3.8228	-0.34943
2.7468	-5.638	-0.38935
1.1788	-6.9131	-0.40592
0.45817	-7.2784	-0.38644
1.1649	-6.0813	-0.38762
2.5064	-3.0388	-0.41719
3.0184	-1.215	-0.33587
2.1608	-2.2562	-0.064971
0.9431	-4.1139	0.30485
-0.053659	-5.3692	0.59742
-0.63762	-5.4398	0.65124
-0.96425	-5.3042	0.60733
-1.0712	-5.4962	0.61123
-0.5388	-4.6957	0.61767
0.89686	-2.5622	0.6155
2.5555	-0.2184	0.61655
2.5644	0.091008	0.61778
1.2937	-1.4227	0.61831
0.28887	-3.2055	0.61917
-0.16584	-4.6485	0.61985
-0.3892	-5.6363	0.61974
-1.2073	-6.67	0.62144
-2.7382	-7.7745	0.62465
-2.2844	-6.755	0.61722
0.6939	-3.0734	0.62131
3.7465	1.2622	0.66021
4.9641	3.5206	0.56243
4.152	2.9458	0.2592
3.323	1.9667	-0.075155
3.1335	1.3393	-0.31147
2.6163	-0.19896	-0.39682
2.1046	-1.7927	-0.37594
2.863	-1.0946	-0.36496
3.7443	0.34314	-0.37116
3.5193	0.53282	-0.37042
2.8105	-0.113	-0.36796
2.1485	-1.0199	-0.36748
1.6954	-1.7599	-0.36713
1.237	-2.0563	-0.36628
0.5179	-1.7674	-0.3655
0.8924	-0.83799	-0.3648
2.8252	0.84683	-0.36406
4.5341	3.3505	-0.36332
5.2165	5.401	-0.36259
4.9813	5.8349	-0.36185
4.762	4.9213	-0.36112
4.7128	3.3249	-0.36038
4.4156	1.7735	-0.35965
4.23	0.58157	-0.35891
5.5334	1.066	-0.35818
8.476	3.6325	-0.35745
8.6352	4.1959	-0.35669
6.1881	2.0302	-0.35597
4.1915	-0.89677	-0.35534
2.5083	-2.9913	-0.3544
0.70859	-3.6865	-0.35347
-0.51832	-4.1498	-0.35399
-1.0523	-4.0016	-0.35096
-0.82387	-2.2855	-0.34951
0.65348	0.45793	-0.36635
1.3251	1.7823	-0.31245
0.11536	0.79563	-0.077779
-1.5245	-0.63536	0.36486
-2.8605	-1.8491	0.68737
-3.7218	-2.7401	0.67557
-4.338	-3.2155	0.64206
-4.5209	-3.481	0.6555
-3.4086	-2.6012	0.65397
-0.23824	1.5295	0.67099
1.7055	4.6402	0.60599
1.0572	4.3439	0.3689
-0.23623	2.5054	-0.028643
-1.3389	0.35973	-0.34965
-2.0978	-1.4763	-0.38806
-3.0984	-3.4624	-0.33029
-4.3215	-5.3435	-0.33344
-4.453	-5.2782	-0.34194
-3.8639	-3.7393	-0.33736
-3.8249	-2.5361	-0.33596
-4.5916	-2.4589	-0.33635
-5.9758	-3.4029	-0.33559
-7.4056	-4.1353	-0.33458
-8.6245	-4.3457	-0.33387
-9.7813	-4.9371	-0.3332
-10.359	-5.3089	-0.33244
-9.4483	-3.8458	-0.3317
-6.9614	-0.24307	-0.33097
-4.1534	3.7089	-0.33024
-2.7502	5.3685	-0.3295
-2.0285	5.4313	-0.32877
-1.3085	5.001	-0.32803
-0.67093	4.5347	-0.32729
-0.12517	3.1796	-0.32656
0.58411	0.73119	-0.32582
2.0943	-0.25122	-0.32509
3.9805	-0.059138	-0.32435
5.2355	-0.36903	-0.32362
5.0759	-1.7216	-0.32288
3.9509	-3.6576	-0.32215
3.1951	-5.0743	-0.32141
2.6645	-5.7735	-0.32068
1.3905	-6.1362	-0.31994
-0.021055	-6.2242	-0.31921
-0.34352	-5.7272	-0.31847
0.86535	-3.702	-0.31774
2.4802	-0.83185	-0.317
2.4184	0.65491	-0.31627
1.421	0.32468	-0.31553
0.6797	-1.2606	-0.31479
0.28658	-2.7746	-0.31406
-0.0026637	-3.5281	-0.31332
-0.3826	-3.5206	-0.31259
0.44807	-2.2125	-0.31185
2.5947	0.16042	-0.31112
3.5668	1.8899	-0.31038
3.106	2.4619	-0.30965
2.284	2.0911	-0.30892
1.3378	0.61145	-0.30817
0.77819	-0.92908	-0.30743
1.7144	0.321	-0.30674
2.5834	2.5447	-0.30594
1.4739	2.9093	-0.30509
-0.90889	2.2958	-0.30483
-3.848	1.3775	-0.3041
-6.8314	0.1502	-0.30125
-8.1211	-0.85229	-0.30419
-6.8211	-0.90969	-0.30667
-4.8924	0.36116	-0.27763
-3.7737	1.6185	-0.31577
-4.0677	1.3898	-0.39682
-5.4619	0.34388	-0.013532
-7.2343	-0.98755	0.60276
-8.2722	-2.0515	0.73271
-7.0573	-0.68727	0.67632
-4.8325	1.9584	0.7176
-3.9569	3.0957	0.77521
-3.5261	3.6305	0.43261
-3.1205	3.7348	-0.10593
-2.9813	2.9902	-0.29358
-2.8303	2.7978	-0.28876
-2.3482	3.3443	-0.29075
-1.393	2.9514	-0.29132
-0.031055	2.8376	-0.28953
1.254	3.4139	-0.28896
1.6183	2.8195	-0.28842
1.1013	1.3781	-0.28759
0.21164	0.27159	-0.28683
-0.6465	-1.3081	-0.28612
-1.1723	-3.5576	-0.28539
-1.1247	-4.2843	-0.28464
0.46683	-2.254	-0.28392
2.996	1.091	-0.28319
2.8923	1.3883	-0.28235
0.88328	-0.68403	-0.2817
-0.53852	-2.3405	-0.28141
-1.4488	-3.515	-0.28017
-2.5292	-4.7641	-0.27797
-4.1241	-6.2229	-0.28073
-5.1836	-6.7485	-0.28082
-3.2049	-3.9815	-0.26125
-0.57626	-0.57342	-0.30606
0.16084	0.67501	-0.32305
-0.42957	0.21586	0.038999
-1.6736	-0.74666	0.53782
-3.0616	-1.2005	0.7331
-4.5077	-2.188	0.72604
-5.9975	-4.6436	0.72089
-7.3366	-7.0415	0.73021
-8.2647	-7.9791	0.7328
-8.4794	-7.4794	0.72527
-8.0825	-6.0372	0.72357
-7.6199	-4.4634	0.77019
-7.2805	-3.3656	0.99428
-6.9739	-3.0993	1.4804
-6.5084	-3.4799	1.7902
-5.2776	-3.1657	1.7396
-2.5706	-0.34769	1.7024
0.2471	2.4528	1.8105
1.5427	3.2487	1.7288
0.62384	2.0502	1.0348
-0.85055	0.25551	0.24286
-1.4702	-0.9378	-0.1543
-1.7954	-1.5988	-0.26869
-2.502	-2.0474	-0.27172
-3.8082	-2.7341	-0.25625
-5.1112	-3.4545	-0.25811
-4.9672	-3.1527	-0.2537
-3.8228	-1.7472	-0.2653
-3.0025	-0.26211	-0.26724
-3.57	-0.32188	-0.12767
-4.8766	-1.4112	0.32099
-5.793	-2.3057	1.1257
-6.3541	-2.9116	1.7688
-6.884	-3.4367	1.8327
-7.6242	-4.0787	1.7292
-8.0961	-4.2975	1.746
-7.0015	-2.7183	1.7386
-5.0396	-0.22023	1.7767
-3.4893	1.6626	1.8018
-2.9365	2.1738	1.4344
-2.9222	1.756	0.93751
-2.7517	1.1381	0.76088
-2.7257	-0.03698	0.75539
-3.0473	-1.8206	0.75541
-3.3943	-3.4042	0.75414
-2.885	-3.2828	0.75937
-1.7266	-1.6971	0.7613
-1.6915	-1.3132	0.71498
-2.6771	-2.0121	0.50094
-3.783	-2.482	0.058378
-4.927	-2.6117	-0.27315
-6.2306	-2.6682	-0.27181
-7.7195	-2.9806	-0.22361
-8.3359	-2.6486	-0.23839
-7.0524	-0.54461	-0.23939
-5.9582	1.686	-0.23498
-6.0571	2.6627	-0.2353
-6.7078	2.1899	-0.23491
-7.2759	1.9154	-0.23385
-7.519	2.4357	-0.23315
-7.7028	1.9852	-0.23246
-7.1131	1.8032	-0.2317
-5.4034	3.5788	-0.23097
-3.7167	6.5399	-0.23024
-3.1549	7.1686	-0.2295
-3.7951	4.3652	-0.22877
-4.1998	2.5065	-0.22803
-4.1986	1.3917	-0.2273
-4.1103	-0.78461	-0.22656
-3.2338	-1.5584	-0.22583
-1.968	-1.0346	-0.22509
-1.1216	-0.70744	-0.22435
-0.76531	-0.7991	-0.22362
-0.88671	-1.3499	-0.22288
-1.421	-2.3615	-0.22215
-2.093	-3.7382	-0.22142
-2.3576	-4.6579	-0.22068
-1.6244	-3.8963	-0.21993
-0.20585	-1.9503	-0.21924
1.0356	-0.13614	-0.21848
1.2888	0.32471	-0.21756
1.4239	0.2893	-0.21725
1.9244	0.20962	-0.21672
2.0174	-0.84747	-0.21357
2.5424	-1.3681	-0.21775
4.0171	-0.028926	-0.21858
4.9156	1.7036	-0.18264
4.7462	2.1749	-0.25098
3.6975	0.86185	-0.53407
2.2236	-0.73535	-0.92874
0.51689	-2.2853	-1.219
-1.1082	-3.8592	-1.2357
-1.3218	-3.5611	-1.1836
-0.48848	-1.8029	-1.2245
-0.041066	-0.49591	-1.2687
-0.43217	-0.11397	-0.90521
-1.5838	-0.70127	-0.39519
-3.0926	-1.9883	-0.21681
-4.3577	-3.217	-0.20149
-5.1761	-3.6453	-0.2034
-5.0948	-2.6843	-0.20074
-2.8904	-0.19671	-0.2169
-0.96189	1.9681	-0.16866
-1.2409	2.1924	0.064651
-2.5544	0.67311	0.51967
-4.0088	-1.1364	0.84281
-5.0961	-2.0703	0.82356
-5.6661	-2.3557	0.78869
-5.6236	-2.2751	0.80588
-4.6559	-1.4555	0.80436
-2.408	1.0246	0.80335
-0.8278	2.8126	0.80533
-1.1053	2.4792	0.80592
-1.9167	1.9093	0.80643
-2.7736	1.2182	0.80726
-3.6813	-0.27215	0.80802
-4.0435	-1.3426	0.80873
-3.423	-0.75395	0.80947
-2.0686	1.5535	0.81021
-1.6678	2.7061	0.81094
-2.9337	1.387	0.81167
-4.381	0.092992	0.81241
-5.4458	-0.62968	0.81315
-6.401	-1.8052	0.81388
-7.0779	-2.6167	0.81462
-6.646	-1.7593	0.81535
-4.0649	1.1475	0.81609
-1.7741	3.6063	0.81682
-1.4638	3.938	0.81756
-2.0509	2.9836	0.81829
-2.8432	1.3515	0.81903
-3.4874	-0.52722	0.81976
-3.8501	-2.1667	0.82051
-3.5504	-2.7899	0.82124
-2.1202	-1.6568	0.82189
-1.0884	-0.69939	0.82278
-1.6154	-1.4648	0.82377
-2.4715	-2.5238	0.82352
-3.1115	-3.1392	0.8239
-4.0421	-3.7239	0.82906
-5.032	-4.0515	0.82507
-5.3857	-3.469	0.81375
-4.6255	-1.4902	0.86896
-3.2818	1.0185	0.83671
-2.4759	2.476	0.47743
-2.4014	2.9888	0.066352
-2.7897	2.76	-0.13319
-2.9892	1.2733	-0.17964
-2.5171	-0.64127	-0.16826
-1.194	-1.0995	-0.17053
0.67756	0.15702	-0.15306
2.7352	2.39	-0.16771
4.499	4.1615	-0.25415
4.75	3.3591	0.035645
3.4742	0.40426	0.66559
2.2092	-1.3346	0.93682
1.195	-1.9405	0.84918
-0.088061	-3.4332	0.81983
-1.2128	-5.1061	0.84423
-1.1746	-4.8635	0.84101
0.81593	-1.0702	0.84003
2.4567	2.0648	0.84224
2.7966	2.6881	0.84258
3.1615	3.028	0.84319
3.6761	3.0021	0.84405
3.8816	1.9499	0.84477
3.304	-0.13166	0.84548
3.4068	-0.33926	0.84625
4.3949	1.5653	0.84698
4.1781	1.6216	0.84759
3.0607	0.72768	0.84858
1.7577	0.17612	0.84962
0.20234	-1.0757	0.84881
-1.5848	-2.9893	0.85036
-3.1398	-4.253	0.85661
-2.7418	-3.2945	0.83895
-0.26113	-0.16369	0.86007
2.3863	3.2025	0.92122
3.2412	4.4773	0.57152
2.762	3.7556	0.019834
2.6407	2.5076	-0.15542
2.3045	0.29818	-0.13783
1.6346	-2.3062	-0.14162
1.749	-3.0408	-0.14339
2.0866	-2.5689	-0.1408
1.7191	-2.311	-0.14038
0.27378	-2.9692	-0.13996
-1.5591	-4.0386	-0.13907
-2.874	-4.679	-0.13829
-4.1373	-5.1782	-0.1376
-5.3361	-5.3728	-0.13686
-4.9654	-3.7791	-0.13612
-2.8464	-0.14575	-0.13539
-0.17612	4.0275	-0.13465
1.3988	6.2622	-0.13391
2.1698	6.3675	-0.13318
2.6513	5.2369	-0.13244
3.0454	3.9382	-0.13171
3.5586	2.6223	-0.13097
4.3865	2.0128	-0.13024
5.4434	2.7912	-0.12952
5.9375	3.4825	-0.1287
5.4299	3.0823	-0.12804
3.9898	1.4483	-0.12768
2.4549	-0.36397	-0.12627
1.3162	-1.6404	-0.12456
-0.044964	-2.9841	-0.1279
-0.89555	-3.568	-0.12452
0.13156	-1.8938	-0.10885
0.95731	-0.20103	-0.16243
0.75996	0.37216	-0.14181
0.54388	0.51993	0.23101
-0.21753	-0.14643	0.66248
-1.7879	-1.6668	0.85748
-2.9381	-2.7278	0.89273
-2.9676	-2.7244	0.87922
-1.7672	-1.3867	0.88151
0.30975	1.5241	0.88379
1.9369	3.3777	0.88354
2.1481	2.6039	0.88445
1.1705	1.0609	0.88492
-0.35387	-0.28601	0.88579
-1.7081	-1.3214	0.88829
-2.8212	-2.5678	0.88601
-3.3691	-3.7193	0.88385
-2.1704	-2.5016	0.90633
0.1569	0.25258	0.86878
2.2191	2.4223	0.82665
3.4469	3.4612	1.2012
4.1455	3.9935	1.7288
4.8672	4.6785	1.8924
5.3484	4.2407	1.8926
5.5368	2.6295	1.8935
6.1311	1.9567	1.8872
8.6445	5.2829	1.9268
10.8	8.5928	1.8588
9.6167	6.8625	1.5457
6.1971	3.0622	1.1922
3.6781	0.72883	0.9547
6.2836	2.4379	0.88136
7.1676	2.2964	0.90117
2.4522	-2.1316	0.89983
5.1107	0.12941	0.90179
5.8451	0.8209	0.90238
6.1983	2.5685	0.90123
5.7827	4.0982	0.91146
4.0791	3.4923	1.1125
2.2142	1.1956	1.6984
1.5613	-0.22735	1.9849
2.2468	0.64585	1.89
2.973	2.5566	1.8863
1.9556	1.9239	1.9489
-0.18209	-0.4358	1.4863
-2.0496	-2.0803	0.2986
-3.7155	-3.0189	-0.24682
-5.0413	-3.8784	-0.074681
-5.1973	-4.2818	-0.067338
-2.7361	-0.90038	-0.11372
0.04248	3.0534	-0.061679
0.5032	3.3657	-0.031904
-0.21298	2.0258	-0.40935
-1.2571	0.3286	-0.90838
-2.2797	-1.3511	-1.0739
-3.2171	-3.0548	-1.0889
-3.2969	-3.6946	-1.0811
-1.8028	-1.9902	-1.0568
-0.64123	0.086486	-1.1548
-0.65793	0.98571	-1.0783
-1.2979	0.43834	-0.37759
-2.0428	-0.65721	0.43043
-2.662	-1.613	0.88576
-3.1634	-2.3	0.96432
-2.8016	-1.9992	0.90453
-1.486	-0.49709	0.91446
-0.41539	1.2778	0.97485
-0.44499	1.8615	0.73063
-1.6517	0.69734	0.11336
-2.948	-0.66286	-0.16105
-4.1072	-1.8122	-0.069268
-5.176	-2.9096	-0.059848
-4.5195	-2.2892	-0.076287
-2.283	1.0858	-0.069071
-0.27391	5.7199	-0.068516
-0.12332	6.4676	-0.068929
-1.19	3.9728	-0.067696
-2.0188	1.7205	-0.066936
-2.8584	-0.19657	-0.066297
-2.8125	-0.98769	-0.065529
-1.0949	0.0050183	-0.064793
-0.47419	0.13209	-0.064065
-1.453	-0.95364	-0.063327
-2.6061	-1.7835	-0.062591
-3.7648	-2.7302	-0.061856
-5.0198	-4.3719	-0.061121
-5.8462	-5.8383	-0.060386
-5.287	-5.3741	-0.05965
-2.5586	-1.4538	-0.058915
0.38669	2.707	-0.05818
1.9976	4.9369	-0.057445
2.2227	5.9443	-0.056709
1.4306	6.6328	-0.055974
0.10047	6.097	-0.055239
-1.1024	3.2936	-0.054503
-1.0789	2.8503	-0.053768
-0.45868	3.5888	-0.053033
0.81608	4.1525	-0.052298
3.6607	6.7249	-0.051562
3.8508	5.4975	-0.050827
3.0857	2.0333	-0.050092
4.209	0.19082	-0.049357
4.9148	-1.2813	-0.048621
4.4112	-2.7485	-0.047886
3.5762	-3.5155	-0.047151
2.4608	-4.0648	-0.046414
1.0075	-4.971	-0.045679
-0.53993	-6.16	-0.044954
-1.6534	-6.4877	-0.044181
-0.94896	-5.4524	-0.043522
1.8688	-3.4387	-0.042766
4.2803	-1.0412	-0.041566
6.1829	0.50865	-0.042956
7.6197	0.55329	-0.037121
8.4435	-0.56926	-0.037675
8.8899	-1.8994	-0.093419
9.0709	-3.1394	-0.1743
9.0481	-4.2192	-0.22417
8.8835	-5.069	-0.18691
8.6386	-5.6189	-0.0065996
8.2042	-5.9319	0.15187
7.0065	-6.438	-0.47062
5.0308	-7.3106	-1.6986
2.9774	-8.3374	-2.2336
1.0485	-9.1923	-2.0593
-0.84042	-9.5249	-1.9949
-2.1555	-9.2382	-2.034
-2.3517	-8.0402	-2.0219
-1.4659	-5.3607	-2.083
-0.99459	-3.0805	-1.9657
-2.0733	-2.9091	-1.4096
-3.5387	-3.4026	-0.62148
-5.0035	-3.7757	-0.023239
-6.2517	-3.8622	0.046102
-5.0845	-3.2391	-0.049723
-0.29976	-1.7447	-0.032959
6.7089	0.29236	0.013859
10.798	2.2433	-0.059658
8.6485	3.6469	-0.3411
3.5781	4.5613	-0.74643
-0.054131	4.583	-1.0337
0.3004	3.7058	-1.0306
1.4888	4.0532	-1.0394
2.535	5.4443	-0.98118
3.6164	6.3015	-0.91541
3.2209	5.898	-1.6529
1.9219	4.8156	-2.6334
0.9536	3.8304	-2.9869
0.12738	2.6626	-3.0265
-0.50155	1.8464	-3.0111
-0.32193	2.5473	-3.0106
1.3878	5.4648	-3.0268
2.8017	8.8912	-2.9777
3.7009	10.739	-2.75
6.4866	10.152	-2.2987
8.2707	8.6882	-1.967
6.6816	7.6513	-1.9754
4.3626	6.2311	-2.0298
4.0028	4.9155	-2.0039
6.52	4.9627	-1.9776
8.7046	6.1843	-2.0863
8.9084	7.4986	-1.9765
