# Supplementary material for: Applying time-frequency analysis to assess cerebral autoregulation during hypercapnia
Source: PLoS One. 2017 Jul 27;12(7):e0181851. doi: 10.1371/journal.pone.0181851 (PMC5531479; doi:10.1371/journal.pone.0181851)
Supplement: S1 Dataset — Database of physiological signals registered in 50 volunteers during normocapnia and hypercapnia. (ZIP) [file pone.0181851.s001.zip › n23.csv]

ABP_smoothed_fluctuations[mmHg]	CBFV_smoothed_fluctuations[cm/s]	EtCO2[mmHg]
16.528	14.165	-1.2622
18.924	13.994	-0.6559
17.601	13.017	-0.062146
13.56	10.82	0.22815
8.408	8.3829	0.19525
4.2808	8.2656	0.14644
2.4163	10.135	0.15844
2.8615	11.436	0.12706
3.8785	12.18	0.18993
3.8543	12.634	0.45178
2.6188	11.825	0.78131
0.4408	9.6217	1.051
-2.0379	7.3461	1.1837
-4.4739	5.5982	1.1805
-6.9888	3.7964	1.1477
-9.5369	2.0359	1.1478
-11.73	1.6841	1.1551
-13.196	3.0126	1.1537
-13.675	4.707	1.1516
-13.506	5.9171	1.1517
-13.347	6.28	1.152
-13.08	6.105	1.1513
-12.22	5.9025	1.1494
-10.357	5.2695	1.1493
-7.1788	3.6658	1.154
-2.9358	2.9174	1.15
1.9124	5.0176	1.1318
7.1745	7.4624	1.1659
12.049	8.2259	1.2217
14.406	8.7434	1.0399
13.472	9.5277	0.53441
10.686	9.1678	-0.088325
7.6598	7.2985	-0.62227
5.9874	5.3748	-0.89897
5.9753	4.3711	-0.89549
5.7536	4.1495	-0.83285
5.0079	4.2131	-0.84221
5.1525	3.9512	-0.90986
5.6522	4.0724	-0.87107
5.2769	5.4642	-0.56008
4.4124	6.5746	-0.16836
3.7263	5.6602	0.059562
2.8788	3.497	0.13996
1.3981	1.3424	0.15233
-0.52061	-0.49272	0.14243
-2.5195	-1.9904	0.14073
-4.4916	-3.1988	0.14206
-6.377	-4.1304	0.13079
-7.5425	-4.1639	0.13493
-7.0826	-2.5436	0.17818
-4.4303	0.13332	0.11071
0.22049	2.8517	-0.027613
5.1491	4.7967	0.41091
9.6527	5.4849	1.5173
15.111	4.9492	2.2944
21.104	3.4755	2.2953
24.092	1.6675	2.0975
22.125	0.078332	2.0862
16.582	-0.87991	2.1415
9.7379	-1.1189	2.1482
5.2351	-1.3206	2.1314
4.9897	-1.7505	2.127
6.5713	-1.4971	2.1437
8.0756	-0.42949	2.148
8.8946	0.57419	2.0668
9.005	1.0962	1.8662
8.7044	1.0854	1.5489
7.9995	0.78206	1.2276
6.7138	0.58467	1.0779
4.8873	0.36745	1.0998
2.7686	-0.41736	1.1409
1.1538	-0.94733	1.1353
1.4095	1.0943	1.126
3.4709	4.8886	1.128
6.095	7.3622	1.1293
8.3268	8.424	1.1279
9.4306	9.0614	1.1267
9.1643	8.9437	1.1267
7.6188	7.4774	1.1277
5.8629	5.5671	1.1265
5.0652	4.5399	1.1215
4.7504	4.7187	1.128
4.5611	5.8914	1.138
5.7092	7.3704	1.0839
7.2737	7.9508	1.0936
6.8143	6.3692	1.4014
4.7102	3.4366	1.826
2.3645	0.65845	2.0597
0.0099106	-1.6224	2.1181
-2.5014	-3.4783	2.134
-4.5493	-4.5132	2.1266
-5.2647	-4.1867	2.0816
-4.5415	-2.4651	2.1212
-2.7729	0.20162	2.2097
-1.1468	2.2366	1.4828
-0.62645	2.3172	-0.45893
-0.92662	0.70067	-2.0284
-1.5994	-1.705	-2.1327
-2.3649	-3.1105	-1.8238
-2.7991	-2.8031	-1.8487
-2.2422	-2.059	-1.8988
-0.75546	-1.3871	-1.8832
1.0039	-0.68266	-1.8925
2.1494	-0.34756	-1.7314
2.0301	-0.79532	-1.2636
0.99984	-1.9228	-0.8562
-0.47844	-3.4319	-0.8023
-2.2201	-4.772	-0.89092
-4.0467	-5.5312	-0.90392
-5.643	-5.8824	-0.88511
-6.5642	-5.7894	-0.88915
-6.1669	-4.5128	-0.87822
-4.7465	-2.4368	-0.87011
-3.6056	-1.2164	-0.95414
-3.2412	-1.4487	-1.1639
-3.4887	-2.8418	-1.4818
-4.1652	-4.7197	-1.7977
-5.0627	-6.1319	-1.9368
-5.5317	-6.5278	-1.9058
-4.6387	-5.6898	-1.8635
-2.3423	-3.1857	-1.8979
0.66953	0.59128	-1.9702
2.8699	2.2572	-1.7657
3.4096	0.13595	-1.2184
3.0109	-3.1579	-0.82626
2.1746	-5.6086	-0.82947
0.73373	-7.065	-0.91535
-0.83429	-7.6839	-0.90653
-1.2078	-7.7827	-0.88043
-0.53693	-7.6415	-0.88817
0.040522	-7.5108	-0.95445
-0.052759	-7.6704	-1.1363
-1.0809	-8.3823	-1.4794
-2.9075	-9.6757	-1.8279
-5.1762	-11.388	-1.9588
-7.1496	-12.476	-1.915
-7.9478	-11.566	-1.8835
-7.5431	-9.2698	-1.8967
-6.4001	-7.1474	-1.9035
-4.9523	-5.4123	-1.9002
-3.6136	-3.8785	-1.8994
-2.7698	-3.1129	-1.9007
-2.7234	-3.7353	-1.9
-3.2839	-4.9874	-1.9006
-4.0051	-5.5765	-1.9067
-4.0121	-4.4723	-1.9033
-2.5221	-1.3297	-1.8838
-0.1464	1.6203	-1.9232
2.2568	2.7591	-1.9822
4.1398	3.0999	-1.7584
5.1049	3.0133	-1.2283
4.9327	1.4406	-0.83758
3.7649	-1.6563	-0.8132
2.3718	-4.2461	-0.91414
1.2489	-4.9844	-0.93383
-0.093173	-5.1398	-0.908
-1.9987	-5.9658	-0.9012
-3.272	-6.3987	-0.90799
-2.8622	-5.3239	-0.90921
-1.593	-3.6166	-0.90805
-0.34226	-2.2859	-0.90852
0.48176	-1.9531	-0.9094
0.69691	-2.7068	-0.90984
0.39943	-3.8934	-0.91013
-0.28933	-4.9307	-0.91055
-1.2425	-5.5174	-0.91102
-2.1979	-5.4066	-0.91146
-2.4309	-4.415	-0.91188
-1.5459	-2.6863	-0.91231
-0.22615	-1.1473	-0.91274
1.0044	-0.31992	-0.91317
2.0708	-0.0018608	-0.9136
2.8778	0.032157	-0.91403
3.2481	-0.038267	-0.91447
3.0952	-0.24662	-0.9149
2.5699	-1.1345	-0.91533
1.7716	-3.033	-0.91576
0.43365	-5.0588	-0.91619
-1.5029	-6.1174	-0.91662
-2.4988	-5.6992	-0.91705
-1.3446	-3.8855	-0.91748
0.7488	-1.8897	-0.91791
2.4664	-0.84386	-0.91834
3.005	-1.4277	-0.91878
2.2022	-3.3812	-0.91921
0.76956	-5.1307	-0.91964
-0.70808	-5.7831	-0.92007
-2.032	-5.9915	-0.9205
-3.1062	-6.2921	-0.92093
-4.0268	-6.2245	-0.92136
-4.8927	-5.3	-0.92179
-5.5734	-4.1284	-0.92222
-5.8705	-3.6269	-0.92266
-5.7915	-3.5182	-0.92309
-5.4722	-2.8307	-0.92351
-5.0482	-1.5581	-0.92394
-4.6471	-0.56741	-0.9244
-4.2324	-0.19472	-0.92485
-3.5831	-0.12002	-0.92519
-2.8642	-0.12939	-0.92553
-2.8091	-0.21773	-0.9263
-3.1526	-0.19927	-0.92689
-2.2832	0.35234	-0.92569
-0.38845	1.3576	-0.92731
1.2554	2.3455	-0.91197
1.9937	2.6333	-0.74066
1.6035	1.7809	-0.33608
0.79728	0.39927	0.049389
0.30597	-0.77286	0.15912
-0.11562	-1.5421	0.092174
-0.97849	-1.9226	0.046331
-2.3016	-2.2531	0.058797
-3.8251	-3.0177	0.074959
-5.4432	-3.8097	0.073318
-7.1878	-3.4146	0.064516
-8.6761	-1.7517	0.061753
-8.9922	-0.21818	0.077631
-7.7936	1.4259	0.071828
-5.2779	4.769	0.0055585
-1.3318	9.4438	0.12812
3.0749	13.562	0.61099
4.6253	13.645	1.2646
2.9137	9.7183	1.8527
1.0359	5.8528	2.1431
0.22134	3.9397	2.1263
-0.69324	3.0703	2.0522
-2.2594	2.4742	2.0591
-3.64	1.9411	2.0522
-4.1819	1.7046	2.0285
-3.7812	2.5438	2.1502
-2.6957	4.1009	2.1772
-1.4626	5.0161	1.5664
-0.5938	4.7039	0.61179
-0.52588	3.1759	0.086248
-1.1039	1.3222	0.038565
-1.8239	0.46411	0.075825
-2.4837	0.41895	0.064756
-3.0702	0.076285	0.054218
-3.2231	0.064353	0.056934
-2.3802	1.9322	0.057764
-0.39931	4.5714	0.056451
2.4152	6.7505	0.056146
5.3445	8.5497	0.055881
7.6174	9.1968	0.055374
8.6053	7.7537	0.054861
8.5815	5.2485	0.054471
8.084	3.221	0.054231
7.1965	1.763	0.053757
5.8333	0.41027	0.052669
4.0969	-0.85825	0.052246
2.2093	-1.827	0.054094
0.60466	-2.307	0.053318
-0.2499	-2.2	0.044156
-0.73225	-1.9953	0.048127
-1.5039	-2.3335	0.10518
-2.4968	-3.0956	0.28429
-3.4158	-3.939	0.63254
-4.1654	-4.811	0.98494
-4.7348	-5.7213	1.1183
-5.1434	-6.1532	1.074
-5.4254	-5.3847	1.0303
-5.5902	-3.9621	1.0385
-5.6285	-3.3532	1.0516
-5.5665	-3.6315	1.05
-5.4695	-3.4243	1.0446
-5.4791	-2.4061	1.0433
-5.8206	-1.6577	1.0482
-6.1627	-1.3334	1.0503
-5.4705	-0.2829	1.0308
-3.5577	1.5265	1.0409
-1.007	3.275	1.1191
1.4093	4.7327	0.97703
2.9976	5.5012	0.44011
3.3463	4.4425	-0.21388
2.4913	1.509	-0.73067
1.1728	-1.3124	-0.99945
-0.098439	-2.8173	-1.0163
-1.3755	-3.6592	-0.95283
-2.7567	-4.4441	-0.94173
-4.2929	-5.0949	-0.95963
-5.9731	-5.4672	-0.96633
-7.5473	-5.6202	-0.96218
-8.7345	-5.6415	-0.95812
-9.5103	-5.4125	-0.95988
-9.942	-4.7255	-0.96894
-9.874	-3.387	-0.96693
-9.0098	-1.2448	-0.93897
-6.9727	1.6208	-0.97746
-3.8516	4.7877	-1.0581
-1.0474	7.2021	-0.73146
0.67516	8.1029	0.16348
1.4805	7.2086	1.3891
1.5938	5.0738	2.5581
1.2494	2.9252	3.183
0.56131	1.3746	3.179
-0.51971	0.1746	3.0094
-1.9793	-0.81446	2.9921
-3.6354	-1.3553	3.034
-5.166	-1.2656	3.0326
-5.8747	-0.70146	3.0344
-5.4029	0.15213	3.0599
-4.4914	1.2101	2.9836
-3.6678	2.2199	2.7462
-2.8671	2.6818	2.4249
-1.8542	2.8365	2.1293
-0.28496	3.7345	1.9887
1.4445	5.1988	2.0038
2.1647	5.7191	2.0385
1.6191	4.8889	2.0341
0.58165	3.5768	2.0242
-0.52823	2.4053	2.0249
-1.7429	1.6376	2.0267
-2.655	1.5244	2.0258
-2.4893	2.2567	2.025
-1.3909	3.4488	2.0248
-0.018998	4.4412	2.0244
0.84154	4.6388	2.0239
0.7159	3.8268	2.0234
-0.0761	2.6538	2.023
-1.0973	1.6819	2.0226
-1.9051	1.0029	2.0222
-2.3031	0.52698	2.0217
-2.7487	-0.14751	2.0213
-3.7197	-1.2806	2.0208
-5.3637	-2.3956	2.0204
-7.4671	-2.9208	2.0201
-8.0338	-2.7946	2.0196
-4.8339	-2.1351	2.0189
-0.37484	-0.86774	2.0184
0.44821	1.1396	2.0191
-1.7576	3.2526	2.0185
-2.8624	4.4431	2.0143
-2.6608	5.0365	2.0182
-2.2032	5.8996	2.0287
-0.25748	7.3941	1.987
2.6832	8.7763	2.0062
4.4574	8.6787	2.2986
5.266	7.5678	2.677
5.7037	6.1903	2.9108
5.3213	4.4302	3.0103
3.6779	2.1325	3.03
1.3719	-0.22978	3.0167
-0.74616	-2.0451	3.0109
-2.5548	-3.2798	3.0141
-4.3385	-4.2184	3.0059
-6.0527	-4.7891	2.9981
-7.2888	-4.5382	3.0335
-7.5488	-3.2461	3.0518
-6.2992	-1.0183	2.8687
-3.7993	1.6188	2.3014
-0.95336	3.8081	1.2314
1.3433	4.6405	0.1546
2.3512	3.4049	-0.18792
2.3932	1.1001	-0.021184
2.2008	-0.71514	0.065147
1.9849	-1.9631	0.019216
1.7423	-3.0982	-0.0099779
1.4307	-4.0609	-0.00010109
0.9967	-4.5587	0.0099584
0.51568	-4.662	0.0080155
0.16462	-4.7372	0.0041028
-0.089055	-4.9776	0.0036317
-0.59149	-5.3053	0.0041839
-1.2281	-5.4102	0.0038153
-0.76342	-4.5013	0.003156
1.3702	-2.3972	0.0027432
4.342	-0.053868	0.0023541
7.2641	1.6256	0.0019087
9.3472	1.9677	0.0014696
10.107	1.0922	0.0010427
9.283	-0.52942	0.00061188
7.4186	-2.243	0.00017949
5.4363	-3.3319	-0.00024396
3.8365	-3.5404	-0.00067244
2.7652	-3.0015	-0.001134
2.1919	-2.0835	-0.0015669
1.9388	-1.3441	-0.001872
1.6785	-1.4394	-0.0023
1.0264	-2.9629	-0.003206
-0.097709	-5.1496	-0.0038058
-1.5772	-6.4073	-0.0027155
-3.3154	-6.4805	-0.002093
-5.2342	-6.5142	-0.007481
-7.0035	-6.8133	-0.01061
-7.9842	-6.5374	0.010434
-7.8242	-5.3066	0.0082371
-6.5285	-3.2724	-0.1211
-5.0154	-1.4484	-0.48885
-4.4785	-1.0646	-1.1651
-4.7886	-1.7681	-1.8557
-5.2029	-2.4824	-2.1288
-5.4542	-2.8273	-2.0493
-5.5714	-2.8549	-1.9816
-5.3964	-2.3393	-2.0055
-4.6505	-1.0111	-2.0165
-3.132	0.45848	-2.0095
-0.99767	1.176	-2.0087
0.65013	0.6361	-2.0113
1.0251	-1.1697	-2.012
0.52098	-3.2134	-2.0118
-0.37263	-4.6475	-2.0121
-1.3934	-5.5778	-2.0128
-2.364	-6.2712	-2.0136
-3.2843	-6.9663	-2.0137
-4.1634	-7.7984	-2.0129
-4.8119	-8.3508	-2.0139
-4.9605	-8.1122	-2.0187
-4.2801	-7.2371	-2.0147
-2.5516	-6.0899	-2.0004
-0.02619	-4.8391	-2.0316
2.6999	-3.8205	-2.0685
4.5713	-3.7661	-1.8656
5.1154	-4.7675	-1.3767
5.076	-5.6026	-0.9828
5.0587	-5.4414	-0.93611
4.9517	-4.8636	-1.0277
4.6959	-4.4988	-1.0498
4.7021	-4.4814	-1.0054
5.1135	-4.8923	-0.96612
5.3666	-5.8782	-1.0667
5.061	-7.3759	-1.3501
4.2725	-8.9049	-1.6685
3.1288	-10.021	-1.8932
1.7519	-10.521	-2.013
0.28215	-10.302	-2.0432
-1.0178	-9.5775	-2.028
-1.8434	-8.6674	-2.0183
-1.9338	-7.7033	-2.0224
-1.1136	-6.7147	-2.0259
0.13034	-5.7451	-2.0255
0.94212	-4.8529	-2.0249
1.216	-4.2064	-2.0255
1.5407	-4.0707	-2.0261
2.2006	-4.3829	-2.0263
2.9427	-4.5402	-2.0271
3.6118	-4.0554	-2.0284
4.416	-2.8482	-2.0274
5.3352	-1.3125	-2.025
5.631	-0.88805	-2.032
5.3695	-1.7566	-2.0394
6.2013	-1.6077	-2.0051
7.7715	-0.5234	-2.0137
8.0574	-0.74667	-2.1757
7.2872	-2.5124	-2.0146
6.359	-5.049	-1.1001
5.4022	-6.8126	0.013509
4.3634	-6.6218	0.68584
3.1588	-5.8769	0.94256
1.7095	-6.4572	0.99801
0.054599	-7.7727	0.97763
-1.7063	-8.1103	0.9586
-3.4588	-7.4504	0.96207
-5.0695	-7.0321	0.967
-6.2222	-6.9981	0.96564
-6.4535	-6.4328	0.96396
-5.7992	-5.0863	0.96388
-4.7081	-3.3493	0.96366
-3.6162	-2.0436	0.96311
-2.8622	-1.8662	0.96265
-2.4644	-2.366	0.96225
-2.3863	-2.9751	0.96182
-2.6434	-3.5283	0.96138
-3.1422	-3.8965	0.96095
-3.4375	-3.8586	0.96052
-3.1872	-3.2771	0.9601
-2.7946	-2.4617	0.95966
-2.7578	-1.7978	0.95922
-2.8332	-1.3497	0.95879
-2.5288	-1.0336	0.95841
-1.8004	-0.61012	0.95797
-0.83955	0.18798	0.95735
0.092292	1.1689	0.95697
0.7351	1.9185	0.95725
1.1107	2.1758	0.95661
1.3317	1.8019	0.95354
1.2218	1.0556	0.95388
0.64505	0.43432	0.96298
0.80783	0.83742	0.95594
2.8531	2.8074	0.92086
4.7562	4.3723	0.97052
4.771	4.047	1.0784
4.3536	3.5921	0.76005
4.6254	4.1821	0.12979
5.4209	5.3514	0.15546
6.0309	6.366	0.20203
5.5202	6.4665	-1.3438
3.9092	5.6663	-3.7702
1.8306	4.4655	-5.1805
0.35407	3.6616	-5.1832
0.4428	3.9693	-4.3143
0.73949	4.4515	-4.3887
-0.90347	3.6154	-7.4741
-3.829	2.0509	-11.947
-5.705	1.548	-14.118
-5.9847	2.1122	-14.103
-5.2161	2.7804	-14.063
-3.9163	3.5008	-14.115
-2.5838	4.5438	-13.485
-1.7323	5.4549	-11.612
-1.7865	5.5056	-8.2195
-2.2182	4.8009	-4.7661
-2.0518	3.9243	-3.4542
-1.3084	3.5244	-3.8841
-0.5702	4.1782	-4.1991
0.14417	5.3355	-4.0739
1.0348	5.9416	-4.0255
1.5914	5.9299	-4.072
1.7767	5.7664	-4.0687
2.6296	6.1479	-3.9831
4.2755	7.3984	-4.2095
5.9773	8.4607	-4.2577
6.5233	7.0506	-2.5596
5.9856	4.1702	-0.0081875
5.0012	2.1406	1.5179
3.6983	0.97681	1.9222
1.9695	-0.35878	1.939
-0.14095	-1.9727	1.9379
-2.4444	-3.089	1.9377
-4.8096	-3.5177	1.9389
-7.2122	-4.1398	1.9343
-9.2763	-4.9227	1.9292
-10	-4.0519	1.95
-9.0607	-1.2686	1.9553
-6.9134	1.9671	1.8316
-4.182	5.0056	1.4595
-1.5674	7.6986	0.76226
0.28433	9.3634	0.05481
0.88088	9.215	-0.20483
0.8503	8.0945	-0.11147
1.3135	7.5677	-0.030413
2.1854	7.5418	-0.050462
2.6036	6.8606	-0.077168
2.4005	5.4367	-0.074257
2.1281	4.2777	-0.068066
2.1051	3.6898	-0.069731
2.331	3.0995	-0.069314
2.7954	2.3838	-0.06917
3.5295	1.9078	-0.079813
4.8596	2.0908	-0.068206
6.7601	2.9515	-0.037714
7.7394	3.2813	-0.1555
7.6128	2.5363	-0.2236
7.7786	1.1134	0.33102
8.2882	-0.49039	1.3532
7.9424	-1.7392	2.0333
6.3136	-2.6449	2.0631
4.1663	-4.0211	1.9005
2.078	-6.1398	1.8791
0.0065136	-7.9422	1.9239
-2.1322	-8.5295	1.9341
-4.2588	-8.3539	1.9237
-6.2	-8.0937	1.9278
-7.3963	-7.6164	1.9254
-7.2324	-6.4818	1.8928
-5.7822	-4.5551	1.936
-3.4722	-2.0218	2.0267
-0.99122	0.36515	1.6359
1.0822	1.9793	0.63256
2.4707	2.6303	-0.17396
3.0414	2.3614	-0.26924
2.9156	1.6443	-0.076626
2.2642	0.88842	-0.024691
1.3073	0.052476	-0.074538
0.25267	-0.95731	-0.098671
-0.84459	-1.9076	-0.088148
-1.9788	-2.4561	-0.079431
-2.9899	-2.5516	-0.081732
-3.6138	-2.3494	-0.084971
-3.8025	-1.9712	-0.084946
-3.7836	-1.4905	-0.085409
-3.6937	-0.88844	-0.087594
-3.4227	0.054948	-0.085881
-2.8436	1.5287	-0.07953
-1.893	3.5041	-0.089393
-0.55644	5.796	-0.10875
1.09	7.9253	-0.044702
3.2476	9.835	-0.058076
6.1636	11.786	-0.3555
8.423	12.752	0.34995
9.2359	12.054	2.225
9.7078	10.367	3.0688
10.527	8.8394	2.9172
11.793	8.354	2.8362
12.332	7.7959	2.9001
10.92	5.787	2.9319
8.1782	2.7056	2.9165
5.3521	-0.44257	2.8978
2.8466	-3.0276	2.8968
0.45903	-4.6984	2.9174
-1.7061	-5.2661	2.9293
-3.1304	-4.7638	2.8644
-3.5281	-3.7066	2.8408
-2.9577	-3.0821	3.1247
-2.1911	-3.3048	3.1907
-2.4148	-4.3458	2.0478
-3.7565	-5.7383	0.10067
-5.5046	-6.6901	-1.1648
-7.1085	-6.88	-1.2788
-8.2472	-6.5792	-1.0584
-8.9103	-6.1475	-1.0476
-9.6604	-6.0431	-1.1059
-10.504	-6.1112	-1.1039
-10.135	-4.8942	-1.1044
-8.3291	-2.5486	-1.1123
-6.3643	-1.2971	-1.0488
-5.0142	-1.8304	-1.0471
-4.5971	-3.6866	-1.3462
-4.727	-5.6246	-1.8093
-4.6471	-6.054	-2.0897
-4.4351	-5.2675	-2.1238
-4.8777	-5.1641	-2.0937
-6.0901	-6.5609	-2.0952
-7.3105	-8.8375	-2.1054
-8.1372	-11.213	-2.1062
-8.9648	-12.776	-2.1045
-9.9678	-12.86	-2.1061
-10.357	-11.606	-2.1046
-9.5775	-9.5715	-2.1007
-8.1485	-7.9527	-2.1167
-6.5505	-7.1524	-2.1245
-5.0261	-6.5826	-2.0377
-3.8731	-6.2379	-1.8309
-3.4178	-6.5346	-1.5297
-3.652	-7.2494	-1.227
-4.2998	-7.649	-1.0666
-5.2397	-7.5901	-1.0719
-6.5494	-7.6725	-1.1172
-8.1938	-8.2137	-1.1211
-9.8885	-8.8764	-1.1102
-11.417	-9.2504	-1.1115
-12.889	-8.9417	-1.1117
-14.303	-7.7474	-1.1008
-14.915	-6.2723	-1.1195
-14.104	-4.7676	-1.154
-12.061	-2.1394	-1.0262
-9.4617	0.89917	-0.62445
-7.3724	1.3891	0.040264
-6.1664	-0.31107	0.7196
-5.5647	-0.95249	0.99269
-5.2257	-0.26093	0.91467
-4.8535	-0.057817	0.85629
-4.8643	-0.97584	0.88033
-5.7542	-2.7028	0.88941
-6.106	-3.3982	0.88212
-4.6731	-1.9352	0.88166
-2.3573	-0.24915	0.88252
0.1403	0.72603	0.88166
2.3816	1.0335	0.88108
3.2019	-0.19564	0.88079
1.9476	-3.2452	0.88038
-0.1772	-6.1991	0.87991
-2.0263	-7.5171	0.87947
-3.5807	-7.9759	0.87905
-5.0027	-8.6134	0.87862
-6.179	-9.1996	0.87819
-6.906	-9.0792	0.87775
-7.1622	-8.3073	0.87732
-7.0156	-7.3175	0.8769
-6.2993	-5.963	0.87647
-4.7655	-3.8349	0.876
-2.7984	-1.5996	0.87561
-0.87625	-0.015011	0.87527
1.2006	1.5373	0.87453
3.1502	2.895	0.8741
4.1023	2.83	0.87529
4.0717	1.2162	0.87292
3.4808	-1.2082	0.86705
2.7836	-2.6237	0.88128
2.4143	-2.4175	0.88842
2.6901	-1.989	0.80893
3.0581	-1.9301	0.88269
2.7422	-2.1969	1.3992
2.0544	-2.6096	2.1167
1.4544	-2.9822	2.7137
1.2338	-3.1628	2.944
1.205	-3.0399	2.8855
0.86041	-2.5888	2.8508
0.29179	-2.2002	2.8701
-0.40083	-2.6743	2.8704
-1.8245	-5.1914	2.8663
-3.6374	-6.7461	2.8671
-4.794	-3.609	2.8667
-5.0392	-1.038	2.8661
-4.8057	-0.69358	2.8656
-4.5599	-0.78453	2.8652
-4.2537	-0.013101	2.8657
-3.9427	0.33522	2.8625
-3.5413	-0.33978	2.8619
-2.807	-0.78485	2.8775
-2.1973	-1.3208	2.8532
-2.0945	-2.3576	2.8021
-1.9456	-2.7395	2.969
-1.5253	-1.9944	3.0569
-1.1898	-0.80304	2.1403
-1.097	0.36414	0.67812
-1.2352	1.3055	-0.049856
-1.6001	2.2389	-0.13886
-1.7895	3.6343	-0.12699
-0.27237	6.1608	-0.1714
2.4601	9.091	-0.17454
3.7757	10.352	0.10962
3.4323	9.6199	0.52384
2.289	7.5763	0.77126
0.7961	5.7439	0.85307
-0.74854	5.4857	0.86585
-2.0955	5.5006	0.85728
-3.0669	3.9693	0.85305
-3.8026	1.8023	0.85513
-4.4049	0.76632	0.85704
-4.2363	1.9251	0.85344
-2.3313	5.044	0.84885
2.4518	7.3574	0.8672
9.5846	9.831	0.85096
16.714	14.925	0.77827
20.335	17.481	1.015
19.205	15.553	1.5573
15.199	13.103	1.8718
10.992	11.554	1.8739
9.4794	10.156	1.8369
9.7311	9.0716	1.8477
8.737	9.1433	1.851
9.7017	10.762	1.8506
14.11	13.133	1.8547
14.998	13.653	1.8057
11.668	11.691	1.3135
8.9572	8.5785	-0.075876
7.7793	6.6905	-1.2592
7.4273	7.2221	-1.2584
7.758	7.5166	-1.0899
8.1893	6.804	-1.1475
7.8177	5.9495	-1.1729
6.146	4.5833	-1.1542
3.4806	2.3026	-1.15
2.4154	0.072237	-1.156
4.8135	-1.1911	-1.158
7.9312	-1.8602	-1.1567
8.5975	-2.4545	-1.1561
6.3524	-2.8457	-1.1578
2.225	-2.6341	-1.1606
-0.33671	-1.1076	-1.1551
0.2129	1.6897	-1.1521
1.8385	4.5135	-1.1842
3.7639	6.9353	-1.1581
5.8555	9.034	-0.93636
6.6336	10.554	-0.53387
5.5561	10.741	-0.16645
3.6141	9.0367	-0.11275
2.6453	7.5837	-0.17945
2.7086	7.2294	-0.18563
0.85934	5.7583	-0.1646
-4.6582	1.7891	-0.15885
-7.5907	-0.00066036	-0.16382
-3.3342	3.6825	-0.1644
-0.91441	5.4521	-0.16408
-1.9801	4.1971	-0.16478
-2.848	3.2133	-0.16546
-2.7471	2.9415	-0.16584
-3.0757	1.7298	-0.16619
-4.0715	-0.30305	-0.16663
-4.7659	-1.236	-0.16708
-4.6461	-0.44991	-0.16751
-4.0156	0.45911	-0.16794
-3.0979	0.5631	-0.16837
-1.7649	0.92085	-0.1688
0.11858	2.2748	-0.16923
2.6089	4.252	-0.16966
5.7778	6.2057	-0.17009
9.5829	7.4901	-0.17053
13.142	8.4014	-0.17096
15.733	8.9127	-0.17139
17.469	7.8985	-0.17182
18.274	5.8078	-0.17225
17.918	4.1246	-0.17268
16.537	2.7757	-0.17311
14.45	0.9785	-0.17354
