# Supplementary material for: Applying time-frequency analysis to assess cerebral autoregulation during hypercapnia
Source: PLoS One. 2017 Jul 27;12(7):e0181851. doi: 10.1371/journal.pone.0181851 (PMC5531479; doi:10.1371/journal.pone.0181851)
Supplement: S1 Dataset — Database of physiological signals registered in 50 volunteers during normocapnia and hypercapnia. (ZIP) [file pone.0181851.s001.zip › n24.csv]

ABP_smoothed_fluctuations[mmHg]	CBFV_smoothed_fluctuations[cm/s]	EtCO2[mmHg]
1.4338	10.157	2.9386
0.47737	9.4505	2.9379
-0.20039	8.1573	2.9354
-0.53717	7.4195	2.9321
-0.85609	7.2839	2.9296
-1.7589	6.5888	2.9287
-2.9973	4.8556	2.9249
-4.0082	2.2119	2.9162
-4.8101	-0.27932	2.9221
-5.5706	-1.7858	2.9402
-6.4374	-2.8331	2.8888
-7.3584	-3.9636	2.6963
-7.9295	-5.2842	2.3417
-7.8644	-6.097	1.9737
-7.0825	-5.1199	1.8649
-6.0012	-3.2872	1.7679
-5.2705	-2.5548	1.2695
-5.1376	-2.7446	0.88969
-5.3822	-2.9578	1.0185
-4.8337	-2.5132	0.61584
-3.3992	-0.96251	-0.52295
-2.7256	1.7656	-1.0734
-2.9632	4.2339	-1.0863
-3.0725	4.4763	-1.5874
-2.5669	4.4676	-2.383
-1.5802	6.084	-2.9473
-1.2638	6.8974	-3.1653
-1.9378	5.7035	-3.1396
-2.5577	4.001	-3.1494
-2.3956	3.7904	-2.9311
-1.2452	6.6092	-1.962
0.016179	9.3908	-1.0647
0.56661	9.1399	-1.0272
0.823	7.7788	-1.1537
0.99297	7.4907	-0.72137
0.79196	9.3891	0.59286
0.66804	10.776	1.8866
1.1262	8.6652	2.0413
1.2307	7.0333	1.7577
0.45977	7.6976	1.7307
-0.65495	7.2615	2.0563
-1.7477	5.2539	2.5411
-2.6742	4.031	2.8063
-3.2264	3.7055	2.8322
-3.2503	3.2232	2.8004
-3.0926	2.5866	2.8328
-3.0289	2.2606	2.915
-2.6203	3.0367	2.6853
-1.5532	4.9215	2.1201
0.039964	6.6539	1.7828
1.4789	7.4001	1.7994
1.9369	6.8307	1.9295
1.6282	5.3607	1.7415
1.1481	3.8533	1.0909
1.1649	3.663	0.71498
1.515	4.7855	0.78425
1.1738	5.625	0.73574
0.12323	5.0582	0.74346
-1.0736	2.7007	1.3056
-2.0232	0.92473	2.1038
-2.4503	2.0973	2.6082
-2.2748	3.8958	2.8006
-1.6639	4.207	2.8061
-1.236	4.2992	2.771
-1.0749	5.2206	2.7714
-0.41163	6.9162	2.7753
0.77972	8.6687	2.7707
1.8693	9.3627	2.7673
2.2017	8.2113	2.7654
1.4737	5.2599	2.763
0.34452	2.4921	2.7601
-0.68705	1.1598	2.7573
-1.6906	0.64499	2.7556
-2.583	0.7465	2.7531
-3.1309	1.6747	2.747
-3.7133	1.6439	2.7457
-4.8497	-1.3406	2.7572
-5.6988	-3.2774	2.7415
-5.3834	-0.26083	2.6889
-4.9161	2.3308	2.7746
-4.9675	0.67497	2.9283
-4.4348	-0.57295	2.4402
-3.1842	0.67909	1.3143
-2.7488	1.2678	0.66347
-3.0963	0.3565	0.68722
-2.8178	-0.51451	0.73484
-2.1541	-0.78921	0.70913
-2.1942	-0.61032	0.80744
-2.5465	-0.42963	0.74136
-2.3776	-0.72432	0.14852
-2.0606	-1.4084	-0.57528
-2.0794	-2.1223	-1.0068
-2.0081	-2.1948	-1.4337
-1.5762	-1.4718	-2.0019
-1.1444	-0.85817	-2.3342
-1.0066	-0.9581	-2.3334
-1.2752	-1.8428	-2.2893
-1.7173	-2.8959	-2.3042
-1.878	-3.1362	-2.3152
-1.8155	-3.2958	-2.3143
-1.8665	-4.5075	-2.3223
-2.2027	-3.6536	-2.3208
-2.7394	2.0678	-2.2952
-2.5266	5.3333	-2.3325
-1.0319	0.49273	-2.4304
0.17183	-3.4872	-2.2156
0.38331	-1.1779	-1.6294
1.1709	1.3854	-1.2997
2.681	1.5519	-1.4727
3.4842	1.2656	-1.9151
3.6119	0.7289	-2.324
3.7932	-0.66758	-2.4388
3.9571	-2.1309	-2.339
3.8451	-2.7964	-2.2407
3.4059	-3.0157	-2.463
2.6929	-3.3775	-3.0256
1.8709	-4.4003	-3.3829
1.0908	-5.6534	-3.3871
0.47604	-5.7903	-3.3522
0.14102	-4.5094	-3.367
0.16353	-2.4768	-3.3462
0.39295	-1.0892	-3.38
0.61447	-1.2548	-3.4911
0.7351	-1.3867	-3.2393
0.65627	-0.95992	-2.3574
0.23184	-2.1688	-1.0527
-0.44469	-4.93	0.20605
-0.94001	-5.5585	0.65485
-1.3111	-3.8332	-0.070025
-2.205	-3.9686	-1.7469
-3.2492	-5.4114	-3.3267
-3.3467	-4.4197	-3.5573
-2.0801	-1.754	-3.3474
0.13727	1.1729	-3.4012
2.0967	3.519	-3.4203
2.4222	2.9636	-3.3944
1.305	-0.15877	-3.5152
0.43599	-2.6235	-3.9969
0.21758	-3.4928	-4.4636
0.36723	-3.1632	-4.5231
0.21059	-3.01	-4.312
-0.17721	-3.0637	-4.3286
0.17151	-1.8027	-4.9724
1.6807	0.62046	-3.6175
3.7159	2.6429	0.48397
4.4767	1.9779	2.9198
4.0617	-0.22062	2.3053
3.4268	-1.5769	-0.20917
3.0205	-1.3261	-1.742
2.8998	-0.10502	-1.5308
2.7685	0.31388	-1.3453
2.3162	-0.58939	-1.4609
1.3155	-2.4752	-1.499
-0.22321	-4.323	-1.4012
-1.8238	-5.4103	-1.0754
-2.476	-5.64	-0.33128
-2.522	-5.1453	0.47546
-3.0544	-4.1732	0.68759
-3.0673	-2.7927	0.46475
-1.99	-1.1745	0.36432
-1.514	0.15284	1.0585
-2.1337	0.18181	1.9207
-3.1549	-1.8804	1.6289
-3.6453	-3.8188	0.65096
-3.2028	-3.6263	-0.16687
-2.911	-2.3488	-0.56334
-3.2039	-1.2793	-0.5504
-3.2305	-1.2949	-0.43151
-2.6819	-1.8191	-0.80529
-1.8301	-1.4165	-2.2302
-1.1103	-0.78364	-3.6285
-0.76108	-0.95724	-3.8382
-0.36844	-1.7272	-3.0995
0.26697	-2.448	-2.0749
0.95038	-2.3483	-1.5596
1.4104	-1.9551	-1.5106
1.5218	-2.0886	-1.5285
1.7864	-2.2006	-1.4859
2.4693	-1.3446	-1.0778
3.2729	1.254	0.21123
3.8064	3.4701	1.5273
3.8028	2.9157	1.7173
3.4955	1.7668	1.2606
3.0748	1.3161	0.75693
2.5468	0.58564	0.49678
1.9791	-0.25147	0.46305
1.474	-0.36895	0.46447
1.0359	-0.41503	0.45892
0.56368	-1.1732	0.45611
-0.2131	-2.3465	0.45428
-1.0759	-3.286	0.45163
-1.163	-3.1881	0.44887
-0.60847	-2.4169	0.44638
-0.13009	-1.9812	0.44403
0.13152	-2.1692	0.44115
0.14663	-3.0469	0.4379
-0.28105	-4.6523	0.43704
-1.0082	-6.2098	0.43607
-1.3118	-5.7306	0.42466
-0.95148	-3.5028	0.4231
-0.21486	-1.7424	0.45935
0.2956	-1.0528	0.41445
0.13422	-1.1972	0.16866
-0.20292	-1.5959	-0.18786
-0.20435	-1.6944	-0.50317
0.27898	-1.1347	-0.60575
1.1204	0.23071	-0.69608
1.9482	2.1767	-1.1925
2.2803	3.3179	-1.6202
1.8603	2.697	-1.571
1.129	1.6319	-1.7135
0.52152	1.1477	-2.2997
0.26741	1.197	-2.669
0.27103	1.3393	-2.6357
0.20598	1.0207	-2.5141
0.083354	0.83841	-2.6128
0.067777	1.6218	-2.9373
0.31481	3.0501	-2.3289
0.80461	4.3064	-0.49099
1.1793	4.2292	0.56421
1.4859	3.3809	0.42245
2.1108	3.5941	0.2774
2.9421	4.2493	0.4012
3.7844	4.3279	0.75054
4.7425	4.3826	1.4854
5.5161	4.4528	2.2824
5.5036	3.9795	2.4919
4.7899	2.96	2.3529
3.791	1.745	2.3234
3.1188	1.1348	2.3572
2.7915	1.1474	2.3548
1.6012	0.10252	2.3429
-0.0050164	-1.3978	2.3416
0.10303	-0.46102	2.3459
1.312	1.6941	2.3389
1.8841	2.2904	2.3172
2.4651	2.6463	2.3592
3.7616	4.1485	2.3803
5.4656	6.3632	2.06
6.6762	7.6262	1.6838
6.6046	6.5975	1.5843
5.8277	5.1257	1.0408
5.0158	4.4427	-0.089605
4.4875	3.7808	-0.74863
3.9795	2.8944	-0.72975
2.9087	2.0376	-0.57747
1.5677	1.1084	-0.86321
0.61967	0.11641	-1.9145
0.47377	0.52226	-2.8035
1.2698	2.8555	-2.815
2.7032	4.6996	-2.5691
3.9479	5.1559	-2.6754
4.2027	4.8643	-3.1686
4.5829	4.4858	-2.0501
6.0295	4.7245	0.89564
8.116	6.0477	2.3258
9.3267	6.0597	2.2666
8.4361	2.4939	2.2343
6.6382	-1.9645	2.2855
5.0842	-4.815	2.2848
3.9144	-5.8294	2.2684
2.9898	-5.6187	2.2665
1.9403	-5.6339	2.2676
0.68614	-6.5057	2.2647
-0.50808	-7.8658	2.2598
-1.2152	-8.7511	2.2572
-0.96691	-7.9151	2.2614
-0.14869	-5.9661	2.2563
0.52434	-4.3778	2.2286
1.4698	-3.0731	2.2562
3.1778	-1.6012	2.3312
5.0267	-0.21054	2.0859
6.264	0.40647	1.5401
6.3418	-0.67169	1.2513
5.7828	-2.3871	1.0976
5.5382	-2.8941	0.64336
5.2016	-3.0248	0.23447
4.2106	-3.9627	0.27181
3.4594	-4.2029	0.16367
3.6465	-2.6823	-0.66297
4.0221	-1.2098	-2.0566
4.3728	-0.54738	-3.4592
5.3261	0.23452	-4.0216
6.4911	0.60709	-3.7284
7.0403	-0.34418	-3.1286
7.504	-0.36216	-2.7163
8.1721	1.4546	-2.7159
8.2502	2.1569	-2.9136
7.5059	0.79648	-2.9265
6.2938	-1.4702	-2.3241
5.0352	-3.0545	-1.4131
4.0961	-2.5294	-0.89535
3.2055	-1.4238	-0.81059
1.9705	-1.8406	-0.88483
0.66265	-2.8306	-0.79021
-0.34889	-3.0814	-0.31553
-0.91065	-2.5275	0.35852
-0.97626	-1.549	0.96937
-0.64558	-0.93157	1.2484
-0.50052	-1.3284	1.2059
-1.5154	-3.0546	1.1484
-2.8037	-4.3299	1.1623
-2.3558	-2.3797	1.1646
-0.64546	0.95418	1.1622
0.95327	2.7946	1.1725
1.8316	3.453	1.1249
2.0147	3.5488	1.1119
2.0394	3.339	1.3874
1.9457	2.532	1.8076
1.5762	0.98286	2.0776
1.0861	0.063503	2.1601
0.53587	-0.039375	2.1413
-0.10916	-0.37935	2.1454
-0.42079	0.48641	2.1138
-0.65413	2.3177	2.1082
-1.9149	2.0501	2.3706
-3.5282	0.20337	2.7302
-4.3524	-1.1104	3.0051
-4.0065	-0.022051	3.3186
-3.3173	2.0087	2.9396
-3.5115	2.0676	1.1629
-4.2484	0.90552	-0.13654
-4.9712	-0.46014	-0.019542
-5.4018	-1.9239	0.19109
-5.7229	-3.0841	0.11623
-6.3068	-3.4358	0.11253
-6.7542	-3.4932	0.093148
-6.6092	-3.7467	-0.12975
-6.1758	-3.3951	-0.50013
-5.6632	-2.4617	-0.84335
-4.9415	-2.4367	-0.91747
-4.1823	-2.9427	-0.99848
-3.6633	-2.6616	-1.5259
-3.0676	-2.4266	-1.9774
-2.1245	-2.68	-1.9634
-1.0072	-1.9675	-1.8963
-0.024138	-0.74163	-1.9225
0.5649	-0.61727	-1.9337
1.0295	-0.94556	-1.9273
1.6889	-0.71014	-1.9275
2.6132	0.38082	-1.9418
3.5372	1.6803	-1.942
3.9898	1.9026	-1.8971
4.0992	1.0222	-1.9685
4.1022	-0.30284	-2.1121
3.9238	-0.9637	-1.5934
3.7941	-0.71432	-0.52772
4.1958	-0.37766	0.007607
4.4819	-0.63358	0.032306
4.0787	-1.6223	-0.0011851
3.501	-2.6433	0.21163
2.9072	-3.6424	0.67933
2.1144	-5.0496	1.1541
1.1335	-6.6943	1.0732
0.07441	-8.0621	-0.032126
-0.90306	-8.2699	-1.5205
-1.6876	-7.4216	-2.5782
-2.3958	-9.5733	-2.9871
-2.9699	-16.138	-2.7859
-2.6901	-18.094	-2.3785
-1.6128	-11.706	-2.0822
-1.4305	-6.7027	-1.9214
-2.1098	-6.2209	-1.9504
-1.9361	-5.837	-2.1832
-0.38847	-2.9952	-1.8626
2.1064	1.9654	-0.60272
4.2549	4.3008	0.23567
5.2539	3.0873	0.010979
4.987	0.55722	-1.0869
4.2844	-1.8584	-2.4583
3.6764	-3.5471	-3.5306
2.3271	-5.3552	-4.0586
0.07674	-7.2622	-4.0584
-1.129	-6.6694	-4.0442
-0.40392	-3.2806	-4.108
0.89501	-1.0679	-3.5899
2.1084	-1.1895	-2.7701
3.0881	-2.607	-2.3029
3.4277	-3.8574	-1.8806
3.083	-4.3962	-1.326
2.7041	-5.3258	-1.0259
2.5368	-6.6249	-1.0306
2.3679	-7.2816	-1.0475
1.9424	-8.1629	-1.044
1.0677	-10.522	-1.0443
-0.10486	-13.225	-0.74055
-1.3051	-14.762	0.10179
-2.1713	-15.143	0.91665
-2.3761	-14.773	1.095
-1.8834	-13.835	0.93907
-0.90219	-12.669	0.89744
-0.26983	-12.5	0.93679
-0.53837	-14.025	0.94324
-0.80983	-15.479	0.92829
-0.27718	-15.345	0.92111
0.71052	-14.335	0.92645
1.6644	-13.229	0.93344
2.2797	-11.969	0.9049
2.4243	-10.823	0.87763
2.1914	-10.748	0.99709
1.5947	-11.743	1.0543
0.56116	-12.794	0.50803
-0.71044	-13.401	-0.44677
-1.8024	-13.528	-1.0183
-2.5471	-12.884	-1.1028
-2.9319	-11.112	-1.1001
-2.6145	-8.9379	-1.1028
-1.538	-7.3411	-1.0877
-0.99908	-6.4937	-1.1386
-1.5165	-6.1753	-1.3314
-2.0065	-5.8041	-1.6899
-1.9166	-4.9792	-2.0601
-1.3641	-3.5787	-2.1628
-0.54017	-2.0955	-2.1214
0.23062	-1.2215	-2.1531
0.26712	-1.2536	-2.0771
-0.54231	-2.0306	-1.7061
-1.2384	-2.7671	-0.9966
-1.3529	-2.9571	-0.25359
-1.0283	-2.5219	-0.045397
-0.27126	-2.0086	-0.14257
0.79013	-2.1248	-0.10617
1.3497	-3.0378	-0.21595
1.2923	-4.1372	-0.35917
1.8101	-3.8192	0.41233
2.812	-2.6669	1.8742
2.9717	-3.1691	2.7172
2.1299	-4.7645	2.8403
0.95278	-5.1426	2.8712
0.40799	-4.3049	2.7441
1.1267	-3.3055	2.2126
1.4823	-2.7046	1.8201
0.14008	-2.9791	1.924
-1.4324	-4.7922	1.6557
-2.0997	-7.7235	0.55814
-2.7375	-8.6944	-0.31018
-3.6967	-6.3645	-0.32734
-3.7843	-3.439	-0.12664
-2.8682	-1.527	-0.12854
-2.455	-0.12764	-0.27287
-2.8232	0.89911	-0.61286
-2.933	1.2312	-1.3212
-2.4661	1.4783	-2.0843
-1.7269	2.7748	-2.2958
-0.9986	4.2582	-2.2017
-0.51465	4.5431	-2.2706
-0.38465	4.1902	-2.136
-0.51489	3.8852	-1.3723
-0.44077	3.4927	0.087673
-0.062605	2.4819	1.6015
0.26653	0.62436	2.0006
0.33112	2.2382	1.7558
0.059702	9.0096	1.7252
-0.41978	9.9072	1.7884
-0.91035	1.4394	1.784
-1.1647	-3.7092	1.7657
-1.2194	-1.9197	1.7657
-1.3557	-1.2877	1.767
-0.9127	-1.5968	1.7612
0.56103	0.18505	1.7554
1.7149	1.5288	1.7715
1.9765	1.0717	1.7498
1.627	-0.57875	1.6869
1.2643	-1.2181	1.9375
1.3523	-0.81049	2.418
1.9004	-0.96719	2.6771
1.8962	-0.29527	2.7854
1.0372	0.59131	2.7696
0.045649	-1.2409	2.4965
-0.59636	-3.4566	2.1025
-0.60919	-3.0812	1.8044
0.062407	-1.7591	1.6999
1.0258	-0.60613	1.7256
1.5966	0.25143	1.7302
1.4096	-0.036338	1.7191
0.60648	-1.4148	1.7176
-0.11186	-2.3397	1.7174
-0.50007	-2.3812	1.7152
-0.61365	-1.851	1.7116
-0.51216	-1.0704	1.7076
-0.25514	-0.36119	1.7039
0.097865	-0.044764	1.7014
0.4873	-0.44185	1.7009
0.85113	-1.1778	1.7006
1.1279	0.0066255	1.6916
1.607	2.6958	1.6863
2.9179	2.7526	1.7164
4.127	1.048	1.6818
3.9635	0.6486	1.4571
3.223	1.3912	1.1023
2.5981	1.9555	0.7583
2.0108	0.64594	0.61026
1.6499	-0.91875	0.67208
1.8299	0.093839	0.78226
2.4822	2.3313	0.52995
3.1733	4.1083	-0.069693
3.0909	5.0709	-0.25922
2.2087	5.1067	-0.30717
1.1127	4.2935	-1.0441
0.52397	3.2691	-2.1633
0.86837	2.999	-3.0994
1.8461	4.5816	-3.5339
2.509	6.597	-3.3693
1.891	6.4463	-2.9393
0.88715	5.0352	-3.8355
0.4052	3.9302	-6.2761
0.45573	4.0955	-7.5431
1.4849	6.65	-7.3197
3.6709	11.398	-7.139
5.3749	14.065	-8.0323
6.0943	13.87	-7.0927
6.3659	12.993	-1.6641
6.4654	12.701	1.2942
6.7765	13.227	0.58829
7.4588	13.974	0.49939
7.4258	14.046	0.65375
6.348	12.992	0.71698
4.8463	11.018	1.2231
3.3702	9.3306	1.6656
2.289	8.9445	1.6335
1.9279	9.7623	1.5923
2.3155	11.049	1.5923
2.7117	12.075	1.5692
1.48	12.747	1.7957
-0.068609	13.161	2.2136
-0.52273	13.327	2.559
-1.1085	13.223	2.6213
-1.8548	14.309	2.5743
-2.865	15.343	2.5801
-4.8714	11.826	2.5825
-6.7463	7.1418	2.5765
-7.212	4.2368	2.5743
-6.262	0.10915	2.5718
-5.4217	-1.0577	2.5697
-5.8035	3.4874	2.5676
-6.2539	6.0061	2.5598
-5.9995	5.0768	2.5683
-5.3117	2.7154	2.5693
-5.4339	0.54027	2.4947
-5.6385	0.68776	2.6784
-5.2957	2.5681	2.5561
-4.9634	2.8452	1.05
-4.6318	3.038	0.57644
-4.7404	3.4127	0.38619
-5.796	2.683	-1.5693
-7.2166	0.81492	-2.6164
-8.3066	-1.2458	-2.446
-8.661	-2.4869	-2.4368
-8.6246	-3.3013	-2.4782
-8.743	-4.1205	-2.4735
-9.0659	-4.7818	-2.4922
-8.2762	-4.1289	-2.3998
-6.9233	-2.5371	-2.547
-6.3686	-1.3047	-2.8043
-6.6202	-1.2225	-1.2326
-6.8395	-1.4793	1.5068
-6.1404	-0.73421	3.1977
-5.0412	0.36085	3.6711
-4.3455	1.0495	3.4602
-4.4749	0.87513	2.7788
-4.8873	-0.32321	0.63836
-5.4095	-1.283	-1.5709
-5.9499	-0.49169	-1.7099
-5.4667	1.0398	-1.4198
-4.1734	2.8078	-1.517
-3.3396	4.5475	-1.5285
-3.4077	4.0212	-1.5033
-3.7494	2.5947	-1.5193
-3.4827	3.4168	-1.55
-3.4339	4.2483	-1.461
-3.6663	4.0508	-1.4939
-3.0961	4.4608	-1.8904
-1.345	6.9211	-0.66121
1.0136	10.508	1.8774
2.7442	12.234	2.4304
3.3847	11.811	0.58301
3.3474	9.9932	-1.6027
3.5736	8.059	-1.7194
4.6145	7.9784	-1.4605
6.0134	8.6772	-1.5617
6.6526	7.6777	-1.5633
5.6517	5.1413	-1.5448
3.8058	2.3168	-1.5587
2.6278	0.51444	-1.5702
2.5077	-0.061304	-1.5292
3.199	0.86254	-1.5936
3.8977	2.6563	-1.6948
3.3656	2.2457	-0.92375
2.0021	-0.19713	0.37241
0.93823	-2.5744	1.2258
0.24281	-3.995	1.4911
0.33021	-3.5786	1.4213
1.6354	-1.2411	1.4048
2.5404	-0.93728	1.42
2.2758	-3.0361	1.413
1.5081	-3.8005	1.4087
0.54094	-4.2934	1.4076
-0.51783	-5.692	1.4049
-1.6006	-6.648	1.4021
-2.1099	-6.5263	1.3996
-1.7206	-5.7709	1.3971
-1.7419	-6.0851	1.3945
-2.4045	-7.0335	1.3919
-2.9181	-6.838	1.3893
-3.2271	-6.85	1.3868
-2.7987	-6.8208	1.3842
-0.53435	-3.8733	1.3816
2.4463	0.3454	1.379
4.3146	2.7695	1.3765
3.8809	1.42	1.3739
2.5677	-1.9201	1.3713
1.9808	-2.4466	1.3688
2.5641	4.4162	1.3662
3.7048	6.2729	1.3636
4.8526	0.83619	1.361
5.8787	1.9789	1.3585
6.1526	3.0617	1.3559
6.2155	1.905	1.3533
6.7296	2.3125	1.3507
6.0947	1.5899	1.3482
4.3677	0.41707	1.3456
2.4406	-0.2163	1.343
1.307	-0.66964	1.3407
2.8749	2.952	1.3369
4.7001	6.7813	1.3373
3.9383	6.5343	1.3334
2.3505	6.1214	1.1457
2.4575	5.7266	0.11113
3.9881	6.5608	-0.81843
4.777	8.9024	-0.69511
3.4181	9.2221	-0.57386
0.54649	6.7419	-0.85304
-2.5002	3.1354	-1.3737
-4.4414	1.5585	-1.6601
-5.7315	1.6477	-1.6918
-7.6646	1.1981	-1.6891
-10.676	-0.69949	-1.6957
-14.707	-4.0942	-1.6991
-19	-7.6058	-1.7005
-22.863	-10.186	-1.7031
-26.104	-12.246	-1.7059
