# Supplementary material for: Applying time-frequency analysis to assess cerebral autoregulation during hypercapnia
Source: PLoS One. 2017 Jul 27;12(7):e0181851. doi: 10.1371/journal.pone.0181851 (PMC5531479; doi:10.1371/journal.pone.0181851)
Supplement: S1 Dataset — Database of physiological signals registered in 50 volunteers during normocapnia and hypercapnia. (ZIP) [file pone.0181851.s001.zip › n26.csv]

ABP_smoothed_fluctuations[mmHg]	CBFV_smoothed_fluctuations[cm/s]	EtCO2[mmHg]
-1.2405	-0.68492	2.2642
-1.2442	-1.4812	2.2732
0.27506	0.054058	2.2363
2.0939	3.1277	2.2408
1.7218	3.7332	2.3596
1.8871	4.2741	1.9744
4.0881	6.1177	1.0621
6.2275	7.1481	0.43252
6.5795	7.4147	0.12208
4.235	6.0886	0.21389
0.47337	2.5977	0.86771
2.3897	4.527	1.2469
7.7571	10.102	1.2141
8.037	10.685	1.2406
5.0967	8.2532	1.076
3.5516	6.651	1.3215
5.6587	7.7015	2.4599
6.7868	8.5434	3.099
5.7245	7.2837	3.2143
3.579	3.6729	3.1557
0.15847	-0.96825	1.6672
-1.7413	-3.2876	0.016048
-0.086603	-1.6134	-0.0028899
0.50774	-0.88144	0.32767
-1.2284	-2.4457	0.15622
-3.4021	-4.4006	-0.48772
-4.7924	-5.7991	-0.8876
-3.5456	-4.839	-0.84028
1.0486	-0.63765	-0.78097
3.4708	1.2787	-1.0484
3.1227	0.50627	-0.75688
2.8049	0.0052921	0.94785
0.56915	-2.6508	2.0367
-0.82665	-4.4367	2.1277
1.9816	-1.5917	2.128
4.0984	0.25341	2.0979
3.4294	-0.78309	2.1414
1.2693	-3.0704	2.0832
1.0859	-3.8053	1.1053
2.9462	-3.1595	0.012444
4.7654	-2.925	-0.051034
4.7885	-4.0774	0.20703
3.2102	-6.0834	-0.095036
1.8458	-7.2474	-1.5023
0.54716	-7.403	-2.9289
-1.3782	-7.2102	-3.0936
-3.014	-7.5904	-2.8914
-3.3613	-8.037	-2.9387
-2.2435	-6.4824	-2.814
-2.5014	-5.6929	-3.0998
-4.2832	-6.6573	-3.0336
-1.1715	-3.5569	0.81023
3.0903	0.39662	4.6787
3.6011	0.7577	4.5044
3.0412	-0.32892	2.2876
2.2312	-1.2121	-1.4434
1.1979	-1.2154	-5.9236
1.351	-0.41752	-7.5484
2.858	1.0416	-6.9302
4.5056	2.5249	-6.8643
3.9602	1.8483	-7.0364
1.7864	-0.32526	-7.0083
1.3576	-0.50415	-6.9087
1.5084	0.10637	-7.0121
0.069048	-0.7006	-7.2861
-1.3599	-1.1225	-6.5235
-1.6773	-0.35094	-4.6344
-1.6253	-0.021122	-3.3339
-2.08	-0.14235	-3.0152
-3.2378	0.16037	-3.3636
-3.02	1.1258	-4.5438
-1.6406	2.0638	-5.931
-1.9458	1.7419	-6.1858
-2.7915	1.1964	-5.9806
-1.501	2.6635	-6.0311
2.9679	7.2692	-6.1151
3.6446	8.5832	-5.8746
0.62333	6.2741	-6.1955
0.64937	6.2601	-6.5147
3.4557	9.0613	-0.77459
6.2863	11.634	3.8784
7.3894	11.786	2.9374
7.4823	10.442	2.442
8.6653	9.8655	0.94845
9.6252	10.095	-1.1588
7.6454	9.6326	-1.2492
6.1492	9.2628	-1.01
3.5992	7.0788	-1.1073
0.11841	4.2629	-1.0993
5.1038	9.6839	-1.1064
10.073	14.421	-1.0796
9.944	13.096	-1.1362
8.9877	9.7245	-1.2144
10.825	7.8736	-0.26652
13.415	6.9034	2.4184
13.547	5.0578	5.6437
11.231	2.441	6.3668
9.7578	0.81596	5.3447
9.8676	0.78689	4.0545
8.4475	0.82274	3.1139
4.9711	-1.1459	2.8476
1.5703	-4.1375	2.8782
1.8665	-3.6275	2.2591
4.2078	-0.9654	1.7886
5.6977	0.61267	1.8364
4.4457	-1.2678	1.7413
0.15979	-6.2431	1.3136
-4.0159	-10.28	0.83082
-3.5214	-8.3597	0.75432
-1.2659	-4.4276	0.86266
-0.53161	-2.3282	0.8419
-2.2447	-2.6598	0.50511
-4.8464	-4.5158	-0.23084
-6.1515	-5.8243	-1.0751
-5.1022	-4.213	-1.2858
-5.3274	-4.003	-1.2104
-8.1486	-7.5166	-1.2184
-6.5444	-7.1127	-0.67769
-3.1577	-4.7288	-0.12533
-2.6661	-4.7772	-0.18416
-3.6012	-6.0493	-0.52074
-4.8961	-6.8914	-1.2496
-6.3731	-7.4443	-2.1485
-7.9825	-9.4553	-2.3376
-5.9395	-7.9047	-2.2135
-1.8101	-2.604	-2.2474
-3.2859	-1.6163	-2.2802
-5.1543	-4.3396	-2.1335
-4.0602	-6.2104	-1.7395
-1.5263	-5.2018	-1.2962
-0.24209	-4.9986	-1.2227
-0.24988	-5.9304	-1.2898
-0.83178	-7.2594	-1.2806
-1.6219	-8.6816	-1.2771
-2.6985	-9.9361	-1.2866
-4.1181	-10.825	-1.2907
-5.5168	-11.281	-1.2941
-6.6526	-11.27	-1.2986
-7.4765	-10.79	-1.3003
-7.756	-10.035	-1.3051
-7.4353	-9.4192	-1.3198
-8.4748	-9.9298	-1.3092
-11.097	-11.141	-1.2873
-9.2393	-8.6341	-1.4109
-3.5498	-3.4636	-1.3054
0.25125	-0.57208	-0.92205
1.5571	-0.43605	-2.8093
0.91327	-2.7319	-6.9205
-0.29826	-6.0729	-10.59
1.3043	-5.9765	-11.668
3.7964	-3.7964	-11.354
3.3684	-3.812	-11.612
2.0966	-5.7238	-10.246
0.81991	-7.5825	-7.3178
-1.1327	-7.6817	-5.0197
-2.9345	-7.8374	-4.1805
-3.4249	-7.6363	-4.3762
-1.9916	-4.7572	-4.4474
0.012916	-2.5765	-4.2515
1.0541	-2.534	-4.512
0.70877	-3.3693	-4.4265
0.4537	-4.0697	0.55972
0.28633	-4.3189	5.2632
-0.41843	-4.4107	4.8047
-1.5004	-4.8754	4.3905
-1.5451	-4.5774	4.649
-0.10797	-2.8141	4.5954
0.97033	-1.0037	4.5198
-0.77324	-2.6094	4.6904
-1.9379	-3.3305	4.5367
3.4403	4.3338	3.3037
7.5521	7.5532	2.5506
7.7575	4.4545	2.5638
7.0573	2.4418	2.4644
6.1923	0.96317	2.0337
4.2868	-1.2242	1.5568
0.73182	-3.7926	1.4954
0.80015	-2.905	1.5461
4.4166	0.90748	1.5315
5.0305	2.0815	1.5818
4.1988	0.82091	1.3857
3.6869	-1.1338	0.92339
2.8165	-2.5224	0.6038
2.2551	-2.8025	0.49766
1.737	-2.5074	0.50749
-0.37414	-2.9916	0.4888
-0.82999	-2.4845	0.52531
2.3174	0.13518	0.55604
4.4486	2.0554	0.218
4.5927	1.9935	0.82173
3.943	0.48955	2.9971
3.1929	-0.54601	4.3088
2.44	-0.89357	4.4782
1.681	-1.0916	4.4745
1.4673	-0.70183	4.4675
1.5975	0.3188	4.4641
1.1911	1.3959	4.4546
-0.2742	1.3414	4.4633
-1.7666	0.79203	4.466
-0.43208	3.0938	4.3808
1.9832	6.4087	4.484
2.5561	7.5654	4.7086
2.2176	7.7885	3.6097
1.5907	7.6647	1.4465
0.73868	6.9811	-0.076648
1.1235	7.5782	-0.7163
2.7973	9.6084	-0.69052
3.3758	10.201	-0.3213
2.4943	9.4729	-0.59244
1.1932	9.1067	-2.3347
0.53678	8.6293	-3.7931
0.98545	7.8592	-3.7644
1.8007	8.3633	-3.5826
2.3333	9.8093	-3.6634
2.2166	9.9717	-3.25
1.5711	9.5697	-2.455
0.96063	10.623	-1.8604
1.6512	12.496	-1.5871
3.7686	14.082	-1.5793
4.8786	14.924	-1.6944
4.3172	14.867	-1.5355
3.3874	14.092	-0.6247
3.214	13.644	0.34427
4.2777	14.403	0.48069
4.8652	14.9	0.34494
3.7627	14.101	0.63089
2.6167	13.768	1.3632
2.6856	14.596	2.1833
3.9513	15.311	2.4531
5.1436	15.157	2.326
4.7817	13.911	2.2893
3.2363	12.006	2.3201
1.4516	10.154	2.3164
0.56301	9.3035	2.3091
0.72425	9.5473	2.3101
0.71342	9.7595	2.2856
0.095771	9.5415	2.3775
-0.77754	9.2044	2.826
-1.518	8.9764	3.294
-1.6162	9.1031	3.331
-0.1873	10.098	3.2754
2.0935	11.815	3.2871
2.8554	13.165	3.1168
1.9219	12.601	2.7436
0.74545	10.427	2.3403
1.6342	10.407	2.2034
3.2979	11.683	2.2569
3.0699	11.338	2.2641
1.2613	9.8364	2.2405
-0.79719	8.2048	2.2351
-1.3603	7.133	2.2567
-0.6038	6.6728	2.2394
0.07181	6.4491	2.1446
0.10325	6.1268	2.3195
-0.51563	5.4614	2.8609
-1.1811	4.4436	3.1906
-0.65314	4.1967	3.211
1.5517	5.5343	3.1826
2.3542	5.9194	3.2685
1.3958	4.6762	3.21
1.1277	3.4306	2.6082
1.4748	2.9097	2.1453
1.6464	3.0884	2.1631
0.9198	3.2637	2.2058
-0.84112	2.3113	2.1802
-3.0868	-0.12776	2.1814
-3.9561	-0.9409	2.1631
-3.0821	0.94864	2.13
-3.4638	1.2888	2.2325
-4.98	-0.033412	2.124
-3.9685	1.6755	1.0683
-1.2262	5.1449	0.036933
0.99036	7.4209	0.045235
2.1808	8.4628	0.30383
1.002	6.6472	-0.05777
-0.68084	3.433	-1.0881
3.7956	5.9528	-1.7174
8.2034	8.9679	-1.9525
8.0541	8.0773	-1.8945
6.1358	5.225	-1.3189
3.6418	2.0552	-0.32997
1.3292	-0.24213	0.7323
0.20677	-0.99818	1.2983
0.33367	-0.31973	1.2001
0.76535	0.89208	0.78722
0.32809	1.0755	1.1997
-1.3414	-0.57013	3.0395
-1.9191	-1.572	4.137
-0.77454	-0.47698	4.0698
0.72541	1.8369	4.0346
1.0314	1.8811	4.1539
0.90436	0.22292	4.044
2.2137	0.13853	3.4234
4.0642	1.3732	3.0627
3.7003	1.7157	3.0544
0.025237	-0.074403	3.0188
-0.95216	0.042348	3.2114
2.7247	4.3669	2.7155
7.5509	9.7592	1.2376
7.8195	9.133	0.25658
4.6416	4.5972	-0.15819
0.98485	0.094185	0.18286
-1.4572	-1.792	1.2852
-3.5424	-0.63411	1.9244
-5.1935	-0.37944	2.0304
-6.975	-2.8577	2.0118
-9.7841	-4.6566	2.0077
-9.9869	-3.7564	2.001
-6.93	-0.46244	2.0105
-3.953	2.6065	1.9841
-4.6786	2.4114	1.9609
-8.0195	-0.96112	1.9844
-11.239	-3.891	-0.74567
-11.711	-3.4167	-3.4307
-8.7142	-0.1204	-2.9977
-4.1175	2.8506	-3.038
-0.5061	4.1732	-2.6375
0.13884	2.5004	-1.4473
-2.34	-2.0808	-0.25515
-5.2603	-5.9318	0.097455
-7.4298	-7.5932	-0.06724
-9.3707	-8.0219	-0.068914
-12.714	-9.8763	-0.051629
-13.64	-10.123	-0.059067
-10.107	-6.8708	-0.058816
-9.7085	-7.0456	-0.11627
-12.201	-9.6962	0.055432
-15.598	-12.181	0.50043
-19.292	-14.296	0.8524
-19.708	-15.83	0.94393
-18.184	-14.204	0.90345
-18.223	-10.525	0.90452
-19.848	-13.227	0.902
-20.718	-16.659	0.9
-18.601	-15.79	0.89022
-14.167	-12.219	0.87763
-12.731	-10.223	0.9415
-13.889	-12.299	0.76978
-15.323	-17.017	0.27331
-16.522	-19.245	-0.056897
-15.185	-16.974	-0.15145
-12.634	-13.073	-0.13496
-13.216	-12.843	-0.13689
-15.882	-15.787	-0.14341
-16.848	-17.1	-0.14891
-13.872	-13.417	-0.15775
-11.279	-10.602	-0.13045
-11.134	-11.162	-0.19918
-12.28	-13.421	-0.20734
-11.793	-13.895	0.43961
-9.6261	-12.533	0.89055
-7.8321	-11.088	0.82204
-8.6375	-11.484	0.83743
-10.806	-14.015	0.67922
-10.627	-14.846	0.27178
-6.858	-11.585	-0.13266
-5.6889	-10.432	-0.23747
-7.39	-12.452	-0.19078
-9.269	-14.888	-0.20375
-9.6564	-14.688	-0.21455
-6.6573	-11.503	-0.20343
-3.1155	-7.9744	-0.22315
-3.874	-7.7314	-0.20747
-6.321	-11.096	0.31505
-7.967	-14.016	0.83349
-7.3227	-12.662	0.78281
-3.6236	-8.8778	0.7677
-1.1382	-6.8379	0.71037
-2.3468	-8.4492	0.74053
-4.7238	-11.537	1.3925
-6.402	-13.356	1.7854
-5.6174	-12.569	1.732
-2.5407	-10.285	1.7319
-1.6871	-10.02	1.7375
-2.663	-11.651	1.7282
-3.4126	-13.381	1.7248
-4.0452	-14.332	1.7213
-5.8304	-15.697	1.7168
-7.5034	-16.766	1.7128
-4.2457	-13.424	1.7087
-0.38342	-9.9843	1.7046
0.060413	-10.361	1.7005
-0.70942	-12.427	1.6964
-0.31156	-13.253	1.6922
2.1167	-12.016	1.6881
5.4331	-10.485	1.6842
7.0453	-9.8427	1.6798
6.2259	-10.422	1.6756
5.3694	-11.547	1.6733
5.6579	-11.665	1.6664
6.8282	-10.2	1.657
6.8219	-9.6578	1.6699
5.1349	-10.719	1.5752
3.1881	-11.703	1.1265
1.7818	-12.184	0.64131
1.1936	-12.248	0.57491
1.2791	-10.988	0.66776
1.5014	-9.1014	0.65773
1.0139	-9.4094	0.55342
-0.075672	-10.618	0.70288
-0.6047	-10.111	1.2497
1.3573	-7.5911	1.5745
3.9436	-4.6097	1.6156
4.1488	-3.3866	1.6109
1.7963	-5.2431	1.6069
0.12437	-6.7869	1.6012
1.8579	-4.4308	1.5914
2.7028	-2.5718	1.6108
1.4924	-2.9341	1.599
0.53198	-3.7731	1.4214
-1.4691	-5.5067	1.0541
-4.1574	-7.2311	0.64574
-2.6402	-4.9109	0.53393
0.63027	-1.1606	0.56788
1.4289	-0.045927	0.53643
1.42	-0.07279	0.72315
0.2633	-1.4642	1.1122
-2.2955	-4.0898	1.4603
-1.5161	-2.7528	1.5897
1.9926	1.616	1.5482
3.204	3.173	1.5301
1.6904	1.6106	1.5408
-0.41875	-0.56125	1.538
0.25673	0.31431	1.5097
2.6833	3.1728	1.5182
3.4747	4.4747	1.6006
2.0763	3.8646	1.4354
-0.21143	2.6691	0.90717
-0.32348	3.4122	0.53908
1.2898	5.4438	0.49243
0.91131	5.2366	0.51278
-1.009	3.2987	0.49895
-1.7651	2.3327	0.46608
-1.2142	2.6587	0.48965
-0.49096	3.3369	0.57579
-1.8397	2.1312	0.39902
-5.275	-1.0327	-0.14252
-5.7669	-1.2359	-0.53356
-2.5941	2.1763	-0.56254
0.025351	4.9302	-0.43924
-0.33649	4.1733	-0.58424
-3.0282	0.03104	-1.1893
-1.8595	-1.4908	-1.5315
2.4038	0.22631	-1.5536
3.5749	0.7283	-1.6766
2.2403	-1.6062	-1.2819
0.91822	-4.5981	-0.33898
1.7501	-3.5578	0.26362
3.2514	-1.3894	0.44368
3.5524	-1.3074	0.4368
2.99	-0.85543	0.4098
1.7649	-0.37751	0.41273
0.11904	-2.0381	0.41073
0.13332	-2.41	0.40453
1.8361	-0.17761	0.40066
1.5631	0.44829	0.39696
-0.6084	-0.70786	0.3927
-2.3478	-1.3158	0.3885
-3.5902	-1.5467	0.38447
-4.9312	-2.1647	0.38048
-6.2438	-2.5735	0.37622
-7.2221	-2.1699	0.37175
-7.5844	-1.3818	0.36842
-7.2536	-0.33017	0.36532
-6.5636	1.8026	0.35708
-6.1761	4.2696	0.35347
-6.6446	5.1467	0.36735
-5.8862	6.5745	0.32507
-2.9375	10.078	0.35664
-0.26114	13.469	0.87891
1.3281	15.178	1.3867
2.1277	14.91	1.2736
2.677	14.108	0.80241
3.1237	13.446	0.359
3.1918	12.655	0.25262
2.271	11.103	0.3256
0.62425	9.0107	0.33608
0.87822	8.9225	0.271
2.9494	10.603	0.26994
3.8781	10.966	0.48592
3.7276	10.641	0.23165
3.4533	10.999	-1.541
2.3116	10.267	-5.7463
1.0332	8.8958	-10.798
2.3113	10.576	-12.383
4.4788	13.732	-11.722
4.455	14.698	-11.948
3.5194	13.759	-11.126
3.3383	12.528	-8.6415
4.3979	12.76	-7.1324
4.7309	12.673	-6.7351
2.6173	10.198	-6.2779
1.7212	9.0424	-5.2752
3.3512	10.546	-4.0288
4.1316	11.234	-3.594
2.6766	9.7771	-3.759
-0.44454	6.9413	-3.631
-2.1777	6.2018	-3.223
-0.8164	9.214	-2.8546
-0.1429	10.787	-2.8185
-1.5976	9.1603	-2.8402
-3.0261	7.5261	-2.1299
-2.6378	7.8748	-0.70601
-0.7548	9.7618	0.82826
-0.90523	9.5993	1.472
-1.7289	8.4488	1.1662
-0.023665	9.3467	0.53178
1.3364	10.275	0.18269
0.54651	9.4374	0.18457
-1.1102	7.0263	0.020697
-1.051	5.7287	-0.3667
1.4855	7.0831	-0.75778
2.6785	8.2732	-0.81208
1.1153	7.1935	-0.82716
-1.6938	3.6752	-1.4148
-2.3455	1.9678	-1.9296
0.031102	4.1415	-1.8969
1.1119	6.1079	-1.8305
-0.19727	5.5138	-1.8647
-1.8453	3.0842	-1.7923
-0.14022	3.5684	-1.3569
3.0317	6.4356	-0.86426
2.8728	7.21	-0.83582
1.4568	5.1731	-0.90156
1.8533	3.6874	-0.88412
4.7536	5.8717	-0.88801
5.9323	7.2018	-0.89594
4.3662	5.9021	-0.89846
2.9184	4.0087	-0.90269
5.9588	5.118	-0.907
9.7784	6.8595	-0.91099
10.166	6.1299	-0.91511
8.7604	3.6849	-0.91923
6.0923	0.05428	-0.92331
3.9043	-2.5833	-0.92742
4.9818	-1.1929	-0.93161
5.7174	0.04547	-0.93543
4.2121	-0.65552	-0.9398
1.8487	-1.5529	-0.94482
-0.8977	-3.9079	-0.94462
-1.8758	-4.8946	-0.95591
0.057927	-1.7783	-0.96648
1.1329	0.67486	-0.90647
0.69278	1.1264	-1.0566
-0.99502	0.14249	-1.0361
-3.8619	-1.5057	0.27893
-1.613	0.14563	1.1216
4.4957	4.4398	0.99946
7.1774	7.1124	1.0034
6.3402	7.7104	0.93354
4.0183	4.9946	-0.042843
1.136	0.36717	-1.1126
-1.8416	-2.319	-1.0023
-2.143	-1.5982	-0.98676
2.215	1.5468	-1.0321
5.4721	3.6544	-0.97304
4.3357	2.6485	-1.0633
1.3161	-0.38945	-1.1279
-2.6754	-2.8024	0.20113
-2.4204	-1.551	1.1171
1.3925	1.3434	0.93356
2.9468	1.1836	0.90509
2.2241	-1.1135	1.246
-0.41452	-5.1499	1.9875
-3.5066	-9.2938	2.8392
-3.5437	-9.0379	3.0541
-1.5707	-6.611	2.9019
-0.032688	-5.3166	2.9008
0.078302	-4.9417	3.0764
-1.2974	-6.4216	2.7541
-2.4844	-9.0752	1.6886
0.11948	-8.2797	1.0177
3.5527	-5.9911	0.92163
3.4723	-5.985	0.96149
1.9348	-6.4492	0.74896
0.62435	-6.5882	0.30894
-0.15973	-7.0316	-0.010529
-0.44216	-6.6199	-0.11236
-0.33219	-5.0697	-0.096006
0.060914	-4.1782	-0.18791
0.62788	-4.1928	-0.092
1.2594	-4.2734	0.49839
1.8463	-3.4529	0.89186
2.2793	-1.9245	0.87279
2.449	-1.1347	0.93763
2.2463	-1.4064	0.85088
1.7475	-2.2228	0.25941
1.6894	-2.2559	-0.20352
2.4931	-1.0715	-0.192
3.8522	0.19187	-0.10829
5.0669	0.88866	-0.14957
5.4945	0.94978	-0.33151
5.8973	1.0426	-0.67479
6.9356	1.8689	-1.0755
8.3197	3.679	-1.2301
9.8301	5.2635	-1.1803
11.365	4.8908	-1.1683
12.827	2.9367	-1.1889
14.114	0.7439	-1.1934
15.129	0.29877	-1.1912
15.772	1.9158	-1.1956
15.751	3.989	-1.2123
12.844	3.664	-1.2059
5.7898	-0.26751	-1.0935
1.0266	-0.44703	-0.71411
