# Supplementary material for: Applying time-frequency analysis to assess cerebral autoregulation during hypercapnia
Source: PLoS One. 2017 Jul 27;12(7):e0181851. doi: 10.1371/journal.pone.0181851 (PMC5531479; doi:10.1371/journal.pone.0181851)
Supplement: S1 Dataset — Database of physiological signals registered in 50 volunteers during normocapnia and hypercapnia. (ZIP) [file pone.0181851.s001.zip › n27.csv]

ABP_smoothed_fluctuations[mmHg]	CBFV_smoothed_fluctuations[cm/s]	EtCO2[mmHg]
4.2553	4.2616	-0.39581
3.0598	3.2612	-0.3933
1.9317	2.2799	-0.39078
1.8655	2.0507	-0.38827
3.4114	3.0491	-0.38576
4.9714	4.1403	-0.38325
5.4787	4.4574	-0.38073
5.2263	3.9665	-0.37822
4.556	2.8591	-0.37571
3.7205	1.4896	-0.3732
2.6174	0.34003	-0.37068
1.0856	-0.10526	-0.36817
0.39448	0.0054609	-0.36566
1.7875	0.47785	-0.36315
4.1132	1.955	-0.36063
6.0854	4.0436	-0.35812
7.0448	4.6478	-0.35561
7.0423	3.7496	-0.3531
6.6115	2.9855	-0.35058
5.7605	2.5088	-0.34807
4.2701	1.6935	-0.34556
2.5936	0.73791	-0.34305
1.4443	0.2052	-0.34053
1.1322	0.41754	-0.33802
1.619	1.3679	-0.33551
2.0965	2.1287	-0.333
1.9023	2.0074	-0.33048
1.2968	1.5862	-0.32797
0.58601	1.2902	-0.32546
-0.15977	0.76588	-0.32295
-0.77269	0.029722	-0.32044
-0.88535	-0.24811	-0.31792
0.19169	0.57696	-0.31541
2.9838	2.7109	-0.3129
5.8376	4.3079	-0.31039
7.1767	3.9467	-0.30787
7.1913	2.6092	-0.30536
6.3817	1.0498	-0.30285
5.2941	-0.60274	-0.30034
3.851	-2.3359	-0.29783
1.7119	-4.0703	-0.29528
0.29937	-4.6579	-0.2928
1.1273	-3.1357	-0.29043
2.5286	-1.4289	-0.28765
2.8481	-1.1483	-0.2847
2.1438	-1.722	-0.28364
0.80223	-2.4421	-0.28221
-0.65989	-2.8138	-0.27318
-2.1404	-3.0618	-0.26963
-3.7958	-3.8765	-0.29462
-4.3553	-3.9425	-0.27459
-2.3861	-1.5292	-0.10187
0.35802	1.4779	0.22326
2.0588	3.0615	0.60004
2.7437	3.1921	0.78827
2.5314	2.3556	0.76065
1.4616	1.3136	0.73109
0.50585	0.69616	0.74654
0.89244	0.92555	0.75323
2.2586	1.8565	0.75176
3.75	2.9681	0.75387
4.5176	3.3167	0.75852
4.2911	2.5106	0.76144
3.4692	0.86836	0.75799
2.4831	-1.1694	0.76235
1.7598	-3.0604	0.7882
1.7197	-3.9868	0.76261
2.4263	-3.5535	0.60219
2.8628	-2.9779	0.2957
2.3721	-3.0721	-0.071143
1.3174	-3.3636	-0.26686
-0.07029	-3.6243	-0.24414
-1.8243	-4.0669	-0.20118
-3.2396	-4.1562	-0.20848
-3.1194	-2.8459	-0.21368
-1.9098	-0.73682	-0.20762
-0.79859	0.88235	-0.20389
-0.23127	1.7443	-0.20242
-0.3334	1.9519	-0.20007
-0.96004	1.7702	-0.19728
-1.9388	1.3515	-0.19477
-3.1266	0.58428	-0.19232
-3.7871	0.027614	-0.18979
-2.67	0.88848	-0.18727
-0.57876	2.4212	-0.18476
0.73492	3.004	-0.18225
1.066	2.6364	-0.17974
0.69	1.7591	-0.17722
-0.10254	0.66059	-0.17471
-1.1339	-0.42442	-0.1722
-2.412	-1.3071	-0.16969
-3.3013	-1.6746	-0.16718
-2.6054	-1.1598	-0.16466
-1.1398	-0.37574	-0.16215
-0.63121	-0.32398	-0.15964
-0.90743	-0.81689	-0.15713
-1.3898	-1.359	-0.15461
-2.3016	-1.7832	-0.1521
-3.5038	-1.9229	-0.14959
-3.8113	-1.4871	-0.14708
-2.8588	-0.49381	-0.14456
-1.3671	0.66067	-0.14205
-0.12423	1.4876	-0.13954
0.25704	1.5442	-0.13703
0.10832	0.85207	-0.13451
-0.23414	-0.38192	-0.132
-1.4162	-1.8421	-0.12949
-3.3757	-3	-0.12698
-4.0963	-2.9315	-0.12446
-2.9855	-1.6392	-0.12195
-1.5803	-0.36592	-0.11944
-0.7235	0.019495	-0.11693
-0.60772	-0.84107	-0.11442
-0.97463	-2.0474	-0.1119
-1.535	-2.585	-0.10938
-2.587	-3.0081	-0.10688
-4.1167	-3.8224	-0.10439
-4.9241	-4.3745	-0.10182
-4.4331	-4.123	-0.09927
-3.2622	-3.0107	-0.097031
-2.096	-1.7095	-0.094467
-1.5105	-1.2735	-0.090796
-1.4736	-1.7	-0.089289
-1.7667	-2.52	-0.091067
-2.4667	-3.2355	-0.08171
-3.5735	-3.5429	-0.065657
-4.705	-3.6307	-0.10176
-5.1602	-3.2087	-0.12751
-3.9631	-1.2853	0.092663
-1.8917	1.2425	0.49463
-0.88121	2.2569	0.79427
-0.96015	2.0624	0.93298
-1.4488	1.7564	0.95782
-2.233	1.2953	0.93382
-3.2303	0.51211	0.92304
-4.0672	-0.32898	0.96625
-4.107	-0.58963	0.98735
-2.5578	0.64091	0.77572
-0.44408	2.3892	0.40049
0.40789	2.8534	0.097391
0.4823	2.6761	-0.05359
0.60853	2.7681	-0.061194
0.43082	2.5174	-0.033529
0.2822	2.155	-0.033937
1.6559	3.336	-0.035761
4.1532	5.2229	-0.031478
6.3107	5.8581	-0.028608
7.5321	5.4719	-0.026583
7.7241	4.5035	-0.024029
7.2343	2.9197	-0.021417
6.2093	1.1453	-0.018935
4.7827	-0.042191	-0.016436
4.2005	-0.15949	-0.013914
5.1602	0.69572	-0.011401
5.9848	1.3114	-0.0088911
5.6981	1.2326	-0.0063782
4.5551	1.0277	-0.0038653
2.7075	0.5554	-0.001353
0.34937	-0.60782	0.0011594
-1.3521	-1.4988	0.0036719
-1.4283	-1.0725	0.0061844
-0.51227	0.4301	0.0086968
0.57832	2.0328	0.011209
1.1854	2.3635	0.013722
1.1347	2.3	0.016234
0.4946	3.3063	0.018747
-0.85534	3.0437	0.021259
-2.5673	0.20508	0.023772
-2.9848	-0.92152	0.026284
-1.7395	0.96564	0.028796
-0.1337	2.9487	0.031309
0.77787	3.6097	0.033821
0.4105	2.7062	0.036334
-0.73587	1.2022	0.038846
-2.2123	-0.16811	0.041359
-4.1552	-1.6834	0.043871
-5.8963	-2.9558	0.046384
-5.7759	-2.6675	0.048896
-4.3603	-1.0513	0.051409
-3.5694	0.53002	0.053921
-3.3448	1.0221	0.056433
-3.0973	0.050873	0.058946
-2.9432	-1.0779	0.061458
-3.0778	-1.6549	0.063971
-3.5263	-2.3043	0.066483
-3.2063	-2.3899	0.068996
-0.98948	-0.86305	0.071508
1.215	0.96115	0.074021
2.1193	1.9183	0.076533
2.489	2.0032	0.079046
2.238	1.1993	0.081558
1.0517	-0.33963	0.084071
0.42943	-1.4306	0.086583
1.2427	-1.4	0.089095
2.5092	-0.894	0.091608
3.5101	-0.5778	0.09412
3.8767	-0.92309	0.096633
3.5203	-1.83	0.099145
2.4276	-3.0622	0.10166
0.58781	-4.447	0.10417
-1.3235	-5.3775	0.10668
-1.7595	-4.7119	0.10919
-1.1544	-3.0484	0.11171
-1.2973	-2.1643	0.11422
-2.2659	-2.3609	0.11673
-3.5238	-3.2434	0.11924
-5.0725	-4.1822	0.12176
-6.8669	-4.6661	0.12428
-8.3353	-4.682	0.12677
-8.9113	-4.1263	0.12925
-8.2409	-2.6537	0.13193
-6.8924	-0.66546	0.1344
-6.0102	0.88549	0.13622
-5.7032	1.5306	0.1395
-5.7977	1.1273	0.14438
-6.5913	-0.059456	0.14137
-7.7406	-1.3321	0.13876
-7.7304	-1.4881	0.17199
-6.5704	-0.85874	0.16495
-5.4921	-0.8509	-0.02209
-4.9667	-1.5257	-0.34828
-5.0942	-2.5066	-0.68882
-5.7628	-3.6151	-0.87509
-6.9096	-4.8403	-0.863
-8.5473	-6.319	-0.80672
-9.7417	-7.2078	-0.81859
-9.0807	-6.2028	-0.90958
-7.281	-4.4455	-0.76696
-5.6376	-3.3965	-0.23904
-4.7985	-2.9645	0.14546
-4.8358	-3.0656	0.19167
-5.3256	-3.8465	0.17601
-6.2965	-5.0603	0.18652
-7.7912	-6.1834	0.19155
-8.5302	-6.5143	0.19178
-7.6947	-5.6761	0.19428
-6.3572	-4.1382	0.19728
-5.2964	-2.7471	0.19968
-4.7247	-2.4411	0.20211
-4.6338	-2.807	0.20467
-4.9907	-3.1088	0.20719
-6.0201	-3.8471	0.20969
-7.282	-4.8594	0.2122
-7.0888	-4.3245	0.21472
-5.7247	-2.7286	0.21723
-5.1578	-2.4553	0.21974
-5.5408	-3.0705	0.22226
-6.3158	-3.3357	0.22477
-7.4721	-3.9389	0.22728
-8.8158	-5.2102	0.22979
-9.4979	-5.7717	0.23231
-9.0489	-4.9774	0.23482
-7.5907	-3.313	0.23733
-5.8383	-1.7101	0.23984
-4.6424	-1.0311	0.24236
-4.1615	-1.0076	0.24487
-4.4208	-1.2806	0.24738
-5.4941	-1.8636	0.24989
-6.5176	-2.2786	0.25241
-5.925	-1.6564	0.25492
-4.6037	-0.59148	0.25743
-4.2181	-0.13715	0.25994
-4.3039	-0.061264	0.26246
-4.441	-0.18882	0.26497
-5.4105	-1.1142	0.26748
-6.8809	-2.1595	0.26999
-7.1165	-1.301	0.2725
-5.1702	0.76109	0.27502
-0.65792	2.0735	0.27753
6.6305	2.7015	0.28004
14.684	2.9811	0.28255
16.939	2.6004	0.28507
11.478	1.5476	0.28758
2.6326	0.32366	0.29009
-3.2475	0.098159	0.2926
-1.5922	1.7256	0.29512
2.0968	3.5577	0.29763
3.5925	4.1673	0.30014
4.0172	3.3881	0.30265
3.6914	1.7543	0.30517
2.4049	0.19897	0.30768
1.4971	-0.37209	0.31019
2.0392	0.47643	0.3127
3.5426	2.229	0.31522
4.9728	3.9468	0.31773
5.2636	4.6312	0.32024
4.7929	4.349	0.32275
3.9173	3.5226	0.32527
1.6877	2.5378	0.32778
0.20882	1.9877	0.33029
5.001	2.6033	0.3328
12.062	3.575	0.33532
13.317	3.5678	0.33783
9.7012	3.2466	0.34034
4.5052	3.1996	0.34285
0.32062	2.5322	0.34537
-1.2788	1.849	0.34788
0.0027683	3.3411	0.35039
2.7032	6.1311	0.3529
5.0486	8.3601	0.35541
6.5899	9.595	0.35794
6.9615	9.4195	0.36045
5.9767	7.5482	0.36287
5.4066	5.8804	0.36553
6.4624	5.8259	0.36831
7.2433	5.6277	0.36979
7.027	4.3877	0.37205
6.6979	2.6559	0.37951
5.303	0.96031	0.37897
2.1166	-0.36526	0.36265
2.7771	-1.6544	0.3967
9.8756	-2.9878	0.4539
14.803	-3.4383	0.25153
13.324	-2.9353	-0.19892
8.3496	-2.5571	-0.5111
2.9996	-2.689	-0.59929
-0.16223	-3.1487	-0.60709
-1.7451	-3.72	-0.59943
-3.2256	-4.0282	-0.59575
-3.3592	-3.0863	-0.59454
-1.5335	-0.71497	-0.59188
0.38239	1.4894	-0.58955
1.4915	2.7781	-0.58704
1.9702	3.3068	-0.58254
1.8339	3.1355	-0.58223
1.0327	2.3304	-0.58651
-0.40861	1.1633	-0.56661
-1.6566	0.31739	-0.55333
-0.8757	0.91244	-0.64706
1.1729	2.5083	-0.57746
2.407	3.7302	-0.025517
2.6681	3.7159	0.46965
2.2638	2.5101	0.50107
1.3717	1.7015	0.4151
0.072966	1.3805	0.42625
-1.5992	-0.27101	0.46954
-2.8458	-2.4477	0.46009
-2.5614	-2.7224	0.36547
-1.4439	-1.7455	0.49677
-0.57924	-1.0093	1.0367
-0.17311	-0.96052	1.4519
-0.21306	-1.4363	1.4854
-0.60318	-1.6952	1.4518
-1.4855	-1.8052	1.4656
-2.9666	-2.3261	1.4564
-3.4628	-2.3024	1.4779
-1.904	-0.79181	1.5352
-0.72136	1.1883	1.3405
0.53571	2.5608	0.89986
5.7107	2.6882	0.59168
11.903	1.8694	0.4853
13.411	0.79874	0.47516
9.2289	-0.31556	0.49045
1.8576	-1.0483	0.493
-1.7717	-0.28094	0.49264
-0.66075	1.4655	0.49582
0.3541	2.2445	0.49953
0.22506	2.0408	0.50099
-0.52241	1.5439	0.50077
-2.1805	0.79257	0.5097
-4.3286	0.21686	0.5162
-5.201	1.0695	0.48352
-4.4993	3.919	0.54506
-2.8563	7.73	0.57358
-0.59742	9.7718	-0.080943
3.1332	11.672	-0.51669
7.2571	14.07	-0.46312
9.4981	15.284	-0.47194
9.6573	14.467	-0.47606
9.0449	12.678	-0.46735
8.6512	10.971	-0.46512
8.2649	9.4248	-0.46415
7.4957	7.9412	-0.4614
5.9164	6.3099	-0.45853
3.6776	4.1103	-0.45611
1.3194	0.86417	-0.45367
-1.3129	-2.8416	-0.45113
-4.5606	-5.9079	-0.4486
-7.1814	-8.0032	-0.4461
-8.1648	-9.2066	-0.44359
-10.548	-9.9419	-0.44107
-14.799	-10.296	-0.43856
-13.126	-9.398	-0.43605
-7.4512	-7.6798	-0.43354
-7.62	-6.5963	-0.43103
-8.9023	-5.5414	-0.4285
-7.6035	-3.8198	-0.42601
-5.3082	-1.6921	-0.42356
-2.0112	-0.31059	-0.42066
1.6601	1.6695	-0.41926
5.0884	3.9482	-0.41499
8.2886	4.2832	-0.41122
11.152	4.1872	-0.4278
12.933	3.4581	-0.35606
13.475	1.8178	-0.43493
13.176	-0.32112	-0.97159
11.803	-2.7181	-1.3807
9.4535	-4.9901	-1.4144
6.7048	-6.5988	-1.3831
3.7662	-7.5827	-1.3911
0.64162	-8.3306	-1.3941
-2.2778	-8.9877	-1.3883
-4.6262	-9.5275	-1.3851
-6.7749	-9.6676	-1.3834
-8.834	-9.2132	-1.3808
-10.083	-8.1647	-1.3784
-9.4725	-5.5742	-1.3756
-6.6718	-1.3356	-1.3729
-3.2842	1.6258	-1.3728
-0.18189	3.4066	-1.3625
2.6958	5.1926	-1.3734
5.3521	6.8499	-1.3783
6.6978	6.6953	-1.0682
6.7022	5.252	-0.009459
5.8197	3.5161	1.4058
4.4878	1.8526	1.8846
2.8251	0.17734	1.6603
0.74919	-1.6831	1.5946
