# Supplementary material for: Applying time-frequency analysis to assess cerebral autoregulation during hypercapnia
Source: PLoS One. 2017 Jul 27;12(7):e0181851. doi: 10.1371/journal.pone.0181851 (PMC5531479; doi:10.1371/journal.pone.0181851)
Supplement: S1 Dataset — Database of physiological signals registered in 50 volunteers during normocapnia and hypercapnia. (ZIP) [file pone.0181851.s001.zip › n28.csv]

ABP_smoothed_fluctuations[mmHg]	CBFV_smoothed_fluctuations[cm/s]	EtCO2[mmHg]
-0.79473	-6.6208	-0.42066
-2.2446	-8.0579	-0.3805
-2.9114	-4.0985	-0.35077
-2.7337	1.2932	-0.37412
-1.8162	3.7167	-0.48765
-1.0172	1.9012	-0.69711
-1.4285	-3.9337	-0.98989
-2.6499	-11.558	-1.2781
-3.1012	-17.165	-1.4167
-2.0024	-18.48	-1.3983
0.21567	-15.521	-1.4141
2.6203	-9.8015	-1.4655
3.697	-4.776	-1.2502
3.1068	-2.2336	-0.71471
1.9446	-1.8153	-0.12742
1.0024	-2.8014	0.30598
0.21558	-3.9401	0.56013
-0.51192	-3.957	0.64045
-0.43084	-2.0728	0.61594
1.6009	2.1003	0.5887
4.8759	6.8035	0.59251
7.0778	8.5012	0.5988
7.625	7.0582	0.597
7.4299	5.217	0.59355
7.1034	4.5614	0.59236
6.6673	4.5611	0.5922
6.174	4.6051	0.59159
6.2125	4.8418	0.59053
7.4276	5.6401	0.58952
8.92	6.671	0.58865
9.0108	7.2207	0.58778
7.6959	6.9622	0.58687
6.0558	5.8219	0.58595
4.7478	3.7174	0.58504
3.7828	0.54644	0.58414
3.1426	-3.3092	0.58324
2.9225	-4.9592	0.58233
3.2223	-1.2617	0.58143
3.8081	5.1774	0.58052
4.2552	8.5084	0.57962
4.3227	7.1596	0.57871
3.9815	4.4833	0.57781
3.4489	3.2104	0.5769
3.589	3.6155	0.576
4.8295	5.0648	0.57509
5.7686	5.2939	0.57419
5.1221	3.2223	0.57329
3.2762	2.8655	0.57238
0.94986	8.2668	0.57148
-1.2763	14.598	0.57057
-2.8945	12.661	0.56967
-3.5744	1.7643	0.56876
-3.2682	-5.2858	0.56786
-2.403	-2.0864	0.56695
-2.346	1.7866	0.56605
-3.7316	0.24212	0.56514
-5.6886	-3.0704	0.56424
-7.287	-4.6434	0.56333
-7.8475	-3.9754	0.56243
-6.9475	-1.2168	0.56152
-4.9168	2.9226	0.56062
-2.1479	7.7481	0.55972
1.1637	12.825	0.55879
4.4368	16.995	0.55788
6.7584	18.57	0.55707
8.2651	18.718	0.55615
9.5825	19.84	0.55489
9.8155	19.538	0.55428
7.8916	14.574	0.55479
4.8425	7.2157	0.55273
2.0239	0.69725	0.54622
-0.21876	-3.8114	0.54711
-1.8499	-5.881	0.56551
-2.9028	-6.1688	0.5599
-3.4897	-5.8626	0.48691
-4.0649	-5.8643	0.50075
-5.1313	-6.7644	0.80853
-6.203	-7.6422	1.2618
-6.3323	-6.8755	1.5405
-5.591	-4.4673	1.5746
-5.0285	-1.9826	1.5352
-5.026	-0.1818	1.5322
-4.6265	1.814	1.5409
-2.9488	4.8653	1.5364
0.15946	9.1801	1.5404
4.194	14.197	1.5593
7.0746	17.382	1.5218
7.5495	17.121	1.3474
6.9697	14.79	0.96921
6.7208	12.023	0.36901
6.515	9.6312	-0.23325
5.552	8.1456	-0.5492
3.6711	7.4475	-0.53902
1.5004	6.6161	-0.46928
-0.38602	4.9877	-0.53704
-1.8724	3.2607	-0.5465
-2.9758	2.4302	-0.22378
-3.7941	2.3673	0.27626
-4.4838	2.1301	0.48965
-5.1959	1.3443	0.24021
-6.0695	0.61697	-0.15502
-7.0026	0.69258	-0.39197
-6.6715	2.5417	-0.47159
-3.7674	6.865	-0.48566
-0.10124	11.713	-0.48009
1.6079	14.407	-0.47637
1.7504	15.155	-0.47917
1.7247	15.123	-0.48676
1.9385	14.873	-0.49093
2.1744	14.58	-0.47947
2.334	14.352	-0.45956
2.6066	14.167	-0.48169
3.1319	13.957	-0.56602
3.6258	13.54	-0.55929
3.7081	12.717	-0.27235
3.4446	11.56	0.25416
3.2351	10.338	0.80737
3.3672	9.3277	1.2211
3.7695	8.8046	1.4807
4.3036	8.9159	1.5975
4.8245	8.9965	1.571
5.1931	8.1128	1.3984
5.4439	6.4237	1.1241
5.7763	5.1266	0.83738
6.4671	5.247	0.61807
8.0552	7.0212	0.50475
10.76	10.09	0.50245
12.952	12.084	0.49974
13.012	10.849	0.38314
11.572	7.4796	0.17036
9.77	3.8049	-0.088009
8.033	0.70976	-0.33334
6.2481	-1.6383	-0.5009
4.3547	-3.1564	-0.54689
2.584	-4.0586	-0.52126
1.2275	-4.6393	-0.49728
0.19856	-5.1616	-0.49933
-0.91674	-5.8608	-0.50948
-2.353	-6.8315	-0.51322
-3.709	-7.7003	-0.51217
-4.4529	-7.9882	-0.5112
-4.1082	-6.9881	-0.51219
-2.2654	-3.7466	-0.51367
0.75242	1.2583	-0.51461
3.1283	4.5852	-0.51537
3.8148	4.105	-0.51628
4.286	2.1228	-0.5172
5.9948	1.1491	-0.51799
7.938	0.75074	-0.51893
8.4774	-0.37174	-0.52032
7.7743	-2.1913	-0.52134
6.8177	-4.0625	-0.52078
5.9474	-5.6174	-0.5199
4.8047	-6.7887	-0.52263
3.1003	-7.5455	-0.53107
1.2209	-7.9976	-0.53456
-0.1823	-8.31	-0.51775
-0.85221	-8.5482	-0.4935
-1.175	-8.6152	-0.5206
-1.52	-8.4337	-0.64989
-1.8521	-8.1117	-0.86724
-1.9983	-7.802	-1.1362
-1.6594	-7.1222	-1.3931
-0.38489	-5.0483	-1.5419
2.0431	-1.2705	-1.5464
5.1728	2.4469	-1.5398
8.0926	4.4163	-1.5717
9.2454	3.8107	-1.4747
8.215	0.85797	-1.197
6.3206	-2.8483	-0.88722
4.6508	-5.9801	-0.67551
2.9452	-8.5823	-0.56614
0.64896	-11.005	-0.53388
-2.2353	-13.19	-0.54264
-5.0524	-14.6	-0.54362
-7.2403	-14.836	-0.5134
-8.8422	-14.255	-0.54998
-10.074	-13.428	-0.78216
-11.042	-12.64	-1.1819
-11.716	-11.822	-1.525
-11.968	-10.742	-1.6257
-11.194	-8.4241	-1.5704
-8.7723	-3.8751	-1.5263
-5.6452	1.332	-1.54
-3.5458	4.3163	-1.5781
-2.5416	4.8427	-1.5467
-1.754	4.1927	-1.3228
-0.86668	3.1343	-0.93385
-0.24327	1.8054	-0.58618
-0.17544	0.3477	-0.45837
-0.29417	-0.86028	-0.50339
-0.0025707	-1.3655	-0.59225
0.78458	-1.1555	-0.626
1.5216	-0.76064	-0.54295
1.785	-0.6525	-0.30174
1.6162	-1.0362	0.086926
1.132	-2.0459	0.59564
0.35301	-3.5358	1.1077
-0.76461	-5.174	1.447
-2.0576	-6.4601	1.5105
-2.6564	-6.3336	1.447
-1.6864	-3.8539	1.4374
0.28809	-0.45574	1.4524
1.9659	1.2325	1.3504
3.3763	1.1126	1.113
5.5435	1.0185	0.81797
8.3566	1.9558	0.55122
10.357	3.8894	0.40423
11.011	5.4795	0.39949
11.59	3.1894	0.43422
12.759	-2.0438	0.43657
13.844	-1.723	0.40995
13.987	3.955	0.40136
12.322	4.6627	0.49505
8.8935	-1.0841	0.71035
4.4456	-7.7306	1.0108
-0.22287	-12.749	1.2984
-4.2901	-16.051	1.4304
-7.2848	-17.712	1.39
-9.4083	-17.992	1.404
-10.89	-17.197	1.6146
-11.703	-15.742	1.5746
-11.762	-14.051	0.70478
-11.218	-12.256	-0.93799
-10.354	-10.312	-2.915
-9.2478	-8.0797	-4.7107
-7.6905	-5.3023	-5.717
-5.3183	-1.5914	-5.7539
-1.5065	3.663	-5.5397
3.039	9.2917	-5.5427
5.6425	11.522	-5.6524
5.9276	9.7766	-5.3713
5.6502	6.4374	-3.922
5.7121	3.0751	-1.3466
5.5872	-0.14374	1.0336
4.7135	-3.1563	1.9729
3.2323	-5.7664	1.7344
1.6254	-7.7152	1.3103
0.25659	-8.9287	1.2562
-0.71519	-9.6469	1.3783
-1.2153	-10.123	1.4412
-1.6184	-10.489	1.4225
-2.4844	-10.823	1.3901
-3.8773	-11.014	1.384
-4.9216	-10.591	1.3916
-4.7427	-9.1124	1.3958
-3.5713	-6.8914	1.3937
-2.2793	-4.6781	1.3906
-1.2443	-2.9489	1.3894
-0.3077	-1.8796	1.3901
0.58884	-1.4777	1.3915
1.2124	-1.3971	1.39
1.3175	-1.2359	1.3823
1.1517	-0.47361	1.3764
1.3833	1.5081	1.39
2.3761	4.5144	1.4162
3.7546	6.4512	1.3898
5.0919	5.5762	1.2539
6.2345	3.3119	1.0345
7.1127	2.0328	0.7842
7.5408	2.2437	0.55387
7.1884	2.1142	0.39284
5.8347	0.1645	0.33846
3.9843	-2.0423	0.35569
2.4082	-1.8278	0.38254
1.3845	1.2655	0.38556
0.41004	4.1723	0.37656
-1.027	3.8762	0.37022
-2.8328	0.96599	0.36977
-4.5657	-1.9003	0.37186
-5.9116	-2.8316	0.37326
-6.9359	-2.221	0.37119
-7.6985	-0.77823	0.36417
-7.4721	1.7789	0.36354
-5.1415	6.2743	0.38201
-0.53698	12.899	0.36446
5.2512	20.257	0.30001
8.6602	22.618	0.48656
8.514	18.256	0.97358
7.6464	12.236	1.3768
7.8195	8.069	1.468
8.0869	5.2101	1.3917
7.2554	2.668	1.3266
5.0587	-0.07614	1.3266
1.8552	-3.2226	1.3616
-1.9383	-6.805	1.397
-5.7612	-10.358	1.3907
-9.032	-13.322	1.3039
-11.365	-15.172	1.2199
-12.585	-15.42	1.355
-12.635	-13.924	1.7404
-11.87	-11.897	1.6521
-10.731	-10.785	0.27244
-9.3918	-10.733	-1.9692
-7.8358	-10.945	-3.7443
-6.0858	-10.875	-4.1682
-4.3031	-10.832	-3.8173
-2.6712	-11.245	-3.5174
-1.2999	-11.889	-3.5383
-0.24203	-12.037	-3.7206
0.47943	-11.589	-3.8634
0.88652	-11.473	-3.7159
0.98565	-12.515	-3.0958
0.66258	-14.362	-2.2652
-0.24216	-16.22	-1.6532
-1.7835	-17.563	-1.5007
-3.7693	-18.513	-1.6031
-5.9651	-19.264	-1.7004
-8.0027	-19.669	-1.7008
-9.3916	-19.265	-1.6667
-9.7857	-17.756	-1.6541
-9.5739	-15.742	-1.6612
-9.3646	-14.085	-1.6686
-9.4237	-13.143	-1.6681
-9.5155	-12.534	-1.6682
-9.3908	-11.85	-1.6765
-9.0279	-10.977	-1.6819
-8.5213	-9.9537	-1.6639
-7.8653	-8.6248	-1.6365
-6.8603	-6.4672	-1.6793
-5.4136	-3.3274	-1.8052
-3.8694	-0.44682	-1.7742
-2.6413	0.75534	-1.322
-1.8638	0.26395	-0.52853
-1.4888	-1.014	0.30001
-1.4064	-2.1749	0.90237
-1.2355	-2.4057	1.2445
-0.56729	-1.0166	1.3614
0.15312	1.0441	1.3395
-0.18103	1.5478	1.3047
-1.6473	-0.011668	1.3057
-3.3268	-2.4669	1.317
-4.5782	-4.7559	1.3193
-5.5296	-6.2338	1.3154
-6.4121	-6.3511	1.3115
-7.1949	-5.2924	1.3102
-7.5922	-3.9572	1.3109
-7.3901	-2.9868	1.3122
-6.7042	-1.8719	1.3108
-5.743	0.10357	1.297
-4.8689	2.4817	1.1759
-4.5594	3.9258	0.78867
-4.993	3.74	0.10412
-5.5022	3.0856	-0.54699
-5.3308	3.3446	-0.805
-4.4593	4.6129	-0.73855
-3.3674	6.11	-0.69439
-2.4658	7.0942	-0.73103
-2.0875	6.8877	-0.63841
-2.3387	5.4251	-0.35185
-3.0059	3.5106	-0.028372
-3.8371	1.9385	0.18163
-4.4939	1.0267	0.27417
-4.6104	0.90575	0.30115
-4.0945	1.4397	0.30113
-3.2504	2.109	0.29327
-2.4103	2.4194	0.29058
-1.8996	2.0491	0.29141
-2.0058	0.7723	0.29162
-2.6833	-1.0744	0.29049
-3.7078	-2.8532	0.28909
-4.821	-4.0369	0.28812
-5.7014	-4.3256	0.28735
-6.0905	-3.574	0.28651
-6.1311	-2.3629	0.28558
-6.1014	-1.5051	0.28463
-6.1505	-1.2433	0.28371
-6.2923	-1.2272	0.28284
-6.4068	-0.99855	0.28202
-5.8391	0.23733	0.28109
-3.9284	3.184	0.2799
-1.3711	6.7288	0.27894
0.4024	8.7779	0.27656
1.0232	8.6866	0.22336
1.0873	7.127	0.027019
1.0669	4.8326	-0.33057
1.017	2.574	-0.6671
0.91691	1.0463	-0.79315
0.68194	0.19516	-0.75387
0.19663	-0.43084	-0.71174
-0.58281	-1.1909	-0.66998
-1.6361	-2.3576	-0.48969
-2.9302	-3.9741	-0.13274
-4.409	-5.5846	0.20625
-5.9985	-6.7038	0.32764
-7.4808	-7.2063	0.28625
-8.5618	-7.1712	0.27731
-9.1685	-6.685	0.33372
-9.5324	-5.8412	0.26384
-9.8058	-4.7061	-0.062529
-9.7365	-3.2342	-0.46484
-8.9898	-1.3563	-0.69986
-7.4966	0.93106	-0.74425
-5.4116	3.5545	-0.7371
-3.2731	5.9567	-0.73979
-1.9004	7.2145	-0.74404
-1.385	7.1914	-0.74523
-1.1956	6.4259	-0.74371
-0.9464	5.3988	-0.74142
-0.646	4.4018	-0.74373
-0.35241	3.6639	-0.75486
-0.028811	3.0258	-0.76082
0.41796	2.0884	-0.73627
0.88629	0.60807	-0.65179
0.94734	-1.3928	-0.47138
0.21229	-3.8163	-0.17877
-1.2921	-6.2719	0.12364
-3.3836	-8.2664	0.29359
-5.6941	-9.4191	0.29916
-7.6241	-9.4901	0.24631
-8.7201	-8.427	0.22756
-9.2438	-6.9703	0.23717
-9.6437	-6.0515	0.24289
-10.055	-5.7869	0.23309
-10.267	-5.3881	0.21906
-10.043	-4.123	0.21328
-9.1273	-1.7404	0.22824
-7.3327	1.7643	0.26932
-5.2357	5.3314	0.27103
-3.7962	7.3819	0.13473
-3.1514	7.7337	-0.12357
-2.7934	7.2988	-0.3982
-2.4366	6.6533	-0.6087
-2.3686	5.4998	-0.74072
-2.9054	3.5006	-0.79176
-3.6424	1.4437	-0.78639
-3.6786	0.89295	-0.76792
-2.6288	2.4852	-0.76495
-1.3316	4.6641	-0.77088
-0.72758	5.6897	-0.77502
-1.0451	5.0982	-0.77534
-2.1025	3.1611	-0.77482
-3.5822	0.49761	-0.77539
-4.8944	-1.5669	-0.77671
-5.4932	-1.802	-0.77819
-5.5472	-0.65325	-0.77924
-5.6071	0.5377	-0.77932
-5.9518	1.0307	-0.77887
-6.2451	1.4468	-0.78048
-6.0625	2.5597	-0.78597
-4.9297	4.8496	-0.78703
-2.4158	8.5434	-0.7732
0.97471	12.621	-0.77843
4.1792	15.387	-0.83962
6.8085	16.485	-0.8099
8.7672	16.112	-0.52084
10.095	14.584	-0.1122
10.881	12.262	0.16683
11.125	9.5991	0.23543
10.73	7.1499	0.20992
9.629	5.2523	0.19637
7.9184	3.2201	0.20252
5.7368	0.12794	0.20862
3.1232	-3.8726	0.20762
0.024564	-7.6342	0.20417
-3.5214	-10.23	0.20235
-7.0761	-11.826	0.20194
-10.099	-12.866	0.20156
-12.197	-13.273	0.20066
-13.158	-12.339	0.19959
-12.978	-9.8532	0.19865
-12.196	-7.0823	0.19779
-11.356	-5.2388	0.1969
-10.585	-4.0716	0.19599
-9.8308	-2.8532	0.19507
-8.3714	-0.4128	0.19417
-5.218	4.4561	0.19327
-1.5821	9.5496	0.19236
0.13119	10.926	0.19146
0.24284	9.6023	0.19055
0.17559	8.554	0.18965
0.38147	8.355	0.18874
0.58156	7.7738	0.18784
0.65299	6.1212	0.18693
1.0537	4.668	0.18603
2.2252	4.7502	0.18512
3.6374	5.2832	0.18422
4.401	4.3122	0.18332
4.3435	1.9795	0.18241
3.7776	-0.15875	0.1815
3.2005	-0.97784	0.18059
3.4687	-0.29327	0.1797
4.9959	1.7789	0.17881
6.5503	4.4986	0.17787
7.2968	7.4452	0.17692
7.765	10.949	0.17619
7.8944	12.885	0.17535
6.8953	8.8951	0.17362
4.9579	1.2046	0.17258
2.9245	-3.8676	0.17488
1.2687	-5.1107	0.17561
0.18178	-5.0233	0.16503
-0.47455	-4.9969	0.15604
-1.2467	-4.8826	0.18916
-2.245	-4.6177	0.22503
-2.9713	-4.3872	0.11752
-3.1848	-4.2379	-0.18098
-3.2104	-3.923	-0.51807
-3.3344	-3.1679	-0.7389
-3.1322	-1.7349	-0.82801
-1.9121	0.57079	-0.831
0.14871	3.321	-0.82001
2.0406	5.49	-0.88457
3.2854	6.3894	-0.93152
3.9512	5.6958	-0.69708
4.1564	3.7072	-0.14347
4.0553	1.4994	0.46823
3.817	0.083132	0.88768
3.7032	-0.40271	1.0921
4.0164	-0.21592	1.1621
4.7538	0.28231	1.1672
5.2494	0.51091	1.1519
5.0408	0.10663	1.1471
4.6356	-0.46915	1.1499
4.6367	-0.68392	1.1513
4.815	-0.78818	1.1498
4.5541	-1.3962	1.1479
3.5303	-2.7831	1.1468
2.0245	-4.524	1.1461
0.38806	-6.12	1.1454
-1.0604	-7.1858	1.1445
-2.0222	-7.3993	1.1435
-2.4355	-6.7757	1.1426
-2.7175	-6.0099	1.1417
-3.2997	-5.8122	1.1408
-4.1378	-6.1644	1.1399
-4.8955	-6.6015	1.139
-5.2637	-6.6571	1.138
-5.0324	-5.883	1.1371
-4.0528	-3.9166	1.1365
-2.7194	-1.4685	1.1357
-1.7941	0.025732	1.134
-1.5576	0.13775	1.1322
-1.6789	-0.28338	1.1326
-1.8663	-0.51908	1.136
-2.1625	-0.75993	1.1361
-2.6969	-1.4343	1.125
-3.4187	-2.5114	1.1098
-3.9903	-3.2329	1.1212
-4.1216	-2.939	1.1776
-4.0039	-2.0473	1.2001
-4.0222	-1.4096	1.0716
-4.3778	-1.5063	0.76499
-4.9233	-2.1139	0.42342
-5.4646	-2.9136	0.20174
-5.6706	-3.2916	0.12755
-5.0949	-2.3861	0.12113
-3.5606	0.049091	0.12056
-1.6025	2.635	0.1191
0.17855	3.9613	0.11843
1.4458	3.8631	0.11778
1.9611	2.6052	0.11557
1.855	0.84701	0.11281
1.7308	-0.24633	0.11372
2.1893	0.32549	0.12009
3.6237	2.3328	0.1171
6.1697	4.9387	0.091686
8.4382	6.1468	0.10046
8.6137	3.9047	0.22085
7.1012	-0.43058	0.43716
5.1582	-4.2194	0.69657
3.4559	-6.2675	0.93986
2.0848	-6.8108	1.1016
1.2685	-6.0062	1.1382
1.9641	-3.3608	1.1092
4.8989	1.3934	1.0936
7.9174	5.8329	1.1032
8.622	7.3661	1.0926
7.9975	6.7734	0.90244
7.3254	5.5464	0.46236
6.2562	4.9387	0.088174
4.3844	5.4669	0.039615
2.2865	5.291	0.1065
0.85412	3.7873	0.10206
1.0748	3.7871	0.10036
1.5767	4.1557	0.098035
-0.40361	0.89669	0.035059
-3.9216	-4.5005	0.068402
-7.0556	-9.079	0.37246
-9.3331	-11.949	0.79889
-10.822	-13.009	1.0848
-11.591	-12.661	1.1402
-11.71	-11.89	1.0743
-11.245	-11.257	1.013
-10.267	-10.207	1.0943
-8.8448	-8.2821	1.3127
-7.046	-5.9731	1.1468
-4.9398	-3.9143	0.14941
-2.595	-2.3714	-1.1046
-0.080195	-1.288	-1.7875
2.5357	1.2334	-1.9174
5.1841	7.415	-1.9299
7.7962	14.068	-1.922
10.264	16.629	-1.8344
12.305	15.904	-1.6438
13.671	14.044	-1.3509
14.634	12.339	-1.0489
15.671	11.7	-0.86681
16.765	12.183	-0.85421
17.328	12.843	-0.96706
16.922	12.763	-1.0758
15.453	11.171	-0.90546
13.017	7.8487	-0.3019
10.243	4.3763	0.43276
7.8471	2.6393	0.91573
6.0313	3.0825	1.062
4.5185	4.7991	1.0653
3.2256	6.5332	1.0644
2.5045	6.4284	1.0645
2.5969	4.3258	1.0614
3.3843	3.9274	1.0663
4.7003	6.6858	1.0688
6.3784	9.8208	1.0349
8.2522	13.581	1.0873
10.155	18.153	1.1424
11.921	19.541	0.5547
13.384	17.899	-0.33896
14.376	15.647	-0.81281
14.732	13.677	-0.93996
14.285	12.308	-0.95857
12.868	10.734	-0.95099
10.341	7.819	-0.94379
6.9944	3.5937	-0.9455
3.4919	-0.9139	-0.94925
0.29582	-4.9415	-0.95055
-2.5657	-8.3383	-0.95066
-5.0845	-11.012	-0.95126
-7.079	-12.784	-0.95234
-8.2924	-13.434	-0.95336
-8.2541	-12.624	-0.95423
-6.4359	-10.05	-0.95511
-3.2389	-6.7415	-0.95602
0.5174	-3.9977	-0.95693
4.8162	-0.50605	-0.95783
9.873	2.9383	-0.95874
15.903	2.086	-0.95964
23.122	-1.9209	-0.96055
