# Supplementary material for: Applying time-frequency analysis to assess cerebral autoregulation during hypercapnia
Source: PLoS One. 2017 Jul 27;12(7):e0181851. doi: 10.1371/journal.pone.0181851 (PMC5531479; doi:10.1371/journal.pone.0181851)
Supplement: S1 Dataset — Database of physiological signals registered in 50 volunteers during normocapnia and hypercapnia. (ZIP) [file pone.0181851.s001.zip › n29.csv]

ABP_smoothed_fluctuations[mmHg]	CBFV_smoothed_fluctuations[cm/s]	EtCO2[mmHg]
0.87501	4.0392	-3.2172
4.3667	8.6827	-3.2224
6.9278	12.106	-3.2347
7.2918	12.341	-3.2277
5.3382	9.1262	-3.2278
3.9264	6.307	-3.2201
4.9817	6.5649	-3.2105
7.0871	8.2207	-3.2556
8.6883	9.6529	-3.2428
8.5822	9.7122	-2.9534
6.7072	7.6077	-2.3713
3.8469	3.5688	-1.634
2.313	1.3276	-1.155
3.3523	2.9795	-1.1449
5.0923	5.2226	-1.2318
5.9859	6.0144	-1.2176
5.4231	5.6434	-1.1961
3.8284	4.3948	-1.1997
2.3874	2.5855	-1.2011
2.1527	1.7765	-1.1978
3.7795	3.6115	-1.1975
6.5308	7.2503	-1.1928
9.121	10.788	-1.2412
9.9322	11.554	-1.5415
8.3895	8.8582	-2.0238
5.3559	4.7182	-2.2652
2.2234	1.1333	-2.2097
0.62666	-0.25216	-2.1405
0.87162	0.6777	-2.1895
2.3645	3.0392	-2.2889
3.8409	5.2541	-2.0056
4.4653	6.3091	-1.2611
4.2214	6.2138	-0.58933
3.0006	4.8272	-0.23356
0.63887	1.9293	-0.12724
-1.9106	-1.0288	-0.15689
-3.0949	-1.7755	-0.19206
-2.722	-0.66799	-0.16366
-1.3159	0.94219	-0.090437
0.31347	2.6476	-0.21902
1.408	3.9626	-0.64407
1.4769	3.7487	-1.0144
0.3681	1.6984	-1.1412
-1.5938	-1.1354	-1.1572
-3.3134	-3.2323	-1.1527
-3.1563	-2.94	-1.1484
-1.6208	-1.0514	-1.1476
-0.24483	0.50191	-1.146
0.67747	1.4105	-1.144
1.1648	1.7926	-1.1426
1.0182	1.5396	-1.1398
0.064679	0.55038	-1.1362
-1.724	-1.1688	-1.1386
-3.9651	-3.1294	-1.1424
-5.566	-3.9998	-1.1218
-5.9089	-3.2026	-1.106
-5.1615	-1.3441	-1.1895
-3.7159	1.0125	-1.1899
-2.0862	3.4359	-0.74491
-0.53359	5.6182	-0.1675
0.79072	7.2783	-0.01135
1.5763	7.9264	-0.11595
1.5128	7.1297	-0.14605
0.54532	5.0464	-0.11587
-1.1148	2.2302	-0.11101
-2.5036	0.12593	-0.11141
-2.7327	-0.13923	-0.098409
-1.638	1.0828	-0.12618
0.24347	2.8504	-0.15331
1.5298	3.7572	0.019829
2.0002	3.6425	0.3759
2.508	3.4615	0.69109
2.8022	2.9864	0.87172
1.9196	1.2246	0.92561
-0.091992	-1.7609	0.9095
-2.4635	-5.0983	0.90061
-3.6694	-6.6674	0.90788
-2.4563	-4.6081	0.91115
-0.41264	-0.92732	0.91155
0.99533	1.9737	0.91344
2.1534	3.2132	0.91559
3.2608	4.2849	0.91735
4.157	7.2488	0.91914
4.6932	7.975	0.92115
4.5386	4.9913	0.92302
3.2503	2.4285	0.92415
1.4042	0.88382	0.92714
0.0020829	-0.082742	0.93097
-0.036407	0.61564	0.92435
1.4398	3.0686	0.92836
3.8182	6.2329	1.0071
6.2746	9.295	1.2861
8.1522	11.568	1.7465
9.3229	12.443	2.0093
9.8759	12.002	1.9775
10.042	11.053	1.9214
9.6318	9.5833	1.9353
8.1428	6.9221	1.9532
5.8106	3.4545	1.9521
3.4749	0.43056	1.9492
1.3011	-1.9141	1.9517
-1.2361	-4.3817	1.9549
-3.9196	-6.6666	1.9566
-5.5807	-7.0568	1.9581
-5.5199	-4.9798	1.96
-3.7069	-1.3335	1.962
-0.70402	3.0067	1.9638
2.4957	7.2132	1.9655
5.1541	10.091	1.9674
6.7772	10.576	1.9698
7.5292	9.5009	1.9715
7.7534	8.1977	1.9713
7.3253	6.5112	1.9734
5.9652	3.7563	1.9825
3.8878	0.43079	1.9855
1.6273	-2.2665	1.9627
-0.03946	-3.5497	1.957
-0.20823	-3.0285	2.0481
0.96439	-1.2665	2.0733
2.4726	0.43664	1.6976
3.8463	1.4834	1.0134
5.0388	1.8476	0.42039
6.0375	1.8878	0.076019
6.838	2.1947	-0.047592
7.2584	2.6219	-0.029717
6.9618	2.3685	0.0094163
5.8117	1.1907	0.01128
3.9409	-0.40126	-0.00059583
1.6228	-1.9721	-0.0040013
-0.63945	-3.3193	0.010501
-2.3406	-4.1291	0.030509
-3.0293	-3.7715	-0.0036025
-2.5532	-2.0586	-0.06544
-1.4274	0.08124	0.082695
-0.12232	1.8721	0.50717
1.1638	3.1466	0.88051
2.2837	3.8195	1.0098
3.1241	3.8261	1.0211
3.5597	3.1535	1.0228
3.436	1.8874	1.0251
2.6872	0.2095	1.0271
1.5032	-1.4643	1.0288
0.080063	-2.8259	1.0306
-1.5434	-4.1865	1.0325
-3.3293	-5.8767	1.0344
-4.9955	-7.3716	1.0362
-6.1303	-7.8559	1.0381
-6.061	-6.7061	1.0399
-4.2185	-3.616	1.0418
-1.141	0.47082	1.0436
2.2649	4.2723	1.0455
5.0701	6.7545	1.0474
6.6701	7.3547	1.0492
7.3865	6.6767	1.0511
7.5833	5.3662	1.0529
7.2246	3.5225	1.0548
6.2316	1.1932	1.0566
4.7653	-1.211	1.0585
3.0433	-3.2196	1.0604
1.0099	-5.0297	1.0622
-1.4897	-7.1388	1.0641
-3.8048	-8.9124	1.0659
-4.742	-8.9447	1.0678
-4.1557	-7.1921	1.0696
-2.705	-4.6451	1.0715
-0.9142	-1.9693	1.0734
0.80409	0.39484	1.0752
2.1467	2.0116	1.0771
2.8942	2.4971	1.0789
3.0639	1.9409	1.0808
2.7759	0.68213	1.0826
1.8864	-0.98171	1.0845
0.14009	-2.7705	1.0864
-1.9672	-4.259	1.0882
-3.4219	-4.9266	1.0901
-3.7394	-4.4183	1.0919
-2.8897	-2.5915	1.0938
-1.4279	-0.1247	1.0957
-0.12339	1.9896	1.0974
0.80549	3.4849	1.0993
1.3231	4.3427	1.1017
1.2485	4.3899	1.1033
0.37931	3.444	1.1032
-1.2979	1.6143	1.1055
-3.6666	-0.81928	1.1142
-6.127	-3.1091	1.1155
-7.8489	-4.3103	1.0927
-8.3242	-4.0454	1.1006
-7.3191	-2.3284	1.1957
-5.2637	0.34092	1.1452
-2.8628	3.219	0.69481
-0.67871	5.4267	0.18767
0.8444	6.213	0.044458
1.5843	5.6218	0.11903
1.4964	3.9277	0.15154
0.4616	1.4231	0.13261
-1.5155	-1.506	0.12478
-3.437	-3.8809	0.1319
-4.0632	-4.6298	0.13618
-3.2569	-3.6784	0.13659
-1.4064	-1.4977	0.13797
0.72973	0.76792	0.14023
2.3785	2.0213	0.1422
3.1354	2.1138	0.14394
2.7757	1.1852	0.14577
1.4515	-0.37193	0.14766
-0.48493	-2.1111	0.14951
-2.1665	-3.6438	0.15137
-2.6807	-4.4323	0.15326
-1.6853	-3.1133	0.15509
0.59519	0.89423	0.15683
2.3531	3.968	0.15887
2.2302	3.3501	0.16109
0.98898	1.083	0.16184
-0.63957	-1.3207	0.16279
-2.4	-4.0481	0.16979
-3.6041	-6.019	0.17264
-3.2167	-5.0877	0.15236
-1.3039	-2.0219	0.16349
1.3315	0.86079	0.25485
3.5356	2.6754	0.17975
4.3131	3.1051	-0.27625
3.8496	2.0041	-0.7442
2.6752	-0.31194	-0.86127
1.443	-2.0928	-0.81109
0.89755	-1.9435	-0.80438
1.9362	-0.20362	-0.81633
4.4719	2.3917	-0.81361
6.8797	4.9273	-0.80855
8.3434	6.5346	-0.80726
8.9474	6.4481	-0.80623
8.6502	4.6216	-0.80421
7.2924	1.6029	-0.80211
5.0387	-1.9422	-0.80029
2.3771	-5.2516	-0.7985
0.13478	-7.548	-0.79663
-0.55618	-8.0741	-0.79476
0.33139	-6.8258	-0.79291
1.7167	-4.5683	-0.79105
2.7454	-2.3851	-0.78919
2.8487	-1.5536	-0.78734
2.2146	-2.0789	-0.78548
1.7189	-2.7904	-0.78361
2.192	-2.6402	-0.78175
4.2493	-0.87731	-0.77995
6.9569	1.6916	-0.77807
8.694	3.5192	-0.77601
9.1395	4.0341	-0.77425
8.48	3.1137	-0.77317
6.7955	0.98419	-0.77106
4.217	-1.9288	-0.76635
1.6004	-4.7163	-0.76524
0.00060996	-6.3957	-0.77391
-0.64398	-7.2047	-0.76961
-0.92162	-7.9036	-0.73361
-1.333	-8.727	-0.79564
-2.266	-9.6168	-1.1315
-3.297	-10.141	-1.5926
-3.5478	-9.7044	-1.8308
-3.8333	-9.4558	-1.7967
-6.4651	-12.073	-1.7304
-9.4125	-15.473	-1.7369
-6.4874	-12.922	-1.7603
-1.3746	-7.0782	-1.7513
-2.8973	-5.9026	-1.6582
-2.8242	-3.674	-1.3382
3.1569	0.99384	-0.83018
-6.9915	-13.369	-0.72454
-6.5821	-13.73	-0.74361
-4.5468	-10.367	-0.72721
-10.684	-15.472	-0.73146
-15.044	-18.783	-0.73611
-17.517	-20.481	-0.71745
-19.114	-21.489	-0.71865
-18.936	-20.334	-0.7932
-16.705	-17.389	-0.57446
-14.388	-14.163	0.11938
-15.38	-12.319	0.96636
-16.431	-11.246	1.3732
-15.176	-9.011	1.2899
-12.81	-4.0914	1.2649
-10.077	0.32645	1.2955
-7.5272	2.2816	1.2937
-5.686	3.4062	1.2903
-4.8068	3.8969	1.2943
-4.9767	3.0996	1.2968
-6.2923	1.4191	1.298
-8.6368	-0.65397	1.2998
-11.362	-3.2023	1.302
-13.922	-6.0596	1.3039
-16.008	-8.6027	1.3049
-17.081	-10.156	1.307
-16.549	-10.194	1.3121
-14.649	-9.2296	1.31
-11.92	-8.0478	1.1963
-8.8204	-6.993	0.6025
-5.7519	-6.2008	-0.36539
-3.0521	-5.6234	-0.84567
-0.89874	-5.3432	-0.73957
0.65155	-5.5513	-0.62897
1.394	-6.2279	-0.65981
1.0562	-7.2164	-0.686
-0.23913	-8.4119	-0.67542
-2.094	-9.717	-0.67204
-3.943	-10.632	-0.67387
-5.1332	-10.415	-0.64871
-5.523	-9.2054	-0.64206
-5.3621	-7.7987	-0.73163
-4.8512	-6.6077	-0.63996
-4.1617	-5.76	0.083428
-3.5899	-5.2247	1.0805
-3.4912	-4.8867	1.5339
-3.9411	-4.8036	1.4277
-4.8267	-5.1505	1.3005
-6.2329	-5.9924	1.3267
-8.3752	-7.2684	1.3639
-10.607	-8.3142	1.3592
-11.535	-7.956	1.3525
-10.829	-5.8556	1.3565
-9.0625	-2.4404	1.3603
-7.0431	1.0641	1.3615
-5.6397	3.1085	1.3627
-5.1179	3.553	1.3648
-5.4102	2.9795	1.3673
-6.308	1.8343	1.369
-7.4486	0.56225	1.3688
-7.8713	0.067056	1.3722
-6.6756	1.1885	1.3813
-4.3339	3.6293	1.372
-1.722	6.5021	1.2892
0.23243	8.2244	1.0192
0.94655	7.9858	0.59638
0.46529	6.5324	0.33029
-0.93282	4.5786	0.3386
-2.7019	2.5533	0.40188
-4.0265	1.2526	0.39908
-3.7918	1.9639	0.38646
-2.0143	4.5597	0.39086
0.13208	7.445	0.39607
1.8345	9.337	0.39703
2.6101	9.3141	0.398
2.3076	7.4961	0.4001
1.0215	4.7031	0.40223
-0.76733	1.8059	0.40404
-2.2948	-0.30508	0.40572
-2.8368	-0.86258	0.40758
-1.8355	0.63012	0.40988
-0.18998	2.6798	0.4117
0.4421	2.834	0.41192
-0.23316	1.2117	0.41406
-1.7351	-0.7675	0.42208
-3.358	-2.5934	0.42187
-4.3273	-4.1106	0.40057
-4.1542	-4.3743	0.4177
-2.6546	-2.5549	0.50685
-0.54849	-0.049711	0.42205
1.2149	1.4199	-0.026079
1.8723	1.5179	-0.48109
0.99906	0.32387	-0.60462
-0.83163	-1.7967	-0.56231
-2.6532	-3.9904	-0.55366
-2.9732	-4.163	-0.56469
-1.2036	-1.4498	-0.56312
1.2263	2.0778	-0.55808
3.0462	4.5437	-0.55648
3.5534	4.8584	-0.55542
2.6517	3.0454	-0.55345
0.87748	0.27333	-0.55137
-0.67366	-1.9671	-0.54955
-0.55985	-2.0982	-0.54783
0.97964	-0.46827	-0.54594
2.6043	1.314	-0.54372
3.3037	1.9667	-0.54201
2.3906	0.6082	-0.54151
0.18313	-2.1477	-0.53888
-2.5303	-5.0752	-0.53205
-4.5487	-6.8237	-0.53482
-4.7861	-6.3224	-0.55045
-3.172	-3.7714	-0.51949
-0.38021	-0.15727	-0.45987
1.7427	2.4133	-0.60913
2.0865	2.6917	-1.0173
1.0948	1.1807	-1.3666
-0.17674	-0.84899	-1.5027
-0.15878	-1.4485	-1.5284
1.2847	-0.32298	-1.52
3.111	1.4411	-1.5136
4.6213	3.0247	-1.5141
5.377	3.8132	-1.5136
5.346	3.4806	-1.5107
4.5904	1.9172	-1.5069
3.0099	-0.38942	-1.5063
0.6128	-2.7881	-1.5107
-1.7131	-4.7105	-1.5048
-2.9389	-5.6976	-1.4806
-2.8916	-5.7138	-1.5005
-1.7754	-4.9439	-1.5803
-0.16651	-3.886	-1.4701
1.261	-3.1592	-1.0212
1.8047	-3.5229	-0.589
0.99794	-5.3828	-0.46604
-0.94048	-8.063	-0.49216
-3.4541	-10.652	-0.49489
-5.4077	-12.119	-0.48308
-5.9612	-11.777	-0.48093
-5.1069	-9.7123	-0.48146
-3.1773	-6.7639	-0.47938
-0.83012	-4.5765	-0.47698
1.1971	-3.0448	-0.47524
2.1685	-0.70874	-0.47349
1.9032	0.78738	-0.47159
0.54552	-1.0918	-0.46972
-1.7832	-4.3289	-0.46788
-4.2391	-6.4754	-0.46603
-4.74	-6.7126	-0.46414
-2.5892	-4.5245	-0.4623
1.5185	-0.033815	-0.46054
5.851	4.5068	-0.45844
8.9313	7.168	-0.4564
10.078	7.325	-0.4559
9.4628	5.32	-0.454
7.8911	2.2333	-0.44649
6.4591	-0.14601	-0.44753
6.1536	-0.17491	-0.46757
6.5738	1.0043	-0.44343
6.9117	1.6417	-0.35819
6.6044	1.246	-0.45587
5.2756	-0.29898	-0.89626
2.9993	-2.8092	-1.3437
0.084231	-5.8318	-1.4755
-2.6251	-8.1214	-1.4338
-4.3322	-8.5559	-1.42
-4.921	-7.2209	-1.4317
-4.4973	-4.6827	-1.4321
-3.3449	-2.0858	-1.4265
-1.8458	-0.29062	-1.4242
-0.53925	0.79727	-1.4235
0.083385	1.2816	-1.4221
-0.30583	0.96198	-1.4193
-1.7747	-0.26717	-1.4162
-3.8068	-2.1728	-1.4164
-5.8732	-4.3703	-1.4193
-7.661	-6.1893	-1.4102
-8.8141	-6.9869	-1.3917
-8.7473	-6.3441	-1.422
-7.2698	-4.2794	-1.4751
-5.1453	-1.6858	-1.32
-2.9939	0.56511	-0.91449
-0.99544	1.8359	-0.56408
0.66418	1.9693	-0.42309
1.7342	1.4391	-0.39218
1.9271	0.46564	-0.39147
0.91858	-1.1407	-0.39439
-1.2159	-3.2803	-0.39131
-3.8109	-5.3866	-0.39149
-6.1533	-6.9145	-0.39337
-7.5389	-7.4118	-0.37773
-7.6849	-6.5631	-0.36583
-6.86	-4.255	-0.42393
-5.3093	-1.0445	-0.40883
-3.2391	1.9373	-0.02134
-1.0819	4.0485	0.52428
0.62558	5.0212	0.73272
1.7588	4.9264	0.6535
2.3824	4.0091	0.59901
2.2866	2.4932	0.62192
1.1509	0.58188	0.64023
-0.94168	-1.6186	0.63689
-3.6141	-4.0093	0.63418
-5.9164	-5.84	0.63741
-6.6311	-6.0252	0.64035
-5.8105	-4.6384	0.64179
-4.225	-2.4595	0.64343
-2.3398	-0.33886	0.64541
-0.49495	0.94787	0.64732
0.92521	1.1283	0.64914
1.5753	0.16634	0.65098
1.3482	-1.6177	0.65285
0.23205	-3.8202	0.65471
-1.6499	-6.1194	0.65657
-4.0653	-8.2062	0.65842
-6.4153	-9.707	0.66028
-8.0145	-10.242	0.66214
-8.3647	-9.5093	0.664
-7.2413	-7.38	0.66585
-5.2383	-4.2846	0.66771
-3.064	-0.941	0.66957
-1.1963	1.5046	0.67142
0.021117	2.28	0.67328
0.47114	1.6873	0.67514
0.11296	0.1648	0.677
-0.98919	-1.901	0.67885
-2.6852	-4.0912	0.68071
-4.6334	-5.8777	0.68257
-6.3438	-6.7673	0.68442
-7.0024	-6.4185	0.68628
-6.1632	-4.7994	0.68815
-4.3815	-2.547	0.68999
-2.3641	-0.32704	0.69184
-0.82708	1.3269	0.69373
-0.14528	2.0632	0.69564
-0.054778	1.8427	0.69738
-0.35336	0.79456	0.69902
-1.1281	-0.65807	0.70127
-2.4664	-2.2568	0.70395
-4.3567	-4.2673	0.7044
-6.3862	-6.4248	0.70339
-7.1404	-6.8714	0.71153
-5.5844	-4.3853	0.72181
-1.7761	0.46789	0.69357
3.2016	5.972	0.72682
7.2571	9.3794	1.0732
9.6517	9.8309	1.5844
10.8	8.123	1.809
10.964	5.7161	1.7466
10.284	4.3074	1.6991
8.9759	3.6626	1.7232
7.2974	2.6949	1.747
5.498	1.4495	1.7563
3.8241	0.32395	1.7557
2.522	-0.28404	1.7493
1.8382	0.023228	1.7414
2.0188	1.6434	1.7365
3.069	4.5504	1.7374
3.9375	6.8628	1.7402
3.611	6.8893	1.7415
2.034	4.9819	1.7443
-0.28274	2.2243	1.7485
-1.8697	0.57655	1.7447
-1.7644	1.1048	1.7394
-0.22204	2.9822	1.7674
1.785	5.0699	1.7319
2.6309	6.1321	1.3926
1.835	5.6104	0.88907
0.016502	3.6423	0.67731
-1.7601	1.4537	0.74358
-2.2577	0.86364	0.76737
-1.2495	2.2309	0.76276
0.84836	4.9781	0.83407
3.0225	7.6504	0.7266
4.211	8.7152	0.29021
3.6607	7.0768	-0.10111
1.6327	3.17	-0.21584
0.13387	0.075376	-0.23399
0.21077	-0.50623	-0.24121
1.4366	0.98381	-0.16671
2.7543	3.0997	-0.18466
2.8036	3.8798	-0.60396
1.2729	2.8259	-1.1484
-1.3708	0.43868	-1.3079
-3.2865	-1.486	-1.2128
-2.7305	-1.1251	-1.1875
-0.82293	1.1456	-1.2113
0.94565	3.9417	-1.2112
1.971	4.8926	-1.2027
1.9617	3.0433	-1.2011
0.95404	-0.02416	-1.2009
-0.22483	-2.5355	-1.1988
0.075033	-2.8859	-1.1966
1.6938	-1.3679	-1.1948
3.0692	0.29007	-1.193
3.3695	0.98698	-1.1911
2.2391	0.095239	-1.1893
-0.097282	-2.1392	-1.1874
-3.0155	-4.8821	-1.1856
-4.9842	-6.0011	-1.1837
-4.8629	-4.0063	-1.1818
-3.9037	-1.1257	-1.18
-3.4243	0.47632	-1.1781
-3.5456	0.91899	-1.1763
-4.1773	0.6154	-1.1744
-5.1791	-0.17987	-1.1726
-6.4195	-1.2555	-1.1707
-7.7967	-2.4431	-1.1689
-8.5944	-3.1136	-1.167
-6.9769	-1.7916	-1.1651
-2.7735	1.8424	-1.1632
2.0122	6.5107	-1.1616
5.7955	10.094	-1.1597
7.5095	10.258	-1.1567
6.954	7.5337	-1.1554
4.7137	3.9433	-1.1579
3.4556	1.7736	-1.1518
5.5798	2.8577	-1.1345
9.7019	6.9895	-1.161
13.141	11.786	-1.2061
12.398	11.304	-1.0476
8.0267	5.4553	-0.66128
5.9374	2.3775	-0.32008
6.8031	3.5634	-0.14864
7.136	4.9921	-0.12113
5.7667	4.7084	-0.1387
2.9572	2.5979	-0.13423
-0.010971	0.3911	-0.13503
-1.4568	-0.041935	-0.12639
-0.48887	2.2971	-0.11035
1.4132	6.2325	-0.18312
2.7704	9.3324	-0.13637
2.6002	9.1983	0.32798
0.90233	6.8442	0.79059
-1.7759	4.006	0.89733
-4.3155	1.8565	0.87309
-5.6394	1.3374	0.87851
-4.9724	3.0315	0.90608
-3.1852	5.8226	0.88946
-1.7659	7.8761	0.70938
-0.93511	8.3311	0.14522
-0.58429	7.4572	-0.73951
-0.60481	7.3737	-1.2188
-0.88804	7.859	-1.1374
-1.3254	6.0366	-1.0655
-1.8082	2.5378	-1.1011
-2.2279	-0.47249	-1.1113
-2.4759	-1.9946	-1.0771
-2.4435	-1.8233	-1.0756
-2.0222	-0.44926	-1.1962
-1.1027	1.765	-0.96265
0.48958	4.2028	-0.14193
2.9881	5.6962	0.57653
5.799	6.176	0.91414
8.0483	6.5474	0.96057
9.9918	8.5702	0.91288
11.488	12.235	0.9131
10.928	13.309	0.92699
8.187	10.913	0.92747
5.321	9.1597	0.92727
3.336	8.142	0.92977
2.1666	4.7702	0.92961
1.6247	0.71252	0.93515
1.4829	-1.7317	0.94197
1.5138	-3.6296	0.91335
1.49	-5.0683	0.94173
1.1839	-5.6478	0.94285
0.36814	-6.854	-0.12612
-1.1847	-8.2506	-1.8743
-3.7022	-7.2414	-2.2689
-7.3965	-6.2897	-1.9987
-11.474	-7.2524	-2.0389
-13.818	-7.8214	-2.0572
-14.015	-6.5916	-2.0508
-11.896	-3.1506	-2.0421
-7.1373	2.1391	-1.9988
-0.94035	8.195	-2.2215
4.7138	12.756	-1.7107
8.7432	14.01	0.17272
11.984	12.224	2.0613
14.727	9.251	3.0764
16.943	6.5745	3.0842
18.6	3.6188	2.9086
19.668	1.4217	2.9488
20.117	2.2932	3.0534
19.915	4.1401	2.9747
19.032	3.8827	2.4166
17.436	2.7894	1.0303
15.097	2.1894	-1.0151
12.006	0.9138	-2.2436
9.4376	-0.49121	-2.1426
