# Supplementary material for: Applying time-frequency analysis to assess cerebral autoregulation during hypercapnia
Source: PLoS One. 2017 Jul 27;12(7):e0181851. doi: 10.1371/journal.pone.0181851 (PMC5531479; doi:10.1371/journal.pone.0181851)
Supplement: S1 Dataset — Database of physiological signals registered in 50 volunteers during normocapnia and hypercapnia. (ZIP) [file pone.0181851.s001.zip › n30.csv]

ABP_smoothed_fluctuations[mmHg]	CBFV_smoothed_fluctuations[cm/s]	EtCO2[mmHg]
-0.72316	-0.031895	-0.33676
-1.6679	1.5449	0.096296
-3.6597	5.1956	0.26826
-5.9182	0.96868	0.29892
-7.89	-7.0183	0.29355
-9.0489	-6.5838	0.29628
-7.8907	-3.5544	0.29308
-4.3389	-0.2831	0.30573
0.156	5.2063	0.31664
4.1587	7.7715	0.21246
6.1211	7.2962	0.56909
5.9297	5.1649	1.2576
5.0778	1.9686	1.3617
4.7724	-0.021314	1.2941
5.76	0.37331	1.3161
7.8054	2.2625	1.3111
8.9446	3.0938	1.3565
7.939	2.2586	1.2867
4.8649	0.64694	0.93914
1.4616	-0.4991	0.55484
-0.64502	-0.87097	0.33204
-0.63844	-0.88744	0.31942
0.15396	-0.29492	0.32081
0.49045	0.70834	0.3308
-0.10648	1.2896	0.44955
-1.8197	0.81692	0.07336
-3.8493	-0.53719	-0.63087
-4.6418	-0.90088	-0.70556
-3.9298	4.4271	-0.63714
-1.1476	11.589	-0.64816
3.1977	14.086	-0.64325
6.3147	13.872	-0.73538
8.4443	13.469	-0.35647
9.0991	12.838	0.28629
7.1537	10.389	0.38769
4.967	7.1515	0.34705
3.4219	4.4032	0.36626
3.0873	3.5489	0.36602
5.7383	5.4487	0.36711
6.6457	4.9319	0.3703
5.2729	2.0197	0.37215
5.0983	0.94606	0.37429
4.7432	-0.45215	0.37656
3.618	-1.8121	0.37873
3.0997	0.78708	0.38095
1.7457	0.7873	0.38306
-1.5586	-4.7014	0.38517
-4.2822	-1.3595	0.38801
-5.0987	6.6487	0.38864
-4.2376	9.3974	0.39199
-2.7816	6.7478	0.40072
-1.655	3.1681	0.36995
-1.928	0.55011	0.43532
-3.8125	-2.1066	0.74274
-5.6459	-6.3032	1.1802
-6.7318	-8.338	1.4503
-7.0085	-7.0196	1.4214
-6.61	-7.9663	1.3542
-6.5623	-7.3137	1.4855
-7.6907	-3.9499	1.5467
-9.8949	-6.0165	0.6829
-12.286	-10.401	-0.37445
-13.706	-10.394	-0.59762
-13.472	-7.4557	-0.54672
-12.387	-3.0256	-0.60901
-11.688	0.25073	-0.62355
-11.764	-2.4615	-0.24153
-12.469	-5.7194	-1.3136
-12.991	-4.8432	-3.5315
-12.117	-2.122	-3.7329
-9.6575	-0.54129	-3.4829
-6.945	-0.0055499	-3.5766
-5.0933	0.97764	-3.5637
-3.3019	1.9179	-3.55
-3.3189	1.4598	-3.555
-5.7079	-0.33655	-3.5515
-7.5099	-1.2374	-3.5479
-6.6612	-0.95332	-3.5497
-4.4009	0.3765	-3.5412
-3.245	2.5817	-3.5347
-2.8516	4.733	-3.592
-2.7226	4.6158	-3.4363
-2.954	2.4069	-2.851
-4.2503	1.8823	-1.9915
-6.3537	1.1543	-1.4586
-8.1832	-1.0912	-1.5109
-8.2571	-0.87653	-1.5455
-6.5706	1.7182	-1.5188
-4.3093	4.8003	-1.5233
-2.8145	6.8892	-1.5219
-1.9001	7.6337	-1.5175
-1.642	7.2299	-1.5161
-2.4672	6.1011	-1.5162
-4.1414	4.4653	-1.5093
-5.5974	3.2949	-1.5052
-4.9854	4.5803	-1.5302
-2.7327	7.1881	-1.4614
0.086674	9.5183	-1.5031
2.8609	11.238	-1.7669
4.3134	11.294	-0.10731
5.2028	11.611	1.9998
7.1318	11.131	2.5084
10.195	9.4802	2.5204
12.644	30.171	2.4904
15.098	39.254	2.547
17.357	21.046	2.4893
17.27	11.381	1.9158
15.377	6.6274	0.9341
12.209	2.5847	0.40685
8.962	-0.37705	0.52249
7.2923	-0.72559	0.54235
6.4796	1.7502	0.52107
5.6284	2.8947	0.52908
4.1188	-0.72227	0.52406
1.2548	-3.2119	0.53593
-2.2416	-4.0171	0.029157
-4.6852	-5.5903	-1.2109
-4.7267	-5.4149	-1.5991
-2.735	-1.4883	-1.4203
-0.33866	3.9217	-1.4548
0.86742	5.2854	-1.4543
1.2362	4.4965	-1.4525
0.88325	4.1527	-1.2024
-0.03786	4.4139	-0.57063
0.10649	2.4714	-0.37579
1.8204	2.9068	-0.46177
4.5715	8.4838	-0.43797
7.3407	14.554	-0.43053
8.7476	19.627	-0.43854
8.1988	17.913	-0.17763
6.3994	9.678	0.42872
5.6385	14.551	0.64518
5.945	17.63	0.55734
6.2732	3.9603	0.57061
6.3902	-0.90635	0.58349
5.1326	2.4879	0.57873
2.2365	3.997	0.58159
-0.26213	0.70709	0.58478
-1.476	-2.2281	0.58649
-1.2414	0.53853	0.58874
0.4691	5.9154	0.59097
1.897	7.0528	0.59313
1.935	4.0161	0.59532
1.0775	3.3047	0.59751
0.15831	1.9871	0.5997
0.42368	1.383	0.60189
2.3737	4.0042	0.60408
4.5551	4.6613	0.60624
6.5158	4.0235	0.60851
7.6987	3.1879	0.6106
7.4569	1.6448	0.61252
6.201	-0.73874	0.61595
3.9997	-2.6707	0.6169
1.2712	-2.5116	0.61543
0.76542	-1.0416	0.63418
2.1418	0.35107	0.60759
3.1063	1.1107	0.59054
3.11	2.2627	0.82836
2.4291	2.4427	0.039376
0.98687	0.39655	-1.9591
-2.0821	-2.7782	-2.6466
-5.2882	-3.7584	-2.3262
-6.7688	-0.54292	-2.3422
-6.9333	2.9425	-2.3559
-4.7618	3.243	-2.3938
-1.1585	2.2954	-2.3111
1.047	4.39	-1.689
2.6627	5.7691	-0.89983
4.3092	5.3407	-0.35796
5.763	4.4657	-0.2853
5.7323	2.3495	-0.36093
3.9034	-1.1117	-0.34727
1.7494	-4.2469	-0.33445
0.35668	-6.3127	-0.33727
0.21915	-7.2569	-0.33402
1.0742	-7.3639	-0.33701
2.3734	-7.2545	-0.32376
3.4739	-7.5772	-0.31512
3.7813	-8.6364	-0.38767
2.9616	-10.105	-0.088621
1.2441	-11.528	0.60269
-0.26963	-12.525	0.75615
0.36084	-11.562	0.65971
2.7649	-9.0166	0.68609
4.1748	-7.6567	0.69091
4.7888	-8.1256	0.68741
4.5093	-9.4285	0.69185
2.8734	-10.419	0.69431
0.50991	-11.709	0.69498
-1.1604	-12.153	0.69862
-1.0812	-10.293	0.70351
-0.48796	-8.1442	0.69092
0.50246	-6.0223	0.72652
1.8969	-4.1074	0.71732
2.6732	-4.0439	0.35689
3.4455	-4.1551	-0.062425
4.2645	-3.4347	-0.27932
4.2503	-2.7829	-0.30338
3.9169	-2.9991	-0.276
3.2058	-3.8139	-0.27907
1.1839	-3.9944	-0.27903
-0.71943	-4.0596	-0.27527
-1.0008	-5.0244	-0.2734
0.34195	-6.1231	-0.27099
1.9599	-2.7086	-0.27032
5.0179	1.3251	-0.2628
8.8813	1.3111	-0.27066
10.916	-2.219	-0.066287
10.742	-5.9442	0.62976
10.33	-8.3704	0.82723
9.7348	-10.23	0.71781
8.1838	-12.055	0.74262
5.5413	-13.147	0.75564
2.8429	-13.852	0.74579
1.0001	-14.097	0.75263
0.043478	-13.313	0.77554
-1.0652	-12.895	0.71124
-2.6633	-13.409	0.71027
-4.147	-14.024	1.1415
-6.0285	-14.798	1.6437
-8.6167	-15.753	1.7727
-10.294	-15.655	1.7611
-9.9984	-13.636	1.7715
-7.7667	-9.8284	1.7853
-4.7212	-5.9721	1.732
-1.4458	-3.1454	1.8424
1.5118	-1.4719	1.8743
2.92	-0.59956	0.65539
3.1518	-0.11151	-0.70321
3.2057	0.15508	-1.1982
3.8146	0.085824	-1.2455
4.6194	-0.036193	-1.1864
5.3984	0.16113	-1.2138
6.1744	0.62551	-1.2812
6.0976	0.15581	-0.91118
5.0747	-1.2613	-0.32197
3.5779	-2.7854	-0.15338
1.3198	-4.7262	-0.20591
-1.6531	-6.9265	-0.20224
-4.1323	-7.6034	-0.19354
-5.2314	-6.7065	-0.19173
-4.6805	-5.7336	-0.16348
-2.8337	-3.9788	-0.24956
-0.48532	-1.6581	-0.1635
1.3609	-0.26244	0.56767
1.9356	0.035602	1.3788
1.2522	-0.80174	1.8261
0.063696	-2.5646	1.8645
-0.48532	-3.6097	1.815
-0.23099	-3.5024	1.8294
0.14778	-3.1142	1.8206
1.33	-1.701	1.8667
2.7261	-0.20042	1.838
2.6118	-1.0344	1.473
1.6687	-3.5125	1.0602
0.84857	-5.3986	0.84455
0.7508	-4.643	0.83085
2.0695	-3.0727	0.85262
4.4698	-1.5789	0.8479
6.9017	0.14241	0.85112
8.6673	1.4588	0.85382
9.4437	1.0158	0.85554
8.9181	-0.87921	0.85786
6.9956	-2.3659	0.86008
4.9562	-3.0761	0.86223
3.7154	-3.0564	0.86443
3.1767	-2.6131	0.86663
2.6538	-3.1845	0.86877
1.5505	-4.3853	0.87097
-0.42085	-4.35	0.87336
-3.1729	-5.3879	0.87523
-6.0626	-8.6438	0.87695
-7.5413	-9.2141	0.88147
-7.4468	-7.0038	0.88054
-6.4402	-5.1296	0.87795
-4.338	-3.3054	0.91414
-2.5709	-1.8224	0.8495
-2.4911	-1.4087	0.55227
-3.3678	-2.2307	0.1284
-4.3244	-3.1452	-0.13722
-4.742	-3.1871	-0.11366
-4.3861	-2.8776	-0.090644
-2.9151	-1.693	-0.10136
-1.1226	0.042832	-0.096421
-0.98258	0.5148	-0.093318
-2.3581	-0.28688	-0.092083
-3.7632	-1.3157	-0.089657
-3.4717	-1.2908	-0.08721
-2.3335	-0.43032	-0.085765
-1.0254	0.75013	-0.082813
0.30103	1.6714	-0.078406
0.29307	1.1676	-0.073095
-0.98349	-0.52482	0.18007
-2.3129	-1.943	0.78079
-2.7804	-1.6117	1.0005
-2.71	-1.4162	0.91127
-2.491	-2.4399	0.92568
-1.5759	-1.4616	0.96236
-1.3093	-1.254	0.88655
-2.5836	-3.5283	0.61206
-4.5453	-5.3815	0.16883
-6.073	-6.2028	-0.09908
-6.2719	-5.7342	-0.059334
-4.854	-3.0201	-0.044253
-2.3467	0.55194	-0.053564
0.6976	3.6201	-0.047455
3.3028	5.0808	-0.045645
3.6587	3.4855	-0.044105
3.279	1.316	-0.040881
3.5981	0.11545	-0.039606
4.4702	-0.88684	-0.039357
6.0319	-0.75668	-0.02401
8.1281	0.16599	-0.060362
9.8837	0.67869	-0.023705
9.9117	0.2493	0.34048
7.4168	0.67012	0.7593
4.304	1.2308	0.98867
3.3878	-1.0578	0.99247
4.0955	-6.8698	0.96323
4.83	0.43351	1.0051
4.8628	15.831	0.98905
4.8122	3.9814	0.65559
4.1373	-4.918	0.19485
2.8087	-4.5866	-0.044171
1.3609	-6.8287	-0.0038018
0.021983	-6.5458	-4.3974e-05
-1.6141	-6.6358	-0.0054583
-3.3199	-7.1118	0.0031252
-4.1314	-6.9194	-0.0011054
-3.3487	-6.0438	0.0012532
-1.629	-3.3569	0.047956
1.0254	-0.72629	-0.16495
3.2985	2.3249	0.47577
3.9938	4.0065	1.9025
3.3974	0.28805	2.0993
2.0098	-1.2681	1.9752
0.90208	-0.89046	2.0275
0.94129	-2.664	2.0269
1.5736	-2.3073	2.0078
2.0234	-0.86979	2.0591
1.7883	-0.37933	2.0392
0.76538	-0.88252	1.6514
-0.89988	-3.7781	1.2303
-2.5838	-5.3569	1.0416
-3.316	1.149	1.0237
-2.9292	4.4083	1.0445
-2.1447	1.7282	1.0419
-2.1211	3.2687	1.0426
-2.9018	5.4824	1.0463
-4.0939	4.3823	1.0483
-5.1584	1.9002	1.0506
-6.352	-0.69033	1.053
-8.5556	-3.2215	1.053
-10.734	-4.7549	1.0565
-11.003	-3.9298	1.0668
-9.4738	0.053011	1.0503
-7.0627	5.2165	1.045
-4.8781	6.3029	1.002
-3.0253	5.4188	-0.96613
-1.3125	6.2097	-5.3957
-0.060711	6.8246	-7.6289
0.49484	6.1915	-7.0328
0.31657	4.6877	-6.7168
-0.29227	3.006	-6.9247
-1.0606	1.7727	-6.9662
-2.3159	0.98158	-6.9142
-3.9997	0.61166	-6.9239
-4.6117	1.0121	-6.8831
-3.7353	2.3372	-6.8933
-2.4551	4.3058	-7.1176
-0.9727	6.0885	-6.3675
0.42876	7.2461	-3.6615
1.0658	7.8854	0.71122
0.75619	7.3589	3.4956
0.062147	6.1738	3.2162
0.35868	6.8951	3.0158
2.0372	8.7212	3.1267
4.8727	10.688	3.1165
7.7507	12.441	3.1579
8.0882	11.549	2.7669
7.0664	8.7614	2.2632
6.3135	5.868	2.1217
4.1232	2.9872	2.1202
1.7934	1.4135	2.1226
1.5045	2.0046	2.1248
0.99537	1.7711	2.1269
-0.23274	0.68293	2.1292
-1.4667	0.17561	2.1317
-3.5283	-1.2982	2.1329
-6.2058	-3.4552	2.1348
-7.7181	-3.2933	2.1419
-7.9721	-1.9556	2.1367
-7.564	-1.5194	2.1277
-6.4918	-0.84437	2.1937
-5.5739	-0.13195	2.1513
-5.9132	-0.5747	1.7539
-6.9839	-1.9036	1.3354
-7.6804	-3.0096	1.1653
-6.8109	-2.3415	1.1569
-4.3466	-0.49541	1.1393
-0.78192	1.6165	1.1581
3.2286	3.8564	1.3172
6.0447	4.6198	0.58767
7.0312	3.4738	-0.63065
6.5964	1.2405	-0.92705
5.0401	-1.5916	-0.80279
3.5426	-3.5935	-0.81823
4.2707	-2.2814	-0.82734
5.2416	-0.41098	-0.82797
4.222	-1.1315	-0.84033
2.6678	-3.0353	-0.72793
1.0713	-5.04	-0.45865
-0.98693	-6.7186	-0.1018
-3.3548	-7.964	0.17774
-5.5959	-8.7302	0.23172
-7.1122	-8.6384	0.18506
-7.5807	-7.607	0.18341
-7.4008	-6.4095	0.22255
-6.7921	-5.1774	0.18903
-6.0198	-3.8435	0.094408
-6.0495	-3.3444	0.49284
-6.7078	-3.7519	1.1579
-6.6716	-3.9473	1.2595
-5.2147	-2.3513	1.1923
-2.8288	0.25977	1.2129
-0.51185	1.7291	1.2075
1.8244	2.2791	1.2476
3.2476	1.7312	0.99012
2.8914	-0.22429	0.36129
1.2344	-3.2683	0.1281
-0.41029	-5.9216	0.23331
-0.97847	-6.7498	0.24075
-1.3411	-6.4193	0.22333
-1.6842	-5.7417	0.23243
-1.7747	-5.2599	0.23546
-2.7159	-5.2898	0.23587
-4.7984	-5.8318	0.23844
-7.0304	-6.4755	0.24085
-8.0105	-6.0573	0.2429
-7.0676	-3.9879	0.2451
-5.1512	-1.3975	0.2473
-2.7424	0.57556	0.24948
-0.46958	1.4901	0.25167
0.80696	1.6769	0.25386
1.5104	1.5211	0.25605
1.6194	1.0054	0.25824
0.63169	-0.025681	0.26042
0.56647	0.11269	0.26261
2.1539	1.6729	0.2648
3.4704	2.5512	0.26699
3.6683	2.2558	0.26916
3.215	1.0519	0.27138
2.6766	-0.7338	0.27363
1.0303	-3.1905	0.27553
-1.6135	-5.6986	0.27787
-3.8658	-7.0506	0.2812
-4.547	-6.7387	0.28004
-3.8531	-5.4153	0.28441
-3.2442	-4.4592	0.30076
-3.0176	-3.6558	0.23757
-3.208	-3.2231	-0.014594
-3.9055	-3.907	-0.47254
-5.2037	-5.153	-0.75465
-6.8886	-6.0902	-0.71478
-8.1638	-5.9524	-0.68848
-7.4375	-3.947	-0.70142
-4.643	-0.63674	-0.69572
-1.7743	1.9234	-0.6931
0.44922	2.8476	-0.69172
1.3703	2.413	-0.68922
0.67631	1.1037	-0.68705
-0.59612	-1.5277	-0.68482
-1.8264	-4.0924	-0.6827
-2.8059	-4.4866	-0.68085
-3.0362	-3.7017	-0.67734
-2.5213	-2.6255	-0.6768
-1.9129	-1.6032	-0.67847
-2.2058	-1.4412	-0.6399
-3.4794	-2.3991	-0.39282
-5.1359	-4.015	0.13075
-6.6693	-4.9857	0.40028
-7.5559	-4.6947	0.337
-7.3736	-3.41	0.33466
-6.2779	-1.4324	0.32884
-4.6428	0.71675	0.35909
-3.0253	2.3194	0.41425
-2.2337	2.6513	-0.0092335
-2.4745	1.3788	-0.54534
-3.5554	-0.97066	-0.64988
-4.9551	-2.5271	-0.64534
-3.8477	-1.5242	-0.63867
-0.26305	4.2713	-0.65037
4.0578	12.469	-0.63772
10.052	14.067	-0.57254
12.088	13.554	-1.2917
11.881	11.453	-2.2516
11.834	8.476	-2.7008
11.098	6.3678	-2.6444
8.3561	4.2807	-2.6072
6.6224	1.3343	-2.6286
7.1817	-0.55113	-2.6217
7.0076	2.283	-2.6183
6.1623	3.9353	-2.6174
3.718	0.76274	-2.6148
-0.47642	-4.2764	-2.6127
-2.3797	-5.2065	-2.6106
-3.2087	-4.9294	-2.6079
-4.7074	-5.5142	-2.6066
-6.9598	-6.163	-2.6049
-8.9477	-6.902	-2.5959
-9.0023	-6.5651	-2.6178
-7.074	-4.1181	-2.5581
-4.3105	-0.42539	-2.6149
-1.6832	1.6042	-2.8393
-1.2136	-0.14692	-0.81733
-2.0504	-3.5019	1.6413
-2.7906	-6.0384	2.3959
-3.5079	-7.7963	2.4455
-3.6511	-7.2245	2.4066
-3.2526	-5.4695	2.4218
-2.8085	-4.9983	2.4228
-2.1935	-4.3277	2.4102
-2.4606	-4.3894	2.1737
-4.5214	-6.4328	1.6264
-6.8471	-7.7212	1.3534
-8.3954	-7.4956	1.4308
-8.9577	-6.9499	1.4522
-8.3423	-5.1684	1.4201
-6.5278	-2.2599	1.4539
-4.1435	0.28047	1.4871
-2.8335	1.362	1.0914
-2.7295	0.84977	0.60707
-3.3443	-0.71801	0.45709
-4.5616	-2.355	0.44845
-6.1439	-3.3971	0.45271
-7.6297	-3.542	0.45563
-8.0857	-2.7929	0.45721
-7.3896	-1.5015	0.45947
-6.8722	-0.40505	0.46177
-6.9134	-0.11391	0.46387
-7.4262	-0.87967	0.46596
-8.4849	-2.2478	0.46848
-9.9132	-4.0313	0.47078
-11.18	-6.2871	0.47143
-11.556	-6.7526	0.47534
-10.502	-4.0446	0.48132
-8.3897	-2.4155	0.46504
-5.6437	11.669	0.49769
-2.8671	37.31	0.51853
-1.1274	23.562	0.12787
-0.64142	-0.3111	-0.33079
-1.231	1.5414	-0.52337
-2.3415	18.673	-0.51575
-2.6525	8.7397	-0.50004
-2.0425	-3.5395	-0.50489
-1.1754	2.0504	-0.50097
-0.77699	1.7401	-0.4987
-1.2483	-0.42426	-0.49676
-2.5124	-1.2006	-0.49456
-4.2286	-1.9131	-0.49293
-6.1128	-2.5686	-0.48907
-7.5197	-2.6237	-0.48698
-7.5664	-1.4684	-0.49289
-6.8733	-0.071586	-0.4694
-6.2658	0.82607	-0.47274
-6.0267	1.4757	-0.5795
-6.3053	1.4364	-0.22264
-6.6501	0.96974	0.4941
-6.1167	1.3497	0.58952
-4.9995	2.6069	0.50371
-3.0678	4.4922	0.53594
-0.35218	6.4408	0.53662
0.82053	6.9839	0.53402
0.14355	5.6967	0.53864
-1.1003	3.5677	0.54076
-1.1316	3.0836	0.54236
0.044795	4.3613	0.54505
1.6253	6.1273	0.54739
3.6279	7.8282	0.54688
5.4416	9.1228	0.55014
6.58	9.3555	0.31824
6.9547	7.9437	-0.31887
6.3975	5.965	-0.50627
6.647	5.3656	-0.42009
8.6132	6.807	-0.44082
10.741	8.7036	-0.43648
11.268	8.832	-0.43207
10.408	6.8915	-0.43156
8.9494	4.3839	-0.42891
7.4715	3.2646	-0.42667
6.3945	2.7714	-0.42445
5.8813	1.5878	-0.42232
5.8442	-0.59031	-0.42075
6.1817	-0.76741	-0.41622
6.7925	0.83319	-0.41826
7.575	1.7606	-0.41591
8.428	2.4097	-0.38489
9.2499	3.4214	-0.50491
9.9257	3.3118	-0.16857
9.6516	1.2839	0.58924
8.0328	-0.63006	0.6145
8.0334	-1.2628	0.58651
8.5995	-0.33307	0.60833
8.6086	0.2251	0.59865
8.5492	1.1209	0.61312
9.2531	3.9399	0.60514
10.778	4.1857	0.33502
11.388	5.8609	-0.21976
10.694	4.8929	-0.45103
9.0215	2.0957	-0.36752
6.6986	1.6623	-0.37478
4.0528	1.0637	-0.38482
1.4116	-0.23736	-0.37565
-0.89739	-1.4154	-0.37296
-2.5584	-1.5726	-0.37245
-3.668	-0.92421	-0.36996
-4.7891	-0.91499	-0.36753
-6.1465	-1.6644	-0.36547
-7.4682	-2.6112	-0.36328
-7.8916	-3.2134	-0.36107
-7.7523	-2.1843	-0.35889
-7.4381	0.18753	-0.35671
-6.1834	1.8195	-0.35452
-2.878	3.7531	-0.35233
1.84	7.5056	-0.35014
6.6271	11.15	-0.34795
10.641	12.661	-0.34577
13.397	12.117	-0.34358
14.392	9.3897	-0.34139
14.751	6.5162	-0.3392
14.58	4.3169	-0.33701
13.233	2.3014	-0.33483
11.407	0.39032	-0.33264
9.5767	-1.106	-0.33045
7.6057	-1.7269	-0.32826
5.3205	-2.4509	-0.32608
3.237	-3.1248	-0.32389
3.0082	-0.65522	-0.3217
4.154	2.5116	-0.31951
