# Supplementary material for: Applying time-frequency analysis to assess cerebral autoregulation during hypercapnia
Source: PLoS One. 2017 Jul 27;12(7):e0181851. doi: 10.1371/journal.pone.0181851 (PMC5531479; doi:10.1371/journal.pone.0181851)
Supplement: S1 Dataset — Database of physiological signals registered in 50 volunteers during normocapnia and hypercapnia. (ZIP) [file pone.0181851.s001.zip › n31.csv]

ABP_smoothed_fluctuations[mmHg]	CBFV_smoothed_fluctuations[cm/s]	EtCO2[mmHg]
2.9585	-1.8676	8.0845
5.9778	2.3261	8.3242
10.072	7.5243	8.2741
10.419	8.5019	8.5838
7.7586	5.8219	7.8966
4.8266	2.6615	5.4372
2.3931	0.96207	3.1283
1.673	0.5694	2.144
2.2913	0.70316	2.2716
2.1383	1.541	2.2544
4.675	5.6182	2.4075
8.9016	10.668	2.1972
9.6633	11.083	0.65638
8.7937	8.3892	-0.20613
7.7207	4.8748	-0.60114
6.1779	1.9022	-2.711
4.3143	-0.52459	-4.6808
2.5303	-2.434	-4.8336
1.3848	-2.9629	-4.8395
1.4056	-1.7698	-4.6735
2.5972	0.52267	-4.5618
4.0054	2.2781	-7.0748
4.7543	2.6688	-9.6798
4.5958	1.8449	-9.9797
4.1823	0.88426	-9.7387
3.7622	0.051451	-9.8029
3.1611	-1.1241	-9.872
2.3215	-2.3539	-9.861
1.2702	-2.9306	-9.8551
-0.04145	-3.5304	-9.8675
-1.6565	-5.4572	-9.8691
-3.1044	-7.7501	-9.8779
-3.775	-8.5572	-9.919
-4.0357	-8.5009	-9.892
-4.3411	-8.7197	-9.7858
-4.0196	-8.5165	-10.076
-3.0507	-7.7775	-10.303
-2.7054	-7.8138	-8.4966
-2.5722	-8.1573	-4.4348
-1.3464	-7.4583	0.47775
0.19564	-6.8547	3.9563
1.1227	-7.1086	3.9973
1.1559	-7.4904	-0.23937
0.15394	-8.4379	-4.9975
-1.5149	-10.368	-5.5854
-1.7566	-10.466	-4.8399
-0.21609	-8.0645	-4.9827
0.44665	-6.6013	-4.6919
-0.27176	-6.634	-3.6759
-1.3071	-6.7317	-2.5348
-1.7619	-6.2039	-1.9195
-1.0547	-4.7581	-1.9797
0.83968	-2.5012	-2.0718
2.5635	-0.84647	-2.0416
2.4653	-1.4293	-2.0375
0.89339	-3.7465	-2.0626
-0.87728	-6.0357	-2.0751
-1.0017	-5.5656	-2.0336
0.30464	-3.0598	-2.0824
1.5447	-1.1817	-2.2685
1.7884	-0.87046	-1.8241
0.80961	-2.0683	-0.57819
-0.7467	-3.8089	0.439
-2.6196	-5.4414	0.86073
-4.6647	-6.5285	0.93099
-5.2443	-6.0243	0.85489
-3.7501	-3.8484	0.81414
-3.0435	-2.5215	0.97575
-3.9462	-2.7403	1.3214
-5.0226	-3.2584	1.6605
-6.2377	-4.1414	1.8472
-7.4505	-5.0763	1.842
-6.5851	-3.2379	1.824
-4.1641	0.72653	1.8186
-3.0611	2.9828	1.645
-3.4022	3.0431	1.0147
-4.4927	1.7117	0.047704
-5.8985	0.047258	-0.34794
-6.5836	0.085868	-0.21464
-5.5102	3.2015	-0.18861
-3.2294	6.3137	-0.30283
-1.2271	7.603	-0.26459
-1.0652	7.3731	0.2336
-1.9415	6.2363	0.68207
-2.8036	4.8683	0.73989
-3.329	3.9499	0.72872
-2.6905	4.3151	0.71383
-0.68049	5.9779	0.66721
0.26915	6.4348	0.81591
-0.6869	4.5945	1.1785
-2.2817	1.4543	1.5134
-4.0924	-1.3715	1.6907
-5.7306	-2.5137	1.6927
-5.6243	-2.089	1.6608
-3.7769	-0.45402	1.6601
-1.8782	1.8432	1.655
-0.95485	3.1465	1.6456
-1.217	2.7738	1.6386
-2.0192	1.9413	1.6317
-3.278	0.79235	1.6243
-4.5422	-0.35433	1.617
-3.5049	1.0577	1.6098
-0.77399	4.1013	1.6025
1.1287	5.6949	1.5954
1.5409	5.3921	1.5877
0.63568	3.6152	1.5806
-1.0012	1.1076	1.5754
-2.975	-1.4533	1.5635
-4.3189	-3.0198	1.5547
-3.4115	-2.2083	1.5755
-1.5996	0.0011522	1.5153
-0.63759	1.7443	1.4638
-0.31712	1.7804	1.942
-0.51234	0.55278	2.5464
-1.2089	-0.82648	2.5908
-2.1077	-2.3816	2.4827
-2.6588	-3.4348	2.4969
-2.1497	-2.553	2.4996
-0.28606	-0.48164	2.4847
2.0051	1.289	2.4785
2.4604	1.5355	2.4724
1.2629	0.3273	2.4646
-0.37847	-1.6424	2.4572
-2.2278	-3.8123	2.4501
-4.0882	-5.5957	2.4428
-5.4829	-6.2929	2.4356
-5.2137	-4.8232	2.4283
-3.0286	-1.3061	2.4211
-1.7582	0.86498	2.4138
-2.178	0.6473	2.4065
-3.1082	-0.63388	2.3993
-4.3566	-1.9914	2.392
-5.1363	-2.4181	2.3848
-3.682	-0.9895	2.3774
-1.5465	0.89185	2.3704
-0.82844	1.5821	2.3633
-1.6275	1.0016	2.3547
-2.9667	-0.71774	2.3486
-3.8249	-3.1752	2.3458
-5.0255	-5.0715	2.3249
-6.0256	-5.1086	2.3183
-4.7463	-2.7191	2.3819
-3.2904	-0.42869	2.2552
-3.8675	-0.4537	1.8015
-5.1328	-1.6112	1.4293
-6.5463	-3.1268	1.2954
-8.3081	-4.6628	1.2683
-8.2276	-3.9427	1.2869
-5.8798	-0.72005	1.2862
-4.6808	1.2268	1.1557
-5.1728	0.88547	0.83221
-6.1855	-0.70671	0.38815
-6.8915	-1.7313	0.19351
-5.9934	-0.76286	0.23244
-2.6712	2.3102	0.20161
0.093169	4.5153	0.30554
0.64164	4.4582	0.63422
-0.2494	3.2106	1.011
-1.7253	1.6865	1.2248
-3.1844	0.46231	1.2078
-4.4293	-0.30663	1.1707
-4.5007	0.086901	1.1748
-2.8242	2.0372	1.1689
-1.9998	3.487	1.1591
-2.9994	3.4988	1.1524
-4.4252	2.7903	1.1447
-5.6583	1.3144	1.1387
-6.023	0.028612	1.1329
-4.2314	2.1843	1.1155
-1.7645	5.7278	1.1193
-1.0395	6.6429	1.105
-1.4479	6.4395	0.73116
-2.1887	6.141	0.15644
-2.854	5.2562	0.016613
-2.7062	4.6404	0.090169
-1.2798	5.4252	0.067542
1.0177	7.8925	0.11743
2.9057	9.8329	0.022608
3.3873	9.0848	-0.43503
3.3852	7.1914	-0.82586
3.5056	5.0742	-0.95754
3.6209	2.5043	-0.97695
3.0051	-0.08434	-0.97867
2.0725	-1.4264	-0.99044
3.6489	0.447	-0.9709
6.1031	2.8635	-1.008
6.5305	2.3111	-1.089
7.6576	2.2185	-0.6495
9.9953	3.666	0.0088186
11.531	4.8108	0.088925
11.178	4.5006	-0.17483
9.1443	2.6004	-0.51693
6.8042	0.067465	-0.86057
5.6022	-0.97064	-1.0854
5.87	0.37571	-1.1095
5.5378	1.3077	-0.99706
3.9135	0.55074	-1.0301
1.7568	-1.3552	-1.5439
-0.34855	-3.4883	-2.088
-2.1692	-5.0719	-2.1611
-4.251	-6.1741	-2.0942
-6.0522	-6.4053	-2.1153
-5.5167	-4.6551	-2.104
-2.5543	-1.1213	-2.1575
0.94797	2.7098	-2.2037
1.8156	4.5312	-1.7099
2.3253	5.6654	-1.1673
4.6412	7.2328	-1.1283
5.9036	6.8934	-1.2536
5.7395	4.8841	-1.0892
5.5893	3.1216	-0.93546
7.1023	3.5153	-2.4126
8.459	4.3339	-4.2801
7.0642	2.8135	-4.3469
4.7203	0.075518	-3.3596
2.7688	-2.3661	-2.3905
0.94022	-3.5381	-2.0825
0.25768	-2.8181	-2.2506
1.49	-0.43327	-2.3356
2.324	1.4308	-2.0313
1.8833	1.747	-1.3578
1.2435	1.1765	-0.62837
0.92074	1.2195	-0.21911
0.85233	2.1773	-0.24633
0.46392	1.7314	-0.29548
1.1021	1.8094	-0.2927
3.779	4.7679	-0.32091
5.5002	6.6698	-0.20045
5.2134	6.1572	0.115
3.8396	4.5224	0.50328
2.201	2.5478	0.70963
0.80651	0.84259	0.67645
-0.16951	-0.022072	0.66233
0.13498	0.47797	0.63974
1.7262	1.9491	0.62041
1.9987	2.1098	1.0228
0.5516	0.70753	1.6018
-1.1906	-0.96638	1.7082
-3.0997	-3.2024	1.5981
-4.8079	-5.3895	1.5963
-4.8119	-4.4801	1.6077
-3.6331	-1.4607	1.5936
-3.0085	0.33555	1.5848
-3.1812	0.92365	1.5795
-3.9238	0.96863	1.572
-4.8934	0.74381	1.5644
-5.8438	0.25247	1.5573
-6.2917	-0.0095758	1.5503
-4.7629	2.564	1.5421
-1.9546	6.5962	1.5354
-0.38653	7.6407	1.4872
-0.19097	7.0989	1.1439
-0.86125	6.1791	0.60068
-1.9705	3.8553	0.4282
-3.1627	1.7855	0.51425
-3.7421	1.9373	0.51641
-2.3699	3.5828	0.42197
-0.4461	5.1581	0.50706
-0.23129	5.3181	0.97626
-0.93547	4.248	1.3583
-1.8891	2.2282	1.4525
-2.9939	-0.3357	1.4525
-3.2317	-1.0331	1.4402
-1.9693	1.1645	1.4335
0.047238	3.6428	1.427
1.5861	5.1545	1.4193
1.7968	5.3499	1.4121
1.2952	3.8623	1.4049
0.31603	1.5778	1.3976
-0.98566	0.34079	1.3903
-0.21314	1.0122	1.3831
2.7365	3.5535	1.3758
4.9033	6.756	1.3686
5.4613	7.2303	1.3613
4.7669	4.3048	1.354
3.7417	1.3969	1.3468
2.805	-1.211	1.3395
2.6403	-3.0266	1.3323
4.4788	-1.1683	1.325
6.6149	1.5973	1.3178
7.0142	1.6971	1.3105
5.8983	-0.29617	1.3032
3.9791	-2.8117	1.296
1.984	-4.5191	1.2887
0.34925	-5.5012	1.2815
0.0049573	-5.0925	1.2742
1.7528	-2.3568	1.2669
5.1574	2.3492	1.2597
8.9743	6.3802	1.2524
12.117	7.0666	1.2452
14.096	4.1331	1.2379
14.785	4.3118	1.2306
14.335	7.9375	1.2234
13.086	4.7178	1.2162
11.086	-1.3503	1.2088
8.4874	-4.57	1.2015
5.7934	-7.5457	1.1946
2.8392	-10.504	1.187
-0.51328	-12.33	1.1787
-3.1261	-13.396	1.1756
-3.8086	-12.969	1.1638
-2.1142	-9.9862	1.1449
0.59928	-6.1564	1.2242
2.5795	-3.7382	1.535
2.8735	-3.749	2.0208
2.5148	-4.3126	2.1949
2.0622	-5.1667	2.1146
1.5068	-6.8737	2.104
0.68812	-8.5402	2.1117
-0.51062	-9.6406	2.1001
-1.9864	-10.167	2.0948
-2.8818	-9.9118	2.0799
-1.9174	-8.0669	2.0751
1.6577	-3.8488	2.1117
4.6808	-0.001095	1.9689
5.5102	1.6276	1.5894
5.7579	1.7075	1.2106
5.9129	0.86098	1.0127
5.8905	-0.36722	1.0182
5.4567	-1.4652	1.0377
4.5378	-2.2588	1.0201
3.4733	-2.5537	1.0109
3.7058	-1.2261	1.0063
5.1057	1.1148	0.99854
5.5051	1.7632	0.99092
4.6572	0.60125	0.98388
3.2081	-1.2873	0.97664
1.7047	-2.9084	0.96933
0.22994	-3.9787	0.96208
-1.5831	-5.0116	0.95482
-2.7827	-5.4633	0.94757
-2.1137	-4.1759	0.94033
0.18137	-0.2914	0.93297
2.6321	3.7282	0.92577
3.4433	3.8829	0.91894
3.2856	2.6028	0.91064
2.9468	1.9138	0.9028
2.2837	0.4089	0.90162
1.3721	-1.7761	0.88669
0.86124	-2.9263	0.86346
2.3295	-0.2808	0.93266
4.6285	3.8586	0.86625
5.1146	4.5779	0.3641
4.3877	3.2491	-0.07326
3.2419	1.7002	-0.15834
1.6083	0.17155	-0.15806
-0.6264	-1.4462	-0.16856
-3.1139	-2.9383	-0.17209
-3.8944	-2.4396	-0.19138
-2.7569	-0.0036605	-0.19989
-1.9467	1.684	-0.098765
-2.088	1.9305	0.19432
-2.9554	1.0561	0.62628
-4.1799	-0.48353	0.83892
-5.484	-2.0628	0.78518
-6.6345	-2.9417	0.75241
-6.8894	-2.6618	0.76156
-5.7135	-0.94155	0.75303
-3.4702	2.192	0.74319
-1.2177	4.6963	0.73724
0.088814	4.7465	0.73027
0.66201	4.0383	0.7216
0.76669	3.2967	0.71511
0.53394	2.002	0.71259
0.046119	0.034786	0.69269
0.006735	-1.2978	0.68415
1.5634	0.34296	0.74695
2.9088	2.0634	0.61869
2.2967	1.077	0.16062
0.88426	-0.28145	-0.20908
-0.60349	-1.1169	-0.33632
-2.1772	-2.2856	-0.35859
-3.9197	-3.7834	-0.35607
-5.2585	-4.5221	-0.36336
-4.2035	-2.0012	-0.37245
-1.6254	2.0847	-0.37907
-0.1694	3.7232	-0.38616
0.068737	3.4287	-0.39373
-0.34708	2.4223	-0.40098
-0.91251	1.2889	-0.40748
-1.8545	-0.22083	-0.41584
-2.9727	-1.6917	-0.42478
-2.3292	-0.42547	-0.42276
-0.22198	2.4785	-0.4397
1.4839	3.8884	-0.43819
1.818	3.9131	-0.080998
0.84229	2.7521	0.47931
-0.58058	0.19151	0.61684
-2.3174	-2.5652	0.51345
-3.9285	-3.766	0.50694
-3.7098	-1.9585	0.51842
-2.4498	0.81192	0.50515
-2.5739	0.77019	0.496
-3.8556	-0.60297	0.4906
-5.525	-1.5447	0.48325
-7.2698	-2.6311	0.47563
-8.4498	-3.4554	0.46849
-8.2701	-2.6753	0.46126
-6.6238	0.61995	0.45397
-4.4588	4.7381	0.44672
-3.4777	5.7988	0.43947
-3.7052	4.4825	0.43221
-4.5906	2.6929	0.42495
-5.8129	0.93593	0.41768
-6.9223	-0.58564	0.41042
-7.273	-1.4544	0.40319
-5.9931	0.2171	0.39586
-3.7034	3.7267	0.38858
-2.8799	4.714	0.38173
-3.448	3.3365	0.37396
-4.3524	1.6537	0.36544
-5.5837	0.26147	0.36254
-6.3774	-0.13486	0.35475
-5.254	1.3376	0.32673
-2.9959	3.9179	0.3598
-0.97321	6.4013	0.36862
0.086431	7.9834	-0.067307
0.19608	8.1997	-0.66344
-0.21406	6.9365	-0.77809
-1.0867	4.701	-0.68202
-2.3432	2.3776	-0.69589
-3.5901	1.1959	-0.71041
-3.6327	1.7952	-0.72043
-1.3995	4.0366	-0.77236
1.3151	6.7064	-0.63567
3.2072	8.3684	-0.26633
4.4514	7.8842	0.076544
5.0769	6.0455	0.25538
5.0164	4.0398	0.25638
4.2658	1.6973	0.22152
3.3881	-0.41336	0.22034
3.3879	-0.89949	0.21637
4.0989	-0.072112	0.2068
4.6967	0.8965	0.19958
4.0447	0.5551	0.19283
2.2453	-1.3076	0.18545
0.45306	-3.7023	0.1781
-1.2109	-5.4749	0.17089
-3.0343	-5.8581	0.16364
-4.9114	-5.7696	0.15637
-6.1459	-5.3997	0.14911
-5.3523	-3.1873	0.14186
-3.0204	0.1748	0.1346
-0.77374	2.8886	0.12734
0.056363	4.3401	0.12008
-0.45551	4.2957	0.11282
-1.0998	2.8492	0.10556
-1.8508	1.0546	0.098303
-2.9519	-0.25913	0.091045
-4.1969	-1.4797	0.083786
-4.6485	-1.8388	0.076528
-3.3143	-0.037501	0.069269
-2.0617	1.7507	0.06201
-2.2843	1.6702	0.054752
-2.9135	0.45524	0.047493
-3.4236	-1.0879	0.040234
-3.8614	-2.3125	0.032976
-4.0909	-2.6212	0.025717
-3.5492	-1.5541	0.018459
-1.3043	1.0208	0.0112
1.5141	4.2094	0.0039413
3.2885	6.6078	-0.0033173
3.6815	6.9242	-0.010576
3.2293	5.5996	-0.017835
2.7301	3.9913	-0.025094
2.0424	2.2625	-0.032351
1.1827	0.70683	-0.039609
0.77584	0.20748	-0.046877
1.7342	1.3121	-0.054119
3.8854	3.4049	-0.061356
4.7031	3.98	-0.068748
4.001	2.4957	-0.075908
3.2001	-0.030507	-0.082641
2.4748	-2.7288	-0.091146
1.7164	-4.8997	-0.099117
1.0091	-5.957	-0.099248
1.618	-4.4568	-0.11706
4.2581	-0.28554	-0.14082
6.7424	2.4818	-0.028076
7.9239	3.059	0.28067
7.8811	2.8643	0.69852
7.263	1.3502	0.90225
6.458	-1.1826	0.85127
5.6083	-2.9462	0.82575
5.824	-1.7892	0.83294
7.2813	1.9179	0.82332
8.4099	4.3487	0.81426
8.5517	4.3175	0.80812
7.8729	2.4517	0.80081
7.2493	0.43463	0.79346
6.6372	-1.1668	0.78618
5.7976	-2.3144	0.7785
6.6699	-1.3518	0.77274
8.7579	0.83685	0.76468
9.2268	1.1446	0.704
8.3125	-0.081107	0.36945
6.8702	-1.8927	-0.15702
5.2748	-3.9618	-0.33748
3.5049	-5.8467	-0.26567
1.8758	-6.7302	-0.27261
2.1308	-5.1249	-0.28008
3.8138	-1.9565	-0.29763
4.8728	0.2167	-0.32458
4.5995	0.28208	0.069059
3.2476	-1.4089	0.66392
1.5801	-3.4907	0.75076
-0.29987	-5.0793	0.64874
-1.8324	-5.6298	0.65978
-1.6891	-4.6762	0.66015
0.69201	-0.91365	0.64663
3.9951	3.9021	0.64091
5.684	5.3608	0.63413
6.068	4.6925	0.62637
5.9034	3.642	0.6192
5.3746	2.3335	0.61201
4.4379	0.55449	0.60471
3.0414	-1.6811	0.59745
1.4005	-3.4108	0.5902
0.46202	-3.7097	0.58294
1.2949	-2.298	0.57571
1.8956	-1.3013	0.56839
0.62702	-2.2811	0.56105
-1.3336	-4.0604	0.55421
-3.2225	-5.6526	0.54688
-4.9498	-6.6333	0.53784
-6.4792	-7.281	0.53328
-7.2754	-7.2177	0.53019
-5.7551	-4.0707	0.50154
-3.209	0.24496	0.51158
-2.4306	1.4812	0.45999
-2.7994	0.35169	-0.62164
-3.3823	-1.4155	-2.3286
-3.9535	-2.5916	-2.7445
-4.8391	-3.6914	-2.4846
-5.8661	-4.9915	-2.5219
-5.614	-5.0178	-2.5097
-3.7063	-2.8258	-2.6034
-1.1508	0.6556	-2.7032
-0.17965	1.9473	-1.7215
-0.82694	0.87947	-0.54728
-2.0036	-0.83741	-0.46285
-3.1979	-2.0099	-0.63184
-4.1013	-2.3843	-0.5963
-4.4849	-2.3495	-0.58736
-3.9987	-1.2194	-0.60867
-3.0438	0.38945	-0.61459
-3.1901	-0.56311	-0.61927
-4.3207	-3.0914	-0.62752
-5.3182	-4.2065	-0.63505
-6.0347	-4.8549	-0.64203
-6.6598	-5.9672	-0.6493
-7.4218	-6.3755	-0.65661
-7.5042	-5.6061	-0.66385
-5.8269	-3.847	-0.67111
-3.2966	-1.1437	-0.67835
-1.2087	1.3535	-0.68562
-0.54855	1.6728	-0.69299
-0.90779	0.11156	-0.70004
-1.5477	-2.0547	-0.70702
-2.1108	-3.3958	-0.71573
-2.4691	-4.1668	-0.72228
-2.5219	-5.345	-0.72388
-1.5733	-4.5264	-0.74589
0.31417	-1.2566	-0.75532
1.8303	1.1331	-0.63655
2.0791	1.9988	-0.34751
0.92293	1.8984	0.045345
-0.28129	1.0463	0.27198
-1.1612	-0.48535	0.24607
-3.057	-2.6505	0.20085
-4.669	-3.8377	0.20497
-3.3368	-1.9376	0.19044
-1.5435	0.75888	0.20116
-1.6281	1.8035	0.17822
-1.9825	1.5838	-0.20462
-1.7503	0.77359	-0.76485
-1.2592	-0.077678	-0.9244
-1.1132	-0.88037	-0.8373
-1.6624	-1.6402	-0.83771
-2.2317	-2.0609	-0.86528
-1.7551	-1.3105	-0.86763
0.62086	1.5231	-0.87309
3.4944	5.0527	-0.88198
5.3661	7.3574	-0.88901
5.7666	7.0793	-0.89601
5.1336	5.1889	-0.90339
4.146	3.4289	-0.91067
2.7439	1.8426	-0.91789
0.97972	0.14047	-0.92515
-0.62157	-1.7363	-0.93244
-0.95699	-1.79	-0.93967
0.51092	1.588	-0.94683
1.2729	4.2796	-0.95439
0.26809	4.1196	-0.96175
-0.97302	2.922	-0.96747
-1.8594	1.6605	-0.97582
-2.4497	0.53085	-0.98871
-2.8108	-0.84206	-0.98341
-3.0096	-1.6267	-0.98283
-3.1127	0.80053	-1.0666
-3.1871	3.8939	-0.98925
-3.2995	3.7502	-0.52674
-3.5168	2.1369	-0.13203
-3.9058	0.59491	-0.037491
-4.5332	-1.042	-0.038136
-5.4659	-2.9461	-0.048155
-6.4757	-4.8435	-0.065852
-6.0248	-4.77	-0.050159
-3.8475	-2.2247	-0.038107
-2.3116	0.10446	-0.20495
-1.8672	0.7577	-0.54397
-1.53	-0.31019	-0.9032
-1.153	-1.609	-1.1192
-0.92647	-1.9791	-1.1285
-1.1026	-2.1593	-1.1042
-0.86731	-1.8023	-1.1201
1.0146	0.21356	-1.131
2.547	2.2252	-1.1351
2.1224	2.6841	-1.1419
1.2325	2.2754	-1.1515
0.53381	1.3507	-1.1589
-0.48827	-0.245	-1.1585
-1.1841	-1.3081	-1.1737
-0.56821	-0.47931	-1.205
1.2112	1.5829	-1.1329
3.1777	3.3757	-1.1301
3.9005	3.2057	-1.6298
3.8287	1.8527	-2.2104
3.9165	0.73469	-2.2928
3.6735	-0.68009	-2.2045
2.8004	-2.5425	-2.2223
1.823	-3.725	-2.2316
1.3445	-3.5301	-2.2478
1.968	-1.7635	-2.2994
4.2967	1.4043	-2.0592
