# Supplementary material for: Applying time-frequency analysis to assess cerebral autoregulation during hypercapnia
Source: PLoS One. 2017 Jul 27;12(7):e0181851. doi: 10.1371/journal.pone.0181851 (PMC5531479; doi:10.1371/journal.pone.0181851)
Supplement: S1 Dataset — Database of physiological signals registered in 50 volunteers during normocapnia and hypercapnia. (ZIP) [file pone.0181851.s001.zip › n32.csv]

ABP_smoothed_fluctuations[mmHg]	CBFV_smoothed_fluctuations[cm/s]	EtCO2[mmHg]
-2.2061	-0.17085	1.9194
-2.2486	0.94786	2.0287
-1.4646	2.395	2.135
-0.21342	3.5664	1.7737
1.106	4.1772	0.90692
2.0882	4.4781	0.18502
2.5404	4.662	-0.027104
2.6725	4.7274	-0.013346
2.6388	4.7493	-0.020113
2.3306	5.0577	-0.0080491
1.9874	5.7622	0.04836
3.0805	6.1488	-0.01396
6.3035	5.7391	-0.22564
8.6771	5.487	-0.0068266
7.6523	6.2965	1.0381
5.783	7.5626	1.9989
5.8166	8.5542	2.103
7.1788	9.3092	1.9797
8.6626	9.7526	2.0079
9.205	9.5318	1.9543
8.8637	8.7246	2.0181
8.0788	7.5827	2.4529
6.9046	6.2705	2.947
5.3309	4.931	3.1369
3.4728	3.6986	3.0635
1.494	2.7049	2.9075
-0.36961	2.0831	2.924
-1.8419	1.9569	3.3267
-2.6468	2.3213	3.3246
-2.5569	3.0592	1.6401
-1.8457	3.7759	-1.1391
-1.0615	3.9778	-3.4324
-0.56397	3.7716	-4.7325
-0.59099	3.5702	-5.1514
-1.2011	3.4821	-5.0403
-2.2902	3.4235	-4.8856
-3.075	3.4622	-4.9118
-2.4306	3.7745	-5.0947
-1.0121	4.4303	-4.9557
-0.13619	5.2782	-3.9407
0.36137	5.5227	-2.2354
0.80247	4.6268	-0.31598
0.89721	3.2192	1.0593
0.42223	2.0106	1.3542
-0.17066	1.2489	1.0986
-0.37596	1.0036	0.98364
-0.4212	0.92406	1.0448
-0.80422	0.54346	1.0738
-1.7811	-0.061172	1.061
-3.3775	-0.48748	1.1031
-4.4117	-0.33082	1.1177
-3.0701	0.74593	0.90814
-1.0496	2.184	0.54437
-2.1534	2.8497	0.27036
-5.2847	2.3954	0.10791
-6.6474	1.2217	-0.02081
-5.4554	1.4776	0.11386
-2.5045	4.5797	0.64501
0.63746	7.3885	1.0095
2.4582	7.7165	1.083
2.1316	5.6766	1.2674
1.1501	3.0944	1.548
0.98498	1.5624	1.818
1.0551	0.62379	2.099
0.56062	-0.36118	2.3463
-0.75311	-1.3482	2.1652
-2.7905	-2.0833	1.4324
-4.2691	-2.0865	1.9879
-3.9417	-0.9572	4.3624
-2.638	0.96529	-0.18419
-1.5415	2.9535	-13.58
-1.2767	3.9929	-19.506
-1.6604	3.9747	-14.655
-1.8962	3.5919	-8.657
-1.817	3.206	-5.7301
-1.8482	2.8513	-4.7574
-2.2388	2.5666	-4.665
-2.8364	2.4244	-4.863
-3.4945	2.4353	-4.9173
-4.3333	2.2843	-4.8733
-5.4201	1.6687	-4.8899
-5.8035	1.1315	-4.8655
-4.4267	1.5377	-4.7561
-1.6703	3.4275	-5.1255
0.96019	5.4042	-4.7517
2.1156	5.3407	-1.8767
3.4747	4.8393	0.64144
5.5665	4.7049	1.219
6.684	3.7498	1.1101
6.1843	1.5292	1.1146
5.0763	-1.2082	1.1596
3.9507	-3.7455	1.1645
2.3681	-5.5918	1.1547
0.16439	-6.5528	1.155
-1.8612	-7.1012	1.1603
-3.1799	-7.7402	1.163
-4.6355	-8.7406	1.1642
-6.952	-10.043	1.166
-9.1492	-10.388	1.1682
-10.063	-8.8356	1.1703
-9.6849	-7.1968	1.1722
-8.2551	-6.644	1.1741
-5.896	-5.2095	1.1767
-3.3595	-3.5421	1.1779
-1.2188	-3.2113	1.1791
1.3687	-2.6586	1.1573
4.0078	-2.014	0.80916
5.4639	-2.0533	0.23186
4.6971	-2.9605	0.084314
2.9278	-4.4076	0.19717
1.5736	-5.9183	0.21776
0.12863	-7.0762	0.19439
-1.9647	-7.6232	0.2135
-3.9939	-7.8591	0.20131
-5.1563	-8.1065	0.11096
-5.6108	-8.1897	0.18982
-5.7208	-7.848	0.53825
-5.5454	-7.0747	0.20392
-5.1193	-6.0236	-1.6397
-4.7958	-5.2936	-3.646
-4.9237	-5.4328	-4.1769
-5.2634	-5.9147	-3.8153
-5.4321	-5.8729	-3.6931
-5.3654	-4.6082	-3.7862
-4.8999	-2.0921	-3.7965
-3.2387	-0.26775	-3.7676
-0.53072	0.28027	-3.7729
1.8977	0.77933	-3.5977
3.1927	1.1579	-1.9275
3.4749	0.99006	0.74666
3.6892	0.0014615	1.806
3.9018	-1.5289	1.4014
3.7372	-3.0661	1.0668
3.2038	-4.3549	1.1496
2.541	-5.3124	1.2767
1.8342	-5.8986	1.2769
0.97514	-6.1232	1.2405
-0.2071	-6.0123	1.2378
-2.0068	-5.6238	1.2505
-4.1699	-4.9697	1.2546
-5.1059	-3.9543	1.2471
-4.3371	-2.8452	1.2567
-2.5359	-2.0466	1.2809
0.02988	-1.2338	1.1121
2.873	-0.70617	0.46659
5.1882	-0.88031	-0.51177
6.0675	-1.4174	-0.89933
5.7331	-2.3949	-0.74978
5.0134	-3.9774	-0.6858
4.0771	-5.0496	-0.72976
2.9093	-4.7289	-0.73783
1.6622	-4.6233	-0.72338
0.42509	-5.9178	-0.72028
-0.97122	-7.2361	-0.72134
-2.5726	-7.7328	-0.71916
-4.1535	-8.0636	-0.71645
-5.3916	-8.4156	-0.71458
-5.9454	-8.4234	-0.71269
-5.998	-8.1899	-0.71061
-5.7481	-7.8777	-0.70858
-4.1495	-6.681	-0.70657
-0.7441	-4.3421	-0.70455
3.3874	-2.1331	-0.70256
5.7868	-2.9924	-0.70042
5.8673	-5.309	-0.69863
4.6001	-6.3459	-0.69694
3.0439	-7.6694	-0.69303
1.5338	-9.224	-0.6906
-0.1617	-9.3749	-0.69658
-1.9085	-8.4417	-0.69459
-3.326	-7.9259	-0.66171
-4.1514	-7.6268	-0.66843
-4.2583	-6.5334	-0.77939
-3.9837	-4.9988	-0.634
-3.8234	-3.8478	0.17643
-4.0027	-3.1002	1.1552
-4.5878	-2.4773	1.5312
-5.2276	-1.9955	1.3939
-5.3882	-1.7728	1.2475
-4.8871	-1.3649	1.2833
-3.7776	-0.069552	1.4686
-2.2925	1.7898	1.4686
-0.77057	3.3104	0.82025
0.49751	4.3103	-0.25902
1.2582	5.0599	-1.1301
1.3634	5.4407	-1.5564
0.77188	4.9906	-1.6755
-0.12151	3.9949	-1.653
-0.36993	3.7128	-1.67
0.35486	4.5053	-1.7372
1.3142	5.1662	-1.5867
1.9777	5.0068	-1.1231
2.5087	4.8348	-0.69885
2.9445	5.2874	-0.59188
2.6032	5.7796	-0.63898
1.2762	5.7428	-0.64579
1.0456	5.5871	-0.63386
3.2419	5.8773	-0.63789
6.1145	6.9472	-0.60987
8.1441	8.0373	-0.61922
8.6752	7.7887	-0.80926
8.3397	6.6148	-1.1083
7.9869	5.3724	-1.3872
7.5424	4.245	-1.5813
6.6822	3.2184	-1.6518
5.4368	2.3503	-1.6335
4.0569	1.7385	-1.6068
2.5623	1.2831	-1.6064
0.69182	0.64641	-1.6104
-1.4994	-0.23702	-1.607
-3.3683	-0.92606	-1.6073
-4.3226	-0.93068	-1.6097
-3.9922	0.20578	-1.5883
-2.4424	2.2752	-1.5984
-0.11493	4.3915	-1.6612
2.6675	5.6638	-1.3243
4.9303	5.9506	-0.36636
6.0078	5.6073	0.89863
7.219	4.7367	1.6104
8.8943	3.4494	1.5604
9.9215	1.9103	1.368
9.8288	0.37031	1.3707
9.1951	-0.79947	1.4283
8.4152	-1.4403	1.4344
7.3644	-1.8244	1.421
6.0018	-2.2437	1.4208
4.6564	-2.9141	1.4269
3.5487	-3.8999	1.4296
2.341	-4.7995	1.4307
1.1326	-5.0203	1.4327
1.3892	-3.8078	1.4347
2.2	-2.618	1.4368
1.0097	-4.0923	1.4398
0.023266	-5.8265	1.4378
0.67072	-6.3395	1.4466
2.3296	-6.1666	1.4525
3.8274	-6.0733	1.3939
5.3127	-6.5043	1.5786
6.2758	-7.4655	1.5631
5.1512	-8.6033	0.19357
2.7945	-9.5073	-1.4569
0.69255	-9.8538	-1.8744
-1.2098	-9.776	-1.5683
-3.2764	-9.4957	-1.4496
-5.1977	-9.0209	-1.5293
-6.5355	-8.2938	-1.5622
-7.3576	-7.2837	-1.5293
-7.4925	-5.8602	-1.501
-5.555	-3.5801	-1.5831
-2.0604	-0.85835	-1.5814
0.32077	0.961	-1.0307
1.3738	1.5728	-0.090055
1.8765	1.2133	0.83022
1.9993	0.39091	1.4504
1.7576	-0.38614	1.6018
1.2318	-0.99446	1.5046
0.54905	-1.4181	1.4638
0.026237	-1.5199	1.4881
0.013627	-1.1425	1.4733
0.44031	-0.4062	1.4806
1.0484	0.43825	1.5867
1.7005	1.1742	1.4407
2.3153	1.6213	0.65256
2.8534	1.7421	-0.30483
3.2847	1.5748	-0.69696
3.5085	1.3483	-0.57945
3.3875	1.3815	-0.44524
2.8528	1.6072	-0.46212
1.904	1.6144	-0.49852
0.73578	1.3223	-0.49286
-0.21747	1.0758	-0.48422
-0.54678	1.0818	-0.48683
0.085738	1.3172	-0.46969
1.4435	1.8972	-0.36598
2.5402	3.1265	-0.070599
3.0158	4.5959	0.34282
3.3201	5.0485	0.58788
3.6662	4.2543	0.58149
3.8955	3.3767	0.52044
3.6377	2.9587	0.5233
2.1965	2.2713	0.53539
-0.17297	1.2006	0.5283
-1.3124	1.0772	0.55796
-0.439	2.2183	0.57096
1.2487	3.5093	0.42342
3.9258	5.1833	0.6346
7.3906	7.335	1.5836
8.4095	7.6888	2.345
6.5128	5.8462	2.5468
4.3271	3.5717	2.5529
2.8729	1.7449	2.555
1.5872	0.35535	2.5587
0.069678	-0.56493	2.5619
-1.7376	-0.8697	2.5609
-3.5456	-0.62835	2.5586
-4.3903	-0.38476	2.572
-3.6333	-0.12114	2.5809
-1.3738	1.1164	2.5251
1.8074	3.0175	2.6269
5.6284	4.9575	2.7076
10.6	7.1996	1.6491
14.247	8.1081	0.50332
14.016	6.2972	0.46906
10.556	3.0439	0.64346
6.0142	-0.46952	0.60356
3.188	-3.4901	0.56769
1.7951	-5.7429	0.58395
-0.04425	-7.2541	0.59554
-2.5992	-8.347	0.59352
-5.3337	-9.3875	0.59247
-7.9017	-9.8689	0.59587
-10.058	-9.1133	0.60088
-11.598	-8.1184	0.5997
-12.324	-7.8709	0.59525
-12.019	-7.2093	0.62357
-10.366	-5.1558	0.59515
-7.6251	-1.8754	0.52978
-5.8652	0.7491	1.0249
-5.8295	1.4252	1.66
-6.7828	0.21549	1.6992
-6.9945	-0.77879	1.5872
-6.0828	-0.7432	1.6101
-5.4131	-0.78206	1.6272
-5.5611	-1.4456	1.6212
-6.3868	-2.3172	1.6244
-7.1076	-2.2152	1.627
-6.0382	-1.8454	1.6286
-2.8569	-0.63179	1.6307
0.58827	2.2383	1.6327
1.398	3.1137	1.6347
0.20436	1.9455	1.6368
-0.70484	0.86158	1.6388
-1.3989	0.13122	1.6408
-2.5062	-0.46023	1.6428
-4.0074	-0.86909	1.6449
-5.6314	-0.98044	1.6469
-7.1141	-1.0153	1.6489
-8.2105	-1.3732	1.6509
-8.9503	-1.7832	1.653
-9.5945	-1.4157	1.6548
-10.201	-0.20076	1.6567
-10.615	1.1446	1.6595
-10.788	2.21	1.6618
-10.754	2.9682	1.6609
-9.9373	3.743	1.6641
-7.5104	5.0401	1.677
-3.9055	6.9127	1.653
-0.29779	8.6435	1.6419
1.852	8.7548	1.8399
2.8675	7.4523	2.1839
3.9779	5.8716	2.4687
5.0764	4.4379	2.6314
5.2685	3.1457	2.6957
4.3656	2.0056	2.6967
3.1202	1.0579	2.683
2.133	0.48843	2.6845
1.5579	0.77634	2.69
2.0188	1.9449	2.6916
4.5014	3.3021	2.6931
6.4812	4.1702	2.6954
5.5102	4.158	2.6973
3.824	3.4938	2.6995
2.7171	2.7235	2.7019
0.91451	2.7271	2.7028
-1.9366	3.4569	2.7039
-4.4567	3.4642	2.7107
-5.9481	2.8413	2.7103
-6.4404	3.0259	2.6961
-5.7232	4.2635	2.7559
-4.9616	5.3032	2.6723
-5.0075	5.1235	2.2106
-2.7661	5.7789	1.8432
1.8129	7.5311	1.7275
5.9479	8.9085	1.714
6.2377	8.2153	1.726
0.92906	4.7832	1.7298
-5.2324	1.7625	1.7292
-8.752	0.76781	1.7313
-10.945	-0.74576	1.7339
-12.787	-2.9028	1.7358
-14.407	-3.7202	1.7377
-15.426	-4.1022	1.7398
-15.347	-4.5619	1.7418
-13.911	-3.3098	1.7438
-11.667	-1.6889	1.7458
-8.7836	-0.12624	1.7478
-5.2088	2.5167	1.7498
-2.9167	3.1573	1.7521
-2.1565	2.5344	1.7533
-1.6304	1.8859	1.7566
0.095668	0.81285	1.76
3.266	1.1144	1.7458
5.2648	1.9447	1.8034
5.0204	1.7314	1.7915
4.0312	-0.24376	1.3889
3.068	-2.8039	0.86831
2.5074	-4.3187	0.66047
2.0606	-4.865	0.72247
1.1535	-5.2831	0.79998
-0.3095	-5.8726	0.79643
-1.9445	-6.3884	0.77402
-3.4721	-6.6096	0.77395
-4.8593	-6.4088	0.78253
-6.2093	-5.8074	0.78534
-7.9685	-5.2673	0.78623
-10.097	-4.9506	0.78914
-10.913	-3.8946	0.78812
-8.729	-1.7405	0.7931
-2.621	1.3884	0.80371
6.3644	6.3416	0.75256
12.257	9.5821	0.88266
12.138	8.5047	1.3079
11.853	6.0904	1.6538
13.162	4.0074	1.7858
13.686	2.3347	1.8144
12.893	0.98634	1.812
11.985	-0.20717	1.8083
11.218	-1.1453	1.8117
10.059	-1.6012	1.8153
8.2385	-2.4267	1.8168
5.7275	-4.8178	1.8174
2.9263	-7.2571	1.8201
0.40708	-7.436	1.8266
-1.4607	-6.1105	1.8235
-2.4614	-4.9188	1.8113
-2.6401	-4.6877	1.8477
-2.3401	-5.2886	1.6725
-2.2415	-5.4943	0.60476
-2.5525	-5.315	-0.87239
-3.0765	-5.7482	-1.4148
-3.7909	-6.4476	-1.1906
-4.6772	-6.4682	-1.1014
-5.1154	-5.9796	-1.1637
-4.507	-5.3148	-1.1656
-2.9217	-4.1821	-1.149
-1.2185	-3.002	-1.1498
-0.83194	-2.9466	-1.1506
-1.5091	-3.7292	-1.1475
-2.1488	-4.321	-1.1447
-2.6212	-4.5218	-1.1429
-3.3225	-4.5814	-1.1412
-4.3623	-4.538	-1.1391
-5.5819	-4.2405	-1.137
-6.575	-3.6238	-1.135
-6.6942	-2.7304	-1.133
-5.9586	-1.6914	-1.131
-5.0836	-0.72193	-1.129
-4.5737	0.0015692	-1.1269
-4.6843	0.34995	-1.1249
-5.2901	0.36268	-1.1229
-5.8686	0.25973	-1.1209
-5.7476	0.37151	-1.1189
-4.3011	1.0407	-1.1168
-2.6669	1.7295	-1.1148
-2.4404	1.6597	-1.1128
-2.802	1.2128	-1.1108
-2.5987	0.91987	-1.1087
-1.832	0.7197	-1.1067
-0.78924	0.47028	-1.105
0.13559	0.36529	-1.1028
0.52844	0.61495	-1.0998
0.10208	0.72349	-1.0986
-1.0081	0.27655	-1.0999
-1.1542	0.36313	-1.0901
0.6166	1.6167	-1.0872
3.5533	3.3691	-1.1247
6.8671	5.0707	-0.98956
8.7718	5.5543	-0.62864
7.4989	3.6509	-0.26427
5.4949	1.0228	-0.052086
4.7127	-0.97244	-0.037421
4.2603	-2.8342	-0.084239
3.3257	-4.7871	-0.087866
2.1131	-5.8458	-0.073044
0.94425	-5.487	-0.069706
0.047276	-4.8414	-0.070838
-0.65416	-4.6103	-0.06874
-1.7722	-4.0678	-0.066341
-2.3764	-2.6466	-0.064332
-0.47905	-0.30944	-0.061556
3.4116	2.1933	-0.062844
6.9282	3.678	-0.054939
8.6095	3.6822	-0.047221
10.645	3.542	-0.098688
13.414	3.6243	-0.0043827
15.101	3.0344	0.087615
12.344	-0.10882	-0.89298
7.2384	-4.3257	-2.7668
4.0718	-6.7856	-4.6379
2.1269	-7.7534	-5.9334
-0.46803	-8.2668	-6.2964
-3.4241	-8.3848	-6.0845
-5.734	-7.8541	-5.8817
-7.039	-6.8035	-5.9862
-7.333	-5.5072	-6.3981
-7.1415	-4.1821	-6.0242
-7.0416	-2.9865	-3.8
-6.7279	-1.8561	-1.2854
-5.7253	-0.66104	-0.58777
-4.5947	0.61057	-1.0126
-3.6759	2.0593	-1.1067
-0.62376	4.3518	-0.97894
4.8397	7.3847	-0.99133
9.2711	9.7169	-1.2545
11.097	9.8153	-1.8126
10.411	7.3424	-2.5579
9.1227	4.7315	-3.0735
8.5446	3.6196	-3.1287
8.1059	3.0252	-3
7.2492	1.9781	-2.9562
6.3675	0.80453	-2.9974
5.8872	0.064874	-3.0496
5.4328	0.062407	-2.9792
4.7727	0.96243	-2.8509
4.7306	2.711	-3.2911
5.4344	4.6564	-2.9896
6.1703	5.7959	0.12939
6.6684	6.1112	2.6025
6.3606	5.6834	3.0205
4.5418	4.5021	3.0086
2.0669	2.8747	3.0196
0.13699	1.2093	3.0234
-1.4539	-0.20631	3.0239
-3.2347	-1.0828	3.0328
-4.501	-0.81716	3.0308
-4.2644	1.0018	3.0059
-2.9049	3.0131	3.0575
-1.3975	4.005	3.1184
-0.90162	4.2596	2.7431
-1.2274	3.9568	2.0056
-1.1627	3.0971	1.4105
-0.65263	2.3634	1.1171
-0.5051	2.9057	1.0201
-0.96752	4.4194	1.024
-1.5727	4.8008	1.0536
-2.0244	3.2218	1.0608
-2.4677	1.6983	1.0505
-2.8799	1.853	1.0409
-2.6527	3.3429	1.0671
-1.2489	5.496	1.0952
1.6259	7.6987	0.95186
8.2241	10.767	0.61193
19.013	15.112	0.22284
20.57	14.596	0.019105
10.438	7.9959	0.044939
3.674	2.1035	0.087377
3.5195	-0.77193	0.078876
3.8213	-2.0292	0.0706
2.6401	-2.4498	0.075666
1.0205	-2.3184	0.080211
-0.57176	-1.7692	0.081335
-2.0898	-0.91804	0.082867
-3.6694	-0.44233	0.085147
-4.942	-0.44946	0.087175
-4.0044	1.2219	0.089156
-1.9639	3.3772	0.091191
-0.51801	4.0757	0.093208
1.1955	4.2976	0.095227
2.4282	3.6643	0.097248
2.6865	1.9716	0.099267
2.2384	-0.32071	0.10129
1.5804	-2.4127	0.10331
1.0216	-3.6823	0.10533
0.28785	-4.1492	0.10735
-0.72815	-4.1093	0.10937
-1.7019	-4.1629	0.11138
-2.6651	-4.5482	0.1134
-4.1038	-5.0163	0.11542
-5.7452	-5.3561	0.11744
-6.7462	-5.4393	0.11946
-7.1721	-5.378	0.12148
-7.4655	-5.3578	0.12351
-7.2724	-5.2253	0.12552
-6.0626	-4.6907	0.12752
-3.6143	-3.4299	0.12962
-0.21592	-1.3029	0.13154
3.1409	1.0551	0.13336
4.748	1.5028	0.13652
4.9689	0.23699	0.13821
5.404	-0.93949	0.13492
5.6174	-1.7246	0.13912
4.6241	-2.3455	0.16107
3.2617	-2.4996	0.15249
2.8405	-1.8368	0.081988
3.0094	-1.01	0.15564
2.9346	-0.70614	0.42296
2.1933	-0.4107	0.038831
0.74454	0.23858	-1.4332
-0.65228	0.39877	-2.7057
-1.3842	-0.22297	-2.9181
-1.4853	-0.29653	-2.7946
-1.5734	0.33715	-2.8234
-2.456	0.622	-2.9951
-2.9282	1.2711	-3.2781
-1.9708	2.8771	-3.6093
-0.89309	4.0462	-3.8408
-0.86288	3.7593	-3.8771
-1.4672	3.1232	-3.8261
-2.1319	3.2747	-3.8075
-2.935	3.6058	-3.8177
-4.0742	3.2011	-3.8218
-5.2639	2.5227	-3.8169
-6.0502	2.5054	-3.8129
-6.3386	2.977	-3.8115
-6.2386	3.1749	-3.8101
