# Supplementary material for: Applying time-frequency analysis to assess cerebral autoregulation during hypercapnia
Source: PLoS One. 2017 Jul 27;12(7):e0181851. doi: 10.1371/journal.pone.0181851 (PMC5531479; doi:10.1371/journal.pone.0181851)
Supplement: S1 Dataset — Database of physiological signals registered in 50 volunteers during normocapnia and hypercapnia. (ZIP) [file pone.0181851.s001.zip › n34.csv]

ABP_smoothed_fluctuations[mmHg]	CBFV_smoothed_fluctuations[cm/s]	EtCO2[mmHg]
1.3851	-8.3444	0.015894
3.2444	-1.359	0.78645
-3.7615	-8.251	1.0648
11.234	-20.583	0.98758
-4.6974	-8.5291	0.91789
-6.6326	-12.583	-0.87995
12.433	0.91833	-0.94311
13.915	5.917	-1.0019
6.0853	14.105	-0.97759
7.6095	28.688	-0.98006
2.7956	34.342	-0.97729
11.5	20.415	-0.97506
1.208	10.423	-0.97218
3.6152	19.237	-0.97695
-7.8813	-2.1339	-0.93437
11.268	8.0649	-0.97002
-16.705	-18.986	1.0745
-15.091	-17.965	1.0141
7.5106	-0.3406	1.0381
0.65735	-2.6441	1.0424
-3.1221	-6.2561	1.0444
-9.7626	-10.335	1.0466
-2.9888	-5.7741	1.0488
5.0189	2.0556	1.051
-2.7089	-5.0225	1.0531
-2.9764	-3.429	1.0553
-5.9798	-5.3129	1.0575
-7.4911	-7.8606	1.0596
2.8231	2.2705	1.0618
-0.57496	2.2303	1.064
-1.2075	1.1224	1.0662
-1.1371	-1.6632	1.0683
-9.7267	-8.3205	1.0705
8.3403	5.7476	1.0727
1.185	0.12873	1.0749
-0.21862	-2.3119	1.077
-0.87871	-3.2426	1.0792
4.1626	0.0247	1.0814
-8.8153	-12.596	1.0835
5.2166	-1.3836	1.0877
15.91	7.6129	1.0745
-0.23717	-7.1328	1.0608
2.9986	-1.2468	2.0339
17.862	3.9537	2.0944
-0.51923	-4.7435	2.0964
6.3435	-2.3874	2.0988
9.396	4.001	2.1009
-0.40593	-4.6053	2.1031
-1.1616	-5.1435	2.1052
2.0809	-2.7561	2.1075
10.312	5.3011	2.1092
6.002	-0.95009	2.1128
4.1441	1.0459	2.1091
10.525	2.3133	2.0562
9.9196	-1.3758	1.2489
12.273	-6.6062	1.065
0.4729	-9.9421	1.1388
25.584	-7.9478	1.125
9.9192	2.7958	1.1268
14.153	3.7392	1.1292
0.99942	-6.0035	1.1313
8.8967	-2.4475	1.1335
-1.9368	-5.9497	1.1357
6.9053	4.3915	1.1378
14.393	6.6563	1.14
-3.2429	-8.1335	1.1422
7.7844	-0.20488	1.1444
12.21	3.0099	1.1465
-10.138	-12.703	1.1487
4.0477	-2.7995	1.1509
2.787	-5.0831	1.1531
-10.498	-11.717	1.1551
0.14872	-3.9089	1.1589
0.26557	-4.2936	1.154
-0.079648	-3.8253	1.1414
11.099	4.8123	1.343
1.6592	-1.4139	-0.013513
-1.1678	-7.2747	0.2189
8.5085	-0.13109	0.16912
3.603	-7.3116	0.17211
1.929	-7.2161	0.17473
18.069	3.6135	0.17695
-5.3133	-15.092	0.17912
-1.9543	-12.784	0.18129
6.8227	-6.7363	0.18336
-8.5309	-18.678	0.18523
-3.9891	-13.542	0.1743
2.2146	-5.343	0.25909
-6.8365	-14.71	-0.71229
-11.256	-17.257	-0.80325
5.1757	-2.3575	-0.80308
0.1504	-4.3749	-0.80142
-8.0586	-9.5077	-0.79916
6.8516	4.0091	-0.79698
-0.61701	-3.7475	-0.79481
5.4448	-2.7305	-0.79264
-7.3941	-3.6439	-0.79047
2.246	-4.6074	-0.78832
7.8075	3.4084	-0.78574
4.3935	0.43214	-0.76636
-1.5195	-10.083	0.18177
5.7087	-3.1282	0.19908
9.9352	-0.90468	0.22403
-6.6555	-12.397	0.22484
8.4785	6.4931	0.22693
-1.9376	-6.9037	0.22909
-3.7769	-8.0742	0.2312
-0.88802	5.3006	0.23348
-3.0203	-5.6803	0.23851
-2.6065	-3.284	0.22488
-0.1702	-2.1628	0.19095
-0.5454	-2.5354	-0.66287
-14.478	-2.4856	-0.74126
3.2792	16.783	-0.75593
0.62574	5.4245	-0.75296
2.552	9.3858	-0.75707
1.3504	1.0153	-0.72522
1.1116	3.204	0.16618
17.736	9.4374	0.25718
7.586	1.6522	0.2602
-1.5008	-7.512	0.26054
20.316	8.9015	0.23841
5.5347	-4.7359	0.40661
3.2315	-5.0638	1.0946
13.629	2.9247	1.2715
-4.6018	-9.7909	1.2745
0.19321	-3.5802	1.2745
1.439	-0.58545	1.277
4.3298	1.8765	1.279
-6.9948	-6.7676	1.2812
1.0791	-0.81636	1.2834
2.8985	1.8244	1.2856
4.3958	3.0144	1.2877
-4.5254	-3.2523	1.2899
14.809	12.275	1.2921
-2.2546	-2.0979	1.2942
6.0823	6.4631	1.2964
13.732	10.662	1.2986
13.856	9.7916	1.3008
4.088	1.047	1.303
19.512	11.101	1.3047
4.9271	1.0793	1.3089
36.377	22.226	1.3121
-12.3	-11.83	1.154
3.5741	-1.7413	0.59928
13.097	6.1709	0.33308
-9.9024	-13.889	0.32065
3.3374	-1.325	0.3249
-21.7	-15.404	0.3106
-5.3393	-6.9386	0.32676
-4.9507	-3.7619	0.32926
0.23003	-0.40813	1.276
-7.7367	-6.1361	1.3262
-0.77173	-0.5033	1.334
-2.2141	-0.38343	1.3356
3.2813	3.8643	1.3429
7.6175	6.858	1.247
-13.131	-12.317	0.41702
9.0249	6.3182	0.3576
5.8236	1.8551	0.34424
11.955	6.6839	0.34724
7.0882	-0.60118	0.3444
14.057	6.1544	0.40773
2.0047	-6.6058	-0.53647
16.088	2.8959	-0.64085
-2.2466	-11.003	-0.64121
4.2301	-4.2353	-0.63813
-4.6392	-11.15	-0.63679
10.759	5.2496	-0.63445
-2.5812	-5.6958	-0.60404
-5.4417	-6.9868	-0.727
-1.6398	-4.0975	0.44759
-1.793	-3.7375	0.34
-16.808	-15.533	0.38797
5.6332	3.3476	0.3777
-14.58	-13.118	0.38101
0.10433	0.95945	0.38334
-0.94749	0.030061	0.3855
-13.786	-7.6686	0.38769
-3.8566	-1.973	0.38986
1.8259	3.68	0.39211
0.57366	2.5998	0.39271
-4.4076	-4.1524	0.38963
3.9333	2.8891	0.43704
1.2318	-1.5283	-0.62795
-8.2473	-8.8907	-0.60336
0.21787	0.17057	-0.59507
-0.24462	-0.65677	-0.59297
-5.6859	-5.6814	-0.62001
-2.2014	-0.51638	-0.47362
-9.8885	-9.1559	-1.5692
-13.796	-8.8686	-1.5845
4.7092	5.7009	-1.582
-3.9053	-2.4147	-1.5798
-7.2212	12.702	-1.5776
9.8666	12.82	-1.5754
-0.66071	2.6329	-1.5732
4.1869	5.4881	-1.5711
3.629	5.3838	-1.5689
9.4491	10.12	-1.5667
3.1744	3.7361	-1.5646
-2.0577	-0.23947	-1.5623
7.3245	6.2352	-1.5604
1.5014	1.3213	-1.5576
-8.8288	-5.6124	-1.559
11.383	15.574	-1.547
-9.7547	-3.4461	-1.4693
-1.4475	6.0572	-0.64999
9.2468	17.7	-0.54953
-18.337	-7.3705	-0.54641
1.6454	14.073	-0.54254
-7.5177	5.4719	-0.54072
-14.417	0.12634	-0.53849
-9.2089	3.9884	-0.53632
-8.4209	9.5454	-0.53415
-8.3644	2.6764	-0.53197
-10.556	48.441	-0.5298
1.3062	18.225	-0.52763
-4.373	1.3076	-0.52546
-10.3	64.681	-0.52329
-7.4873	0.0074499	-0.52111
-6.672	3.9807	-0.51894
-4.5345	4.6667	-0.51677
-11.554	-3.0994	-0.5146
-7.5246	1.201	-0.51242
-7.0486	13.734	-0.51025
-9.8955	-1.4091	-0.50808
-3.8122	4.4834	-0.50591
-10.142	-6.0052	-0.50374
-3.8955	-6.9984	-0.50156
4.2436	20.476	-0.49939
-0.21071	3.7918	-0.49722
3.1189	7.3766	-0.49505
-0.44026	1.8277	-0.49287
8.9144	9.1987	-0.4907
7.2396	7.5479	-0.48853
-0.42882	1.2149	-0.48636
-0.85834	-0.90054	-0.48419
-2.2738	-2.7228	-0.48201
5.2577	5.2206	-0.47984
-5.9507	-3.2543	-0.47767
5.5756	6.9679	-0.4755
7.3987	7.7838	-0.47332
-8.2297	-5.232	-0.47115
1.101	3.6395	-0.46898
-2.7896	9.1866	-0.46681
-3.7741	16.403	-0.46464
-3.0108	1.5933	-0.46246
-10.89	-0.8072	-0.46029
-5.4162	9.0217	-0.45812
-2.5586	2.7684	-0.45595
-14.18	-4.2252	-0.4538
-2.5656	-1.1681	-0.45124
-8.2749	-16.09	-0.45096
-11.996	-5.0485	-0.43895
12.064	17.258	-0.46803
-7.6616	-6.5426	-0.43298
0.853	0.12246	-1.3468
5.1948	-4.2414	-1.4426
-5.735	-13.074	-1.4368
-4.0593	-12.222	-1.4339
3.3593	-6.5845	-1.4356
-2.2352	-10.66	-1.538
-12.048	-14.686	-2.4534
3.2362	-9.5032	-2.4269
-6.1117	-15.7	-2.4231
-14.334	-15.862	-2.4221
2.6561	0.93876	-2.4177
-11.493	-12.066	-2.3247
-16.42	-13.093	-4.2119
-16.863	-17.871	-4.5504
-6.0209	-3.0726	-4.3527
-5.272	2.2048	-4.4181
-13.384	-6.091	-4.404
-5.9674	1.204	-4.4043
-7.096	-0.44497	-4.4016
-12.007	-4.4574	-4.3995
-5.8535	1.2393	-4.3964
-1.5079	4.4104	-4.3965
-10.84	-5.3198	-4.4036
-1.6291	2.1841	-4.3719
-6.6831	-1.9088	-3.4952
-6.2709	-1.5927	-3.3576
-13.683	-9.3688	-3.3878
-3.831	2.8496	-3.3831
-1.6492	3.485	-3.3797
-5.4929	-0.5142	-3.3407
-4.6543	-0.24156	-2.4749
-6.1105	-2.2476	-2.393
1.75	3.9202	-2.3656
-6.4009	-2.8966	-2.3687
12.581	14.025	-2.3679
-13.123	-6.5772	-2.3791
2.3357	5.776	-1.5032
-2.7768	5.0739	-1.3609
-0.074957	32.544	-1.3569
0.5548	14.662	-1.3547
9.0983	15.346	-1.3557
8.9996	12.903	-1.3052
11.405	12.302	-0.37645
23.86	19.587	-0.34359
-2.2673	-3.693	-0.34711
14.625	7.7142	-0.34236
6.315	-0.45501	-0.34127
8.6008	2.3195	-0.34041
1.2627	-2.7316	-0.30275
-1.1402	-4.2228	-0.48894
1.9282	-0.771	1.9888
6.7867	3.7487	2.7689
-11.944	-10.479	2.655
4.5931	3.9603	2.675
-8.0924	-3.792	2.6769
-1.4024	1.8864	2.6786
-12.157	-5.3273	2.6809
6.2494	11.485	2.6831
-16.031	-8.8683	2.6852
-1.8411	4.45	2.6874
-11.505	-6.982	2.6898
3.26	9.3054	2.6913
-9.1206	-2.3206	2.6904
-1.6186	4.5632	2.6961
-0.86421	4.7806	2.9277
-13.518	-7.8248	-0.41825
-14.692	-12.006	-0.24394
-1.1834	19.34	-0.29339
-6.5891	-1.4554	-0.29531
-5.1994	0.90825	-0.11705
-8.3732	-1.5888	-0.75084
-11.561	-4.0646	-3.2977
-6.2827	0.8017	-3.2639
-8.9301	-1.8819	-3.2818
-5.2914	1.2888	-3.3308
-1.0351	6.1271	-3.0528
-3.2579	3.0038	-2.4431
-3.1106	3.0892	-2.2711
-5.3249	-0.8176	-2.2695
-4.0956	-0.40492	-2.2688
-6.7978	-2.1644	-2.2709
9.0995	10.749	-2.2837
1.1855	3.1281	-2.2359
-2.851	-1.2406	-1.3008
-4.4677	-3.4946	-1.2686
27.441	22.741	-1.2559
-7.8951	-5.29	-1.2507
4.8467	5.6118	-1.2617
0.022414	1.1154	-1.1349
-13.513	-11.514	0.7001
-4.1482	-2.7069	0.87887
-1.8827	-2.5816	0.6514
-8.5683	-1.9539	0.76779
2.2402	5.0101	0.76124
2.2547	6.3953	0.76369
-1.8024	3.3509	0.76527
-2.4922	1.9238	0.76817
-5.7243	0.61892	0.76909
11.41	15.381	0.77356
-3.6316	2.1375	0.79884
6.7662	10.282	0.62464
-1.0617	2.3556	0.025943
-0.51301	1.7854	-0.1962
1.4955	3.7268	-0.22995
1.5335	3.7976	-0.21698
1.1455	1.3482	-0.21353
-1.832	-1.8862	-0.39621
-13.9	-12.216	-0.98442
0.016943	1.0924	-1.2273
-9.2091	-6.6771	-1.2037
0.25749	5.2481	-1.2031
-12.51	-7.3665	-1.186
0.66378	5.46	-1.2124
-9.8601	-5.6012	-0.19977
-2.6314	1.2071	-0.21643
1.0575	2.9311	-0.18728
2.2084	3.5395	-0.18939
-8.1599	-5.9495	-0.18643
2.5105	3.6089	-0.18439
2.8083	2.5421	-0.18225
-5.2676	-3.4483	-0.18008
-3.1761	0.08912	-0.1779
-4.3798	-1.2983	-0.17573
-5.5317	-1.632	-0.17356
-1.8464	0.10693	-0.17139
3.0678	4.257	-0.16921
-7.9814	-4.4152	-0.16717
-6.5988	-4.6151	-0.16434
-0.70951	3.3138	-0.15897
-6.5837	-2.8122	-0.2442
-2.0351	0.90388	-0.97264
-4.2759	-2.1608	-1.219
-7.08	-3.2273	-1.1334
4.1678	5.3083	-1.1535
-9.0972	-3.3763	-1.1461
9.0246	11.531	-1.1179
-7.6465	-4.3045	-0.33098
2.4225	7.3285	-0.036682
-17.767	-13.267	-0.1603
3.561	9.8913	-0.13861
-4.3019	2.5586	-0.13659
1.3108	0.063649	-0.12958
0.0020976	29.078	0.87591
4.1751	3.9629	0.85832
-3.6806	-3.8173	0.87045
-2.4068	-2.9991	0.87413
-4.4177	-5.2764	0.87644
16.687	16.689	0.87858
3.3616	3.3965	0.88075
-0.33973	4.0584	0.88292
-3.0209	-3.3946	0.88509
4.0981	2.0248	0.88726
7.2708	5.1663	0.88944
6.7981	4.0504	0.89161
-5.6077	-4.3214	0.89378
14.419	9.1464	0.89595
4.9458	7.3542	0.89812
4.2713	2.1015	0.9003
-3.5153	-2.7524	0.90247
-4.1163	-2.2141	0.90462
-3.9767	-1.1517	0.90671
-3.3425	1.9632	0.91034
-11.592	-6.1436	0.908
-1.7623	9.056	0.90551
-4.4799	0.70869	1.7471
-1.5166	4.8189	1.9365
2.0281	6.5811	1.9155
-3.4519	0.37676	1.9228
6.7767	9.3509	1.9242
2.2573	2.7678	1.9264
5.1559	6.0095	1.9285
1.219	1.4975	1.9307
15.143	11.271	1.9329
-5.1154	-7.7756	1.9351
9.1834	4.7283	1.9375
-1.7293	-5.0249	1.9378
5.4824	2.568	1.9472
-3.6302	-5.654	1.9336
1.8922	0.35491	1.9312
-1.5323	-3.294	0.92428
-7.3249	-6.8809	0.95653
-3.9286	-3.287	0.95141
13.404	12.967	0.9546
-2.3316	-2.2486	0.95689
3.4721	2.4457	0.95893
1.4967	-0.028723	0.96112
10.323	5.9322	0.96335
3.8087	0.29126	0.96495
9.627	7.4567	0.9705
3.9252	0.88787	0.95981
7.7533	3.8872	0.95313
4.9348	0.80537	0.052491
-7.1462	-8.977	-0.029934
9.0393	4.8569	-0.023352
-1.2306	-1.3343	-0.019454
-12.229	-12.472	-0.017168
0.57441	1.6699	-0.01498
-10.692	-8.1138	-0.012816
-10.714	-6.5322	-0.010642
-12.454	-6.2006	-0.0084701
-7.5495	-1.0105	-0.0062979
-9.2993	-0.83881	-0.0041256
-9.0079	-1.5106	-0.0019534
-17.656	-4.8876	0.00021879
-2.33	5.5634	0.002391
-4.6253	6.1265	0.0045632
-1.5377	8.9214	0.0067354
-2.6253	4.7737	0.0089077
-5.4981	3.3305	0.01108
2.6974	8.2209	0.013252
3.9769	9.1786	0.015424
-5.5716	-1.3326	0.017597
2.726	5.4306	0.019769
-0.34057	2.3735	0.021941
-4.8791	-4.6013	0.024113
-4.9076	-2.3443	0.026285
-12.971	-7.0903	0.028458
-9.194	-3.488	0.03063
-3.9155	0.46197	0.032802
-2.9469	2.0987	0.034974
-17.745	-10.023	0.037147
-6.269	-1.0823	0.039319
0.14385	8.4232	0.041491
-4.3834	3.4827	0.043663
-5.7686	2.4987	0.045835
-14.01	-1.5314	0.048008
1.3212	0.035134	0.05018
5.4529	13.426	0.052352
-12.017	-0.31242	0.054524
1.8172	8.2936	0.056696
-0.40048	8.7361	0.058869
-7.2244	-0.38349	0.061041
1.6911	7.2542	0.063213
3.2913	9.4869	0.065385
5.2459	8.3043	0.067558
-6.491	-4.9324	0.069736
-0.20554	-0.32924	0.071944
29.306	19.333	0.074145
-1.8477	0.61719	0.069526
-1.79	-0.69202	0.10162
3.436	5.569	0.0064302
-9.9073	-7.6427	1.141
-13.229	-7.4967	1.0877
0.22782	5.4129	1.0874
-1.8779	3.2152	1.0892
-7.6595	-1.3829	1.0914
-5.3354	2.6726	1.0936
-0.41767	5.5056	1.0958
1.2906	6.3439	1.0982
-5.9334	-1.8956	1.1015
-3.7101	1.2665	1.0826
14.551	15.574	1.0973
2.922	4.6464	0.23583
-5.9806	-3.358	0.10996
8.914	7.7879	0.10885
3.2096	4.0557	0.11383
0.25601	-0.29546	0.11521
-0.52959	-0.52703	0.11756
1.3038	1.391	0.11969
-3.9274	-5.5326	0.12186
5.199	3.9687	0.12404
-3.7505	-2.9885	0.12621
4.9277	5.5054	0.12838
0.23621	0.62157	0.13051
-0.82511	0.58136	0.13273
-5.6087	-3.8188	0.13526
-0.01649	2.0987	0.13644
2.7843	5.0637	0.12213
-1.9169	1.9661	-0.85178
2.6136	4.2421	-0.84
-5.8185	-0.83522	-0.8543
3.54	6.4562	-0.82727
17.577	18.672	-0.92718
1.7872	1.4146	0.088952
0.11719	-0.44148	0.14986
17.383	13.014	0.1566
-3.1916	-6.4291	0.15878
-9.796	-12.139	0.16096
-2.1029	-1.6932	0.16314
13.844	7.3846	0.16531
1.3836	-4.6138	0.16748
-3.2063	-5.0108	0.16965
-1.7328	-3.6449	0.17182
14.336	6.1024	0.174
2.3656	-0.1021	0.17617
-3.1443	-8.8557	0.17835
2.3026	-4.9405	0.18046
14.028	4.3443	0.18247
6.5196	-0.69946	0.18761
-1.8079	-10.639	-0.96375
-2.0187	-7.7739	-0.80451
8.2479	5.5158	-0.80713
-11.375	-13.867	-0.79973
6.7339	8.074	-0.82751
-5.6613	-2.0836	-0.71539
6.8501	-0.15537	-1.8502
0.94125	-6.4102	-1.8061
-2.7358	-8.0508	-1.7947
-4.477	-9.8637	-1.7924
3.6146	-4.645	-1.7522
1.4298	-6.5154	-0.94959
-5.3635	-8.9838	-0.7842
-6.7032	-10.986	-0.78426
3.2348	-1.5181	-0.78244
0.62711	-2.8185	-0.78041
-9.6234	-10.16	-0.77821
0.15058	-1.6822	-0.77604
-0.99963	-1.1328	-0.77387
-2.2202	-0.63725	-0.7717
-5.114	-1.0222	-0.76953
-6.1506	-0.87258	-0.76735
-11.428	-7.2594	-0.76518
6.5467	8.5966	-0.76301
-0.32467	-0.35823	-0.76084
5.203	5.4941	-0.75867
14.595	11.869	-0.75649
20.518	13.558	-0.75432
4.5048	-1.3616	-0.75215
10.421	2.4331	-0.74997
8.5683	0.90725	-0.74815
-5.2434	-11.996	-0.74761
16.144	7.2682	-0.7152
1.3966	-4.7904	-0.76194
4.1653	-1.3896	-0.74194
-6.5887	-12.466	1.2771
-2.0562	-6.1733	1.2661
-2.7143	-6.5692	1.2633
7.4054	1.7728	1.2723
0.7412	-3.277	1.2665
-3.0331	-6.306	1.2697
2.547	-2.1575	0.44845
1.2107	-2.5176	0.27047
6.3352	1.9603	0.27805
-0.2601	-3.4854	0.27302
8.8188	2.2712	0.26599
1.3078	-2.3865	-0.52252
-8.4652	-12.462	-0.74884
8.4505	4.2876	-0.71136
-6.3997	-7.9961	-0.70478
-1.1716	-2.6601	-0.7044
-0.64922	-1.9724	-0.70215
0.042539	-2.1922	-0.70003
4.3722	-0.071066	-0.69784
6.3857	-0.21902	-0.69567
5.2881	-2.2976	-0.6935
24.347	11.233	-0.69132
-8.7528	-14.967	-0.68959
8.2981	-2.9173	-0.68531
1.4368	-7.305	-0.68653
9.3249	-0.35767	-0.68325
-1.0725	-9.6368	-0.73017
7.2455	-4.1057	-0.57667
1.5163	-8.7624	1.1191
-0.39908	-10.488	1.725
3.8628	-7.7528	1.3503
6.6992	-6.3502	1.2485
7.6176	-5.6661	1.3325
7.1437	-4.7459	1.1617
1.8956	-8.7273	0.61454
3.8617	-7.5043	0.30182
0.71771	-8.6696	0.34891
2.1029	-7.2681	0.34178
3.777	-5.0144	0.34614
9.9934	0.89567	0.34764
0.052714	-7.9515	0.34996
18.099	4.5872	0.35212
7.3528	-2.8111	0.35429
-3.8075	-11.753	0.35647
16.069	2.9432	0.3587
6.6653	-3.5159	0.36044
-2.8089	-10.955	0.36013
12.713	6.704	0.3923
4.8469	-1.6582	0.33095
4.3661	0.12486	1.2469
4.3247	-4.1177	1.3875
4.7031	0.96588	1.3665
7.1801	-11.406	1.3784
5.4809	67.214	1.3789
9.6375	-4.3698	1.3652
9.8286	2.3537	1.3661
3.6719	-3.5742	0.49217
11.756	0.85334	0.38694
-0.83939	-8.1315	0.38904
7.9404	-0.9246	0.39124
-2.8147	-9.9913	0.39314
-2.6447	-8.4631	0.39656
-2.5982	-8.2983	0.39403
-8.6875	-10.475	0.38431
0.62459	-3.3643	1.1017
-23.392	-22.448	1.4971
-2.1376	-1.1017	1.3972
-14.609	-12.359	1.4077
-13.468	-10.53	1.4094
-4.8386	0.41595	1.4135
-10.092	-3.1959	1.4632
-13.794	-9.1627	0.33833
-10.855	-6.7853	0.22573
1.903	9.0493	0.51695
0.22739	6.8591	0.43045
-0.91775	1.9185	0.42387
-1.7695	2.7378	0.42978
2.8635	2.7822	-0.36682
6.5048	7.0895	-0.60068
-0.44495	-1.888	-0.56941
-5.1573	3.0169	-0.55826
-7.0993	2.4546	-0.5705
-6.5019	-0.83356	-0.54006
-3.5965	-2.899	-0.60449
1.3857	1.1812	0.4959
7.7893	-0.9712	0.43858
5.0069	-0.92042	0.44533
-0.85487	-5.7675	0.48555
13.703	7.9913	0.34979
-0.29958	-6.0795	1.5137
5.736	0.095815	1.4289
8.1385	4.0238	1.4652
7.8196	0.56323	1.4633
2.0901	-1.7731	1.465
20.086	13.509	1.4672
16.176	8.3834	1.4694
