# Supplementary material for: Applying time-frequency analysis to assess cerebral autoregulation during hypercapnia
Source: PLoS One. 2017 Jul 27;12(7):e0181851. doi: 10.1371/journal.pone.0181851 (PMC5531479; doi:10.1371/journal.pone.0181851)
Supplement: S1 Dataset — Database of physiological signals registered in 50 volunteers during normocapnia and hypercapnia. (ZIP) [file pone.0181851.s001.zip › n35.csv]

ABP_smoothed_fluctuations[mmHg]	CBFV_smoothed_fluctuations[cm/s]	EtCO2[mmHg]
-3.5395	4.6353	0.8358
-3.4517	3.0509	1.259
-4.0436	0.67692	1.3784
-5.0021	-1.3948	1.3081
-5.913	-1.9788	1.2599
-6.5168	-1.2825	1.2778
-6.6623	-0.36895	1.2998
-6.4052	0.4568	1.3023
-6.0014	1.6356	1.3006
-5.6057	3.0904	1.3041
-5.2413	4.084	1.3127
-4.9563	4.2633	1.3227
-4.8813	4.3469	1.3222
-5.0448	5.0672	1.3073
-4.8651	6.3395	1.3217
-3.7443	7.7724	1.3977
-2.2802	8.7452	1.3918
-1.4604	8.6305	1.1188
-1.4016	7.6942	0.68964
-1.6928	6.7368	0.39063
-1.9966	6.2263	0.33118
-2.0901	6.1471	0.36478
-1.7858	6.449	0.37416
-0.96619	7.0887	0.36925
0.29136	7.84	0.37184
1.3781	7.9454	0.37892
1.7634	6.8713	0.38438
1.6975	5.5217	0.38826
1.626	5.1284	0.39227
1.6328	5.8085	0.39685
1.5333	6.8429	0.40145
1.2399	7.5027	0.40588
0.80481	7.0768	0.41045
0.30127	5.4436	0.41518
-0.17491	3.7075	0.41949
-0.55475	2.9253	0.42302
-0.97195	2.7851	0.42738
-1.6269	2.4401	0.43472
-2.3355	1.8347	0.4414
-2.5474	1.6709	0.43797
-2.1025	2.1957	0.39112
-1.5854	2.7631	0.22405
-1.5346	2.774	-0.11092
-1.7056	2.5187	-0.45178
-1.5842	2.5908	-0.57304
-1.16	2.9855	-0.52366
-0.82682	3.2171	-0.57225
-0.76335	3.1026	-0.82422
-0.81139	2.9284	-1.1335
-0.84323	2.9016	-1.3645
-0.94223	2.799	-1.4948
-1.2098	2.3586	-1.5317
-1.5344	1.7342	-1.5133
-1.7202	1.2492	-1.4899
-1.8281	0.9033	-1.4846
-2.2396	0.29105	-1.4861
-3.1899	-0.81124	-1.4835
-4.0547	-1.5558	-1.4778
-4.0068	-0.85692	-1.4734
-3.1519	1.0215	-1.4698
-2.2305	2.8965	-1.4628
-1.7231	3.8549	-1.4538
-1.6296	3.4915	-1.4541
-1.7704	1.8539	-1.4671
-1.3222	0.97192	-1.4535
0.46616	2.8299	-1.3863
2.5879	5.1429	-1.4036
3.5514	4.4787	-1.6718
3.5096	1.6159	-2.0681
3.3344	-0.82727	-2.3469
3.2653	-1.8749	-2.4315
2.9312	-2.139	-2.4088
2.1726	-2.0659	-2.371
1.4392	-1.5111	-2.4063
1.1082	-0.43536	-2.5244
0.89239	0.41636	-2.4267
0.4043	0.29412	-1.8473
-0.41513	-0.5799	-1.0822
-1.5129	-1.6836	-0.57778
-2.7581	-2.6563	-0.40244
-3.9671	-3.2477	-0.37049
-4.9608	-3.2884	-0.35958
-5.5692	-2.749	-0.36755
-5.504	-1.5479	-0.38537
-4.1113	0.6003	-0.34559
-1.2964	3.4327	-0.26919
1.3517	5.1164	-0.4431
2.6519	4.4545	-0.95684
2.8949	2.1704	-1.3832
2.5424	-0.64692	-1.4344
2.0108	-2.6172	-1.3307
1.6011	-2.7713	-1.3047
1.1608	-2.0446	-1.3203
0.56236	-1.5117	-1.3007
0.39692	-0.44848	-1.3159
1.1661	1.9133	-1.3912
2.3209	4.6112	-1.248
3.2003	6.4899	-0.72344
3.3992	6.7985	-0.083059
2.7436	5.3157	0.41631
1.57	3.063	0.70712
0.2747	1.1667	0.77828
-0.85929	0.29182	0.73734
-1.6146	0.82251	0.71436
-2.0821	1.7701	0.72854
-2.5093	1.5339	0.74114
-3.0063	0.23384	0.74319
-3.5407	-0.89133	0.74583
-3.612	-1.3639	0.75107
-2.6863	-1.2564	0.7559
-1.6392	-1.1985	0.76015
-1.5764	-1.8835	0.76455
-2.3619	-3.4041	0.7691
-3.5373	-5.578	0.77362
-4.7335	-7.4387	0.77809
-5.629	-7.7381	0.78256
-6.1512	-6.5144	0.78704
-6.4864	-5.153	0.79153
-6.547	-4.2893	0.79601
-5.7412	-3.1093	0.8005
-4.052	-1.3214	0.80498
-2.4781	0.27417	0.80947
-1.6933	0.99901	0.81395
-1.7336	0.51394	0.81843
-2.4753	-1.1224	0.82291
-3.4694	-2.7215	0.82739
-4.2282	-2.9742	0.8319
-4.5916	-1.9123	0.8364
-4.6411	-0.55552	0.84083
-4.3827	0.49287	0.84523
-3.6736	1.4372	0.84987
-2.5121	2.3282	0.85471
-1.2941	2.6082	0.85884
-0.42832	1.8604	0.86186
-0.097116	0.75062	0.86629
-0.40074	0.21909	0.87512
-1.0718	0.4749	0.88325
-1.4949	1.0332	0.87801
-1.3725	1.4571	0.86465
-1.1998	1.4903	0.89198
-1.4203	0.97513	0.97211
-1.8645	0.018567	0.95949
-2.2421	-1.2025	0.69313
-2.502	-2.3956	0.26165
-2.7524	-3.1915	-0.080268
-2.9856	-3.2818	-0.1604
-2.7908	-2.5694	-0.096652
-1.7486	-1.0849	-0.054408
-0.19552	0.32907	-0.061614
1.1324	0.43957	-0.070316
1.9743	-0.81013	-0.064454
2.4683	-2.4945	-0.055247
2.667	-3.9093	-0.050106
2.4213	-4.8661	-0.046929
1.6715	-5.2273	-0.042943
0.99298	-4.7859	-0.038165
1.0622	-3.3978	-0.033487
1.5362	-1.662	-0.02906
1.5757	-0.53	-0.02466
0.98931	-0.2158	-0.020183
0.33751	-0.07843	-0.015666
0.077664	0.4	-0.011152
0.022307	0.97921	-0.0066782
-0.13322	1.2956	-0.0022696
0.016268	1.9871	0.0022095
1.2219	4.1473	0.0069433
2.8569	6.51	0.011443
3.4715	6.439	0.01496
3.1349	4.3273	0.019084
2.8551	2.4405	0.026652
2.7884	1.4552	0.03409
2.1439	0.2775	0.030845
0.75847	-1.452	0.022024
-0.002622	-2.2274	0.048902
0.78134	-1.18	0.10621
2.2215	0.089946	0.046314
3.29	0.16115	-0.23369
3.583	-0.18808	-0.58406
2.9194	0.093192	-0.82165
1.6374	0.55855	-0.92161
0.30526	0.38861	-0.92691
-0.32591	0.66817	-0.9181
0.30581	2.7888	-0.95953
1.1237	4.3663	-0.91175
0.83122	2.7091	-0.63465
-0.39699	-0.69069	-0.27661
-2.0303	-3.5361	-0.033397
-3.5872	-5.2263	0.076808
-4.612	-5.9327	0.11631
-4.9636	-5.917	0.12804
-5.0479	-5.592	0.12049
-5.1876	-5.2772	0.1043
-5.0028	-4.7405	0.11855
-3.9906	-3.7036	0.18783
-2.3644	-2.8111	0.1683
-0.64277	-2.9549	-0.11221
0.7007	-3.9416	-0.50859
1.2688	-5.1317	-0.76102
1.2531	-6.1117	-0.83759
1.1901	-6.6095	-0.84195
1.3058	-6.5848	-0.83755
1.4068	-6.3045	-0.83173
1.3974	-5.9744	-0.827
1.566	-5.5537	-0.82286
2.1759	-5.0156	-0.81846
3.0925	-4.5837	-0.8139
4.0679	-4.5328	-0.8094
4.8032	-5.0762	-0.80493
5.0205	-6.3448	-0.80039
4.8068	-7.8199	-0.79588
4.4592	-8.6172	-0.79158
4.1739	-8.4168	-0.78731
4.0035	-7.688	-0.78237
3.9072	-6.9346	-0.77696
3.6321	-6.5992	-0.77375
2.9913	-6.9377	-0.77279
2.1256	-7.6217	-0.76422
1.3023	-8.1438	-0.74684
1.0021	-7.7798	-0.75843
1.4454	-6.1896	-0.80121
1.833	-4.4607	-0.73078
1.4753	-3.5858	-0.45243
0.6445	-3.3869	-0.11199
-0.28964	-3.4914	0.12566
-1.4342	-3.6736	0.24612
-3.0279	-3.7507	0.2885
-4.5416	-3.363	0.28932
-4.7493	-1.9955	0.28235
-3.4126	0.22129	0.28615
-1.9899	2.0669	0.29398
-1.5992	2.5732	0.2992
-1.8678	1.8291	0.30282
-2.1628	0.17906	0.30692
-1.9536	-1.6422	0.31159
-0.82559	-2.7975	0.3162
0.89896	-2.9767	0.32064
2.5169	-2.2216	0.3251
3.6925	-1.1209	0.3296
4.3113	-0.53461	0.33403
4.3394	-0.58285	0.33847
3.8094	-0.77727	0.34314
2.912	-0.78426	0.34787
2.0847	-0.54433	0.35186
1.6246	-0.083833	0.35523
1.4105	0.41263	0.36061
1.2433	0.71318	0.36947
0.85731	0.46022	0.37453
-0.012788	-0.70814	0.3664
-1.0453	-2.1683	0.36038
-1.3121	-2.2808	0.39691
-0.4144	-0.58441	0.45501
0.93287	0.93533	0.38869
2.0066	0.64041	0.10206
2.5507	-0.70241	-0.25615
2.4745	-1.839	-0.49698
2.1816	-2.2126	-0.58518
2.2905	-1.6704	-0.56917
2.8281	-0.61178	-0.54547
3.3908	0.17743	-0.64195
3.6605	0.3747	-0.88308
3.4328	0.21725	-1.1699
2.7312	-0.022044	-1.4111
2.2088	-0.061159	-1.5574
2.4667	0.31372	-1.5858
3.4325	1.0287	-1.5508
4.8373	1.9487	-1.4975
6.3083	2.9977	-1.3385
7.445	4.0216	-0.98549
7.8588	4.19	-0.60794
7.2534	2.5627	-0.4605
6.2596	0.173	-0.50386
5.9616	-0.97571	-0.53675
6.3724	-1.1251	-0.5196
6.9077	-1.6825	-0.50378
7.2425	-2.4587	-0.50207
7.2408	-2.2372	-0.50118
7.0224	-0.8305	-0.49617
6.9672	0.93777	-0.49077
7.6246	3.0538	-0.48646
9.5584	6.1572	-0.48217
11.651	8.56	-0.47762
12.011	7.6177	-0.47309
11.11	4.9164	-0.46863
10.3	3.4957	-0.46416
9.4986	2.8808	-0.45967
8.0608	1.241	-0.45518
6.3023	-0.77808	-0.4507
4.914	-1.604	-0.44622
3.8551	-1.8429	-0.44173
2.8298	-2.7738	-0.43725
1.8065	-4.3119	-0.43277
0.86224	-5.8164	-0.42827
0.077665	-6.7207	-0.42379
-0.45357	-6.5313	-0.41933
-0.4619	-5.1344	-0.41485
0.37536	-2.78	-0.41026
1.5466	-0.40416	-0.40583
2.2026	0.89326	-0.4018
2.2765	1.2499	-0.39706
1.9716	1.1615	-0.39074
1.4961	0.73896	-0.38628
1.0363	-0.039137	-0.38781
0.42577	-1.0861	-0.3869
-0.76406	-2.2272	-0.36607
-2.3917	-3.0017	-0.34266
-3.418	-2.5131	-0.38797
-3.3549	-0.79752	-0.46004
-2.9344	0.22762	-0.28859
-2.7092	-0.41467	0.24794
-2.528	-1.1558	0.88588
-2.2331	-0.6084	1.3608
-2.0421	0.372	1.6256
-2.2006	0.52899	1.7
-2.2744	0.50023	1.6776
-1.54	1.7645	1.6799
-0.16972	3.7161	1.6928
1.1227	4.5458	1.6225
1.847	3.7371	1.4328
1.7063	1.7213	1.1329
1.1172	-0.42155	0.81637
1.1794	-1.026	0.65672
1.9675	0.048848	0.67614
2.3765	1.201	0.72302
2.0485	1.6118	0.72519
1.5963	1.5207	0.71716
1.3308	1.3948	0.72138
0.95763	1.9758	0.72924
0.5504	3.4846	0.73385
0.99242	5.0962	0.73744
2.4445	6.1752	0.74189
3.6322	6.6303	0.74663
3.7023	6.3863	0.75114
3.0174	5.2847	0.75555
2.0544	3.4366	0.76002
1.156	1.8522	0.76452
0.57375	1.4629	0.76901
0.30256	2.1688	0.77349
0.24047	3.4989	0.778
0.10736	4.3701	0.78248
-0.38494	3.6927	0.78686
-0.99843	2.3958	0.79134
-1.2048	2.4089	0.7962
-0.66911	3.5112	0.8007
0.74421	4.1557	0.80371
2.4551	4.1971	0.80799
3.497	4.3024	0.81774
3.5499	4.3765	0.82393
2.8085	3.7954	0.81018
1.9611	2.9141	0.80849
2.0496	2.885	0.88298
2.8475	3.3491	0.91322
3.1409	2.7827	0.64743
2.467	1.0083	0.16887
1.0779	-0.91338	-0.14204
-0.33724	-2.0438	-0.17061
-0.63257	-1.6789	-0.13024
0.24787	-0.16034	-0.12977
1.0931	1.0142	-0.13557
1.3095	1.3004	-0.13021
1.0596	1.2663	-0.12266
0.61486	1.2524	-0.11821
0.34894	1.1806	-0.11465
0.50403	1.1019	-0.11027
1.0967	1.3193	-0.10514
1.9435	1.8404	-0.10013
2.6089	2.226	-0.097071
2.8144	2.1379	-0.094875
2.6381	1.5103	-0.086508
2.4111	0.63864	-0.07378
3.0572	0.74827	-0.085453
4.9523	2.4039	-0.10764
7.061	4.3801	-0.024843
8.5723	5.2819	0.21053
9.3174	3.832	0.5187
9.2481	0.15914	0.80512
8.4323	-3.1483	0.96927
7.2372	-4.2991	0.9802
6.6121	-3.6583	0.95052
6.8764	-2.1984	0.95428
7.1305	-1.4801	0.96786
6.7703	-2.2025	0.97224
5.9713	-3.3474	0.97541
5.0771	-3.9494	0.98242
4.651	-3.6807	0.98279
4.9984	-2.6388	0.97692
5.6493	-1.7692	1.0005
6.1285	-1.7315	1.0242
6.2484	-2.1824	0.85158
5.9516	-2.6893	0.39861
5.4524	-2.9897	-0.0014767
4.9978	-2.9308	-0.06851
4.7717	-2.6259	0.020823
4.8213	-2.2717	0.05041
4.7171	-2.1652	0.032603
4.0089	-2.5516	0.026755
2.8737	-3.1739	0.036473
1.7422	-3.5899	0.044364
1.0339	-3.5274	0.047635
1.1023	-2.8487	0.050994
1.5041	-2.0136	0.055706
1.2542	-1.8741	0.06056
0.20548	-2.2382	0.065014
-0.75935	-1.6557	0.069402
-0.82553	0.50472	0.073898
0.54404	3.6083	0.078402
2.2904	5.4517	0.082879
2.6514	3.5313	0.087352
2.5437	-0.18274	0.091844
3.3073	-2.8387	0.096359
4.1463	-4.358	0.10083
3.8678	-5.3824	0.1052
2.6866	-6.2651	0.10969
1.4103	-7.2005	0.11454
0.21158	-8.0101	0.11916
-1.1882	-8.2762	0.12243
-2.8762	-8.2579	0.12619
-4.7206	-8.8658	0.13491
-6.1801	-9.895	0.14171
-6.3233	-9.9355	0.12943
-5.272	-8.8114	0.12843
-4.1061	-7.5284	0.20023
-3.5813	-7.046	0.21897
-4.1425	-8.176	-0.0585
-5.7185	-10.614	-0.51511
-7.8379	-13.233	-0.79119
-9.6393	-14.781	-0.83396
-10.105	-14.108	-0.80928
-9.5957	-12.185	-0.8072
-9.2749	-11.142	-0.86644
-9.2787	-10.85	-1.0353
-9.1696	-9.9316	-1.3563
-9.2912	-8.8655	-1.7049
-10.459	-9.3258	-1.8505
-11.874	-10.315	-1.8096
-11.616	-8.9718	-1.7822
-9.9538	-5.9367	-1.7903
-8.6138	-4.1427	-1.7308
-8.03	-3.7662	-1.5445
-7.7024	-3.0519	-1.2137
-7.4939	-1.7814	-0.86015
-7.5483	-0.99434	-0.70681
-7.326	-0.5546	-0.73922
-5.8675	0.54212	-0.76532
-3.5873	2.225	-0.74908
-1.6329	3.7715	-0.72831
-0.4925	4.4408	-0.57873
-0.2959	3.6572	-0.16214
-0.8415	1.9691	0.25466
-1.6287	0.46904	0.34293
-1.3553	0.67546	0.27272
0.66003	3.0861	0.26887
2.754	5.084	0.29314
3.7404	4.9479	0.29799
3.9541	3.435	0.29698
3.8368	1.4033	0.30126
3.7498	-0.54529	0.30728
3.739	-2.2844	0.31188
3.1643	-4.6907	0.31602
1.7495	-7.6016	0.32064
0.49798	-7.5607	0.32496
0.1639	-2.6024	0.32871
-0.053453	2.4417	0.33415
-0.89132	3.2398	0.34141
-1.8435	1.6189	0.34174
-2.3662	0.13475	0.33672
-2.515	-0.11305	0.36133
-2.2435	1.161	0.39232
-1.1237	3.1199	0.29004
0.48135	4.7403	0.23359
1.3224	5.0022	0.74017
1.1613	4.0251	1.6728
0.66619	2.8946	2.3239
0.053729	1.8771	2.4433
-1.0586	0.17981	2.375
-2.6664	-2.2012	2.3696
-3.8558	-3.4395	2.3973
-3.9355	-2.1933	2.4076
-3.4544	0.24319	2.4067
-3.1834	2.1168	2.4113
-3.3099	3.0268	2.4178
-3.6877	3.336	2.4123
-3.8809	3.841	2.4083
-3.1725	5.7529	2.4458
-1.594	8.9919	2.4712
-0.33647	11.484	2.2869
-0.17056	11.806	1.8266
-0.43576	10.8	1.4201
-0.13659	9.9059	1.3452
1.9778	11.191	1.5154
5.6927	14.449	1.6389
8.0933	15.226	1.1896
8.0749	12.16	0.19704
7.3211	8.6013	-0.5389
6.7677	6.4091	-0.6336
5.7544	4.3586	-0.49749
4.0185	1.7865	-0.4653
2.564	0.0030081	-0.52118
2.0297	-0.19588	-0.58036
1.6598	-0.045501	-0.50672
0.69646	-0.74092	-0.20943
-0.64585	-1.868	0.16502
-1.9031	-2.6128	0.4155
-2.9067	-2.848	0.50584
-3.7121	-2.9655	0.52458
-4.3321	-3.2318	0.52991
-4.7085	-3.7082	0.53035
-4.855	-4.3424	0.53107
-4.9652	-4.8571	0.53877
-5.2289	-4.9922	0.55622
-5.6529	-4.7955	0.5604
-6.1383	-4.4044	0.52482
-6.0513	-3.5352	0.51878
-4.4259	-1.6476	0.66275
-1.5892	0.69843	0.70513
1.1153	2.1186	0.1375
3.1379	2.5167	-0.80055
4.572	2.765	-1.343
5.6285	3.2111	-1.4187
6.5388	3.7936	-1.4037
7.1873	4.2056	-1.4072
7.4462	4.0883	-1.4105
7.6125	3.2629	-1.3777
7.9493	2.2993	-1.2263
8.5338	2.4631	-0.8489
8.954	3.0107	-0.43555
8.6279	2.1301	-0.3049
7.8845	-0.55947	-0.36615
7.1709	-4.4436	-0.38597
5.2401	-6.8025	-0.36486
1.4288	-5.788	-0.36205
-1.1439	-4.7461	-0.35056
-1.6253	-5.6397	-0.33968
-2.9406	-7.3081	-0.40587
-5.5891	-9.3257	-0.58574
-8.3133	-11.859	-0.879
-10.683	-14.395	-1.1932
-12.887	-15.938	-1.3722
-14.896	-16.267	-1.3733
-16.359	-16.283	-1.3175
-17.043	-16.562	-1.3019
-17.175	-16.399	-1.3105
-17.016	-15.099	-1.3111
-16.559	-13.39	-1.3034
-15.668	-12.2	-1.2974
-13.978	-10.396	-1.2937
-11.27	-6.7198	-1.29
-8.7143	-4.1494	-1.2848
-7.3869	-5.296	-1.2789
-6.481	-6.7822	-1.2778
-5.123	-6.2727	-1.2758
-3.0093	-5.0259	-1.2529
-0.73533	-4.0746	-1.2557
0.65387	-3.8626	-1.2902
1.035	-3.7463	-0.85478
0.62887	-3.0319	0.44258
-0.275	-2.4852	1.7115
-1.3076	-2.8695	2.0027
-1.8132	-3.0217	1.7686
-1.2806	-1.7468	1.7036
-0.16928	-0.12624	1.7737
0.89278	0.55938	1.7987
1.6304	0.62504	1.7845
1.9081	0.70546	1.776
1.8789	1.0329	1.7799
1.8601	1.697	1.79
2.6062	2.7518	1.8002
4.7694	4.1926	1.8057
7.7458	5.8165	1.8091
10.502	6.9843	1.8135
11.81	6.1028	1.8183
11.245	2.8849	1.8228
9.9388	-0.24524	1.8272
8.8167	-1.5744	1.8317
7.9448	-1.67	1.8362
7.2713	-1.2735	1.8407
6.7446	-0.63835	1.8451
6.3131	0.086207	1.8496
5.925	0.74177	1.8541
5.5288	1.1714	1.8586
5.0728	1.2293	1.8631
4.5053	0.79705	1.8676
3.7747	-0.12302	1.872
2.8698	-1.442	1.8765
2.0977	-2.6726	1.881
1.8608	-3.2037	1.8855
2.0211	-3.0494	1.89
2.1585	-2.5602	1.8945
2.118	-1.9055	1.8989
1.9357	-1.1296	1.9034
1.6472	-0.52645	1.9079
1.2827	-0.7169	1.9124
0.87239	-1.6047	1.917
0.44647	-1.6022	1.9213
0.035384	-0.052786	1.9253
-0.33046	1.2873	1.9305
-0.62066	1.0129	1.9369
-0.80482	-0.27055	1.94
-0.85254	-1.6181	1.9374
-0.7334	-2.315	1.9439
-0.41701	-1.8275	1.9735
0.12704	-0.45096	1.9795
0.90335	1.1006	1.8881
1.5525	2.2209	1.6855
1.4664	2.4051	1.4035
0.90197	1.9382	1.1159
1.2839	2.16	0.95102
3.1936	3.5899	0.95031
5.578	5.1674	0.99507
7.4141	6.01	1.0024
8.0851	5.9324	0.99638
7.5327	5.1606	1.0006
6.9126	4.6961	1.0063
6.8206	4.9789	1.0088
6.3944	5.1277	1.0203
5.7471	5.5271	1.0273
6.145	7.9085	0.99578
6.8072	10.605	1.0225
6.1143	10.744	1.2489
4.5461	9.7266	1.647
3.0069	9.2146	2.0152
1.9668	8.8368	1.9081
0.99319	7.9837	1.0421
-1.1814	6.123	-0.61141
-4.3881	3.7269	-2.4117
-7.3798	1.9736	-3.2814
-9.6755	1.1454	-3.1693
-11.438	0.78461	-2.8622
-12.744	0.61275	-2.8213
-13.494	0.69629	-2.9058
-13.613	1.1149	-2.9423
-13.297	1.8192	-2.9219
-12.842	2.7064	-2.8979
-12.361	3.5456	-2.8934
-11.76	3.9545	-2.8952
-11.053	3.7633	-2.8922
-10.638	3.4891	-2.8861
-10.924	3.6059	-2.8809
-11.868	3.289	-2.8767
-13.138	1.4029	-2.8725
-13.49	-0.2874	-2.8679
-11.405	1.2599	-2.8634
-7.4255	5.485	-2.8589
-2.9233	10.193	-2.8545
1.1308	13.256	-2.85
4.1254	13.865	-2.8455
5.8824	13.074	-2.841
6.7707	11.366	-2.8365
7.4381	8.8628	-2.832
7.8297	6.9283	-2.8275
7.5531	7.2307	-2.8231
6.4242	8.3959	-2.8186
4.4034	7.7046	-2.8141
1.7808	5.4607	-2.8096
-0.96574	3.6433	-2.8051
-3.4447	2.7883	-2.8006
-5.3421	2.6224	-2.7962
-6.5284	3.279	-2.7917
-6.9971	4.8815	-2.7872
-6.8987	6.7961	-2.7827
