# Supplementary material for: Applying time-frequency analysis to assess cerebral autoregulation during hypercapnia
Source: PLoS One. 2017 Jul 27;12(7):e0181851. doi: 10.1371/journal.pone.0181851 (PMC5531479; doi:10.1371/journal.pone.0181851)
Supplement: S1 Dataset — Database of physiological signals registered in 50 volunteers during normocapnia and hypercapnia. (ZIP) [file pone.0181851.s001.zip › n36.csv]

ABP_smoothed_fluctuations[mmHg]	CBFV_smoothed_fluctuations[cm/s]	EtCO2[mmHg]
5.4497	-2.7907	1.7629
6.1271	-1.2824	1.763
5.162	-1.4994	1.7631
2.9799	-3.2781	1.7634
1.094	-5.0062	1.7636
1.7537	-4.0277	1.7631
4.3324	-0.78742	1.7632
6.1138	1.9485	1.7659
6.1103	2.5462	1.7658
4.6602	0.51947	1.756
3.4492	-1.4439	1.7612
4.2776	-0.073104	1.8002
5.7837	2.0939	1.77
5.9511	1.4675	1.5437
4.7905	-1.1207	1.0793
2.9828	-3.717	0.40585
1.731	-5.2008	-0.17532
2.132	-4.9832	-0.33836
3.3288	-3.9961	-0.24554
3.8618	-3.6322	-0.20563
3.3682	-4.3843	-0.23035
2.0187	-6.1701	-0.23835
0.90674	-7.2517	-0.23323
1.2097	-5.732	-0.24333
2.277	-2.9355	-0.2372
2.8787	-1.1869	-0.15742
2.5661	-1.3207	0.066635
1.4611	-3.1265	0.45565
1.1161	-3.8698	0.77372
2.7503	-1.3832	0.81639
4.8646	1.7797	0.76476
5.9032	2.966	0.74713
5.8263	2.1538	0.51364
5.3682	0.64733	0.015251
6.2554	1.4408	-0.28245
8.6637	4.9582	-0.23983
10.3	7.5171	-0.29053
10.246	7.4354	-0.6038
9.6192	6.0746	-0.9483
9.3612	4.9785	-1.1779
10.013	5.5099	-1.2605
10.625	6.4313	-1.2427
9.2128	4.6559	-1.2264
6.6345	1.4235	-1.2324
5.9093	1.2858	-1.2174
6.7541	3.8779	-1.2132
6.5201	5.2582	-1.2899
4.8174	4.2368	-1.2725
2.7736	1.6796	-0.89628
1.6275	0.017964	-0.39796
2.1448	1.3042	-0.16249
2.9202	3.1044	-0.25877
2.7781	3.1572	-0.6134
2.7586	2.9571	-0.99335
3.5411	3.6423	-1.2077
4.5823	4.6818	-1.1932
4.9484	4.6341	-1.1817
3.7993	1.9568	-1.5765
3.0614	-0.17012	-2.0677
4.7652	1.7742	-2.208
6.7876	4.7603	-2.2521
7.2158	5.6382	-2.3087
6.1476	3.6596	-1.9749
4.5722	0.45881	-1.3581
4.0555	-0.44068	-1.0959
4.7694	0.98222	-1.2159
5.9629	2.8759	-1.374
6.3395	4.1777	-1.1775
5.0884	4.124	-0.45141
3.2818	2.1387	0.30646
1.9854	-1.1019	0.70516
1.617	-2.8483	0.76532
1.6581	-2.4744	0.7142
0.68052	-1.9383	0.94889
-1.1493	-2.2142	1.5178
-2.126	-3.1155	2.1276
-1.7885	-3.6461	2.6541
-0.70687	-2.4376	3.0657
0.46486	-0.049179	2.8907
1.0475	1.9462	1.6536
0.38542	1.8838	0.2732
-1.2736	-0.53021	-0.21009
-0.55545	-0.66397	-0.21939
3.4912	3.4938	-0.22131
6.912	8.0059	-0.22481
8.209	10.202	-0.22336
8.1696	9.0711	-0.2282
7.2215	5.1573	-0.22361
5.9874	0.33231	-0.20302
6.6537	-1.0178	-0.24708
9.4827	2.0408	-0.29916
10.704	3.313	-0.031437
9.1291	0.63568	0.57086
6.5848	-3.3636	1.1802
4.4337	-6.5888	1.5661
2.6957	-8.6185	1.7513
1.2382	-9.2718	1.7951
0.29739	-8.487	1.7791
0.30439	-6.3194	1.793
0.93248	-3.6842	1.808
1.1716	-2.2414	1.6901
0.52727	-2.6091	1.4185
-0.91654	-4.3384	1.0783
-1.8172	-5.3671	0.80588
-0.50616	-3.3003	0.73484
1.596	-0.21961	0.77792
2.2807	0.60528	0.79135
1.4294	-1.2758	0.77932
-0.26265	-4.9337	0.7767
-1.2526	-7.2656	0.78025
-0.59472	-6.3721	0.78117
0.37568	-5.2559	0.7798
0.40646	-6.2867	0.735
-0.57426	-8.2134	0.50284
-2.144	-9.5677	0.063057
-3.0808	-9.6679	-0.25892
-2.7016	-8.4537	-0.27427
-1.7606	-6.9473	-0.20457
-1.1588	-5.9858	-0.20421
-1.7121	-5.85	-0.22281
-3.3993	-6.7105	-0.22245
-4.9316	-8.5982	-0.21506
-5.3414	-10.008	-0.21435
-4.244	-8.0291	-0.22828
-2.5147	-4.1532	-0.22593
-1.6686	-2.4904	-0.14689
-1.3999	-2.7379	0.084748
-0.73696	-2.835	0.49238
0.34217	-2.3736	0.80579
1.429	-1.6928	0.82278
1.7749	-1.7433	0.76801
1.57	-2.6938	0.77793
2.0915	-3.6089	0.79787
3.7936	-3.2039	0.77864
6.2398	-1.2197	0.73594
7.6225	-0.75658	0.84976
6.9564	-3.2617	1.1722
4.9695	-6.5999	1.507
2.8873	-8.9751	1.7241
2.3053	-9.479	1.8076
3.0694	-8.6836	1.7964
3.2074	-8.5843	1.777
1.9581	-9.6063	1.7806
-0.32788	-10.827	1.7913
-2.6364	-11.354	1.7914
-3.5711	-10.45	1.768
-3.3069	-8.6405	1.7694
-3.0346	-7.2235	1.8585
-3.2014	-6.563	1.8396
-3.8328	-6.5016	1.4433
-4.9113	-6.8489	0.93668
-6.3068	-7.3013	0.75207
-7.3613	-6.9908	0.79407
-7.3747	-5.3884	0.82279
-6.0538	-3.4607	0.71889
-3.1331	-1.4307	0.45585
1.4883	1.3511	0.099876
6.0634	3.0427	-0.19484
8.3785	1.3997	-0.27598
8.7333	-1.0626	-0.22639
8.179	-0.58447	-0.19324
7.0221	3.6086	-0.20209
5.1816	10.679	-0.21551
2.6501	17.712	-0.21562
-0.47861	19.128	-0.21066
-3.6984	13.732	-0.20856
-5.5341	11.237	-0.21223
-5.3446	15.662	-0.21762
-4.8885	13.143	-0.20579
-5.4782	-0.58438	-0.22802
-6.7636	-4.6414	-0.48258
-8.0188	9.2174	-0.96912
-8.2127	19.841	-1.284
-7.116	17.645	-1.2676
-5.6293	13.042	-1.155
-4.3709	10.181	-1.1677
-3.6108	6.072	-1.475
-3.5651	1.9637	-1.9701
-4.3949	3.4343	-2.281
-5.5235	9.5496	-2.2773
-5.36	10.076	-2.1841
-3.584	2.2355	-2.1679
-2.0127	-3.7737	-2.254
-1.514	-2.1383	-2.2922
-1.4796	5.4694	-1.9387
-1.9462	13.09	-1.3431
-3.5389	12.015	-1.1151
-4.9031	6.2216	-1.2033
-4.1101	4.8963	-1.2189
-2.4994	3.6493	-1.2125
-1.7436	-1.6658	-1.2543
-1.9672	-4.8645	-1.1431
-2.9555	-3.3984	-0.81092
-4.3121	-3.1306	-0.4746
-5.5655	-4.9357	-0.26628
-6.1836	-2.4349	-0.1719
-5.9979	3.0598	-0.17957
-5.2287	2.9688	-0.27453
-4.4225	-1.3014	-0.25899
-4.2537	-2.4319	0.12583
-4.7389	-1.5734	0.6297
-5.4947	-3.0966	0.83303
-5.6692	-5.5535	0.79532
-4.6304	-6.1529	0.73857
-3.3685	-5.5406	0.81634
-2.9199	-4.9359	0.97645
-3.2943	-4.6938	0.6496
-4.2449	-5.1078	-0.38822
-5.3515	-6.6266	-1.4506
-5.9167	-8.2191	-2.062
-4.9201	-6.752	-2.2437
-2.8584	-2.848	-2.2016
-1.7802	-1.0643	-2.2781
-2.3802	-2.2096	-2.5623
-4.0735	-3.7601	-2.9164
-5.5989	-4.4824	-3.1729
-5.3538	-4.2589	-3.1832
-3.5512	-2.7651	-3.1829
-1.4381	0.099375	-3.4473
0.063717	2.354	-3.1802
0.33994	2.0799	-1.689
-0.52529	0.30267	-0.067529
-2.0762	-1.6612	0.65567
-3.2634	-3.6064	0.81567
-3.3426	-5.0442	0.82423
-2.377	-4.6034	0.77475
-0.91144	-2.6141	0.75573
0.040806	-1.6062	0.89058
0.029691	-2.164	1.1808
-0.77736	-2.8161	1.5026
-1.8993	-3.2685	1.7475
-2.5911	-4.2238	1.8356
-2.0723	-4.3671	1.8101
0.23722	-1.3998	1.7891
2.6654	2.6246	1.7964
2.4803	3.4574	1.8018
0.13291	1.444	1.8001
-1.952	-0.23012	1.8014
-2.6802	-0.44908	1.8013
-1.8652	0.61146	1.7919
0.12718	2.7245	1.801
2.5512	5.369	1.8777
4.0702	6.9527	2.0963
3.7695	6.3577	2.4706
2.5091	4.7691	2.8047
1.2274	3.4024	2.9116
-0.17225	1.8594	2.7973
-1.7853	-0.22893	2.607
-2.7735	-1.6683	2.838
-2.647	-1.4906	3.5054
-2.8176	-0.71477	2.7364
-4.4399	-0.49339	-0.71853
-6.278	-0.95267	-4.3883
-7.0238	-1.6854	-5.9299
-6.9305	-1.3026	-6.2211
-6.6023	0.72056	-6.3273
-6.7159	2.1772	-6.0946
-7.4029	1.9316	-5.4196
-7.68	1.8681	-4.6919
-7.0801	2.9598	-4.2505
-6.0615	4.3826	-4.2603
-5.3592	5.2222	-4.3557
-5.8455	4.6996	-3.6714
-6.7091	3.709	-2.4866
-5.8238	4.455	-2.0276
-3.6793	6.7456	-2.1831
-2.3976	8.7433	-2.061
-2.4566	8.8393	-2.135
-3.273	6.2893	-3.2695
-3.2117	4.2386	-4.6195
-1.139	5.5188	-5.1609
1.1998	7.5217	-5.191
1.9673	7.3092	-5.1275
0.8649	4.3889	-4.913
-1.4915	-0.20071	-4.5052
-2.6433	-2.2678	-4.1629
-1.2845	0.4961	-4.0947
-0.10089	3.8064	-4.2249
-1.1274	4.0504	-4.2095
-3.2533	1.854	-3.1828
-4.9688	-0.73966	-1.1641
-4.9139	-0.2525	0.038062
-3.3083	3.5402	-0.10404
-2.5386	6.1046	-0.047169
-3.417	5.6065	0.81416
-4.8496	3.5927	1.9068
-5.4113	2.5152	2.7273
-3.8954	4.695	2.9476
-1.6068	8.2541	2.8153
-0.51416	10.056	2.7077
-0.92601	9.0487	2.5218
-2.4046	5.5187	2.1262
-3.5479	2.4139	1.7952
-3.3808	2.0839	1.7599
-3.0276	2.9607	1.809
-3.6627	3.0341	1.6725
-4.935	1.72	1.2051
-6.1221	-0.67772	0.41051
-6.5685	-1.5884	-0.20163
-6.0202	0.74022	-0.23613
-5.6037	2.9124	-0.20147
-6.0838	2.211	-0.55848
-6.1105	1.6969	-0.97799
-4.8217	3.6179	-1.1586
-3.3109	6.0014	-1.1954
-2.6224	6.8955	-1.192
-3.298	5.2744	-1.1904
-4.2641	2.8177	-1.1925
-3.2451	3.2691	-1.1734
-1.044	5.8684	-1.1769
-0.1499	7.2617	-1.2571
-1.0553	6.1102	-1.2153
-3.0815	2.5837	-0.82545
-4.2018	0.028019	-0.37121
-2.8249	1.4159	-0.19618
-0.8299	4.0329	-0.18878
-0.14483	4.7731	-0.18845
-0.67864	3.043	-0.18849
-1.2184	0.14731	-0.19095
0.57941	-0.36557	-0.17603
4.2944	1.9704	-0.18011
7.4298	4.9562	-0.24717
9.0355	6.4266	-0.17876
8.8671	4.9833	0.1933
7.027	1.8398	0.59654
4.0645	-1.252	0.77211
1.7049	-2.7012	0.8217
1.1088	-1.777	0.84274
1.6224	0.36854	0.76672
2.257	2.0417	0.72532
1.9745	1.3524	1.0876
0.61544	-1.1883	1.6706
-1.2443	-3.3116	1.8963
-2.8403	-4.7241	1.8208
-3.444	-5.9713	1.7948
-2.9743	-6.0727	1.8185
-1.9026	-4.5777	1.8199
-1.5086	-3.3791	1.8143
-2.0898	-3.4376	1.8151
-2.4836	-3.952	1.8165
-2.0969	-3.7761	1.8163
-1.0036	-2.0485	1.8158
-0.37575	-0.61707	1.8165
-1.1171	-1.3607	1.7847
-1.5372	-2.3638	1.553
-0.39262	-1.9172	1.0893
0.89826	-1.096	0.77747
1.143	-1.1395	0.7568
0.40429	-2.7569	0.56357
-0.83087	-5.4313	0.0594
-1.5849	-6.5801	-0.18939
-1.6307	-5.417	-0.04342
-2.252	-4.9508	-0.30687
-3.8967	-6.5742	-1.3727
-4.746	-7.0775	-2.4674
-3.7897	-4.6686	-3.0146
-2.4441	-1.9962	-3.212
-1.8586	-0.92615	-3.1718
-2.0122	-0.60205	-2.6357
-2.6185	-0.45799	-1.6695
-3.1409	-1.1126	-1.0547
-3	-1.9959	-1.0885
-1.6499	-0.71544	-1.2388
0.25127	2.0157	-1.2235
0.9843	2.5851	-1.0705
0.31564	1.0753	-0.81612
-0.8908	0.10297	-0.49899
-1.8375	-0.095869	-0.21961
-1.8563	-0.53009	-0.10268
-0.83387	-0.31851	-0.16993
0.91504	1.6582	-0.32909
2.2275	3.5015	-0.16691
2.0289	3.0831	0.59954
0.51276	0.77754	1.414
-1.3314	-1.8189	1.7726
-1.225	-1.467	1.8161
1.4168	2.5918	1.7828
3.8097	6.2456	1.8957
4.4147	6.9641	2.2035
3.8532	5.0913	2.5288
3.4673	2.9166	2.7645
4.9202	4.0066	2.8854
7.0388	7.049	2.8622
7.0229	7.7365	2.6562
5.6046	6.0516	2.1852
5.2183	4.3785	1.4164
5.7543	4.2089	0.82606
6.119	5.8262	0.83544
5.5854	6.1306	0.76223
3.7616	2.9866	0.086
0.84527	-1.4268	-0.66865
-2.17	-5.0224	-1.1156
-3.6636	-6.6765	-1.2278
-3.8744	-6.4576	-1.175
-3.962	-5.2291	-1.1638
-4.6933	-4.5526	-1.1769
-6.0391	-5.0334	-1.1746
-6.6218	-5.0746	-1.1801
-5.9766	-3.8515	-1.1803
-4.7477	-1.6804	-1.1404
-4.0608	0.11639	-1.1806
-4.6226	0.34414	-1.2875
-4.9974	-0.21741	-0.74483
-4.2851	-0.36113	0.45282
-3.1691	0.9712	1.0353
-2.6092	2.6241	0.8787
-3.4509	2.0954	0.77431
-4.6253	0.282	0.8251
-4.5331	-0.56607	0.82767
-3.5687	0.024041	0.83345
-2.5876	1.4909	0.87479
-2.1958	2.0208	0.7664
-2.6648	0.83185	0.44403
-3.7566	-0.82967	0.097841
-4.793	-1.8594	-0.1276
-4.6501	-1.6083	-0.18479
-2.9981	0.058506	-0.16645
-0.29785	2.7489	-0.22876
1.9625	4.9981	-0.18728
2.3559	5.3227	0.19699
2.0815	4.5955	0.64016
2.5214	4.044	0.82577
3.2213	3.8044	0.81486
3.3935	3.6452	0.76541
2.2595	3.0146	0.88811
-0.12401	1.8558	1.2414
-2.1103	1.1242	1.5819
-2.6973	1.3567	1.7628
-2.3254	2.1557	1.8634
-1.7848	2.752	1.8964
-2.1295	2.017	1.7508
-3.1437	0.37627	1.428
-2.7956	0.47842	1.1042
-0.73583	2.7588	0.89258
1.0772	4.6382	0.80724
1.5212	4.7788	0.81469
0.5899	3.458	0.83689
-0.93735	1.6307	0.83586
-1.3412	1.0133	0.82999
-0.20982	2.0404	0.83035
1.0008	3.3261	0.83265
1.2402	3.7562	0.83331
0.15616	2.7428	0.83107
-1.6714	0.79648	0.82888
-2.2348	0.14252	0.83603
-0.80061	1.6484	0.84436
0.99014	3.6169	0.81736
1.8204	4.4416	0.82789
1.1849	3.035	1.1033
-0.31381	0.0886	1.6046
-0.60581	-1.2516	1.8989
0.67745	-0.084078	1.8685
1.5454	1.3118	1.8417
0.97092	1.4368	1.8547
-0.71707	0.017183	1.5732
-2.4419	-1.807	1.0375
-2.4057	-1.4011	0.74629
-0.68696	1.1773	0.79438
0.78087	3.1806	0.8605
1.035	3.2299	0.84444
0.026899	1.2481	0.82805
-1.0734	-0.98988	0.83298
-0.47682	-0.74181	0.83688
1.1261	1.2548	0.83567
1.631	2.2263	0.83659
0.79249	1.4245	0.83723
-0.43269	-0.49936	0.83058
-1.2979	-2.104	0.83038
-1.3172	-1.7039	0.85743
-1.2175	-0.48475	0.85913
-2.3027	-1.1237	0.74299
-3.7878	-2.7355	0.48734
-3.7283	-2.4269	0.13229
-2.2403	-0.56995	-0.14086
-0.55006	0.83456	-0.13649
0.39371	1.1986	-0.12403
-0.04393	0.6238	-0.49507
-1.1379	-0.43058	-1.0018
-1.7325	-1.3542	-1.1954
-1.7967	-1.5843	-1.1678
-1.7636	-0.76352	-1.182
-2.2852	-0.10879	-1.1614
-4.0595	-1.5081	-0.87319
-6.3642	-4.2208	-0.39123
-7.1149	-4.9659	-0.087292
-5.8634	-2.9264	-0.092057
-4.4381	-0.74133	-0.19343
-4.0489	-0.14217	-0.18202
-4.7506	-1.1566	0.108
-5.7799	-2.8021	0.60886
-5.3093	-2.811	0.9098
-3.132	-0.75544	0.88602
-1.2547	1.2545	0.82033
-0.77517	1.695	0.83165
-1.6231	-0.050152	0.84053
-2.7612	-2.5914	0.83434
-2.4575	-2.9777	0.86235
-0.90273	-1.307	0.87545
0.17614	-0.14223	0.74805
0.26781	-0.39874	0.47199
-0.0041525	-1.4148	0.14647
0.20191	-1.7807	-0.11331
1.7012	0.15627	-0.19892
3.6382	3.0163	-0.16591
4.4583	4.074	-0.14768
4.5332	3.5756	-0.15732
4.8984	2.9563	-0.1606
5.597	2.9215	-0.15763
6.2398	3.5442	-0.15675
5.9194	3.2645	-0.15728
3.9819	0.73084	-0.15697
1.7525	-2.2236	-0.15686
0.79598	-3.2619	-0.15828
0.28289	-3.1912	-0.15753
-1.2589	-3.7691	-0.15135
-3.4893	-5.1447	-0.15299
-5.3603	-6.6885	-0.17488
-6.5498	-7.2473	-0.16655
-7.1735	-5.8856	-0.084242
-8.0104	-4.8116	-0.1309
-9.6622	-6.4751	-0.52108
-10.238	-7.4449	-0.96719
-8.0409	-4.1778	-1.1406
-4.9227	0.43422	-1.155
-2.7957	3.0266	-1.1548
-2.1078	2.1826	-1.1549
-1.8495	-0.14917	-1.1547
0.10127	0.8273	-1.1543
2.8551	3.8478	-1.1542
4.0247	4.5373	-1.1551
3.3455	2.3097	-1.1541
1.5475	-1.671	-1.1501
0.10092	-5.0373	-1.1541
0.068724	-5.948	-1.169
0.33221	-5.6231	-1.1559
-0.39693	-5.6578	-1.0648
-1.8899	-6.1686	-0.83669
-3.4291	-6.7142	-0.45538
-4.061	-6.1614	-0.16101
-3.1316	-3.6788	-0.17252
-1.8459	-1.0841	-0.16711
-1.6357	-0.53167	0.21325
-2.2402	-1.8301	0.6789
-2.8873	-3.8281	0.85269
-2.8803	-4.4132	0.84625
-2.0271	-2.4851	0.84228
-1.5729	-0.70646	0.84918
-2.2864	-1.18	0.85032
-2.9451	-2.6369	0.84853
-2.655	-3.6518	0.84814
-2.1461	-3.7932	0.84932
-2.2142	-3.303	0.85086
-3.1646	-3.848	0.84943
-4.9267	-6.3985	0.84457
-6.2557	-8.1779	0.84865
-6.0589	-6.4738	0.86737
-5.4776	-3.5917	0.85672
-5.9811	-2.7671	0.76043
-6.8443	-3.4484	0.54132
-6.7917	-3.8794	0.19552
-5.9535	-3.3272	-0.13647
-4.9935	-1.7679	-0.30143
-4.8264	-0.84546	-0.3159
-6.0313	-2.0329	-0.24573
-7.0787	-3.419	-0.15677
-6.2521	-2.6145	-0.10964
-4.5801	-0.64182	-0.13558
-3.8237	0.4742	-0.25508
-4.2954	-0.10498	-0.48456
-5.5959	-2.4404	-0.81943
-6.4443	-4.4783	-1.1165
-5.5168	-3.7675	-1.2079
-3.7429	-1.3166	-1.1629
-2.8189	0.59151	-1.1346
-2.879	1.0579	-1.1448
-3.1453	0.074558	-1.141
-3.1981	-1.3854	-1.1339
-2.938	-1.665	-1.1794
-2.7239	-0.90885	-1.2147
-3.3118	-0.90422	-1.0702
-4.6099	-2.1439	-0.72228
-5.1611	-2.9744	-0.38516
-4.1927	-2.322	-0.2098
-2.8884	-0.98333	-0.14203
-2.3701	-0.050443	-0.080053
-2.6649	-0.66822	0.131
-3.2902	-2.9952	0.55006
-2.7705	-3.8611	0.88125
-0.29608	-1.2737	0.91167
2.5987	1.7342	0.8495
4.3748	2.4143	0.82323
4.4202	0.70589	0.60452
3.1801	-2.0354	0.134
2.9473	-2.4129	-0.20226
4.548	0.51839	-0.21027
5.8327	2.9516	-0.12956
5.5099	2.5978	-0.12681
4.4814	0.95368	-0.14778
3.5428	-0.29444	-0.148
2.8843	0.12523	-0.14205
2.2792	1.8552	-0.14163
0.87266	1.7404	-0.1431
-1.4803	-1.3749	-0.14312
-3.15	-3.4074	-0.14251
-3.1068	-1.7451	-0.14228
-2.3798	0.87611	-0.14229
-1.9855	1.9792	-0.14225
-2.1292	1.7647	-0.14183
-2.7031	1.1466	-0.14135
-3.2435	1.5794	-0.14239
-3.8304	2.9059	-0.143
-5.1877	3.022	-0.13757
-6.7443	1.5682	-0.13608
-6.918	-0.17673	-0.15755
-6.3833	-1.177	-0.15749
-7.0775	-0.82321	-0.07256
-7.6856	-0.68761	-0.092875
-5.3531	-2.9816	-0.48332
0.19978	-5.342	-0.97519
7.5789	-4.4116	-1.1592
12.91	-2.2996	-1.1404
12.623	-1.9492	-1.1334
7.6527	-2.6286	-1.1393
0.73366	-2.8221	-1.1273
-3.3303	-1.6098	-1.1475
-2.3904	0.53139	-1.1926
-1.8503	0.039044	-1.0735
-4.1539	-3.3371	-0.74599
-5.0271	-3.7247	-0.44618
-3.373	0.17531	-0.23317
-1.97	4.3715	0.017411
-2.1513	6.0011	0.0031293
-3.7908	3.7552	-0.80383
-4.7333	1.1717	-1.854
-2.5446	3.0821	-2.2018
0.39818	6.2133	-2.1358
1.0472	6.1456	-2.1739
-0.060836	4.4474	-2.1118
-1.5168	3.3951	-1.7534
-1.6776	3.5968	-1.3603
0.098572	4.6189	-1.1577
2.6656	4.7995	-1.1615
5.3018	4.1642	-1.1842
7.8461	4.1728	-0.88922
10.159	3.5358	-0.16291
12.1	-0.055147	0.90728
13.529	-3.3551	1.8143
14.308	-2.0166	2.0269
14.295	0.97959	1.868
13.351	1.4217	1.8221
11.337	0.13065	1.8659
8.2903	-1.0796	1.8759
4.9044	-1.7273	1.8627
1.8908	-2.0817	1.859
-0.33798	-3.3341	1.8758
-1.443	-4.1005	1.8758
-1.3242	-1.0411	1.7621
-1.4445	2.1042	1.3544
-3.2175	0.6211	0.58928
-5.6006	-2.6913	-0.1038
-7.3034	-4.2428	-0.3144
-8.2193	-3.9009	-0.20362
-8.5928	-2.5657	-0.096413
-8.484	-0.75761	-0.10593
-7.7745	1.3699	-0.13942
-6.4473	3.4366	-0.14037
-4.6774	4.6393	-0.13123
-2.6594	4.7111	-0.13058
-0.58784	4.5545	-0.13278
1.3427	4.6382	-0.13272
2.9376	4.317	-0.13195
4.0024	3.2166	-0.13179
4.3425	1.6827	-0.13178
3.7632	-0.072625	-0.13161
2.1205	-2.0991	-0.13142
0.35065	-3.7564	-0.13127
0.39289	-3.5916	-0.13112
3.9239	0.92957	-0.13096
10.553	9.5039	-0.13081
14.905	13.121	-0.13065
15.081	9.2979	-0.13049
13.743	3.9722	-0.13034
12.643	0.75721	-0.13018
12.492	0.67143	-0.13002
13.463	2.3103	-0.12986
15.18	2.8255	-0.12971
16.194	1.6422	-0.12955
14.985	-0.87548	-0.12939
11.82	-4.3071	-0.12924
7.8902	-7.7701	-0.12909
6.1339	-8.1865	-0.12892
8.4454	-3.8048	-0.12872
12.1	1.2888	-0.12867
14.203	3.5363	-0.1286
12.986	1.8894	-0.12795
9.2301	-2.1687	-0.12771
5.9704	-5.0899	-0.12967
5.3879	-4.7875	-0.1281
8.2016	-1.0589	-0.11275
11.05	1.9289	-0.073331
11.058	1.2532	0.0004479
8.813	-0.82225	0.11888
5.8557	-2.7227	0.29226
4.1703	-4.3544	0.53088
3.9564	-4.0435	0.84503
5.3143	-0.49235	1.245
11.449	3.0858	1.7411
20.589	4.3892	2.3436
24.336	3.6348	3.0628
