# Supplementary material for: Applying time-frequency analysis to assess cerebral autoregulation during hypercapnia
Source: PLoS One. 2017 Jul 27;12(7):e0181851. doi: 10.1371/journal.pone.0181851 (PMC5531479; doi:10.1371/journal.pone.0181851)
Supplement: S1 Dataset — Database of physiological signals registered in 50 volunteers during normocapnia and hypercapnia. (ZIP) [file pone.0181851.s001.zip › n37.csv]

ABP_smoothed_fluctuations[mmHg]	CBFV_smoothed_fluctuations[cm/s]	EtCO2[mmHg]
-0.54958	-3.0395	-1.1047
-1.7691	-2.8446	-1.103
-3.6069	-3.7379	-1.0997
-5.8505	-5.8657	-1.0966
-6.7379	-6.0561	-1.1002
-6.3001	-4.2996	-1.0979
-6.1039	-3.2889	-1.07
-6.2856	-2.7785	-1.0846
-6.3709	-1.5499	-1.1808
-6.3481	-0.66572	-1.0583
-6.4538	-1.1709	-0.53391
-7.2415	-1.8724	-0.11266
-8.1522	-1.605	-0.065708
-6.9828	-0.033364	-0.084929
-4.444	2.3643	-0.074185
-2.2824	4.7536	-0.074651
-0.12586	6.5933	-0.059707
1.7768	7.7081	-0.068115
2.7123	8.0603	-0.18866
2.7442	7.2679	-0.49673
2.188	5.4444	-0.91552
1.4389	3.6931	-1.1195
0.66648	2.2122	-1.0754
-0.22747	0.33967	-1.0396
-1.6785	-1.3733	-1.0536
-3.9582	-2.1303	-1.0543
-6.0168	-2.7666	-1.0485
-6.2868	-3.3427	-1.0471
-3.5294	-2.3525	-1.044
0.19042	1.1064	-1.0458
3.3484	5.3915	-1.0378
5.811	7.6784	-1.0262
6.9084	7.8517	-1.098
6.6396	6.5773	-0.99899
5.4703	4.6576	-0.51585
3.9885	2.7601	-0.093585
2.5632	1.1571	-0.0066922
1.145	-0.51781	-0.034336
-0.38743	-2.2362	-0.029994
-2.1911	-3.3538	-0.018905
-4.2245	-3.894	-0.017694
-6.2171	-4.6955	-0.017951
-8.1174	-5.8438	-0.015533
-10.065	-6.602	-0.012397
-11.202	-6.7856	-0.010479
-10.033	-6.4563	-0.010338
-6.6641	-3.8636	-0.0048523
-2.4093	1.199	0.00041053
0.51659	4.3896	-0.022478
1.722	4.6233	0.012442
1.9752	3.3498	0.26005
2.0569	2.6963	0.86887
2.0883	3.2518	1.6868
1.2126	3.1098	2.1163
-0.22674	1.8782	2.0545
-0.55166	1.0824	1.9822
0.18744	1.3836	2.0142
0.9622	2.5535	2.0288
1.6198	3.3011	2.0126
2.1102	2.8404	2.0005
2.1276	1.9014	2.0551
1.568	1.0798	1.9446
0.58988	0.5537	1.152
-0.81064	-0.24516	0.13606
-2.5881	-2.098	-0.10679
-3.4965	-3.6144	0.057076
-2.6454	-3.0759	0.049298
-0.84589	-0.12426	0.026713
2.0779	4.0722	0.048084
5.9616	7.6461	0.048304
9.1915	9.2529	-0.0097367
11.245	10.113	0.14819
12.122	11.111	0.58563
11.973	11.398	0.92524
11.202	10.82	1.0593
10.414	9.9113	1.0646
10.394	9.7748	1.0531
11.514	10.537	1.06
13.257	11.181	1.0624
13.594	10.02	1.0635
12.233	7.7441	1.066
10.361	6.4285	1.0682
8.2468	5.0895	1.0703
6.2565	3.2666	1.0724
5.126	2.403	1.0745
4.0996	2.3012	1.0767
3.1993	2.1947	1.0788
4.663	1.8911	1.0808
0.62166	1.1041	1.083
-12.906	-0.19161	1.0858
10.518	-0.32151	1.0865
65.409	1.3881	1.088
51.096	3.2812	1.0987
10.012	5.2028	1.0839
6.766	7.0654	1.0804
6.7541	7.5198	1.1951
3.1339	6.8676	0.85013
0.68514	5.5188	-0.28475
-0.42394	4.4449	-1.6397
3.2175	8.4063	-2.0184
6.7533	12.952	-1.8602
6.6406	12.932	-1.8892
7.3755	11.105	-1.8444
6.5934	11.379	-1.9921
3.4092	13.445	-2.4114
1.1742	12.074	-2.7471
-0.26531	8.6915	-2.8866
-2.1506	6.7017	-2.8869
-3.2459	4.8825	-2.868
-3.0827	3.7625	-2.8742
-2.071	4.7727	-2.8759
-0.56798	6.6049	-2.8426
0.58524	7.1347	-2.8995
0.74062	5.5174	-2.9419
0.15621	3.5507	-2.2999
-0.7854	1.2702	-0.65294
-1.9291	-1.3506	1.521
-3.6491	-1.8972	2.4147
-5.1258	-1.3489	2.1349
-5.0947	-2.3773	2.0946
-4.3921	-2.7941	2.1811
-3.8897	-1.6132	2.1648
-3.992	-0.3189	2.0923
-5.0501	-0.5817	2.2176
-6.4005	-2.2156	2.3125
-5.5834	-1.5884	1.2064
-3.0888	0.20301	0.018348
-0.63265	1.6364	0.086977
1.5247	6.0074	0.23526
2.6025	8.4031	0.15853
2.0271	3.75	0.060946
0.76506	-0.80419	-0.24306
-0.77171	-1.7395	-0.69498
-3.0569	-2.2001	-0.88838
-5.1571	-2.9165	-0.82723
-5.3793	-2.5942	-0.80259
-4.2377	-0.94325	-0.81825
-2.7623	1.3511	-0.8144
-1.4481	2.7611	-0.80525
-0.44611	3.0412	-0.81087
0.26026	2.7093	-0.69397
0.71766	2.434	0.039232
0.46821	2.021	1.0656
-1.1259	0.68356	1.3401
-2.1271	0.056061	1.1806
-0.73053	1.59	1.1904
1.9936	3.8812	1.2162
5.2255	5.7225	1.2072
8.3381	6.6871	1.2097
10.337	7.2311	1.2141
10.831	7.2288	1.2154
9.9249	6.1392	1.2172
7.8617	3.8411	1.2196
5.3418	1.0129	1.2218
4.1954	0.14008	1.2238
4.9106	1.4566	1.226
5.8397	1.8043	1.2281
6.1311	1.0958	1.2303
5.6667	0.59414	1.2324
4.904	-0.63825	1.2345
3.9327	-2.4069	1.2367
1.9809	-1.6882	1.2388
-0.52603	0.32734	1.2409
-1.9111	-1.512	1.2431
-1.901	-3.6981	1.2452
-0.94228	-1.5496	1.2473
0.6148	0.96016	1.2495
2.0613	1.9857	1.2516
2.6778	2.1966	1.2537
2.6833	2.1671	1.2559
2.3639	2.1361	1.258
1.7407	1.809	1.2601
0.70134	1.0648	1.2623
-0.89392	0.13918	1.2644
-1.6702	0.2894	1.2665
0.085262	2.7143	1.2687
2.3457	4.8424	1.2708
3.1895	4.6786	1.2729
2.4658	2.6382	1.2751
0.99115	-0.0071502	1.2772
-0.13631	-1.8214	1.2793
-0.95878	-2.7558	1.2815
-1.9887	-3.3542	1.2836
-3.4751	-4.0423	1.2857
-5.3935	-5.0488	1.2879
-6.7305	-5.6023	1.29
-6.4726	-4.8437	1.2921
-5.535	-3.4945	1.2943
-4.8979	-2.4702	1.2965
-4.5019	-2.1562	1.2984
-4.3899	-2.6147	1.3002
-4.9935	-3.4934	1.3035
-5.9493	-4.2355	1.306
-5.9591	-4.1244	1.3033
-4.7529	-2.9631	1.3106
-2.6626	-0.95161	1.3273
0.23809	1.506	1.2711
2.7032	3.2745	1.2905
2.8505	2.9447	1.586
1.7604	1.2734	1.3246
1.0565	-0.44976	-0.20405
0.21293	-1.9447	-1.7032
-1.3153	-3.096	-1.921
-2.1536	-3.4564	-1.6295
-1.5336	-3.0771	-1.6156
-0.96985	-3.2521	-1.6839
-1.3568	-4.3313	-1.6752
-2.2927	-5.1332	-1.6607
-3.4481	-5.3198	-1.5824
-4.6899	-5.6141	-1.2313
-5.9383	-6.0645	-0.75181
-7.0678	-6.0396	-0.58559
-7.0607	-5.1404	-0.65491
-4.9695	-3.2138	-0.66261
-1.9537	-0.45944	-0.64335
0.55318	2.0624	-0.6446
1.5095	2.6421	-0.6455
1.3056	1.6218	-0.64197
0.87336	0.2499	-0.63935
0.06324	-1.1528	-0.63751
-1.4705	-2.5377	-0.63477
-2.653	-3.2655	-0.63323
-2.2931	-2.7839	-0.63368
-0.8587	-1.7617	-0.62614
0.75567	-1.036	-0.6179
1.6616	-1.153	-0.6475
1.7199	-1.8137	-0.64583
1.4073	-2.088	-0.46451
0.70176	-1.9126	-0.13211
-0.38874	-1.6515	0.22075
-0.59348	-1.5826	0.41369
0.64324	-1.6437	0.40097
2.1156	-1.2389	0.38043
3.5731	0.041639	0.39349
4.9187	1.7616	0.39647
4.7395	1.6043	0.39585
2.9223	-0.62598	0.39839
1.0358	-2.4429	0.40115
-0.59161	-3.5056	0.40312
-2.5378	-5.0598	0.40512
-4.0547	-6.3721	0.4073
-3.8748	-5.9089	0.40945
-2.3775	-4.4783	0.41158
-0.49281	-3.1089	0.41373
0.86845	-1.6617	0.41578
1.2429	-0.64135	0.41789
0.62916	-1.2069	0.42045
-0.74234	-3.1099	0.42245
-2.3964	-5.1445	0.42293
-3.0941	-5.5391	0.42703
-1.9589	-3.3426	0.43414
-0.15281	-0.769	0.42034
1.3467	0.51768	0.42072
2.2789	0.34673	0.50357
2.5415	-0.73135	0.39748
2.2163	-1.9775	-0.087628
1.7312	-2.9516	-0.48924
1.2177	-3.4924	-0.56681
0.31445	-3.7734	-0.54786
-1.0627	-4.1912	-0.54991
-2.6317	-5.2045	-0.5517
-3.409	-5.8625	-0.54797
-2.3057	-4.7313	-0.54544
0.26294	-2.226	-0.54372
3.0989	0.47061	-0.54153
4.6385	1.9413	-0.53933
4.722	1.7464	-0.53723
3.9847	0.18134	-0.5351
3.1521	-1.8109	-0.53296
2.2301	-3.3882	-0.53083
0.13691	-4.1079	-0.5287
-2.2317	-4.2116	-0.52656
-2.3042	-4.3448	-0.52443
-0.1981	-3.3132	-0.5223
2.5797	-0.18586	-0.52016
4.5497	2.4494	-0.51803
5.2324	3.339	-0.5159
5.0807	3.1777	-0.51376
4.2407	2.4141	-0.51163
3.2693	1.4718	-0.5095
3.3708	0.94632	-0.50737
4.0475	1.7536	-0.50523
4.4869	3.4969	-0.5031
4.9335	3.3918	-0.50097
5.2435	2.1366	-0.49883
5.0887	1.8652	-0.4967
4.5492	1.9933	-0.49457
3.6374	1.5317	-0.49243
1.8785	0.37651	-0.4903
-0.48326	-1.4267	-0.48817
-2.0297	-3.7346	-0.48603
-2.7139	-5.0899	-0.4839
-2.988	-3.8735	-0.48177
-2.4099	-0.75029	-0.47963
-3.6168	-0.13395	-0.4775
-6.806	-3.3007	-0.47537
-8.1604	-6.0557	-0.47324
-9.4151	-7.9877	-0.4711
-12.003	-9.2064	-0.46897
-13.748	-8.7403	-0.46684
-13.165	-6.1675	-0.4647
-10.923	-2.3678	-0.46257
-7.6845	1.7382	-0.46044
-3.9209	5.3993	-0.4583
-0.91727	8.2673	-0.45617
0.52645	9.9632	-0.45405
1.6667	9.6886	-0.45185
2.6716	8.3989	-0.44978
2.8649	7.3737	-0.4479
2.2156	4.331	-0.44495
1.3918	-0.397	-0.44317
1.6023	-3.363	-0.44458
3.6157	-4.8816	-0.43153
6.3569	-6.5573	-0.43443
7.427	-9.5786	-0.48107
7.3113	-12.637	-0.32513
7.1297	-14.023	-0.40754
7.3766	-13.2	-1.526
7.0081	-13.017	-2.3496
5.0461	-13.823	-2.4225
1.6591	-14.374	-2.4208
-1.3156	-16.92	-2.4204
-2.9836	-18.434	-2.4181
-3.3812	-16.383	-2.4165
-3.0651	-15.201	-2.4077
-3.2298	-15.295	-2.4199
-4.5761	-15.901	-2.4271
-6.5599	-17.696	-2.2915
-8.9348	-19.826	-1.9564
-11.57	-20.923	-1.5233
-14.017	-20.8	-1.3495
-15.847	-20.19	-1.4024
-16.906	-19.905	-1.4028
-17.652	-19.21	-1.391
-17.738	-17.84	-1.3928
-17.112	-16.159	-1.3903
-17.316	-14.811	-1.3876
-17.58	-15.006	-1.3861
-15.902	-14.015	-1.3834
-11.806	-8.518	-1.3809
-8.4921	-5.2489	-1.3841
-6.4496	-5.5356	-1.3079
-5.6345	-6.361	-0.46883
-6.3164	-6.8463	0.62501
-7.7907	-10.207	-0.38438
-6.7753	-10.722	-1.3096
-3.8843	-8.011	-1.3633
-2.1666	-6.2093	-1.3637
-2.6423	-6.6376	-1.3634
-3.7595	-8.0336	-1.3599
-4.4868	-9.4214	-1.3579
-6.0813	-11.615	-1.356
-8.1248	-13.145	-1.3538
-9.2749	-11.925	-1.3516
-10.06	-11.001	-1.3495
-10.964	-12.225	-1.3474
-11.264	-12.01	-1.3452
-10.907	-9.8061	-1.3431
-10.379	-7.9365	-1.341
-9.2059	-6.8114	-1.3388
-7.7723	-6.114	-1.3367
-7.9169	-5.3731	-1.3348
-6.537	-3.5607	-1.332
-1.4587	-0.23305	-1.3304
4.7461	3.8908	-1.331
9.2016	7.8856	-1.314
11.154	9.1721	-1.3389
11.3	6.5977	-1.3307
10.675	3.8459	-0.888
10.77	2.9515	-0.31752
12.504	3.7287	-0.23514
13.305	3.6249	-0.3295
11.588	1.3521	-0.31083
8.9679	-1.2042	-0.32916
6.6836	-2.6953	-0.40767
4.7909	-3.2348	-0.27686
3.1795	-3.2348	0.20068
1.5892	-3.581	0.67009
-0.18729	-4.8867	0.78918
-1.9785	-6.0791	0.71094
-3.5567	-5.9648	0.68481
-4.9805	-5.316	0.70826
-6.1794	-5.135	0.71441
-6.2233	-4.7862	0.71111
-4.6324	-3.2649	0.71359
-2.0629	0.083589	0.71908
0.17619	3.0343	0.71751
0.90437	3.1201	0.71028
0.16263	1.6141	0.73974
-1.4963	-0.13521	0.86359
-3.079	-1.6509	1.1496
-4.1053	-2.5716	1.537
-4.9208	-2.6108	1.773
-5.8981	-2.1559	1.7684
-7.3142	-2.6464	1.7266
-8.4413	-3.7529	1.7377
-7.5118	-3.0162	1.7265
-5.0736	-0.37733	1.7467
-2.9284	2.5276	1.8739
-2.2065	3.6002	1.9738
-2.9163	2.5613	1.868
-3.9336	1.3836	1.4015
-5.2339	0.35903	0.70797
-7.3173	-1.1651	0.098558
-8.6459	-1.6404	-0.24644
-7.5705	0.54228	-0.28044
-5.5611	3.3889	-0.22477
-3.8747	5.2103	-0.2291
-2.4986	5.9394	-0.25365
-1.7967	5.7407	-0.23012
-2.1584	4.8337	-0.088744
-3.1504	3.4228	0.2164
-4.3852	1.9121	0.61657
-5.9398	1.1087	0.8237
-7.1874	1.1672	0.79162
-6.7797	1.5612	0.76918
-4.916	3.0595	0.78498
-2.6118	5.6841	0.78588
-0.90826	6.9372	0.78592
-0.43529	6.3564	0.78931
-1.2901	4.7231	0.79241
-2.6445	3.0318	0.79473
-3.9016	1.8309	0.79631
-5.2915	0.65938	0.79723
-6.6642	-0.4419	0.79885
-7.1291	-0.46018	0.80408
-6.7269	0.60503	0.80587
-6.3346	1.7734	0.79481
-6.2035	2.3308	0.81158
-6.3336	1.9019	0.92437
-6.8388	0.78353	1.2181
-7.7245	-0.34849	1.6387
-8.7449	-0.40063	1.8698
-9.5861	0.28641	1.8408
-9.8615	-0.17941	1.8061
-8.918	-0.32136	1.8249
-6.4148	2.2114	1.8323
-3.4395	5.6997	1.8111
-0.71336	8.2534	1.8374
1.4255	8.7962	1.9043
2.3126	7.3337	1.5795
2.1444	5.4134	0.86419
1.8	5.0237	0.17467
1.622	4.7683	-0.20169
1.9506	3.5681	-0.20021
3.4302	3.1591	-0.13692
5.4433	3.4311	-0.14927
6.2683	2.4302	-0.15637
5.5928	0.85321	-0.14872
3.8289	-0.056487	-0.14573
1.6773	-1.2116	-0.14501
-0.10448	-2.6953	-0.14276
-0.84164	-2.6261	-0.14037
-0.93759	-1.4449	-0.13833
-1.3988	-1.0169	-0.13622
-2.3802	-1.2634	-0.13406
-3.6347	-1.5291	-0.13193
-4.5822	-1.2077	-0.1298
-4.778	-0.48549	-0.12767
-3.9413	0.1809	-0.12553
-1.6495	3.2182	-0.1234
1.5375	7.7047	-0.12127
4.0842	9.1562	-0.11913
5.4715	9.2025	-0.117
5.7766	8.2959	-0.11487
5.7776	5.9823	-0.11274
7.3191	6.5824	-0.1106
9.6304	9.0426	-0.10847
10.998	9.7775	-0.10634
11.625	8.8876	-0.1042
10.969	6.8682	-0.10207
9.0383	4.5464	-0.099937
7.7579	3.3464	-0.097804
8.0198	3.5751	-0.09567
8.8764	4.1769	-0.093537
7.5923	3.0328	-0.091404
4.6312	0.50673	-0.089271
1.8679	-1.8288	-0.087138
0.38411	-2.6916	-0.085005
0.031186	-2.298	-0.082872
-0.22828	-1.9879	-0.080739
-0.14153	-1.1858	-0.078605
0.12021	-0.23066	-0.076472
-0.35606	-0.6893	-0.07434
-1.4529	-1.6279	-0.072204
-2.5843	-2.1773	-0.070072
-3.0889	-2.361	-0.067951
-2.729	-1.3737	-0.065783
-2.2591	-0.049048	-0.063647
-3.2129	-0.95527	-0.061694
-4.7951	-1.6509	-0.059169
-4.7906	-0.72953	-0.05718
-1.502	-0.63701	-0.056818
1.9193	2.0628	-0.046767
4.3375	5.1238	-0.063178
6.6793	5.0904	-0.058069
9.1743	4.6865	0.0044795
10.912	5.6905	-0.83941
10.978	6.8636	-2.0918
9.4272	5.6147	-2.1192
7.936	3.8537	-1.9928
6.2782	1.9002	-2.0455
4.3608	-0.0027459	-2.0341
3.9772	-0.013005	-2.0429
3.8225	-0.60168	-1.9975
2.7905	-2.8084	-1.9971
1.2507	-4.5667	-2.2595
-0.55282	-5.6128	-1.9676
-2.5642	-6.5019	-0.48437
-5.0654	-7.8157	0.8082
-7.4936	-9.169	1.0225
-7.7229	-8.4916	0.96341
-6.0737	-5.9194	0.98886
-4.5023	-3.2077	0.99265
-3.4965	-1.1974	0.99031
-2.6278	-0.19375	0.99408
-1.4966	-0.24163	0.99614
-0.90422	-1.2668	0.99845
-0.20707	-1.7561	0.99997
1.4272	-0.37388	1.0012
2.7192	1.5065	1.0103
3.6342	2.6046	1.0017
4.4286	2.4177	0.98455
3.9814	1.5822	1.079
2.4058	0.023079	1.0363
0.96419	-2.5734	0.4803
0.49415	-4.0299	0.02282
0.84219	-3.2891	0.0097356
0.82228	-1.9399	0.033972
0.28445	-1.5213	0.021205
-0.58394	-2.5862	0.024197
-1.8362	-4.0206	0.029117
-3.4959	-5.2429	0.03019
-5.377	-6.0889	0.031923
-6.6175	-6.0049	0.034857
-6.6077	-4.8362	0.036912
-5.4107	-3.0296	0.036309
-3.7796	-0.66637	0.045221
-2.5936	1.1239	0.046244
-2.371	0.22423	0.013467
-2.5993	-1.5707	0.13945
-2.4335	-2.3657	0.50882
-1.292	-1.735	0.94275
0.53961	0.38785	1.0856
1.962	2.1471	1.0582
1.9027	1.4402	1.1526
1.1424	0.4814	0.83868
0.099661	0.34174	0.021846
-1.5609	-0.1933	-0.67513
-2.6632	-0.046529	-0.9708
-2.332	1.406	-0.94095
-1.5068	2.2435	-0.92258
-0.76186	2.8094	-0.92172
-0.53544	3.4017	-0.91295
-1.309	2.8525	-0.99464
-2.7965	1.1587	-0.87989
-4.3047	-0.85922	-0.36566
-5.061	-1.8425	0.014017
-4.5682	-0.77303	0.085531
-2.8591	2.3955	0.089116
-1.0266	5.3818	0.089426
0.27986	6.4727	0.092051
1.0256	5.6819	0.094269
0.66856	4.8375	0.096274
0.14036	5.2184	0.098444
1.1874	6.6661	0.10059
2.3973	7.0127	0.1027
2.698	5.6018	0.10483
2.4814	4.1813	0.10702
1.9893	3.2485	0.10914
1.2576	2.4142	0.11108
-0.11007	1.3781	0.11331
-2.4342	0.035128	0.11615
-4.3366	-0.88481	0.11744
-4.3864	-0.57629	0.11743
-2.8967	1.0514	0.12606
-0.36918	3.518	0.12891
2.8868	5.9117	0.098854
6.5744	8.2243	0.16197
10.397	10.131	0.19347
14.057	10.348	-0.37479
17.259	10.924	-0.88604
19.704	13.29	-0.86947
21.097	15.736	-0.84398
21.137	16.278	-0.86783
19.357	13.853	-0.86387
15.427	9.0855	-0.78531
11.846	5.9209	-0.43189
10.486	6.493	0.10541
9.6738	6.8985	0.19489
9.237	5.5665	0.14481
7.9706	2.6458	0.15402
4.1399	-0.90625	0.083421
-0.041236	-3.1987	0.22592
-2.5384	-3.2447	0.7124
-3.609	-2.444	1.1111
-3.7084	-1.4738	1.1821
-3.0902	0.81381	1.1608
-1.6554	4.5637	1.1693
0.87279	8.6484	1.1751
3.7523	11.175	1.175
6.0188	11.093	1.177
7.283	10.073	1.1797
7.9995	8.7263	1.1817
9.0547	6.4036	1.1837
