# Supplementary material for: Applying time-frequency analysis to assess cerebral autoregulation during hypercapnia
Source: PLoS One. 2017 Jul 27;12(7):e0181851. doi: 10.1371/journal.pone.0181851 (PMC5531479; doi:10.1371/journal.pone.0181851)
Supplement: S1 Dataset — Database of physiological signals registered in 50 volunteers during normocapnia and hypercapnia. (ZIP) [file pone.0181851.s001.zip › n38.csv]

ABP_smoothed_fluctuations[mmHg]	CBFV_smoothed_fluctuations[cm/s]	EtCO2[mmHg]
-1.8022	-7.4885	0.78395
0.56669	-3.9686	0.78918
3.2521	-0.55255	0.78935
4.7633	0.8556	0.78927
4.9179	0.092843	0.7901
4.2306	-1.9712	0.79028
2.7425	-4.5676	0.79185
0.9587	-6.773	0.79322
0.24941	-7.4787	0.78745
0.51796	-7.0428	0.79386
0.79714	-6.581	0.81882
0.62479	-6.4555	0.75982
-0.067096	-6.8829	0.53103
-0.84825	-8.0022	0.13161
-0.75977	-8.223	-0.21074
0.9957	-5.845	-0.24121
3.352	-3.3164	-0.18833
4.8506	-2.6807	-0.19845
4.3029	-4.2788	-0.20616
2.3563	-7.1452	-0.20105
0.36841	-9.7963	-0.19942
-0.87984	-10.958	-0.20001
-1.1775	-10.29	-0.19931
-1.3296	-9.5501	-0.19895
-1.8633	-9.7767	-0.19898
-2.6237	-10.377	-0.196
-3.2578	-10.616	-0.1942
-3.245	-9.7845	-0.2046
-2.0506	-7.4524	-0.19961
0.49755	-3.7976	-0.15452
2.5346	-1.2265	-0.22155
2.471	-1.4954	-0.51033
1.1749	-2.8209	-0.87106
0.1135	-3.3621	-1.1441
0.80327	-2.1013	-1.2255
2.1766	-0.12022	-1.191
2.1623	0.65781	-1.1838
0.90896	-0.11887	-1.1914
-1.0043	-2.1321	-1.1888
-3.1409	-4.4633	-1.1945
-4.1754	-5.253	-1.1913
-2.4869	-2.6006	-1.1571
0.55179	1.2387	-1.2411
3.0199	3.9624	-1.2569
3.8557	5.1273	-0.59798
3.6488	4.0009	0.28525
3.5859	1.3815	0.76587
4.4485	0.73795	0.8397
5.4474	1.1606	0.82596
5.4011	0.39258	0.90741
4.0749	-1.3201	0.62812
1.715	-3.4514	0.010074
-0.97289	-5.5489	-0.26187
-2.8025	-6.5016	-0.18484
-2.7856	-5.2814	-0.16137
-2.2486	-3.3094	-0.1844
-2.4264	-2.1182	-0.18206
-3.2044	-2.1354	-0.17712
-3.9192	-2.6863	-0.17809
-3.7045	-2.3664	-0.17781
-2.1433	0.13902	-0.17682
0.036261	3.7725	-0.1763
1.0547	5.0854	-0.17577
0.75993	4.3587	-0.17515
-0.21805	3.2799	-0.17456
-1.2245	2.3642	-0.17398
-1.6488	1.9463	-0.17339
-1.0675	2.3712	-0.1728
-0.17953	3.3779	-0.17221
-0.088336	4.2315	-0.17161
-1.0239	3.5884	-0.17104
-2.4366	1.3823	-0.17046
-2.5834	0.77598	-0.16981
-1.1563	2.4861	-0.16923
0.53515	4.3917	-0.16894
1.0965	4.7548	-0.1679
-0.088476	3.0709	-0.16652
-1.7041	1.3716	-0.16916
-2.1383	1.2593	-0.16651
-0.21006	3.389	-0.15394
3.3789	7.6755	-0.19595
6.0567	11.198	-0.17143
4.9521	9.8712	0.14453
1.9902	6.1903	0.53643
-0.37105	3.3037	0.77465
-1.4324	1.793	0.8643
-1.1448	1.9351	0.8483
-0.037487	3.7099	0.7923
0.50627	4.9601	0.85611
-0.58418	3.8419	1.1518
-2.3835	2.1382	1.53
-3.2664	1.7899	1.8065
-1.4764	3.7162	1.853
1.6645	6.4994	1.8556
3.8036	7.8587	1.9096
4.0114	6.3852	1.5894
2.6817	2.7567	1.0577
1.0989	-0.87676	0.85408
0.55682	-2.7267	0.84275
1.4404	-2.3392	0.83995
2.7224	-1.1186	0.88455
2.9063	-0.86014	0.83318
0.99576	-2.7215	0.54321
-1.9233	-5.5161	0.17146
-4.0882	-6.9686	-0.10448
-3.592	-4.3433	-0.1812
-1.3155	-0.047555	-0.14715
0.53735	1.9175	-0.14489
0.86706	2.0362	-0.14191
-0.10699	1.2029	0.037116
-0.96564	0.027599	0.56309
-0.22819	0.082839	0.91683
2.1157	2.0601	0.86521
4.053	4.6098	0.86219
4.1769	4.6054	0.83107
2.1524	0.65664	0.57898
-0.68398	-3.4286	0.18974
-2.7589	-5.0961	-0.13082
-2.7715	-3.9191	-0.17626
-0.85826	-0.88678	-0.13113
1.4326	1.8831	-0.13923
1.7385	1.8925	-0.14433
0.51414	0.17309	-0.13981
-0.94808	-1.6153	-0.13887
-2.1192	-3.6317	-0.14068
-2.1737	-4.3834	-0.1381
-0.2464	-1.8074	-0.1329
3.371	2.6866	-0.15638
6.004	5.9985	-0.11425
5.4363	5.4911	0.12161
3.6167	1.2777	0.53824
2.163	-3.1369	0.87753
1.8525	-3.9846	0.89256
2.6681	-3.1645	0.85278
4.0955	-1.7577	0.86812
5.2578	-0.16956	0.86943
5.0615	-0.9855	0.86679
3.4603	-1.993	0.8684
1.415	0.76372	0.86921
0.19985	-0.083478	0.86956
0.43189	-4.4832	0.8702
1.6462	-3.0939	0.8707
2.3278	-0.42591	0.87156
1.5472	-0.72159	0.87221
-0.40275	-2.3979	0.8712
-2.6015	-4.5501	0.87441
-3.7163	-5.7544	0.87792
-2.3376	-2.8914	0.85776
0.042673	1.067	0.88993
1.0703	1.7258	0.93993
0.68523	0.56768	0.60629
-0.24312	-1.1381	0.099175
-0.58365	-2.5759	-0.10313
0.21844	-2.1875	-0.13026
1.1724	-1.1607	-0.1209
0.73069	-1.9373	-0.11942
-1.0447	-4.1666	-0.12096
-3.3405	-6.5781	-0.11986
-4.8544	-7.6312	-0.11909
-4.2664	-6.5632	-0.11866
-1.9677	-3.7835	-0.11803
-0.15762	-1.0359	-0.1174
-0.12571	-1.0275	-0.11693
-1.7476	-3.2131	-0.11626
-3.7075	-4.4608	-0.11524
-4.4047	-4.6482	-0.11614
-3.0719	-3.1821	-0.11436
-0.45696	0.53799	-0.10804
0.53082	2.5196	-0.12265
-0.65884	1.2819	0.04388
-2.031	-1.1518	0.61774
-2.3921	-2.4805	0.96473
-1.6594	-1.8197	0.8945
-0.72445	-0.039183	0.89637
-0.3434	1.7121	0.86037
-0.98191	2.2209	0.60776
-2.6124	0.40359	0.21721
-4.081	-2.1354	-0.1018
-3.6378	-2.003	-0.14095
-1.1546	1.5104	-0.095051
1.5952	5.457	-0.1036
1.5978	4.4185	-0.10904
-0.60181	0.20487	-0.10465
-2.9004	-3.1252	-0.10397
-3.281	-3.9045	-0.10411
-1.6877	-2.2705	-0.10329
0.24562	0.20211	-0.10269
1.0591	1.3533	-0.10209
0.33327	0.11672	-0.10146
-1.2089	-2.9078	-0.10128
-3.1195	-5.0295	-0.10024
-4.7117	-4.0307	-0.098532
-4.0536	-2.4677	-0.10265
-0.95363	-0.0048366	-0.096241
2.6396	4.5238	-0.083288
3.7989	5.8162	-0.14824
2.6286	3.6004	0.034865
0.94147	0.87063	0.68425
-0.55438	-1.631	0.99626
-0.92401	-2.5976	0.89778
0.26798	-1.1474	0.89049
0.87494	-0.13492	0.91401
0.0067448	-0.86086	0.90785
-1.7541	-2.6888	0.90516
-4.1029	-5.1916	0.90805
-6.4519	-7.477	0.90883
-7.0238	-7.0159	0.90895
-5.1804	-3.6341	0.90965
-2.0217	-0.032306	0.9102
0.23826	1.5088	0.91096
0.49516	0.94388	0.91162
-0.32895	0.59182	0.91102
-1.411	-2.0598	0.91332
-1.6757	-5.0404	0.91659
0.62591	8.6254	0.90223
3.4925	20.132	0.92444
3.763	6.9187	0.95175
2.3024	-0.079147	0.6629
1.7015	0.32283	0.19885
3.2281	-0.058713	-0.095341
5.382	2.2423	-0.096891
5.9931	2.9523	-0.071784
4.4415	1.1553	-0.083895
1.391	-1.2781	-0.082119
-1.7995	-2.6668	-0.079527
-3.8787	-3.8913	-0.079866
-4.0339	-4.7058	-0.079241
-2.39	0.18892	-0.078507
-0.80274	4.7085	-0.077985
-1.0274	1.7127	-0.077394
-2.2241	-1.5163	-0.076794
-2.6519	-2.1116	-0.07621
-1.0534	-0.93331	-0.07562
1.9679	1.9723	-0.075031
4.7694	4.5915	-0.074442
5.8211	4.9242	-0.073853
4.4968	2.5016	-0.073264
1.9604	-1.2117	-0.072675
-0.11027	-4.1554	-0.072086
-0.5021	-4.6927	-0.071497
0.35982	-3.277	-0.070908
1.0236	-1.8244	-0.07032
-0.0095225	-2.6594	-0.069729
-2.2464	-5.2978	-0.069141
-3.6162	-7.003	-0.068558
-2.7452	-6.0775	-0.067948
-0.069701	-2.905	-0.067384
2.5365	0.30655	-0.066859
3.4319	0.99618	-0.065941
2.4843	-1.0596	-0.065679
0.72128	-4.1186	-0.06621
-0.54623	-5.7979	-0.061521
-0.3233	-5.0998	-0.063428
1.4403	-2.908	-0.080133
2.3758	-1.6548	-0.028117
1.3959	-2.466	-0.016169
-0.30002	-4.37	-0.35768
-2.2944	-6.4567	-0.82407
-4.3624	-7.8288	-1.0329
-5.3173	-7.3253	-1.0598
-4.9294	-5.2417	-1.0524
-4.4766	-3.7322	-1.0956
-4.5447	-3.1808	-1.0538
-5.1151	-3.0365	-0.75798
-5.5859	-3.2198	-0.36379
-5.0253	-2.8945	-0.077663
-2.603	-0.55765	-0.026993
0.29516	2.2532	-0.063345
2.0178	3.556	-0.057025
1.9086	2.6052	-0.05171
0.53725	-0.0065161	-0.053268
-0.77725	-2.5887	-0.051435
-0.41489	-2.4863	-0.056673
0.79088	-0.73797	-0.052504
0.55041	-0.71399	-0.024738
-0.90162	-2.3361	-0.079995
-2.5778	-4.2235	-0.31249
-3.4756	-4.5057	-0.71201
-2.7822	-2.2687	-1.0544
-0.4572	1.9714	-1.089
1.29	5.3276	-1.0197
1.0982	5.8021	-0.84984
-0.55334	3.4991	-0.34882
-1.396	1.4736	0.012896
0.08903	2.1195	-0.033312
2.9635	4.6325	-0.061444
4.9587	5.8185	-0.038715
4.7018	3.9368	-0.040339
2.8351	0.63912	-0.044499
0.15467	-2.8708	-0.042505
-2.5374	-5.8371	-0.041011
-4.2933	-6.6199	-0.040879
-4.3483	-4.1271	-0.040364
-2.9245	-1.018	-0.039667
-1.1426	0.10828	-0.039098
-0.71413	-1.1398	-0.038523
-1.413	2.1735	-0.037925
-2.0294	10.336	-0.037337
-1.3175	5.9685	-0.036751
0.45891	-1.8531	-0.036158
1.9273	-0.018711	-0.035565
1.3893	-0.29006	-0.035003
-0.79082	-4.3038	-0.034381
-2.9183	-6.8196	-0.033719
-3.3606	-6.8409	-0.033464
-2.1491	-4.7494	-0.03253
-0.67721	-1.9328	-0.030756
-0.30542	-1.3079	-0.040969
-1.2488	-2.6244	-0.21446
-2.5316	-2.6895	-0.7273
-3.0074	-1.9346	-1.0931
-1.6925	-0.67547	-1.0461
1.6445	2.4344	-0.99476
4.3925	4.5238	-1.0587
4.6628	3.9034	-1.0781
3.5663	3.2664	-0.7339
2.3688	1.8031	-0.26077
2.1095	-1.3891	-0.046704
3.276	-1.8501	-0.033393
4.6905	-0.10254	-0.023493
4.4984	-0.26344	0.077655
3.2408	-1.475	-0.21366
2.0233	-2.3724	-0.8597
1.8809	-2.556	-1.0644
3.5752	-1.3945	-1.0075
6.1052	0.70975	-1.0184
6.6088	1.8294	-1.024
5.4237	1.0096	-1.0186
3.8087	-2.1219	-1.0187
2.5869	-6.0953	-1.0195
2.8208	0.50971	-1.0164
4.173	15.638	-1.0156
4.3973	16.857	-1.0283
3.0358	13.319	-1.0016
0.85092	15.334	-0.81523
-0.59556	10.425	-0.32961
0.14108	3.8247	0.038936
2.8326	4.3128	0.00032645
4.8039	7.0493	-0.029484
5.2072	6.8962	-0.0086283
4.2726	2.5907	-0.011209
2.6971	-1.8318	-0.0093302
2.0854	-3.1423	-0.014675
2.9728	-1.3649	-0.021774
3.1065	-1.1481	0.035793
1.7028	-0.92683	0.0051887
-0.78904	3.7708	-0.32716
-3.6094	9.9064	-0.73921
-5.8314	13.84	-0.96961
-6.3722	16.431	-1.0083
-4.7598	20.528	-1.0084
-1.6889	28.336	-1.0812
0.0016511	35.7	-0.81818
-0.61505	37.304	-0.2422
-1.8468	28.854	0.045584
-3.2895	14.057	0.01185
-5.2547	1.1828	-0.025944
-6.5384	-5.4585	-0.0010267
-5.862	-4.7409	0.027736
-4.2444	-0.52207	-0.030151
-2.956	3.0615	-0.10203
-2.7399	3.5439	0.18197
-3.8144	1.4948	0.77693
-5.7799	0.88678	1.1019
-7.5277	2.0292	1.0418
-7.4648	1.8889	0.94993
-5.79	2.0481	0.99225
-3.7981	6.0784	1.0778
-2.7654	12.927	0.43737
-3.3118	18.439	-1.2254
-4.1405	14.143	-2.1991
-3.6725	6.109	-2.0165
-0.92564	12.95	-1.9613
2.3939	19.215	-1.9792
4.2142	15.492	-1.9682
3.4511	12.745	-2.2845
1.1663	10.702	-2.7206
-0.97473	6.5069	-2.9528
-1.9383	3.7157	-2.9832
-1.6133	5.4402	-2.9716
-0.88111	11.113	-3.1113
-0.9081	5.9988	-2.9431
-2.4184	-13.206	-2.0317
-4.444	4.6956	-0.92983
-5.9387	63.023	-0.17738
-6.3487	61.104	0.0792
-5.7564	1.3879	0.022781
-4.791	-16.78	0.042437
-3.8977	-2.8691	0.0086605
-3.4027	-0.062942	-0.30448
-3.52	-3.6597	-0.6865
-3.9942	-4.0622	-0.9266
-3.7206	-2.9194	-1.0091
-2.4145	-1.4543	-0.98384
-0.701	0.35071	-0.94362
0.27002	1.0629	-1.0144
-0.14157	-0.043537	-1.2647
-1.275	-1.4396	-1.6279
-2.306	-1.9644	-1.9436
-2.5029	-1.2233	-2.0168
-1.8712	0.33735	-1.9697
-1.0482	1.7794	-1.9691
-1.3146	1.898	-1.9786
-2.9412	0.54724	-1.9755
-5.0361	-1.2915	-1.9743
-5.9402	-2.1034	-1.9731
-4.3837	-0.47896	-1.9714
-0.80278	3.8669	-1.9808
1.8772	6.8643	-1.9606
1.6296	5.5768	-1.7888
0.56746	3.5661	-1.3029
0.046455	1.9302	-0.92233
0.70966	1.2705	-0.95791
2.7779	3.7428	-0.97073
3.9875	5.6768	-0.9907
2.9096	4.1913	-0.99858
0.62553	0.86383	-0.6759
-1.7049	-2.4419	-0.2385
-3.1366	-3.9562	0.0035327
-3.1766	-2.3927	0.054068
-2.3184	0.43096	0.031207
-1.6876	1.8789	0.033587
-2.468	1.2571	0.037727
-4.2415	-0.68137	0.036633
-5.5345	-2.2436	0.037345
-4.7962	-1.4505	0.038155
-2.0974	1.7076	0.038576
0.93373	5.1992	0.039188
1.9788	6.011	0.040124
1.1521	4.386	0.039931
-0.31237	1.758	0.040297
-0.95026	-0.39391	0.045591
0.10576	0.2875	0.036812
2.4222	3.9355	0.029653
3.837	6.1591	0.08833
3.601	5.5248	-0.094166
2.3339	3.2466	-0.72631
1.8062	2.1371	-1.0439
2.6338	3.3473	-0.94892
4.0221	5.6994	-0.93796
4.5851	6.1981	-0.96033
3.6535	4.0969	-0.9532
1.4996	1.021	-0.94942
-0.78853	-1.834	-0.95336
-1.9952	-3.1881	-0.95241
-1.242	-1.755	-0.93749
1.3709	1.5305	-0.97599
4.053	4.7432	-0.96914
3.9969	5.9854	-0.65172
2.3406	4.6497	-0.23476
0.72043	1.3575	0.016595
-0.8262	-1.8088	0.073116
-0.8796	-2.1004	0.05043
1.556	1.417	0.054413
4.7372	5.5159	0.049882
5.9655	6.1778	0.083505
4.5446	2.755	0.4388
2.0834	-1.7936	1.4108
-0.6821	-5.7918	2.15
-3.0384	-8.0739	2.1048
-3.7071	-7.562	2.0293
-2.0462	-3.9392	2.0665
0.97321	0.75407	2.0606
2.836	2.3479	2.0586
3.1292	1.5923	2.0617
2.3616	-0.15675	2.0617
1.1734	-2.6959	2.0623
-0.60016	-5.6873	2.0627
-3.0122	-8.4398	2.0622
-4.6213	-9.4852	2.067
-4.1315	-7.9083	2.0634
-1.7624	-4.4204	2.0504
-1.1716	-2.76	2.1053
-2.7418	-3.8086	1.9323
-4.0975	-5.6376	1.2753
-4.4664	-6.452	0.98244
-3.572	-5.5083	1.0835
-1.2831	-3.1312	1.0755
2.1798	-0.38277	1.0633
4.4138	0.72671	1.0714
3.7942	-0.76546	1.0709
1.6772	-3.3286	1.0706
0.27232	-4.2061	1.0717
0.69873	-2.3781	1.0723
1.6456	-0.62525	1.0726
1.7872	-0.52963	1.0734
0.38384	-2.2384	1.0749
-1.8231	-4.1556	1.0734
-3.9601	-5.3322	1.0727
-5.4037	-6.261	1.0845
-5.2797	-5.7861	1.0713
-3.4373	-2.9461	1.0409
-2.1759	-0.51899	1.172
-2.3758	-0.3172	0.84259
-3.0278	-1.8196	-0.51822
-2.0715	-1.3929	-1.0898
0.93589	1.9168	-0.89105
4.4118	5.7678	-0.92143
5.8392	6.7226	-0.83841
5.3179	5.0577	-1.0639
3.7638	2.3525	-1.74
1.662	-0.29443	-1.997
0.51741	-1.5946	-1.9016
1.09	-0.96146	-1.8967
1.1207	0.19275	-1.9528
-0.42881	-0.18445	-1.8962
-2.8282	-2.6799	-1.4891
-3.6452	-3.2282	-0.54023
-1.5914	-0.2505	0.18108
2.3055	5.8045	0.10594
4.7106	13.102	0.066267
3.4677	10.717	0.096766
0.29486	3.2714	0.08786
-1.2247	3.2905	0.089606
-0.49896	3.6874	0.090824
1.9044	5.5027	0.090879
3.6806	7.3247	0.091713
2.947	5.9967	0.092276
0.75819	3.8275	0.092472
-1.835	2.0134	0.094404
-3.6191	-0.044979	0.092289
-3.3425	-1.4654	0.095104
-0.62562	1.5151	0.10632
2.9551	5.6396	0.035122
4.1213	6.3306	0.32771
2.3007	3.3421	0.87217
0.061964	-0.25461	1.0853
-0.15606	-2.6052	1.1065
2.4498	-0.95545	1.0957
5.9203	2.8762	1.0998
7.2336	4.0367	1.1002
6.0472	2.984	1.1002
3.1706	-0.063544	1.1011
0.26832	-3.8364	1.1017
-0.29874	-4.1526	1.1022
1.4311	-0.47736	1.1028
3.8294	4.0605	1.1034
5.0258	4.5943	1.1041
4.4579	2.2275	1.1044
2.7013	-0.51451	1.1049
1.3243	-3.1472	1.1073
1.8577	-3.6112	1.1044
4.2604	-1.4	1.103
5.8769	-0.3277	1.1296
5.5658	-1.4898	1.0829
3.5231	-4.2629	0.85034
0.95546	-7.5631	0.44036
-0.45493	-9.2252	0.098739
0.57424	-7.4602	0.07934
3.084	-4.27	0.12541
4.9596	-2.3159	0.11182
4.258	-3.3128	0.10888
2.2612	-5.5874	0.1143
0.88418	-7.0818	0.11437
1.4403	-6.6482	0.11008
2.7324	-5.0451	0.11833
3.1703	-3.6063	0.12993
2.8339	-3.0028	0.067449
2.0228	-3.2606	-0.08878
1.0365	-3.9191	-0.30019
0.17456	-4.5015	-0.5263
-0.26354	-4.5311	-0.72663
0.021755	-3.5313	-0.86067
1.1853	-1.2354	-0.89601
1.9647	0.56436	-0.87906
0.99271	-0.096704	-0.87677
-0.86005	-2.0135	-0.87991
-1.928	-3.2132	-0.87844
-0.69495	-2.0335	-0.87749
1.4302	0.66679	-0.8772
2.4268	2.7083	-0.87658
1.1487	1.5811	-0.87594
-1.1476	-1.5211	-0.87538
-2.3096	-3.6582	-0.87479
-1.3628	-2.9741	-0.87418
0.88907	-0.58244	-0.87362
2.5743	0.86723	-0.8731
2.0675	-0.092864	-0.87217
-0.19428	-2.7962	-0.87176
-2.4063	-5.2434	-0.87254
-3.9364	-6.4907	-0.86862
-4.6775	-5.8561	-0.86772
-4.7491	-2.9614	-0.88604
-4.2894	-0.17838	-0.84231
-3.4368	0.42334	-0.63077
-2.3295	-0.73995	-0.20462
-1.1057	-2.3421	0.14927
0.096303	-2.8938	0.15611
1.1382	-1.7033	0.15045
1.8819	0.1624	0.14142
2.1171	0.61367	-0.16015
1.3151	-0.39814	-0.56017
-0.42555	-2.1163	-0.82207
-1.8265	-3.424	-0.88831
-1.6147	-2.9752	-0.8589
0.4979	-0.3228	-0.85866
2.589	2.4854	-0.8632
3.3593	3.6468	-0.86053
2.5096	2.467	-0.85967
0.88498	0.4771	-0.8596
-0.3896	-0.98905	-0.85891
-0.35406	-1.4106	-0.85827
0.49133	-0.33733	-0.85771
1.9178	2.4207	-0.85711
4.817	6.2857	-0.85659
7.3169	8.2419	-0.85581
8.0738	7.1074	-0.85517
8.2975	5.6264	-0.85583
8.0043	3.8184	-0.85428
6.6551	0.76275	-0.84861
4.2371	-2.17	-0.85421
1.1629	-3.4787	-0.87027
-1.2511	-3.2548	-0.83057
-2.4543	-2.2004	-0.81335
-3.4335	-1.2923	-1.0254
-4.6859	0.23076	-0.52721
-6.6418	0.55163	0.8072
-9.7888	-4.8135	1.2721
-12.782	-5.667	1.1346
-14.228	5.3896	1.1044
-14.294	14.311	1.1541
-13.26	9.62	1.1657
-10.859	2.6524	1.1536
-7.0877	4.7795	1.1517
-3.3139	9.2797	1.1556
-0.85983	9.0944	1.1565
-0.11064	6.9942	1.1563
-0.77156	5.3433	1.1569
-1.5343	2.4895	1.1577
-1.5281	-1.7499	1.1582
-0.66243	-5.2795	1.1588
0.19737	-8.0695	1.1594
0.036493	-11.066	1.16
-0.43503	-13.337	1.1606
-0.35004	-14.026	1.1611
0.76832	-13.01	1.1617
2.9274	-10.818	1.1623
6.0291	-7.9836	1.1629
9.4088	-5.3422	1.1635
11.218	-4.603	1.1641
11.144	-6.0664	1.1647
9.7717	-8.9515	1.1653
8.019	-11.641	1.1659
6.4139	-13.015	1.1664
4.4164	-13.444	1.167
1.5022	-13.521	1.1676
-1.8956	-13.818	1.1682
-4.913	-14.494	1.1688
-6.1446	-13.755	1.1694
-4.938	-10.651	1.17
-2.3909	-6.8547	1.1706
-0.065062	-3.7201	1.1712
0.94061	-2.3863	1.1717
0.59858	-3.93	1.1723
-0.92864	-7.0532	1.1729
-3.4558	-9.4474	1.1735
-6.9693	-11.779	1.1741
