# Supplementary material for: Applying time-frequency analysis to assess cerebral autoregulation during hypercapnia
Source: PLoS One. 2017 Jul 27;12(7):e0181851. doi: 10.1371/journal.pone.0181851 (PMC5531479; doi:10.1371/journal.pone.0181851)
Supplement: S1 Dataset — Database of physiological signals registered in 50 volunteers during normocapnia and hypercapnia. (ZIP) [file pone.0181851.s001.zip › n39.csv]

ABP_smoothed_fluctuations[mmHg]	CBFV_smoothed_fluctuations[cm/s]	EtCO2[mmHg]
-3.2039	8.3884	-0.32672
-1.2663	9.6792	-0.23015
-0.91701	8.3801	-0.45126
-1.8901	5.3561	-1.0488
-3.5571	1.8771	-1.8133
-5.335	-1.3073	-2.3034
-6.8011	-3.6845	-2.3206
-7.8526	-5.0965	-2.2226
-8.5812	-5.7772	-2.2314
-9.3098	-6.4894	-2.2449
-9.8927	-7.3111	-2.1447
-9.6286	-7.4722	-1.8317
-8.6063	-6.6612	-1.4015
-7.975	-5.2375	-1.2065
-6.6864	-2.6026	-1.2559
-2.8666	1.6678	-1.2643
-1.2854	2.6577	-1.2713
-2.936	0.055797	-1.2274
-2.4565	0.27992	-0.8838
-0.97922	1.6879	-0.2974
-2.39	-0.71071	0.18664
-4.7882	-4.5988	-0.2488
-5.425	-6.4526	-2.2253
-5.0399	-6.5757	-4.9633
-5.1652	-6.2373	-7.3689
-6.0062	-6.2066	-8.9233
-7.0315	-6.9151	-9.4678
-8.1359	-7.9486	-9.3473
-9.505	-8.2862	-9.2711
-10.429	-8.1085	-9.2924
-9.8712	-8.0804	-9.1835
-8.0832	-7.3421	-9.4732
-6.2315	-5.9037	-9.7095
-6.193	-5.6299	-7.7971
-7.7236	-6.9061	-4.0113
-9.0816	-8.7745	-0.41991
-9.633	-9.6025	1.7111
-9.3741	-8.328	1.9424
-8.8589	-7.0574	1.624
-7.7622	-6.4779	1.6665
-4.6593	-4.4144	1.7067
-1.573	-2.146	1.6804
-0.86924	-1.7253	1.6771
-1.5917	-2.7319	1.6811
-2.7479	-4.271	1.6783
-3.9013	-5.3531	1.6745
-4.8688	-5.7179	1.6725
-5.6958	-5.8606	1.6708
-6.3509	-5.9256	1.6686
-6.6903	-5.5608	1.6665
-6.6515	-4.7436	1.6646
-6.3133	-4.0281	1.6618
-5.6822	-3.4615	1.6587
-4.6162	-2.1135	1.659
-3.2083	0.091239	1.6598
-1.9839	1.5401	1.6468
-0.70736	2.1148	1.6418
1.6566	3.5625	1.6921
4.0927	5.3257	1.6505
4.9303	5.8856	1.3147
4.657	5.3413	0.71009
4.0775	4.3868	-0.003622
3.0933	4.2669	-0.41426
1.7656	4.5816	-0.38433
0.90429	2.459	-0.34688
1.9767	1.5931	-0.37164
4.9699	5.007	-0.37283
6.4873	7.6713	-0.37095
6.7442	7.5293	-0.37459
7.3136	5.581	-0.37673
5.4348	3.087	-0.37888
1.4875	0.67755	-0.38083
-2.2059	-1.5416	-0.38186
-5.9156	-3.6342	-0.38714
-9.6909	-5.5144	-0.39153
-12.556	-6.8238	-0.3776
-13.993	-6.9785	-0.38812
-14.174	-5.6946	-0.45258
-14.595	-4.8933	-0.3078
-15.888	-5.1526	0.1173
-16.769	-4.1386	0.46087
-17.435	-3.2779	0.60736
-18.644	-4.7466	0.61506
-19.896	-6.1776	0.55343
-19.789	-6.4514	0.64109
-16.759	-4.7759	0.63825
-10.876	0.28254	-0.38205
-7.2078	2.6177	-1.2461
-6.7615	0.95612	-1.4248
-6.8662	-1.1022	-1.4266
-7.6892	-3.463	-1.4177
-8.6005	-5.4416	-1.4243
-8.7405	-6.2301	-1.4264
-9.0885	-6.9993	-1.4288
-9.3785	-7.9612	-1.4308
-8.4956	-8.1894	-1.4276
-9.2168	-7.7229	-1.4427
-10.719	-5.9869	-1.4445
-6.5271	-1.5248	-1.3746
-0.87461	3.7376	-1.5746
1.8384	6.8842	-1.5098
2.2938	6.0921	0.069714
1.0602	3.104	1.4656
-0.99823	0.028734	1.6065
-2.5203	-2.0996	1.5038
-3.3382	-3.159	1.535
-4.0976	-3.6301	1.5556
-5.1859	-4.2546	1.5431
-6.7172	-5.6445	1.5365
-8.0205	-6.8798	1.5374
-8.3922	-6.8271	1.5359
-8.1335	-5.7294	1.533
-7.5452	-4.161	1.5308
-6.2714	-2.6358	1.5288
-3.2718	-0.43888	1.5266
2.388	3.8961	1.5245
6.7381	7.6341	1.5222
7.0705	8.3121	1.52
6.1547	6.9648	1.5188
5.1179	5.1666	1.5151
3.804	3.7592	1.5115
2.1097	2.0017	1.5218
1.7424	1.2312	1.4893
3.3304	2.2481	1.4896
4.6882	3.3942	1.6795
4.3678	3.3653	1.2663
2.2216	1.736	-0.043389
-0.24674	-0.69316	-1.0885
-2.2401	-2.9285	-1.4831
-3.6953	-4.1293	-1.5377
-4.9344	-4.6785	-1.5061
-5.7816	-4.7926	-1.5201
-4.514	-3.1576	-1.4765
-1.6907	-0.35728	-1.4839
-0.048459	1.2127	-1.7428
0.021894	1.3576	-1.4151
-0.83343	0.75497	0.064414
-1.8543	-0.085971	1.2679
-2.4418	-0.68259	1.4851
-2.1737	-0.48581	1.4631
0.10591	1.6385	1.4718
4.4114	5.5948	1.4703
6.6017	7.1496	1.4657
5.6558	5.2391	1.4642
4.2398	2.5996	1.4617
2.9192	0.41749	1.4598
1.2699	-1.1183	1.4605
-0.47275	-2.5128	1.4543
-1.631	-3.8009	1.4436
-0.92405	-3.2294	1.4692
1.2011	-0.9153	1.4771
2.236	0.50467	1.3044
1.9862	0.3863	0.97624
1.5498	-0.5784	0.6352
1.1401	-1.4649	0.42619
0.80122	-1.6911	0.41363
0.89963	-1.7637	0.44491
1.9344	-1.3445	0.43659
4.2416	0.78366	0.42927
6.0924	2.8756	0.42994
5.6353	2.6305	0.42857
4.1086	0.94657	0.42536
2.9034	-0.79448	0.42253
2.0373	-1.799	0.42167
1.272	-1.9146	0.4214
0.29656	-2.255	0.41388
-0.18414	-2.5537	0.40894
1.8247	-0.48548	0.43455
5.5577	3.1401	0.41
8.6177	5.7277	0.18273
9.3413	5.9004	-0.40535
7.5702	3.7768	-1.2409
5.5679	1.6499	-1.716
4.4706	0.56293	-1.6696
3.7451	-0.2223	-1.545
3.6219	-0.57265	-1.5702
4.8553	0.28994	-1.7217
6.3506	1.5378	-1.5931
6.3154	1.6702	-0.71685
5.35	0.78175	0.29638
4.881	-0.33439	0.54722
4.711	-1.0699	0.36908
4.688	-0.78456	0.34578
6.5466	1.391	0.40997
9.8704	4.405	0.39035
12.008	5.6482	0.13996
12.211	5.1032	-0.45675
10.882	3.6566	-1.2805
9.3467	2.0986	-1.7391
8.0597	0.75636	-1.6891
6.3065	-0.56903	-1.6116
4.8489	-1.3764	-1.6378
5.3237	-0.75334	-1.6228
7.0642	1.1033	-1.6635
8.5357	3.1027	-1.7426
8.2943	3.1864	-1.3956
6.9063	1.7214	-0.6301
6.609	1.2824	0.039668
6.8586	1.4151	0.36905
6.9	1.2889	0.36776
8.7872	2.8033	0.32873
12.593	6.0044	0.34089
16.375	8.9592	0.33934
17.656	9.0566	0.33393
16.578	7.0503	0.33317
14.958	5.463	0.33258
13.06	3.5239	0.32505
11.682	1.9599	0.3275
12.2	2.8554	0.34356
14.738	5.1566	0.26492
16.351	6.7631	0.33437
13.723	5.8519	0.85368
10.311	2.6106	1.2468
8.0635	-1.0132	1.3146
6.1135	-2.8716	1.3132
3.3626	-3.9392	1.3082
-0.12165	-5.3178	1.3079
-3.0196	-6.8788	1.3062
-3.281	-6.608	1.2967
-0.20636	-2.7809	1.3172
3.8038	1.7729	1.2854
5.1478	2.3491	1.2248
4.3948	1.7891	1.7503
2.8457	0.6779	2.3162
1.34	-1.3036	2.3164
-0.11566	-2.585	2.2674
-1.6728	-2.6412	2.2913
-2.1755	-1.7015	2.2864
1.3006	0.25253	2.2634
7.4011	5.3344	2.3256
11.725	10.122	2.2548
10.83	8.502	1.7511
8.7557	5.8634	1.3574
7.6311	4.7093	1.2714
6.6806	3.3223	1.2689
5.4703	1.6403	1.2618
4.5968	0.93919	1.2581
5.4419	2.9073	1.3037
6.1874	4.4677	1.2242
4.8439	2.9046	1.1722
2.3531	1.0019	2.1425
1.2291	0.71928	3.3113
3.1934	2.1959	3.3014
5.0686	3.7821	3.3714
5.2012	4.1791	3.189
4.0139	3.0605	1.6439
2.3563	1.4967	0.44995
0.84684	0.36207	0.24091
-0.24582	-0.12634	0.23715
-0.87817	-0.6031	0.23459
0.28589	-0.26935	0.23548
4.6293	2.5065	0.24294
9.328	6.3455	0.18158
11.206	7.3542	0.2996
9.4287	3.8372	0.73843
6.9039	0.12697	1.0849
4.7263	-2.4349	1.2139
2.4731	-4.8399	1.2345
-0.20186	-6.9684	1.2164
-3.1007	-8.281	1.2055
-4.1956	-8.2857	1.2191
-2.7157	-7.004	1.2325
-1.1601	-5.4447	1.1614
-0.52663	-4.3162	1.1806
0.024215	-3.8439	1.6537
0.62476	-3.7064	2.2019
1.0274	-3.4719	2.2668
1.1769	-3.3817	2.1809
1.7091	-3.095	2.1945
3.8328	-1.4906	2.1756
6.8428	0.98984	2.2213
9.046	2.8618	2.1783
8.5389	2.1114	1.3783
6.1467	-0.60649	0.28816
4.2704	-2.9493	0.002884
2.7433	-4.316	0.19057
0.98119	-4.7552	0.20536
0.26308	-4.2102	0.17572
1.1088	-2.8576	0.18425
2.5499	-1.2521	0.1028
3.334	-0.37073	0.1993
2.8513	-0.76192	0.69826
2.6613	-1.1314	1.0983
3.1419	-1.1996	1.1659
2.6613	-2.1372	1.1583
-0.41954	-2.8327	1.1593
-3.9978	-1.876	1.1569
-0.25026	0.51634	1.1544
6.5842	5.5798	1.1525
10.735	11.014	1.1503
11.193	12.022	1.1481
9.266	8.944	1.1461
7.6827	6.1915	1.1436
7.137	5.3209	1.1417
6.0199	4.0404	1.141
4.5935	3.3331	1.1337
3.203	2.8122	1.1354
2.1186	0.99108	1.1535
2.8815	0.9964	1.0754
3.9818	2.2021	1.1288
2.1631	0.81552	1.6531
-0.25952	-1.2809	2.0695
-1.6824	-2.2191	2.1232
-2.6874	-1.9473	2.1166
-3.2252	-1.4668	2.1219
-2.3453	-0.70071	2.1166
0.8514	1.4798	2.0923
3.573	3.5686	2.1622
4.1934	4.2548	2.1257
3.4825	3.5094	1.6045
2.2643	2.4749	1.1449
1.066	2.0011	1.0923
0.019195	1.9503	1.1094
-0.59979	1.5642	1.0972
0.024817	1.357	1.0955
3.3698	4.7755	1.095
6.9639	8.3222	1.0921
7.3096	6.9608	1.0899
5.7249	5.1073	1.088
4.5213	4.8171	1.0857
4.8512	4.7736	1.0833
3.9357	3.6485	1.0822
2.0078	2.0525	1.0789
1.0987	1.2538	1.0739
-0.35324	0.097658	1.0866
-0.31864	0.36281	1.0613
2.8566	3.2838	1.0249
3.4572	3.7342	1.3022
1.309	1.744	1.9573
-0.39034	0.34944	2.7527
-1.4902	-0.49821	3.1573
-2.0814	-0.92805	3.0905
-1.9608	-0.58477	3.0335
-2.1151	-0.3973	3.0582
-2.081	-0.27348	3.0547
3.5992	4.0215	3.057
11.095	9.6924	3.0523
10.696	9.3288	2.9563
7.8438	6.4034	2.6344
6.973	4.5702	2.1605
2.1862	1.5095	1.9762
-4.6572	-1.8466	2.0408
-7.1137	-2.5897	2.046
-4.6229	-0.4884	2.0319
0.65432	4.149	2.0319
5.6664	10.136	2.0201
9.2123	12.818	2.0549
11.226	11.841	2.0121
12.25	10.898	1.8938
12.656	10.893	2.6296
11.616	10.244	4.2741
8.2464	7.1391	6.0818
4.219	3.4919	7.1752
1.0711	1.187	7.2191
-0.95758	0.54156	6.9755
-2.1387	0.93176	6.9744
-3.471	0.19742	7.0034
-4.5861	-1.3776	6.9799
-3.2424	-0.033483	7.1035
-0.57921	2.9581	7.0135
0.65466	3.8116	5.5271
0.97716	3.2439	-0.36992
1.1878	2.4482	-9.2331
1.154	1.4419	-12.27
1.9437	1.5337	-10.887
4.1124	3.4356	-10.726
4.5735	3.778	-11.13
2.505	1.5661	-10.897
0.84985	-0.17998	-9.7032
0.070218	-0.97165	-8.2401
-1.3256	-2.348	-7.8026
-1.8918	-3.0417	-8.039
0.013042	-1.5838	-8.0784
1.8754	-0.42878	-8.0106
1.9377	-1.0482	-7.6244
1.0679	-2.0191	-5.958
0.20563	-2.4281	-3.6106
0.043891	-2.2266	-2.6964
0.37552	-2.1097	-3.025
0.60423	-2.7742	-3.1058
1.1728	-2.6844	-3.0435
1.8737	-1.5666	-3.0856
0.94489	-2.3045	-2.9248
-1.3882	-4.8805	-2.5345
-2.8629	-6.198	-2.2139
-3.3272	-5.9167	-2.0766
-4.4725	-6.1776	-2.0531
-5.2321	-6.4856	-2.0621
-2.8278	-4.5141	-2.0419
1.4427	-0.72333	-2.0858
5.0238	2.8526	-2.152
6.2798	3.3967	-1.802
5.5234	1.4788	-1.0719
4.4504	0.27548	-0.42247
3.3046	-0.045524	-0.063997
1.831	-0.41242	-0.02605
0.12383	-1.2512	-0.090472
-1.5772	-2.3665	-0.093628
-2.8984	-2.5721	-0.080454
-3.8175	-1.7285	-0.084229
-4.7414	-1.19	-0.089568
-4.8755	-0.73401	-0.090729
-3.0159	0.76515	-0.092211
-1.1429	1.8965	-0.095437
-0.69008	1.9809	-0.097801
-0.61889	2.5598	-0.095243
-0.41369	3.0356	-0.10722
0.45624	3.1516	-0.10935
2.9759	4.8074	-0.053633
7.0978	8.1585	-0.24422
9.9876	10.393	-0.079749
8.2968	8.3477	1.4048
5.7266	5.9713	2.656
4.2623	4.999	2.8927
2.1633	2.9826	2.8711
-0.49985	0.75255	2.8784
-2.5664	0.53091	2.8795
-3.437	0.93174	2.8746
-3.0847	0.75282	2.8724
-2.3609	1.8125	2.871
-2.1474	3.4385	2.8687
-3.0528	2.6135	2.8659
-4.0775	1.0503	2.8641
-3.8712	1.9034	2.8639
-3.401	3.1344	2.8582
-3.0425	3.3822	2.8524
-0.80976	5.5097	2.8735
2.2356	8.6682	2.8563
3.3788	9.7939	2.6485
3.2683	9.5446	2.0171
2.8382	8.9677	1.1018
1.8642	7.9361	0.71032
0.94929	6.8943	0.83386
1.0198	6.5723	0.8897
1.0385	6.4905	0.82529
0.010379	5.9428	0.6951
-1.4496	4.5833	0.41062
-2.59	2.9367	0.0056332
-2.8894	2.9887	-0.21923
-2.3513	3.783	-0.19257
-1.5729	1.0039	-0.16105
-0.55936	-2.2091	-0.17746
0.85077	-0.80302	-0.18069
2.1007	0.98233	-0.18017
3.1496	1.3204	-0.18313
4.828	2.1159	-0.1851
8.1481	4.7238	-0.18828
8.82	5.4375	-0.18769
4.272	2.1555	-0.10876
0.81572	0.99547	0.23711
0.14854	2.5529	0.70944
-1.3268	1.5445	0.87037
-2.6801	-0.12234	0.79575
-1.7803	1.4596	0.77924
-1.8364	2.2345	0.80455
-4.2663	0.23125	0.89271
-5.8819	-0.58473	1.2209
-5.8119	0.56541	1.6811
-6.0833	0.50728	1.854
-5.1727	0.83065	1.7829
-0.84226	4.4957	1.7584
2.7041	7.3114	1.8019
3.2502	7.0126	1.7585
3.2099	6.1065	1.359
3.077	5.1323	0.83468
2.0601	3.2961	0.68007
1.2874	1.664	0.77506
1.8205	1.2755	0.8145
1.7381	0.40481	0.74596
-0.26519	-2.0291	0.57197
-2.5026	-4.1578	0.29794
-3.5393	-4.5318	-0.032402
-4.1153	-4.3834	-0.25606
-4.5562	-4.5226	-0.27372
-2.778	-3.0312	-0.23873
1.4056	0.23133	-0.24636
5.223	2.5566	-0.25483
7.7691	3.3393	-0.25406
9.2512	3.1994	-0.25508
9.6021	2.4082	-0.25893
9.1911	1.3447	-0.26226
9.3205	0.73936	-0.25895
9.6532	0.31606	-0.25892
8.2051	-1.1731	-0.29074
5.1988	-3.4297	-0.41076
2.5371	-4.9893	-0.69071
0.55909	-5.6317	-1.0651
-2.1451	-6.523	-1.3184
-5.7825	-7.9395	-1.3466
-8.1524	-8.368	-1.2672
-7.927	-6.9283	-1.213
-6.7828	-4.9332	-1.2928
-6.2044	-3.5485	-1.5999
-5.323	-2.1986	-2.1848
-3.3633	-0.35719	-2.9484
-1.3344	1.2403	-3.3757
0.53316	2.4154	-3.3272
3.2824	3.8962	-3.2686
4.9971	4.2912	-3.2987
3.2546	1.9747	-3.3097
0.77353	-0.44894	-3.3033
0.38227	-0.53391	-3.3036
0.30184	-0.53268	-3.3079
-1.2076	-2.4126	-3.3102
-2.503	-3.9333	-3.3122
-2.3274	-3.5258	-3.3149
-1.5304	-2.6233	-3.3148
-0.93174	-2.2023	-3.2397
-0.83368	-1.7974	-2.9057
-0.90359	-1.0857	-2.4248
-0.20847	-0.14573	-2.2578
0.51565	0.64051	-2.3317
0.16969	1.072	-2.3409
-0.20062	2.0014	-2.327
-0.52545	2.7992	-2.3333
-1.6156	1.8353	-2.3365
-1.5034	1.1295	-2.3382
0.012812	1.8927	-2.3413
-0.75282	2.3427	-2.3381
-4.0162	1.3509	-2.3421
-7.0826	-1.0007	-2.3671
-7.8663	-1.8069	-2.3267
-6.3477	0.26636	-2.2799
-5.92	1.6057	-2.5719
-7.0748	1.3813	-2.4297
-8.0312	1.0741	-0.76925
-8.399	0.71951	0.61724
-7.4848	0.98077	0.66067
-4.0082	3.6553	0.62761
-0.36546	6.9546	0.59981
1.1965	8.4082	0.60949
0.79246	7.1677	1.1276
-0.12387	5.5249	1.5916
-0.87993	4.5881	1.6323
-2.188	2.7559	1.6256
-2.282	2.0308	1.6082
-0.61756	3.3471	1.5832
-0.6656	2.9206	1.7647
-2.4512	0.92041	1.6823
-3.9315	-0.1951	0.68227
-5.2484	-0.98919	-0.39281
-6.8585	-2.4294	-0.55971
-7.3897	-2.84	-0.36225
-6.237	-1.3063	-0.36558
-5.2343	0.24213	-0.41188
-5.0052	0.90848	-0.40522
-4.731	1.1412	-0.39877
-4.5748	0.76041	-0.40441
-4.8958	-0.33671	-0.40748
-3.9637	0.057237	-0.40868
-1.5124	2.1635	-0.4109
-0.41446	2.2167	-0.4133
-0.74743	0.60113	-0.41546
-0.53286	0.63061	-0.41751
-0.40178	1.1282	-0.41964
-1.3277	0.1431	-0.42187
-0.86433	0.93022	-0.42378
1.1388	3.5708	-0.42583
1.1751	2.9901	-0.42932
-0.2106	0.17254	-0.4309
-0.50845	-0.8821	-0.42777
-0.61419	-0.74342	-0.43635
-1.7703	-0.95855	-0.4562
-2.4892	-0.95848	-0.41565
-2.0225	-0.26069	-0.35975
-1.7456	0.77721	-0.55034
-2.2729	1.3237	-1.0043
-2.7489	0.080217	-1.3462
-2.2838	-1.4763	-1.4483
-0.3337	-0.18469	-1.4492
2.3807	2.2962	-1.4677
4.171	3.6559	-1.4338
2.8045	2.8371	-1.0715
-0.85654	0.48556	-0.56413
-4.0661	-1.7645	-0.36337
-6.1751	-3.1783	-0.43608
-7.7132	-3.6011	-0.48985
-8.7139	-3.4577	-0.4722
-8.8655	-3.3543	-0.46652
-7.6599	-2.8455	-0.47425
-5.1717	-1.5472	-0.47621
-2.8318	-0.07708	-0.47742
-1.7769	0.56385	-0.47986
-2.422	-0.42121	-0.48158
-3.5019	-1.9258	-0.48471
-4.1255	-3.0022	-0.48793
-4.9433	-4.024	-0.4833
-5.405	-4.8909	-0.49231
-4.5673	-5.2651	-0.51723
-3.4839	-5.5251	-0.43778
-3.3326	-6.3244	-0.44507
-4.7391	-8.2338	-0.95812
-6.6389	-10.334	-1.5136
-7.7802	-11.414	-1.5728
-8.4346	-11.284	-1.4843
-8.8883	-10.487	-1.5
-8.8833	-9.9864	-1.5203
-6.6016	-7.8534	-1.5063
-2.0026	-3.4575	-1.4977
-0.12376	-1.7986	-1.5776
-1.0012	-3.0221	-1.4849
-1.9599	-4.3563	-0.99269
-3.0133	-5.0303	-0.60511
-4.4042	-5.5195	-0.5259
-5.9924	-6.8153	-0.52635
-6.9404	-7.2293	-0.52949
-6.3619	-5.6137	-0.53153
-4.0423	-3.6604	-0.53356
-1.7582	-2.4812	-0.53578
-1.0517	-2.2819	-0.53793
-1.5017	-2.4518	-0.54003
-2.6888	-3.1213	-0.54221
-4.3579	-4.6815	-0.54453
-6.4316	-6.467	-0.54644
-8.5652	-7.7235	-0.54809
-9.5809	-8.2429	-0.55164
-8.8473	-8.0797	-0.55427
-6.7512	-7.259	-0.5491
-3.7621	-3.3278	-0.56282
-0.34909	3.3828	-0.58074
3.0184	4.0444	-0.45945
5.871	-0.04368	-0.12986
7.7396	-1.0317	0.30871
8.2033	4.4572	0.48348
7.6464	8.137	0.42502
6.5416	1.3961	0.42161
3.9209	-0.72443	0.42906
1.2814	0.10271	0.42229
0.90314	-3.1353	0.42077
2.8815	-3.4292	0.42292
5.2678	-0.10804	0.40526
5.2918	1.7295	0.42383
1.6531	-2.0487	0.63439
-2.4018	-5.4674	1.2503
-4.6959	-5.6987	2.0995
-5.4336	-6.0952	2.5257
-4.9756	-7.4007	2.4471
-3.6822	-7.45	2.3744
-1.9141	-6.5629	2.4006
-0.031862	-5.7396	2.3944
1.6041	-2.7946	2.4127
2.6332	1.1597	2.4066
2.6949	1.6787	2.1795
1.4342	-0.74471	1.572
-0.72259	-3.7489	0.71199
-1.855	-5.152	0.25318
-2.0577	-5.1697	0.31509
-3.6412	-6.4042	0.39818
-6.6992	-8.8288	0.26196
