# Supplementary material for: Applying time-frequency analysis to assess cerebral autoregulation during hypercapnia
Source: PLoS One. 2017 Jul 27;12(7):e0181851. doi: 10.1371/journal.pone.0181851 (PMC5531479; doi:10.1371/journal.pone.0181851)
Supplement: S1 Dataset — Database of physiological signals registered in 50 volunteers during normocapnia and hypercapnia. (ZIP) [file pone.0181851.s001.zip › n40.csv]

ABP_smoothed_fluctuations[mmHg]	CBFV_smoothed_fluctuations[cm/s]	EtCO2[mmHg]
-7.4769	-4.4816	-0.92096
-7.92	-4.5848	-0.91927
-6.956	-2.487	-0.91759
-6.0277	-0.71378	-0.91591
-6.0606	-0.69832	-0.91423
-7.1538	-2.2619	-0.91254
-8.3068	-3.9565	-0.91086
-7.8061	-3.5462	-0.90918
-6.2021	-1.4343	-0.90749
-5.0858	0.53113	-0.90581
-4.8231	0.74962	-0.90413
-5.0712	-1.02	-0.90244
-4.6002	-1.3991	-0.90076
-3.066	0.62636	-0.89908
-1.5701	1.9587	-0.89739
-0.64847	1.8651	-0.89571
-0.30541	1.4295	-0.89403
-0.2326	0.88419	-0.89235
-0.084333	0.25019	-0.89066
0.14164	0.19418	-0.88898
0.33942	0.83092	-0.8873
0.35047	1.0097	-0.88561
0.070948	0.25357	-0.88393
-0.49254	-0.89539	-0.88225
-0.8096	-1.4003	-0.88057
-0.19761	-0.30931	-0.87887
0.54777	0.72994	-0.8772
0.36671	-0.06922	-0.87555
-0.6952	-1.4878	-0.87378
-1.6211	-2.4227	-0.87204
-0.5046	-2.906	-0.87083
1.0461	-2.272	-0.86893
-0.021065	0.14616	-0.86538
-1.1597	2.0778	-0.86702
0.13562	2.3404	-0.86879
2.3267	3.7528	-0.84378
3.3932	5.2529	-0.86759
2.3793	4.2645	-0.94398
1.5556	2.6541	-0.65054
2.0612	2.1901	-0.082929
3.0814	3.1534	0.14312
3.6791	3.6355	0.1449
3.1973	2.3046	0.148
1.5056	-0.14036	0.15254
-0.40968	-2.327	0.15323
-1.0883	-2.8979	0.15428
-0.71856	-2.5562	0.1567
-0.1025	-2.2833	0.15918
-0.12372	-2.0891	0.15802
-0.9544	-2.2666	0.15852
-1.8862	-3.4591	0.17347
-2.1873	-4.3787	0.16768
-1.4445	-3.1669	0.11699
-0.69524	-1.5123	0.20632
-0.89056	-1.2775	0.36562
-1.7677	-2.2268	-0.18166
-2.7672	-3.5776	-1.3495
-3.2033	-4.2486	-1.9168
-2.8331	-3.4845	-1.8363
-1.8795	-1.1519	-1.7884
-1.4335	0.78471	-1.8233
-2.2596	0.65936	-1.8245
-3.3993	-0.38487	-1.8157
-3.8546	-0.90911	-1.8163
-3.0983	0.12086	-1.8062
-1.912	1.9669	-1.8064
-1.8086	2.7054	-1.8343
-2.7974	1.2327	-1.663
-4.1317	-2.3023	-1.139
-4.6068	-4.4773	-0.743
-3.9012	-3.6681	-0.75279
-3.4418	-2.7914	-0.82516
-3.8267	-3.3255	-0.8078
-4.6432	-4.7991	-0.79163
-5.2492	-5.9057	-0.79596
-5.0408	-5.3298	-0.79618
-4.1695	-3.9712	-0.79287
-3.1196	-2.9483	-0.79136
-2.5941	-2.2623	-0.78927
-2.9443	-2.0563	-0.787
-3.9562	-2.7737	-0.78928
-4.6644	-3.1682	-0.78675
-3.8909	-1.2247	-0.76782
-2.8052	1.146	-0.78299
-2.9975	1.3192	-0.83137
-4.0392	0.021631	-0.63092
-5.0855	-1.4263	-0.083087
-5.4143	-2.1446	0.29759
-4.8621	-1.7922	0.27825
-4.0971	-0.77075	0.20368
-3.5764	0.36249	0.22015
-3.468	0.98877	0.23911
-3.7304	0.84561	0.23543
-4.1279	0.081896	0.23384
-4.016	0.071139	0.23726
-2.8936	1.9951	0.23934
-1.5915	3.9804	0.24054
-0.91161	4.1711	0.24221
-0.89211	2.3707	0.24401
-1.128	-0.2759	0.24568
-0.82089	-1.358	0.24734
0.16023	-0.88136	0.24903
1.4154	-0.40298	0.25072
2.3111	-0.056485	0.2524
2.2976	0.2427	0.25408
1.4744	-0.72052	0.25576
0.46439	-2.8958	0.25745
0.64513	-2.8854	0.25913
1.8784	-0.41576	0.26081
2.345	1.0219	0.2625
1.7991	0.80291	0.26418
1.0256	0.1373	0.26582
0.58143	-0.64708	0.26755
0.79673	-1.37	0.26937
1.5614	-1.0648	0.27074
2.448	0.30457	0.27205
2.6604	0.87679	0.27534
2.0149	0.076435	0.27758
1.076	-1.0199	0.27202
0.7349	-1.2091	0.27748
1.6787	0.30629	0.30809
2.5944	2.1235	0.26848
2.1536	2.7013	0.17363
0.69613	2.0083	0.42332
-0.8631	0.7237	1.054
-1.1612	0.29019	1.3874
-0.28023	1.3946	1.3117
0.40973	3.6989	1.2661
0.43721	5.1799	1.2961
-0.045397	4.2657	1.3014
-0.21812	3.1509	1.2962
0.48908	3.2702	1.299
2.0215	3.9509	1.3017
3.4141	4.2605	1.3029
3.6129	3.5435	1.3045
2.9317	2.35	1.3063
2.3419	1.5019	1.3079
3.174	1.7163	1.3098
4.8221	2.595	1.3113
5.7432	3.1037	1.3118
5.3365	2.3239	1.3157
3.8122	0.30194	1.3205
2.5587	-1.0269	1.3097
2.1022	-1.1738	1.3086
1.8626	-1.4133	1.3701
1.3783	-2.0184	1.3463
0.38976	-2.72	1.0396
-0.76292	-3.7215	0.63798
-1.4858	-4.9596	0.40128
-1.0612	-4.6898	0.32021
0.47905	-2.2515	0.32196
1.5797	0.078421	0.33696
1.4779	0.66619	0.33633
0.58281	-0.79157	0.33551
0.19705	-2.1252	0.33821
1.5595	-0.64503	0.34014
3.3479	1.9608	0.34154
4.1309	3.5	0.34324
3.5608	3.0765	0.34498
2.5768	1.8337	0.34665
2.8209	2.0943	0.34832
3.7805	2.9445	0.35001
4.3394	2.9605	0.3517
4.1378	2.9308	0.35338
3.2135	2.84	0.35506
2.0484	0.88606	0.35674
1.3265	-1.7946	0.35843
1.7164	-1.6954	0.36011
2.5626	-0.042511	0.36179
2.7331	0.27067	0.36348
1.6497	-1.358	0.36516
-0.30573	-3.9283	0.36684
-0.96617	-4.1933	0.36853
0.13375	-1.7599	0.37021
1.2503	0.23587	0.37189
1.2664	0.30893	0.37357
-0.11083	-1.4611	0.37526
-1.3636	-2.7553	0.37694
-1.2134	-2.0158	0.37862
0.025425	-0.50594	0.38031
1.2818	0.74992	0.38199
1.2473	1.1948	0.38367
0.17538	0.19433	0.38536
-0.99494	-1.9928	0.38704
-1.1965	-2.1985	0.38872
-0.29061	0.10782	0.3904
0.52498	1.1093	0.39209
0.32382	0.11619	0.39377
-1.2413	-1.1698	0.39545
-2.3736	-1.7978	0.39714
-1.3618	-1.4003	0.39882
0.2051	-0.42062	0.4005
0.87301	0.55019	0.40219
0.55245	0.98935	0.40387
0.014216	1.0712	0.40555
0.49699	1.4919	0.40724
1.5284	2.0102	0.40892
2.0924	2.1638	0.4106
2.1408	2.2866	0.41229
1.8158	2.2694	0.41397
1.2582	0.99175	0.41564
1.1345	-0.44485	0.41733
2.4321	0.81151	0.41906
4.5026	2.8354	0.42068
5.835	2.6482	0.4222
4.648	0.74374	0.42436
1.5383	-1.2155	0.42619
0.14533	-1.1334	0.42546
1.3	0.47345	0.43133
4.1215	2.5859	0.43569
7.1314	5.4237	0.40659
5.9707	4.5831	0.48733
0.99685	-0.59325	0.40665
-1.0189	-3.6268	-0.34314
-0.17763	-2.1837	-0.6593
0.75168	-0.40367	-0.53531
-0.13649	-2.0782	-0.55375
-2.1704	-4.3992	-0.55799
-3.7899	-5.709	-0.56102
-3.9027	-5.453	-0.54765
-2.7342	-3.9831	-0.50504
-2.1844	-2.8621	-0.72327
-2.9097	-3.1195	-0.4215
-4.1267	-4.5014	0.98735
-4.1727	-4.8212	1.6502
-3.0513	-3.2097	1.4386
-1.9299	-0.55617	1.4229
-1.3818	0.77655	1.4764
-1.6188	0.27406	1.4652
-2.4478	-0.53165	1.4643
-2.6258	-0.58873	1.4631
-1.4128	0.5765	1.4555
0.040829	2.6545	1.5105
0.90031	4.3429	1.4965
0.84866	4.003	1.1887
0.16967	2.1519	0.7813
-0.54255	0.18509	0.54581
-0.41635	-0.36041	0.46663
0.74738	0.9251	0.46949
1.8527	2.396	0.48541
2.1548	2.7719	0.48514
1.5129	1.5231	0.4835
0.696	-0.24085	0.48601
1.0368	-0.33198	0.48833
2.0457	0.58853	0.48973
2.4284	0.61843	0.49133
1.912	-0.43767	0.49307
0.75792	-2.0528	0.49466
0.035197	-3.03	0.49648
0.45741	-2.6183	0.49855
1.1546	-1.8089	0.49943
1.2742	-1.4645	0.49979
0.57179	-1.5621	0.50491
-0.62228	-1.9106	0.51069
-1.1168	-2.205	0.49681
-0.55744	-1.9309	0.48946
0.2635	-0.42676	0.56193
0.67511	1.3525	0.57601
0.24474	1.3593	0.25661
-0.49308	0.26281	-0.2264
-0.50155	0.26209	-0.46423
0.25857	1.4217	-0.48233
1.3276	2.8513	-0.47623
2.1156	3.9236	-0.47846
2.1879	4.1572	-0.47756
1.7832	3.311	-0.47483
1.4067	1.7828	-0.47305
1.8568	1.4408	-0.47164
3.1926	2.8355	-0.46996
4.0797	3.7668	-0.4682
3.8668	3.0242	-0.46652
3.1666	1.3502	-0.46486
2.7384	-0.093513	-0.46317
3.3352	0.080748	-0.46149
4.6773	1.5947	-0.4598
5.6347	2.764	-0.45812
5.6995	2.6064	-0.45644
4.8935	0.82358	-0.45476
3.9897	-1.0308	-0.45307
4.1285	-0.45089	-0.45138
4.9436	1.6777	-0.4497
5.3554	2.9075	-0.44805
4.8881	2.4215	-0.44634
3.5518	0.43132	-0.44456
2.5207	-0.98011	-0.44302
2.6859	-0.27918	-0.44167
3.3021	1.1847	-0.43913
3.6469	2.0495	-0.43642
3.488	1.7315	-0.43856
3.0077	0.40872	-0.43989
2.8583	-0.84011	-0.42213
3.2854	-1.1082	-0.41491
4.0586	0.14363	-0.48239
4.6813	1.825	-0.47796
4.5648	1.9439	-0.15326
3.8456	0.63182	0.30544
3.0647	-0.82298	0.53862
2.8535	-1.0894	0.57909
3.5365	0.50157	0.58194
4.2111	2.1916	0.58216
4.0481	2.3546	0.58429
3.0592	0.99795	0.58496
1.7785	-1.0415	0.58504
1.3897	-1.9548	0.59387
1.9749	-1.2948	0.5983
2.4236	-0.15817	0.55729
2.1144	0.27966	0.38633
0.92391	-0.92081	0.0014877
-0.18719	-2.3125	-0.3763
0.052528	-1.6198	-0.44083
1.1552	0.33343	-0.40204
2.2158	2.0609	-0.46133
2.9532	3.3878	-0.25652
3.1488	4.0747	0.32117
2.5043	3.3164	0.69005
1.5092	1.5809	0.64923
1.579	0.94809	0.58353
2.5233	1.5375	0.60674
3.0532	2.0283	0.62203
2.5826	1.3676	0.61685
1.0757	-0.91997	0.61566
-0.22731	-2.7024	0.61938
-0.11519	-1.8675	0.62175
0.86202	0.23482	0.62226
1.7788	1.9455	0.62291
1.7605	2.5407	0.628
0.89209	2.2165	0.63219
0.5481	2.2663	0.61868
1.1346	3.2277	0.61861
2.0744	4.8314	0.68628
2.6824	6.3928	0.66651
2.3246	7.0451	0.34667
0.98588	6.169	-0.07005
-0.89164	3.7522	-0.28791
-1.9554	2.0534	-0.36832
-1.4823	2.5985	-0.40504
-1.0534	3.3389	-0.31405
-1.8727	2.5483	-0.056107
-3.7233	0.20749	0.26905
-5.8184	-2.7254	0.54958
-6.6976	-3.9914	0.68234
-6.1109	-3.0984	0.67051
-5.3725	-1.8778	0.64432
-5.2693	-1.4068	0.65173
-5.9689	-1.8973	0.66336
-6.6356	-2.4483	0.66253
-5.957	-1.6022	0.64838
-4.3031	0.48942	0.66121
-2.7685	2.7933	0.70402
-2.0962	3.7699	0.52453
-2.4791	2.6799	-0.00043865
-2.7601	1.6117	-0.39103
-2.1174	2.0015	-0.38212
-0.82288	3.109	-0.30368
0.50725	4.0134	-0.31495
1.0547	3.8852	-0.32883
0.59526	2.3944	-0.32221
-0.54124	-0.24815	-0.3245
-1.1872	-2.3766	-0.31898
-0.26102	-2.238	-0.28998
1.0922	-0.94875	-0.33274
1.616	-0.087134	-0.42307
1.2486	-0.45804	-0.17921
0.52368	-1.828	0.42841
0.62003	-2.4836	0.77468
1.5527	-2.077	0.72562
2.1907	-1.7018	0.66637
2.0823	-1.9633	0.69028
1.2969	-3.0055	0.70871
0.52504	-3.9619	0.70158
0.52969	-3.7726	0.68703
0.94081	-2.8374	0.7066
1.0975	-2.0182	0.74066
0.58488	-2.1466	0.544
-0.55803	-3.291	0.028983
-1.2145	-3.4986	-0.34728
-0.69859	-1.6038	-0.34045
0.53393	1.4548	-0.26432
1.8229	4.2679	-0.27467
2.461	5.2936	-0.29106
2.2918	4.7582	-0.28385
1.6705	4.1261	-0.27035
1.7589	4.5567	-0.27999
3.3621	6.3977	-0.31034
4.9389	7.7779	-0.23708
5.1762	7.2864	0.0092531
4.1037	5.2286	0.3493
2.614	2.6528	0.65594
2.3937	1.222	0.77441
3.2728	1.1437	0.74208
3.7449	1.4487	0.7233
3.125	0.8847	0.73625
1.4333	-1.3414	0.74169
0.37797	-3.1236	0.74028
1.2874	-2.4893	0.74167
2.6573	-0.73164	0.74383
3.1229	0.69352	0.74514
2.5375	1.1676	0.74823
1.7256	0.85196	0.75013
2.1842	0.61477	0.74474
3.5396	1.1644	0.75389
4.6532	2.5993	0.78044
5.1461	3.3534	0.7172
4.7711	2.3911	0.49558
3.2699	0.069326	0.14895
1.046	-3.003	-0.18099
-0.87713	-6.0277	-0.2848
-1.728	-7.5807	-0.2364
-1.2238	-6.5242	-0.2236
-0.44373	-4.3412	-0.23447
-0.351	-2.7051	-0.23181
-0.96558	-2.2866	-0.23091
-1.8465	-2.705	-0.23088
-2.2043	-2.552	-0.21133
-1.8548	-1.0465	-0.22092
-1.0873	1.7274	-0.28132
-0.67934	3.5157	-0.091111
-1.1046	2.8631	0.48224
-1.6276	2.196	0.8619
-1.6039	3.1816	0.82124
-0.86794	5.423	0.75986
-0.11373	7.2276	0.78474
-0.33304	6.6582	0.79475
-1.0881	4.7143	0.7907
-1.442	3.1419	0.79465
-0.52446	2.8899	0.78826
1.1501	3.6693	0.78757
1.7315	4.0265	0.82586
1.1598	3.1399	0.66988
0.41132	1.1225	0.12095
0.47926	0.36332	-0.26423
1.44	1.862	-0.22116
1.9919	3.5584	-0.21063
1.5002	3.8072	-0.21134
0.066445	1.9222	0.08437
-1.0009	0.16738	0.49298
-0.68272	0.59791	0.74342
0.010048	1.6749	0.83232
0.23619	2.0571	0.82536
-0.11843	1.5517	0.8137
-0.7038	0.77068	0.81954
-0.92145	0.72545	0.81628
-0.70941	1.2457	0.8257
-0.28436	1.8234	0.85178
-0.01031	2.4125	0.78779
-0.26024	2.6512	0.56597
-1.333	1.6244	0.2167
-2.4517	0.21526	-0.1159
-2.016	0.79648	-0.21625
-0.58655	2.5978	-0.16504
0.37074	3.6178	-0.15022
0.35853	3.6197	-0.16482
-0.49662	2.874	-0.16752
-1.2141	1.813	-0.14956
-1.2074	1.133	-0.14192
-0.58956	1.6913	-0.2047
-0.056321	2.4496	-0.19233
-0.46814	1.4385	0.12854
-1.1008	-0.31157	0.56129
-0.7917	-0.81084	0.78895
0.25142	-0.085432	0.86108
1.3868	1.1197	0.88067
1.9055	1.7619	0.82249
1.8705	1.5447	0.62973
2.3854	1.2783	0.24577
3.7188	1.751	-0.12016
5.3562	3.2499	-0.16446
6.3204	3.8606	-0.1482
6.1909	2.6507	-0.36275
6.0851	2.3567	-0.74688
6.7035	3.5873	-1.1049
7.9326	4.6464	-1.209
8.3606	4.5095	-1.0962
7.2075	3.038	-0.85838
6.1716	1.5514	-0.50611
6.0918	1.0461	-0.16719
6.4251	1.6888	-0.071002
6.3632	1.7649	-0.12072
5.4101	-0.19839	-0.12614
4.4116	-1.971	-0.11195
4.0548	-2.0243	-0.11213
4.3263	-0.98665	-0.11198
4.4281	-0.30234	-0.10979
3.6685	-1.0561	-0.10922
2.8886	-2.1337	-0.10353
2.6333	-2.3734	-0.10331
2.7939	-1.2868	-0.12141
3.1903	0.24843	-0.076636
3.3314	0.97184	-0.037591
2.361	-0.10739	-0.34338
1.3791	-1.543	-0.82162
2.0196	-1.2122	-1.0544
2.8605	-0.60072	-1.1038
2.7634	-1.2431	-1.0933
1.8474	-3.4259	-1.0869
1.4833	-4.7311	-1.0884
2.3646	-3.6092	-1.0865
3.0713	-2.1313	-1.0843
2.86	-2.267	-1.0828
1.877	-4.5752	-1.0812
1.3595	-5.521	-1.0794
1.8306	-3.786	-1.0778
2.5441	-1.9055	-1.0761
2.4936	-1.007	-1.0744
1.2026	-1.2893	-1.0727
-0.14552	-2.3726	-1.071
-0.71089	-3.1706	-1.0693
-0.4713	-2.2832	-1.0677
-0.23957	-1.0326	-1.066
-0.8308	-1.2933	-1.0643
-1.9209	-2.7436	-1.0626
-2.6898	-3.9817	-1.061
-2.1014	-2.9812	-1.059
-1.0597	-1.1473	-1.0575
-1.1751	-1.1849	-1.0571
-1.7997	-1.9715	-1.0529
-2.088	-2.0807	-1.0484
-2.0206	-1.5459	-1.0619
-1.8599	-0.84762	-1.0587
-2.0037	-0.70428	-0.99875
-2.6498	-1.7842	-1.1553
-3.6819	-3.9863	-1.7177
-4.2443	-4.727	-2.1209
-4.0136	-3.1628	-2.0885
-3.7132	-1.8249	-2.0106
-4.037	-2.0949	-2.0307
-5.3488	-3.9182	-2.0529
-6.3567	-5.3236	-2.0287
-5.9028	-4.6563	-1.9863
-5.281	-3.5369	-2.1014
-5.4113	-3.2976	-2.1908
-6.0589	-4.0012	-1.5781
-6.965	-5.2593	-0.51984
-7.8949	-6.376	-0.016751
-8.3287	-6.7446	-0.021639
-7.8429	-6.0164	-0.036119
-7.0296	-4.6946	-0.016692
-6.5867	-3.5875	-0.01361
-6.8213	-3.6992	-0.016401
-7.4811	-5.0067	-0.014462
-7.5427	-5.8203	-0.011796
-6.8668	-5.5244	-0.01033
-6.1887	-4.6733	-0.0088444
-5.9271	-3.8738	-0.0070813
-6.2318	-3.6675	-0.00536
-6.8185	-4.1437	-0.0037009
-7.2105	-4.9372	-0.0020232
-6.8578	-4.5928	-0.00033382
-5.7398	-2.5856	0.0013494
-4.9574	-0.86466	0.0030307
-5.07	-0.60205	0.0047139
-5.7745	-1.5895	0.006398
-6.2308	-2.6588	0.0080808
-5.4237	-2.2203	0.0097607
-3.953	-0.82447	0.011447
-2.8969	0.18454	0.013141
-2.4739	0.065507	0.014802
-2.6089	-1.1741	0.016452
-3.0062	-2.2921	0.018254
-3.2465	-2.5291	0.019996
-2.8546	-1.9427	0.021123
-2.233	-1.1372	0.022874
-2.3071	-0.97838	0.026845
-3.0431	-1.5336	0.026949
-3.924	-2.388	0.020168
-4.3312	-2.6613	0.034618
-4.0071	-1.8977	0.064371
-3.6914	-1.0751	-0.0064188
-3.9126	-1.1222	-0.2401
-4.5606	-2.4616	-0.5769
-5.0754	-4.2462	-0.88923
-4.5094	-4.3006	-0.99856
-3.0642	-2.5739	-0.96212
-1.7072	-0.57774	-0.95821
-0.78106	0.51482	-0.79992
-0.32831	0.15132	-0.29975
-0.26359	-0.31345	0.098891
-0.46875	0.2399	0.097982
-0.82565	1.405	0.029848
-1.2162	2.3387	0.047505
-1.5221	2.0535	0.061258
-1.6254	0.38237	0.056861
-1.4079	-1.9262	0.057285
-0.75484	-2.2069	0.060576
0.18094	0.26097	0.062159
0.80266	2.2171	0.063501
0.633	2.2575	0.065274
-0.50659	1.0339	0.067018
-1.4727	0.32364	0.068669
-1.0348	1.6738	0.070346
-0.045953	3.8348	0.072038
0.42456	5.2028	0.07372
-0.20162	4.7481	0.075401
-1.5104	3.2057	0.077085
-2.3209	2.6828	0.078768
-2.3378	3.5702	0.080451
-1.7131	5.2495	0.082134
-0.6018	6.6632	0.083817
0.84103	6.7179	0.0855
2.4604	4.7168	0.087183
4.1011	2.7139	0.088866
5.6083	2.591	0.090549
6.8182	2.5717	0.092232
7.3948	1.6506	0.093915
6.9422	0.057629	0.095598
5.8222	-1.9933	0.097281
4.7068	-4.0862	0.098965
4.1181	-5.0295	0.10065
4.0177	-4.563	0.10233
3.5695	-4.0972	0.10401
2.1985	-4.638	0.1057
-0.18457	-6.4583	0.10738
-2.0351	-7.708	0.10906
-1.9504	-6.5419	0.11075
-1.5342	-4.4483	0.11243
-1.7115	-2.921	0.11411
-1.6261	-2.4548	0.11579
-0.98982	-2.9637	0.11748
-0.022812	-3.7688	0.11916
1.0435	-3.1147	0.12084
1.9777	-0.73177	0.12253
2.5483	1.0017	0.12421
2.524	1.0041	0.12589
1.9081	-0.44331	0.12758
1.5537	-1.2338	0.12926
1.9858	-0.27522	0.13094
2.8873	1.3238	0.13263
3.4575	2.4381	0.13431
2.9281	2.3328	0.13599
2.1794	1.7017	0.13767
2.1281	1.4895	0.13936
2.5563	2.1224	0.14104
2.8996	3.1205	0.14272
2.4837	3.2848	0.14441
1.3256	2.2729	0.14609
0.00025461	0.62788	0.14777
-0.097381	0.68294	0.14946
1.3844	3.0821	0.15114
2.6984	4.8786	0.15282
3.2399	5.2854	0.1545
3.28	5.1521	0.15619
2.8905	4.9638	0.15787
2.1595	4.7713	0.15955
1.2821	4.1319	0.16124
0.41368	3.0662	0.16292
-0.37544	1.928	0.1646
-1.2929	0.79627	0.16629
-2.4308	-0.24733	0.16797
-3.2737	-0.82516	0.16965
-3.597	-0.77546	0.17134
-3.78	-0.35384	0.17302
-3.8496	0.20993	0.1747
-3.5148	0.76406	0.17638
-3.0587	1.3601	0.17807
-3.0305	1.9942	0.17975
-3.5557	1.6356	0.18143
-4.5258	-0.46736	0.18311
-5.5546	-2.5795	0.1848
-6.5415	-3.7055	0.1865
-8.1175	-5.682	0.18814
-9.7191	-8.0051	0.18982
-9.4517	-7.4143	0.19168
-6.7817	-3.8473	0.19302
-2.4893	1.0566	0.19462
1.6637	5.5209	0.19847
5.1313	8.3743	0.19345
7.0971	8.51	0.20106
6.6323	5.687	0.23659
5.5408	3.4551	0.14868
