# Supplementary material for: Applying time-frequency analysis to assess cerebral autoregulation during hypercapnia
Source: PLoS One. 2017 Jul 27;12(7):e0181851. doi: 10.1371/journal.pone.0181851 (PMC5531479; doi:10.1371/journal.pone.0181851)
Supplement: S1 Dataset — Database of physiological signals registered in 50 volunteers during normocapnia and hypercapnia. (ZIP) [file pone.0181851.s001.zip › n41.csv]

ABP_smoothed_fluctuations[mmHg]	CBFV_smoothed_fluctuations[cm/s]	EtCO2[mmHg]
11.745	8.6582	-1.0926
10.622	4.3185	-1.1404
9.1682	0.94259	-1.0053
7.8042	-0.90852	-0.9757
6.8123	-1.3725	-1.0062
6.3844	-0.82303	-1.0082
6.3933	-0.14721	-1.0032
6.5878	-0.10511	-1.0161
6.645	-0.49183	-0.97148
6.3445	-1.1436	-0.93699
5.6776	-2.1974	-1.1709
5.1091	-2.8365	-1.0991
5.2912	-1.8532	0.17771
5.9269	-0.15534	1.6391
6.4043	0.83127	1.8983
6.3605	1.0424	1.2567
5.8161	0.85316	0.42925
5.8496	0.85982	-0.040169
6.8038	1.3971	-0.011079
7.3423	2.2516	0.0051212
6.9622	3.2817	-0.39824
6.2101	4.4802	-1.4409
5.4679	5.8269	-2.9228
4.7881	7.2716	-4.0094
4.1081	8.5577	-4.1625
3.0946	8.7949	-3.9319
1.8619	7.8567	-3.8798
2.0483	8.3218	-3.9592
4.3768	11.239	-3.7115
6.7323	12.851	-1.9949
7.4311	10.748	0.97351
6.404	6.3217	2.4753
6.2554	4.5177	2.1462
11.053	11.196	1.9803
17.806	17.211	2.0972
22.404	15.529	2.0907
24.301	13.954	2.0754
25.069	13.404	2.0865
25.818	11.097	2.0901
23.522	8.3287	2.0903
18.258	6.0283	2.094
13.071	4.3871	2.1003
7.5767	5.1428	2.0944
2.8789	7.581	2.0984
2.6119	7.8781	2.1477
4.1336	7.7328	2.0324
3.8396	8.2948	1.6764
0.4441	7.0598	1.3278
-4.4875	4.6366	1.1237
-8.3902	3.0969	1.091
-11.766	1.44	1.1323
-15.389	-0.52721	1.1404
-18.68	-0.067314	1.0814
-19.813	1.4939	1.1727
-17.842	2.8244	1.2882
-15.386	8.15	0.32227
-13.642	12.027	-0.79963
-12.439	9.1553	-0.89098
-11.297	6.6416	-0.82497
-10.569	5.3471	-0.85642
-10.75	3.1008	-0.85385
-11.625	0.11673	-0.84346
-12.985	-2.7815	-0.84262
-14.688	-4.646	-0.84106
-16.34	-5.3133	-0.83748
-17.501	-5.0423	-0.83429
-18.055	-4.6854	-0.83164
-18.05	-5.1707	-0.82891
-17.923	-6.1293	-0.82602
-17.888	-6.575	-0.82313
-13.761	-6.3182	-0.8203
-0.51526	-5.6713	-0.81751
11.958	-5.2543	-0.81463
9.6415	-5.5923	-0.81159
-1.0156	-5.7689	-0.80884
-7.9114	-4.635	-0.80673
-9.8188	-2.8744	-0.80364
-9.6903	-1.7277	-0.79821
-9.1208	-1.0608	-0.79722
-8.7329	-0.32202	-0.80343
-7.6531	0.028393	-0.78451
-5.735	-0.46301	-0.75923
-5.2021	-1.6094	-0.85896
-6.0499	-3.0775	-0.8243
-6.2037	-4.3025	-0.35778
-5.3232	-3.7449	-1.0917
-4.1787	-1.2589	-3.9714
-4.6484	-0.82387	-6.6719
-7.4026	-3.9506	-7.6798
-10.689	-6.7172	-7.7636
-12.979	-6.0745	-7.7321
-14.313	-3.7456	-7.7507
-15.048	-2.111	-7.8207
-15.467	-1.3837	-7.7515
-15.201	-0.35422	-7.5392
-11.605	4.2292	-8.1207
-5.2529	10.9	-8.1729
-1.0837	12.462	-4.0231
0.46104	10.217	1.1909
0.81445	8.2704	2.8259
0.48966	6.4149	2.2939
-0.24096	3.7994	2.0042
-1.176	1.4209	2.1912
-2.155	0.60072	2.4694
-3.2092	0.78853	2.4765
-4.4659	0.47564	1.8843
-5.9263	-0.88138	0.83505
-7.4316	-2.8369	-0.09234
-8.0343	-3.8269	-0.61735
-6.2272	-1.586	-0.77001
-2.8308	2.0327	-0.71816
-0.072767	2.8972	-0.68824
1.4275	1.194	-0.70076
1.8403	-1.1755	-0.70042
1.5955	-3.1786	-0.69534
0.96659	-4.4552	-0.69715
-0.37131	-5.8847	-0.68337
-1.7917	-7.3334	-0.66875
-0.98311	-6.6607	-0.73182
0.96161	-4.8402	-0.7219
0.49923	-5.1551	-0.35385
-1.3749	-6.9337	0.15928
-1.8146	-7.8563	0.41097
-0.6772	-7.5764	0.38426
0.4158	-7.0339	0.31589
0.62057	-6.5127	0.3215
0.22524	-5.368	0.34302
0.17977	-3.6499	0.34463
2.2105	-2.5304	0.34402
5.2221	-1.8515	0.34776
5.7452	-0.32089	0.34848
4.893	0.81534	0.35583
4.9525	0.53887	0.36209
6.2184	0.39868	0.35036
7.7834	0.33525	0.65299
9.3391	0.14828	1.2756
12.035	0.78103	1.4634
13.677	0.68477	1.3554
11.948	-1.6151	1.3485
8.1166	-4.5084	1.3831
3.5526	-6.6424	1.3873
-1.1011	-7.8518	1.3812
-5.3377	-8.134	1.3843
-8.8544	-7.6399	1.3876
-11.472	-6.6175	1.3842
-13.394	-5.6221	1.3977
-14.428	-4.3897	1.4172
-13.276	-0.69911	1.3455
-10.259	4.2891	1.3778
-7.1632	6.805	1.8439
-4.8302	7.1608	2.3069
-3.3563	6.541	2.4134
-2.1152	5.2121	2.4118
-0.93757	3.296	2.4163
0.080638	1.0793	2.4078
1.4784	-0.2154	2.4343
3.2957	-0.17668	2.4306
4.3119	-0.39015	2.0947
4.2605	-1.1788	1.5524
3.9686	-1.4696	1.3427
3.9341	-1.6106	1.4273
4.3102	-2.4825	1.4593
4.6616	-2.8461	1.4381
4.4742	-2.0057	1.4404
3.5204	-2.0016	1.4516
1.9364	-3.2019	1.4503
0.28567	-4.2776	1.4377
-0.2521	-3.9892	1.4846
0.1583	-2.8112	1.5005
-0.40159	-3.0912	1.1997
-2.2653	-4.6435	0.61309
-4.8336	-5.9946	-0.043266
-7.41	-6.5557	-0.50698
-9.3707	-6.1882	-0.58363
-10.649	-5.3313	-0.52347
-11.186	-4.2176	-0.55666
-10.437	-1.957	-0.43506
-8.6776	1.1043	-0.079086
-7.3407	2.8127	0.25772
-6.8635	2.9056	0.4534
-6.813	2.7122	0.51693
-6.9614	2.6415	0.50343
-7.2015	2.4643	0.49257
-6.9277	2.5281	0.50049
-5.3589	3.414	0.50567
-2.6176	4.8057	0.50688
0.60467	5.9725	0.50925
2.9509	5.9774	0.51281
3.4545	4.3839	0.51646
2.6796	2.3581	0.51865
1.4754	1.1125	0.51886
0.70208	0.444	0.52299
1.0765	-0.17429	0.53466
2.3594	-0.1389	0.52817
3.9285	1.0637	0.44989
5.1616	2.1122	0.19227
5.7619	2.0884	-0.22555
6.0978	1.6953	-0.50255
6.3102	1.2257	-0.49953
5.9998	-0.099791	-0.4353
5.7534	-1.4136	-0.43821
7.2608	0.0309	-0.47251
9.8101	3.1272	-0.45996
11.297	4.5401	-0.31363
11.453	3.9494	-0.038357
10.74	2.2997	0.30349
9.1998	0.19554	0.56368
6.797	-1.8828	0.62031
3.7159	-3.5316	0.57545
0.20696	-4.4402	0.56272
-3.4423	-4.6544	0.57787
-7.0024	-4.488	0.58354
-10.545	-4.9382	0.58341
-13.709	-6.1952	0.58642
-15.113	-6.4302	0.58973
-13.568	-3.542	0.59239
-8.8781	2.6253	0.59524
-2.836	7.4898	0.59811
2.7509	9.2	0.60095
7.0758	8.549	0.60379
10.831	7.0294	0.60664
13.847	4.4617	0.60949
15.407	0.6682	0.61233
14.843	-2.9714	0.61518
12.783	-4.8792	0.61802
10.586	-4.2996	0.62086
9.5683	-2.7029	0.62376
9.296	-1.9986	0.62661
7.9143	-3.8309	0.62916
5.4275	-7.016	0.63199
2.7544	-9.1028	0.63592
0.1895	-9.5986	0.63913
-2.404	-9.3779	0.63845
-4.9126	-9.0132	0.64046
-6.9403	-8.6629	0.65732
-7.7288	-7.3732	0.65407
-6.6735	-4.0454	0.56205
-5.3106	-0.78304	0.29831
-5.0885	0.35471	-0.121
-5.0995	0.59178	-0.38755
-4.5774	0.88627	-0.37257
-3.6822	0.83159	-0.31712
-3.0238	0.25682	-0.32484
-3.4354	-0.65948	-0.33237
-4.1776	-1.867	-0.32539
-3.9296	-3.104	-0.32119
-3.4176	-2.5912	-0.31956
-1.9654	-0.14759	-0.31673
5.0423	0.29397	-0.3135
15.915	-1.8757	-0.31064
22.356	-3.505	-0.30832
21.429	-3.8149	-0.30562
15.253	-4.198	-0.30105
7.462	-5.0584	-0.29832
2.4884	-5.8268	-0.30233
2.1668	-5.2113	-0.29205
5.4786	-2.7314	-0.21513
6.3198	-1.5923	0.039961
3.5679	-3.3239	0.45071
6.1566	-5.398	0.75017
17.787	-5.8219	0.78424
27.547	-4.78	0.72019
26.444	-2.9007	0.71394
18.72	-1.2344	0.73182
8.3111	-0.36063	0.73347
-5.4939	0.10176	0.7338
-15.861	0.47221	0.73764
-15.477	0.71364	0.74056
-12.818	0.13231	0.7432
-11.308	0.27017	0.74611
-8.5924	2.8889	0.74897
-6.7549	3.8762	0.7518
-6.6138	2.4901	0.75465
-7.2188	1.2673	0.7575
-8.4914	-0.60255	0.76034
-10.262	-3.0304	0.76319
-11.826	-3.0686	0.76604
-13.193	-1.6675	0.76888
-15.049	-3.1653	0.77173
-17.169	-3.5748	0.77457
-18.52	2.8297	0.77742
-17.309	6.9405	0.78027
-13.877	5.5245	0.78311
-10.879	5.3407	0.78597
-8.7109	5.6149	0.7888
-7.0429	4.215	0.79162
-5.7575	1.8	0.79459
-4.7288	-0.7995	0.79743
-3.8227	-2.9323	0.79973
-3.0537	-4.4352	0.8029
-2.5165	-5.3801	0.8079
-2.3428	-5.8329	0.80866
-2.5722	-5.846	0.80326
-2.8436	-5.4276	0.81442
-2.8124	-4.6495	0.84899
-2.5892	-3.881	0.82621
-2.335	-3.4912	0.63165
-1.9007	-3.4863	0.09345
-1.1153	-3.8458	-0.7769
-0.047458	-4.8077	-1.2721
1.8492	-5.1672	-1.192
5.5612	-2.5106	-1.1321
8.913	0.070582	-1.1645
9.7139	-0.70785	-1.1639
9.2212	-2.5028	-1.1522
8.2368	-3.6763	-1.1505
6.2582	-4.7272	-1.148
4.1031	-5.5066	-1.1444
3.7915	-5.1231	-1.1491
4.4777	-3.7286	-1.1398
4.1126	-2.1669	-1.0166
2.5023	-1.5546	-0.45357
0.013132	-2.1888	0.50153
-2.7885	-2.7102	1.0089
-5.3587	-2.5932	0.91744
-7.178	-2.3025	0.84101
-7.5072	-1.5044	0.88184
-6.0817	0.13447	0.88978
-4.6021	1.4082	0.88302
-4.0635	1.6153	0.88719
-4.0635	1.1197	0.89251
-4.3831	0.51045	0.89477
-4.971	0.39994	0.89539
-5.5832	0.4807	0.89871
-5.8503	0.011758	0.90794
-5.3769	-0.63249	0.90303
-3.7423	-0.48596	0.88863
-0.5582	1.4514	0.95915
2.9784	3.6139	0.92451
4.9278	3.0828	0.47143
6.8895	2.0764	0.041999
9.5034	2.2528	-0.072686
10.822	2.4791	-0.076643
10.367	1.6248	-0.072303
8.8084	-1.0558	-0.068329
7.1234	-3.891	-0.06593
6.2267	-4.3649	-0.063309
5.3905	-3.8161	-0.060332
3.5802	-4.3583	-0.057464
1.1916	-4.9164	-0.054653
-1.3072	-4.6953	-0.051806
-3.8247	-4.4703	-0.048951
-6.1519	-4.5223	-0.046105
-7.9039	-4.3776	-0.043263
-8.861	-4.0049	-0.040415
-8.8892	-3.5771	-0.037559
-7.547	-2.226	-0.034732
-5.0438	0.017157	-0.031905
-2.8825	0.95781	-0.028936
-1.1597	0.51615	-0.02612
0.98441	0.054305	-0.023799
2.8734	-1.4797	-0.020324
3.6507	-4.5539	-0.015894
3.8101	-4.9817	-0.018147
3.5204	-2.4289	-0.014818
2.7119	-1.2717	0.011958
4.157	0.13546	-0.040936
8.5885	3.785	-0.04919
12.224	8.0898	0.41271
13.618	9.2169	0.92172
12.719	5.3159	1.0258
9.9463	0.35404	0.99683
6.3173	-2.919	1.0053
3.3565	-3.9206	1.0168
1.2566	-3.5769	1.0177
-0.86747	-3.8057	1.0186
-3.0854	-4.1384	1.0221
-4.8996	-2.8983	1.0252
-5.8489	-1.0649	1.0279
-5.5138	0.10867	1.0307
-3.5911	1.1107	1.0335
-0.53583	2.8784	1.0365
2.6581	5.3669	1.0396
4.8734	5.5396	1.0415
5.7336	2.906	1.0438
5.7056	0.27343	1.051
5.1819	-1.439	1.0551
4.4357	-3.0266	1.0411
3.4811	-4.5871	1.0485
2.3203	-5.6699	1.116
2.1025	-5.9216	1.0126
3.3971	-5.4036	0.61156
4.4818	-4.9913	0.25412
4.5224	-5.0061	0.10043
3.9119	-5.0907	0.061794
3.1279	-4.835	0.0683
2.6736	-3.8165	0.081454
2.7842	-2.1297	0.083502
3.3106	-0.61175	0.084175
4.1851	-0.039276	0.087567
5.5609	-0.67731	0.090672
8.2796	-0.34594	0.093331
12.201	1.8643	0.096185
14.838	2.6897	0.099071
15.103	1.1291	0.10191
13.333	-1.6391	0.10474
10.705	-4.2545	0.10759
8.5316	-5.4811	0.11046
6.3076	-5.597	0.1133
2.8939	-5.5619	0.11608
-0.26584	-5.6238	0.11896
-1.0337	-5.5109	0.12204
-1.1151	-4.2497	0.12453
-2.0679	-1.8729	0.12687
-1.9545	-1.136	0.13229
0.68005	-0.099174	0.13187
5.951	4.5399	0.12844
12.362	8.9493	0.19031
17.131	9.4028	0.4616
18.256	5.2693	0.94735
17.168	1.1088	1.2323
15.334	-0.89958	1.2026
13.699	-1.877	1.1237
12.668	-2.4158	1.1292
12.085	-2.4039	1.1905
11.456	-2.1717	1.1677
10.008	-2.5015	0.83611
7.6294	-3.4943	0.33399
4.7426	-4.6804	0.073909
1.6763	-5.4539	0.11293
-1.3375	-5.1279	0.19618
-4.0952	-3.986	0.19675
-6.4307	-3.6271	0.17676
-8.414	-4.2971	0.17856
-10.503	-3.8264	0.18856
-12.828	-1.3419	0.19334
-14.729	0.72549	0.19153
-15.336	1.3989	0.19086
-13.585	3.7148	0.21151
-9.0663	8.7889	0.20152
-2.3083	14.782	0.13907
4.7138	16.585	0.36528
9.6699	13.186	1.0122
10.884	9.0112	1.8196
10.532	6.8091	2.2847
10.468	6.3794	2.2441
9.8329	4.3783	2.2
9.8111	2.6197	2.2291
11.104	3.096	2.2301
11.47	3.1792	2.2272
10.1	2.1737	2.2323
7.4206	0.83093	2.2394
4.3287	-0.94524	2.2378
1.8094	-2.9996	2.2292
0.60119	-3.3412	2.2598
0.43645	-1.7592	2.2896
-0.4364	-1.4023	2.133
-2.4177	-2.2626	1.8006
-4.5707	-1.4608	1.4867
-6.4244	0.0016597	1.2735
-7.8655	-0.56383	1.1854
-8.9233	-1.2674	1.3378
-9.0201	-0.51677	1.3976
-6.6588	0.43201	0.42587
-2.1152	2.973	-0.62172
3.1223	7.6114	-0.74822
7.2627	10.529	-0.69959
10.144	9.3533	-0.72076
12.079	4.8026	-0.72043
12.192	3.5344	-0.7116
10.589	5.9205	-0.70969
8.8252	3.8151	-0.70787
7.3514	-0.63037	-0.70456
5.9685	-1.0206	-0.70158
4.622	0.42931	-0.69887
3.2309	0.53553	-0.69603
1.5487	-0.18085	-0.69316
-0.16234	-0.76805	-0.69031
-0.9733	-0.61319	-0.68747
-0.82766	-0.36144	-0.68462
-0.060446	-1.056	-0.68179
1.4464	-2.6621	-0.67889
3.7998	-3.3235	-0.67611
6.6099	-1.4091	-0.67343
8.2838	0.28478	-0.6698
8.2586	-0.35962	-0.66759
7.1279	-2.7325	-0.66768
5.9594	-0.81497	-0.65534
4.9233	4.1981	-0.65631
3.5628	3.857	-0.69601
3.7994	0.89747	-0.57077
5.3841	-0.54552	-0.61094
5.3214	0.35993	-1.5472
4.7781	1.5679	-2.4187
4.2794	3.429	-2.6414
2.5135	7.615	-2.6473
0.17625	6.3623	-2.6325
-2.8451	0.5246	-2.634
-7.1355	-3.2825	-2.6311
-11.819	-6.1764	-2.6265
-16.595	-8.1196	-2.6264
-21.092	-8.4174	-2.6238
-24.346	-7.6556	-2.6055
-26.893	-7.7297	-2.6491
-28.836	-8.112	-2.5987
-29.538	-6.2563	-2.1898
-29.58	-3.4804	-1.7668
-28.508	-0.99412	-1.5784
-26.249	1.0979	-1.5978
-23.869	3.2098	-1.6058
-18.256	3.8235	-1.5941
-8.0477	3.2874	-1.5935
1.5158	3.6525	-1.5912
-5.8247	1.8917	-1.5877
-22.774	-0.32679	-1.585
-21.841	2.4729	-1.5822
-13.722	2.8699	-1.5793
-10.298	-2.0386	-1.5765
-8.6164	-4.7396	-1.5736
-7.9723	-5.7761	-1.5708
-7.9736	-7.1671	-1.5679
-7.0577	-8.1493	-1.5651
-5.6258	-7.7754	-1.5622
-4.5539	-6.1324	-1.5594
-3.3403	-6.0179	-1.5566
-2.5149	-8.1227	-1.5538
-4.6595	-8.9637	-1.5508
-10.204	-6.7636	-1.5476
-14.428	-4.3435	-1.5452
-13.76	-3.9609	-1.5436
-11.05	-3.7634	-1.5394
-9.4998	-1.7943	-1.5319
-8.3028	0.86791	-1.5341
-6.2846	2.7229	-1.5475
-4.4629	3.398	-1.5184
-3.9284	3.1578	-1.4667
-4.6405	3.1869	-1.6151
-4.5806	3.9628	-1.6773
0.09435	4.8291	-0.78068
6.6242	5.2319	0.40485
9.4736	4.7122	0.64948
8.8522	2.7423	0.46308
6.6368	-0.28302	0.46287
4.9633	-1.9953	0.50746
3.9181	-1.9998	0.50166
1.7718	-2.2117	0.51012
2.0384	-1.8857	0.49822
6.917	-0.4029	0.46856
9.5895	-0.53481	0.62621
7.9273	-2.5021	0.97194
5.5008	-3.6818	1.2868
4.0555	-3.3488	1.4706
3.4288	-2.6205	1.5422
3.2721	-2.0537	1.5381
3.1399	-1.4856	1.5109
3.0418	-0.58041	1.526
3.2001	0.84861	1.5047
3.1489	1.6844	0.57947
2.4016	1.0278	-1.1429
1.0272	-0.71611	-1.702
0.94485	-1.2804	-1.4179
3.1939	0.77614	-1.4057
4.3711	2.6138	-1.4699
3.1548	2.2202	-1.4537
0.97802	-0.72141	-1.4355
-0.81529	-4.052	-1.4372
-1.1416	-4.3639	-1.4392
-0.6386	-2.2055	-1.4353
-0.99951	-0.65098	-1.4291
-1.8023	1.1786	-1.4283
-1.5101	5.1984	-1.4332
0.25551	6.87	-1.4083
2.8555	5.6217	-1.4104
4.9545	6.6889	-1.4697
6.2602	7.9289	-0.79842
6.8564	8.6322	0.45756
6.8272	12.308	0.81694
6.2566	14.594	0.57842
5.2287	10.668	0.51941
3.8276	4.4951	0.59416
2.1373	0.83094	0.62568
0.24189	-0.6368	0.61168
-1.7745	-1.7508	0.60314
-3.8279	-2.9921	0.60946
-5.8342	-4.0191	0.61526
-7.7094	-4.6965	0.61718
-9.3693	-5.0167	0.62082
-10.73	-4.3795	0.62369
-11.713	-2.0632	0.61891
-12.282	0.13679	0.61399
-12.211	1.0583	0.62314
-10.769	3.7524	0.65279
-7.5333	7.7469	0.61409
-2.2277	11.044	0.6026
5.1081	13.786	1.0655
10.983	13.224	1.5417
13.335	8.2871	1.6511
13.945	1.9657	1.6492
13.794	-3.3622	1.6556
13.034	-6.0674	1.6511
11.797	-5.8788	1.6466
10.213	-3.9655	1.6847
8.4145	-1.8609	1.7073
6.5322	-1.3426	1.5444
4.6975	-2.3075	1.2175
3.0419	-3.137	0.90901
1.6965	-3.3974	0.71407
0.79277	-3.5228	0.6544
0.462	-3.54	0.67727
0.83552	-3.1724	0.69146
2.0446	-2.0163	0.68803
3.9681	-0.016115	0.68977
5.5951	1.46	0.69424
6.2795	1.546	0.69698
6.3557	0.80826	0.69969
6.2561	0.048708	0.70274
6.3507	0.1008	0.70453
5.9262	0.59586	0.70709
3.6059	0.28709	0.71443
1.3513	-0.13065	0.71551
2.6152	1.0995	0.70123
6.0572	4.0001	0.73273
9.0976	7.3493	0.69907
10.247	8.6316	0.079954
8.7364	7.0718	-0.95505
4.5603	4.0814	-1.4426
-0.52594	1.1531	-1.3164
-3.6396	-0.33199	-1.2184
-4.4808	0.22932	-1.2581
-4.1931	2.6396	-1.2708
-3.8306	4.9698	-1.2537
-4.1092	5.5941	-1.2424
-4.7626	5.4858	-1.2395
-5.4056	5.8032	-1.241
-5.9713	6.3306	-1.2428
-6.4646	6.558	-1.2416
-6.8153	6.4159	-1.238
-6.9406	6.024	-1.2347
-7.011	5.3983	-1.232
-7.3371	4.4946	-1.2293
-7.8381	3.3874	-1.2264
-8.1644	2.2288	-1.2235
-8.5345	0.91793	-1.2207
