# Supplementary material for: Applying time-frequency analysis to assess cerebral autoregulation during hypercapnia
Source: PLoS One. 2017 Jul 27;12(7):e0181851. doi: 10.1371/journal.pone.0181851 (PMC5531479; doi:10.1371/journal.pone.0181851)
Supplement: S1 Dataset — Database of physiological signals registered in 50 volunteers during normocapnia and hypercapnia. (ZIP) [file pone.0181851.s001.zip › n42.csv]

ABP_smoothed_fluctuations[mmHg]	CBFV_smoothed_fluctuations[cm/s]	EtCO2[mmHg]
7.5492	22.391	0.48326
7.6829	22.989	0.47783
6.9563	19.594	0.47215
4.4341	17.031	0.46609
1.6664	15.476	0.46116
0.26131	14.416	0.45737
0.023112	14.861	0.44853
0.42002	16.538	0.33579
0.97854	15.301	-0.20179
1.255	11.036	-1.1328
0.85559	12.382	-1.6895
-0.19902	18.8	-1.6374
-1.3027	16.953	-1.5568
-1.4374	10.096	-1.5894
0.30087	11.458	-1.4887
2.5934	14.663	-0.98142
3.9845	11.91	-0.079635
4.5587	8.6553	0.50499
4.4099	8.3113	0.47798
3.3223	8.1483	0.34183
2.1069	7.3084	0.35074
2.7443	7.7057	0.37733
4.8325	8.1867	0.36613
5.7412	4.8478	0.35165
4.9366	-0.46258	0.34783
3.6092	-1.6091	0.34862
2.642	2.6759	0.3417
2.6065	9.8916	0.318
3.4662	13.654	0.32412
4.8365	8.3519	0.42784
6.0293	0.95203	0.67144
6.4168	-0.55953	1.036
5.9018	2.0161	1.3157
4.6236	5.3325	1.3533
3.1257	8.0233	1.2906
2.022	9.2485	1.2762
1.8819	8.5241	1.2854
2.8779	6.5689	1.2808
4.3291	6.53	1.2707
5.5291	8.4291	1.2646
5.9399	7.5547	1.2644
5.9204	4.3802	1.2596
6.5477	4.1393	1.2342
7.4576	5.7545	1.2372
7.6732	5.0612	1.3124
7.8904	3.1425	1.2467
9.006	2.3126	0.83642
10.025	1.7628	0.35982
9.6199	0.1983	0.17403
8.0325	-0.66102	0.20029
6.1509	1.6517	0.20216
4.7101	4.7546	0.18976
4.2587	4.4269	0.26524
4.5596	2.2638	0.22195
5.0394	1.7486	-0.19797
5.2756	1.5369	-0.70117
4.9074	-0.87414	-0.87858
3.6001	-4.2761	-0.83789
1.308	-6.0988	-0.82446
-0.59198	-3.5843	-0.84577
-0.86357	3.0269	-0.85293
-0.052429	4.506	-0.85482
1.1083	-0.84791	-0.8609
2.139	-3.3562	-0.86739
3.1694	-0.69368	-0.87255
4.4944	4.4617	-0.87679
5.3664	7.9963	-0.88308
4.8904	6.4052	-0.89331
3.5134	2.7061	-0.89738
2.0607	1.5376	-0.88609
0.41964	1.2336	-0.89339
-1.8629	-2.2873	-0.95853
-4.0406	-6.3226	-0.95813
-4.8262	-5.0419	-0.69344
-4.4908	-0.80988	-0.15674
-3.9894	0.42272	0.52619
-3.2559	-1.837	1.0513
-2.0554	-5.7567	1.156
-1.116	-8.4254	1.0524
-1.23	-7.5798	1.0166
-2.3176	-5.077	1.037
-4.0091	-3.2264	1.0389
-5.6786	-0.95615	1.0277
-6.7032	3.0332	1.0255
-6.8692	5.9439	1.0155
-6.0924	5.2314	0.94531
-4.3001	3.4865	0.6857
-1.8841	2.8055	0.24299
-0.2034	1.9546	-0.058097
0.0039151	0.30187	-0.067337
-0.72228	-1.0177	-0.0028896
-1.7601	-0.34785	-0.0074275
-2.5647	4.5168	-0.031656
-2.6867	11.746	-0.037283
-1.8386	12.515	-0.038029
-0.18682	4.8571	-0.043731
1.4497	-1.9483	-0.050586
2.4697	-3.4968	-0.056126
2.6498	-3.4331	-0.061299
1.9231	-3.9145	-0.066823
0.4676	-3.1115	-0.072489
-1.4083	0.064246	-0.078069
-3.0644	2.8321	-0.083599
-3.9027	2.7971	-0.089148
-3.7981	2.6054	-0.094713
-2.9062	5.0629	-0.10027
-2.0745	7.5681	-0.10583
-2.1306	7.0371	-0.11139
-2.8572	5.4478	-0.11694
-3.7788	5.7472	-0.12249
-4.7601	7.6149	-0.12805
-5.7085	9.6081	-0.13365
-6.011	10.566	-0.13919
-5.0265	9.6302	-0.14459
-3.2845	7.1284	-0.15022
-1.7114	3.7955	-0.15639
-0.81977	-0.030756	-0.16177
-0.92054	-4.1673	-0.16509
-1.9869	-8.4317	-0.17059
-3.7788	-12.54	-0.18385
-5.4358	-14.87	-0.19192
-5.7268	-12.992	-0.174
-4.8754	-7.5267	-0.22053
-4.4657	-1.9591	-0.51923
-5.2223	1.8324	-0.99709
-6.7916	3.9818	-1.2791
-8.4287	4.7371	-1.2622
-9.0002	4.3465	-1.2037
-8.173	3.0581	-1.2183
-6.539	1.1199	-1.2391
-4.8433	-1.2199	-1.2413
-3.8869	-3.7131	-1.2432
-4.0138	-6.1095	-1.2499
-5.1593	-8.171	-1.2563
-6.4108	-9.7929	-1.2615
-6.5505	-10.719	-1.2667
-5.5443	-9.1265	-1.2725
-3.9126	-3.7494	-1.2789
-2.4468	0.25533	-1.2838
-1.8884	-2.4535	-1.2863
-2.3106	-7.9068	-1.2939
-3.5089	-10.467	-1.3109
-4.8748	-10.758	-1.3095
-5.7421	-11.058	-1.2734
-5.8816	-11.115	-1.3126
-5.2783	-10.087	-1.472
-4.1947	-8.426	-1.3131
-3.0065	-6.8857	-0.51054
-2.2198	-6.0264	0.35597
-2.2184	-6.1066	0.68591
-2.7498	-6.3097	0.65642
-3.3345	-5.7783	0.60345
-3.1745	-4.9177	0.62881
-1.6546	-4.4362	0.72169
0.2168	-4.425	0.66676
1.0323	-4.7025	0.2511
0.48737	-4.732	-0.26197
-1.195	-3.9792	-0.47464
-3.0375	-3.0687	-0.42391
-3.806	-2.9842	-0.34721
-3.3264	-2.7323	-0.37077
-2.0521	-0.5839	-0.54896
-0.79453	1.3021	-0.8415
-0.50389	-1.1313	-1.1521
-1.2905	-6.8943	-1.3852
-2.6917	-11.932	-1.4589
-3.9159	-14.826	-1.4403
-4.0421	-15.924	-1.4703
-2.91	-15.608	-1.4657
-0.86254	-14.256	-1.2416
1.2572	-12.249	-0.74946
2.6376	-9.9662	-0.057328
3.3295	-7.7878	0.5075
3.5471	-6.0936	0.65147
3.2576	-5.2636	0.54657
2.3644	-5.5752	0.47739
0.8541	-6.3212	0.49152
-1.2072	-6.3032	0.50712
-3.1447	-5.4306	0.49773
-3.7957	-4.5771	0.48659
-3.0289	-4.1282	0.48213
-1.6694	-3.9631	0.47788
-0.36213	-3.6252	0.47195
0.44347	-2.5323	0.46611
0.63001	-1.1333	0.46067
0.30464	-0.3078	0.45517
-0.16588	-0.1055	0.44957
-0.25633	-0.26928	0.44401
0.78622	-0.54155	0.43846
3.0253	-0.66469	0.43291
4.7324	-0.38213	0.42734
4.7961	0.44637	0.42179
3.7999	1.7377	0.41623
2.5667	3.3506	0.41068
1.9906	5.0876	0.40511
2.3783	6.7455	0.39953
3.1193	8.1212	0.39404
4.0124	9.0114	0.38853
5.4436	9.2131	0.38271
7.2119	8.523	0.377
8.4854	6.7381	0.37245
8.6641	3.6552	0.36747
7.4412	-0.87341	0.35815
5.2195	-5.6561	0.35051
3.1005	-8.2158	0.35915
1.8367	-8.0153	0.36023
1.7601	-6.4796	0.30125
2.363	-4.8532	0.31125
2.4477	-4.1053	0.65577
1.4813	-4.5506	1.1784
-0.46001	-5.9356	1.4098
-2.6048	-7.3928	1.3381
-3.8339	-7.7704	1.269
-4.401	-7.3313	1.2955
-4.966	-6.7857	1.357
-4.5705	-5.3125	1.2354
-2.8518	-2.7134	0.84574
-1.685	-1.0249	0.47918
-1.6952	-0.87123	0.29202
-2.0431	-1.2628	0.24862
-2.7035	-2.1423	0.26044
-3.8401	-3.3968	0.24689
-4.5044	-2.48	0.25868
-4.0013	1.1716	0.29307
-2.8828	2.2651	0.15089
-1.5351	-0.34543	-0.19868
0.074757	-1.5166	-0.53469
1.5049	-0.49747	-0.74003
1.9126	-0.66323	-0.81095
1.1373	-2.5616	-0.79816
-0.46974	-4.7444	-0.78241
-2.2645	-6.4248	-0.79523
-3.5009	-7.2553	-0.83063
-3.8867	-7.1651	-0.81621
-3.4005	-6.3029	-0.64037
-2.3225	-5.2708	-0.14871
-1.0791	-4.4791	0.65006
-0.26409	-3.3888	1.2338
-0.27684	-2.0397	1.2796
-0.99937	-2.1934	1.1364
-2.1638	-4.4583	1.1056
-3.3164	-6.1065	1.1505
-4.0341	-5.1942	1.1855
-4.0605	-3.452	1.1266
-3.4125	-2.6798	0.89138
-2.9431	-2.6485	0.40258
-3.4003	-2.8502	-0.32044
-4.4588	-3.3737	-0.89824
-5.5084	-4.2243	-1.0123
-5.8204	-4.5773	-0.88475
-4.9209	-3.845	-0.81719
-3.1515	-2.6787	-0.97795
-1.1426	-1.7776	-1.3705
0.20268	-1.4944	-1.7233
0.41123	-1.9595	-1.8873
-0.27351	-3.0189	-1.9511
-1.4574	-4.3489	-1.9656
-2.6296	-5.4321	-1.9082
-3.3617	-5.7507	-1.882
-3.3426	-4.8345	-2.1102
-2.4897	-2.859	-2.1381
-0.98035	-0.60536	-0.99923
0.289	1.0094	0.68459
0.06105	1.1057	1.3343
-1.5564	-0.029326	1.0797
-3.6675	-1.4775	0.92892
-5.3819	-2.623	0.99676
-5.9733	-3.0155	1.0209
-5.5918	-2.3192	0.99298
-4.6502	-0.54355	0.93663
-3.4168	1.2215	0.67409
-2.1731	2.1519	0.19218
-1.2906	2.4741	-0.09606
-1.0071	2.4275	-0.068216
-1.3337	2.1147	-0.017689
-1.5966	1.8059	-0.040017
-0.75817	1.898	-0.063403
1.1413	2.722	-0.052903
3.6828	4.1909	-0.060543
6.7149	5.0447	-0.34328
9.7673	4.5096	-0.871
11.872	2.818	-1.1708
12.613	0.39396	-1.1388
12.163	-2.2239	-1.0689
10.82	-4.5334	-1.085
8.9954	-6.0868	-1.0964
7.1395	-6.8199	-1.0836
5.7425	-7.2229	-1.1467
5.0001	-7.3523	-1.2042
4.691	-6.6154	-0.91707
4.773	-5.1483	-0.27892
5.3682	-3.8446	0.36883
5.9703	-3.1955	0.80263
5.7185	-3.3681	0.91924
4.4172	-4.3146	0.85622
2.2573	-5.8198	0.83058
-0.25879	-7.302	0.83828
-2.4737	-8.1005	0.82335
-3.5565	-7.7537	0.83524
-3.0527	-6.1821	0.86923
-1.5113	-4.1041	0.73384
0.28053	-2.3243	0.39062
1.4432	-1.5647	0.039839
1.5239	-1.9641	-0.1847
0.58451	-3.1759	-0.23512
-0.14376	-4.5051	-0.20884
0.17861	-5.4529	-0.21188
0.13577	-6.4004	-0.22476
-0.17611	-7.0212	-0.22902
1.3598	-6.1373	-0.23341
4.1097	-4.3291	-0.23957
6.3167	-2.9615	-0.24525
7.465	-2.8924	-0.25064
7.3597	-4.2155	-0.25619
5.8935	-5.7073	-0.26179
3.4038	-6.7655	-0.26734
0.85552	-7.8776	-0.27289
-0.72951	-8.6039	-0.27845
-0.46235	-7.6205	-0.28402
1.0697	-5.0742	-0.28956
2.6298	-2.192	-0.29507
3.7982	-0.75604	-0.30082
4.1108	-1.0526	-0.30622
3.2446	-2.0261	-0.31086
2.1891	-3.1992	-0.31819
1.4324	-4.4142	-0.32714
-0.21429	-5.8705	-0.32537
-3.1004	-7.4126	-0.31882
-5.34	-8.0351	-0.35462
-5.688	-7.1688	-0.39828
-4.5927	-5.2434	-0.26203
-2.9511	-3.1249	0.076455
-1.9757	-2.0602	0.4053
-2.1241	-2.2698	0.6029
-3.0957	-3.0378	0.65228
-4.0248	-3.7601	0.62292
-3.9618	-3.9636	0.61015
-2.9964	-3.4142	0.61137
-1.6272	-2.3607	0.60599
-0.55646	-1.945	0.59882
-0.09824	-2.6214	0.5935
-0.095621	-3.9049	0.58832
-0.53278	-5.2291	0.58267
-1.5281	-6.06	0.57701
-3.2243	-6.6091	0.57148
-5.7077	-7.5186	0.56595
-8.1723	-8.1888	0.56039
-9.3386	-7.3465	0.55481
-9.1893	-5.4063	0.54926
-8.3365	-3.5123	0.54376
-7.0621	-1.7657	0.53813
-5.5721	-0.06031	0.53241
-4.1775	1.295	0.52722
-3.2009	1.8859	0.52221
-2.9474	1.2522	0.51492
-3.5802	-0.53161	0.50768
-5.042	-2.6038	0.50948
-6.7789	-4.209	0.50872
-7.7034	-4.81	0.47287
-7.4567	-4.2566	0.45824
-6.407	-2.8021	0.59694
-4.8841	-1.2686	0.88075
-3.1769	-0.68384	1.2
-1.6364	-0.51515	1.4389
-0.59371	0.28264	1.5027
-0.014039	0.76035	1.4602
0.28092	-0.489	1.4332
0.38734	-2.4927	1.4417
0.41516	-3.6689	1.4614
0.69567	-3.7669	1.4346
1.5337	-3.0279	1.3034
2.8154	-2.023	1.0549
4.2341	-1.334	0.71608
5.1406	-1.1949	0.4336
4.941	-1.687	0.35034
3.9389	-2.5429	0.38768
2.7164	-3.4055	0.39971
1.3285	-4.2921	0.38396
-0.4002	-5.3728	0.4069
-1.8863	-6.1443	0.40687
-2.1231	-5.7346	0.24741
-1.2572	-4.3779	-0.051076
-0.15262	-2.9833	-0.36657
0.80541	-1.8719	-0.60162
1.5053	-1.0317	-0.68519
1.611	-0.73652	-0.66635
0.71223	-1.3812	-0.66121
-0.68774	-2.5393	-0.67487
-1.5015	-3.255	-0.64319
-1.4512	-3.2452	-0.63487
-0.87404	-2.7424	-0.80737
-0.22131	-2.135	-1.136
-0.018669	-1.9229	-1.4431
-0.46356	-2.2606	-1.6333
-1.3514	-2.879	-1.7178
-2.503	-3.5956	-1.727
-3.833	-4.4385	-1.7158
-5.0211	-5.1791	-1.7211
-5.1368	-4.8896	-1.7277
-3.7284	-3.1483	-1.6282
-1.7327	-1.0204	-1.1138
-0.0087036	0.57231	-0.2112
1.1258	1.4013	0.37132
1.5485	1.5108	0.35249
1.3404	1.2349	0.20325
0.51711	0.6866	0.19829
-1.0219	-0.37717	0.23436
-2.9659	-1.8011	0.23195
-4.1998	-2.613	0.21456
-4.078	-2.2051	0.20675
-3.4388	-1.1776	0.2051
-3.0981	-0.21358	0.20231
-3.0615	0.35418	0.19319
-3.2863	0.3317	0.17927
-4.0952	-0.22712	0.18371
-5.548	-1.0667	0.2073
-6.5123	-1.4135	0.15649
-6.091	-0.66782	0.058822
-4.6966	1.0091	0.31065
-2.7173	3.2785	1.0029
-0.1992	5.7077	1.6749
2.3477	7.637	2.0768
4.0486	8.2904	2.1977
4.7475	7.6989	2.1515
4.7043	6.3605	2.1105
3.9191	4.5608	2.1146
2.2661	2.4568	2.1197
0.42227	0.43984	2.1119
-0.32181	-0.90131	2.1037
0.31604	-0.99876	2.0989
1.7912	0.52737	2.0937
3.4137	2.4799	2.088
4.4931	3.1216	2.0828
4.7274	2.5994	2.0769
4.0254	1.6343	2.0697
2.5978	0.52437	2.066
0.7681	-0.5542	2.0664
-1.0237	-1.4628	2.0516
-2.2536	-1.9192	2.0268
-2.2507	-1.2504	2.0715
-0.89412	0.60237	2.1112
1.033	2.6306	1.823
3.0412	4.1893	1.2037
4.9389	5.0605	0.55119
6.1098	5.1476	0.082528
5.8213	4.4341	-0.068079
4.5428	3.0562	-0.014609
3.2495	1.2453	0.022987
1.9675	-0.60104	0.00087059
0.34924	-2.018	-0.031305
-0.85285	-2.7116	-0.025024
-0.59494	-2.4866	0.068561
0.56751	-1.2252	0.30643
1.6548	0.80007	0.68924
2.413	1.8751	0.98025
2.7083	0.85228	1.0059
2.2315	-0.78139	0.94065
0.91445	-1.7395	0.93295
-0.71328	-2.199	0.93858
-2.0671	-2.2839	0.9267
-2.6142	-1.6747	0.9315
-2.2616	-0.44092	0.60513
-1.6127	0.6537	-1.0056
-1.1666	1.2298	-3.7026
-1.162	1.5922	-5.4478
-1.6915	1.7177	-5.4284
-2.647	1.0093	-4.9546
-3.5037	-0.18888	-4.9236
-3.2439	-0.26328	-5.4016
-1.806	1.1975	-5.516
-0.14025	3.2464	-3.6548
0.87785	4.4086	-0.77456
0.59245	3.1053	0.37806
-0.30005	0.63042	-0.036807
-0.44195	-0.33682	-0.24708
0.1707	-0.23575	-0.15031
0.90983	-0.74164	-0.38479
1.3904	-1.3516	-0.96115
1.3527	-0.85957	-1.611
0.65413	-0.28008	-2.1032
-0.73805	-1.4125	-2.2585
-2.3604	-3.4577	-2.2042
-3.5257	-4.3794	-2.2005
-3.9385	-3.6216	-2.2163
-3.5718	-1.5402	-2.083
-2.8522	0.67557	-1.8105
-2.37	1.6384	-1.499
-2.259	1.5851	-1.2588
-2.4797	1.3714	-1.1866
-3.3377	0.66435	-1.2247
-5.1553	-1.162	-1.2506
-6.8905	-2.0871	-1.2471
-7.0491	0.46673	-1.2477
-5.7931	3.7472	-1.2567
-3.8744	4.3924	-1.149
-1.7278	4.889	-0.36316
0.3667	6.9882	1.0899
2.2761	8.4917	1.9542
3.7698	8.41	1.8645
4.49	7.667	1.644
4.2705	6.7595	1.6614
3.1748	5.6015	1.7149
1.6906	4.2793	1.7033
0.78435	3.1436	1.6834
0.72078	2.9274	1.6805
1.0363	4.5799	1.6786
1.5076	7.2298	1.6717
2.0869	9.0314	1.6623
2.7293	9.3464	1.6595
3.39	8.2341	1.6671
4.024	6.8771	1.6532
4.5865	6.4551	1.5986
5.0325	6.2304	1.6183
5.3172	5.1077	1.7927
5.3957	3.9556	1.6897
5.2231	4.029	0.85808
4.7545	4.4378	-0.12063
3.945	3.8129	-0.47064
2.7497	2.4181	-0.40221
1.1237	0.95884	-0.37401
-0.97775	-0.43337	-0.40762
-3.3074	-1.4702	-0.41777
-4.606	-0.71383	-0.41645
-4.2559	1.9441	-0.42246
-3.1401	3.9787	-0.42939
-1.9314	4.922	-0.43443
-1.0141	5.6968	-0.43939
-0.70287	5.6856	-0.44625
-1.1889	4.8862	-0.45247
-2.4083	4.723	-0.45114
-3.3144	4.6446	-0.46318
-2.8362	3.936	-0.4934
-1.8776	5.7521	-0.43357
-1.216	10.059	-0.39438
-0.79582	11.324	-0.79593
-0.49562	9.8276	-1.406
-0.19385	9.7899	-1.6015
0.231	10.872	-1.5072
0.90047	11.098	-1.4936
1.9361	10.42	-1.5109
3.4594	9.4761	-1.4655
5.5905	9.1982	-1.5644
8.1465	9.9482	-1.6444
10.286	10.69	-0.60132
12.048	11.579	1.1869
14.424	13.982	1.6798
16.515	15.289	1.4022
17.028	14.299	1.4298
15.98	15.082	1.4618
