# Supplementary material for: Applying time-frequency analysis to assess cerebral autoregulation during hypercapnia
Source: PLoS One. 2017 Jul 27;12(7):e0181851. doi: 10.1371/journal.pone.0181851 (PMC5531479; doi:10.1371/journal.pone.0181851)
Supplement: S1 Dataset — Database of physiological signals registered in 50 volunteers during normocapnia and hypercapnia. (ZIP) [file pone.0181851.s001.zip › n43.csv]

ABP_smoothed_fluctuations[mmHg]	CBFV_smoothed_fluctuations[cm/s]	EtCO2[mmHg]
10.632	5.6432	3.917
4.7574	2.9641	3.9102
3.5966	4.4406	3.9031
4.1029	8.2452	3.8974
3.4248	12.398	3.8872
3.34	15.529	3.8883
4.3974	17.302	3.8701
5.0996	18.252	3.85
5.3524	14.379	4.045
3.0065	7.7605	2.9526
-0.24754	0.70494	0.52233
-1.4246	-5.7749	-1.7221
-2.6337	-9.9509	-2.4159
-3.9418	-12.05	-2.1407
-4.5225	-13.262	-2.1456
-5.7668	-13.859	-2.2026
-7.1506	-14.602	-2.1898
-7.4005	-15.811	-2.197
-7.4636	-15.721	-2.2078
-7.6484	-14.708	-2.2109
-7.0405	-13.191	-2.2185
-4.3479	-10.029	-2.2382
-1.505	-7.7957	-2.1927
1.3072	-6.3124	-2.3191
3.9708	-4.8489	-2.2272
4.5531	-5.3566	-0.92531
5.9098	-5.4454	-0.25508
5.8702	-5.0359	-0.27679
3.8335	-4.8296	-0.27412
4.1188	-4.305	-0.29169
4.7302	-3.8788	-0.24027
4.3301	-3.4354	-0.38211
2.8261	-2.7498	-0.35192
-0.10189	-2.0631	1.0013
-4.1911	-0.82	1.788
-5.0337	1.3763	1.655
-1.1678	3.6863	1.6702
-0.99974	4.1478	1.64
0.62444	4.1418	1.7578
2.135	4.0544	1.465
0.14936	3.4886	0.41121
1.9383	3.5832	-0.26251
3.2368	4.881	-0.41395
3.9599	6.7827	-0.35987
5.9438	8.5103	-0.3792
6.3896	10.155	-0.34015
8.9087	12.085	0.68802
11.711	13.353	1.724
11.094	12.611	1.6138
10.015	9.9209	1.6683
9.0563	6.8195	1.3517
8.0884	4.6769	0.30177
7.6703	3.6008	-0.32394
6.4147	2.8806	-0.46589
4.249	2.1562	-0.45356
3.3188	1.7441	-0.45507
2.8101	1.1526	-0.46301
1.7583	0.24515	-0.47173
0.74028	0.2588	-0.4976
2.159	4.3879	-0.42065
4.9821	8.5033	-0.60573
7.0118	8.3309	-0.53333
8.9041	8.3956	1.4364
10.919	9.1857	2.5321
12.463	9.6335	2.4544
13.13	9.3189	2.4731
13.533	9.132	2.4702
14.363	10.266	2.4609
14.998	10.845	2.4485
14.29	9.2337	2.441
11.977	7.6011	2.5597
8.9831	5.6531	2.9531
6.0536	3.7584	3.4123
3.2538	3.5772	3.4595
0.72115	3.4007	3.3969
-1.6859	2.9773	3.4082
-3.0283	3.9116	3.3993
-0.98622	6.1494	3.3881
-1.0546	6.4259	3.3604
-2.5004	4.9203	2.8365
-2.4026	3.6988	2.2949
-1.2985	4.7256	2.375
-0.06086	8.3332	2.3607
1.3403	9.2541	2.3484
3.5179	11.009	2.3428
5.8073	13.894	2.3444
7.592	14.155	2.3141
7.5791	10.24	2.3281
3.4608	4.2482	2.0517
-0.33326	-2.5975	-1.3036
-2.8772	-9.1581	-5.0001
-6.2548	-14.436	-4.9712
-10.727	-18.178	-4.557
-14.123	-20.058	-4.7524
-15.135	-20.089	-4.7397
-16.241	-19.256	-4.6577
-16.384	-18.861	-4.9149
-15.554	-18.667	-4.601
-15.378	-17.717	-2.7547
-14.743	-17.252	-1.8172
-12.495	-15.757	-1.7588
-9.0792	-13.676	-1.7732
-5.657	-12.445	-1.7789
-2.0855	-9.7065	-1.7847
0.61252	-9.3063	-1.7511
-2.5614	-11.016	-1.1899
-9.3248	-12.858	-0.85095
-10.22	-14.744	-2.1074
-9.4145	-15.272	-2.8165
-9.7373	-14.97	-2.8219
-10.701	-14.401	-2.8325
-10.645	-12.496	-2.8082
-9.197	-8.5527	-2.98
-7.6709	-4.9586	-2.5364
-6.4436	-3.4337	-3.2122
-4.5135	-3.58	-7.6269
-3.1671	-7.1756	-10.497
-3.1081	-11.8	-10.998
-0.92722	-8.4544	-10.856
2.5374	-1.9331	-10.898
3.2431	-0.36915	-10.91
5.8402	4.8219	-10.897
11.045	4.4851	-10.847
4.105	1.7266	-11.49
-1.7826	-2.4354	-8.9876
-0.2329	-7.0952	-3.2897
-0.91774	-9.9447	0.90251
-2.6861	-10.872	2.3646
-3.9027	-10.582	2.0656
-5.5306	-10.056	1.9748
-7.1718	-10.283	2.052
-8.9272	-11.19	2.0233
-11.245	-11.633	2.0132
-11.958	-10.928	2.0112
-11.102	-9.3633	2.0027
-10.065	-7.6345	1.996
-8.1839	-5.7327	1.9894
-5.6549	-3.1422	1.9822
-3.629	-1.1696	1.976
-2.2262	-1.124	1.9693
0.60272	-0.84938	1.9579
1.6835	-0.87125	1.9681
0.66011	-2.1354	1.9368
-0.031145	-4.3619	1.9295
-1.3771	-5.8202	2.4654
-2.6576	-6.4171	2.9991
-3.0615	-6.687	2.9475
-3.9853	-6.3572	2.8911
-5.0942	-6.0871	2.9134
-5.6378	-5.9563	2.9017
-5.7448	-4.8266	2.8924
-5.9773	-4.1336	2.8874
-6.298	-3.753	2.8801
-5.9435	-1.5933	2.8733
-4.7418	0.67404	2.8665
-3.7479	1.492	2.8597
-3.7736	1.2195	2.8529
-3.9204	1.9298	2.846
-3.6893	2.8049	2.8393
-3.3999	3.1819	2.8323
-3.7207	3.4857	2.8251
-4.4651	3.6538	2.8207
-4.4436	4.3921	2.8084
-3.1719	6.0991	2.8047
-1.9147	7.8885	2.8218
-1.3792	8.8668	2.6994
-1.535	8.8955	3.0158
-1.9295	8.4707	3.9682
-2.3233	8.0461	4.6722
-3.3154	7.2766	4.8157
-3.465	7.143	4.7446
-2.2957	7.9719	4.7505
-1.7796	8.3464	4.731
-1.9919	7.8755	4.7946
-2.6156	6.8387	4.6258
-3.398	5.6916	4.0875
-4.1437	4.7302	3.7719
-4.8321	4.1866	3.6916
-5.3145	4.3106	3.7047
-5.3881	5.0703	3.7236
-5.3398	5.3892	3.5582
-4.9665	5.0754	3.1619
-4.3408	4.8825	2.7152
-4.5341	5.4957	2.5693
-4.8613	5.5891	2.8386
-4.6855	5.3339	2.5145
-4.0728	6.1989	0.708
-3.1269	7.0929	-0.45332
-3.1798	7.4108	-0.010748
-4.1814	7.4406	-0.52376
-4.1652	7.9128	-5.0049
-3.3224	9.1395	-7.3523
-2.1561	10.217	-7.3697
-0.38134	11.463	-7.4013
2.3717	14.198	-7.4036
4.5804	16.33	-7.4411
6.0355	17.066	-7.3249
6.6269	16.318	-7.5997
6.5222	14.793	-8.6636
6.7243	14.075	-9.4024
5.9709	12.849	-9.2693
5.5228	12.014	-9.896
6.16	12.35	-9.1595
5.3185	10.969	-2.1396
3.6095	5.7535	1.3654
1.462	-0.058649	1.5319
-0.2249	-0.6112	1.5087
-0.99765	4.3627	1.5052
-1.7979	7.4137	1.4993
-0.71411	10.602	1.4867
2.252	13.777	1.5008
4.9017	15.455	1.4314
5.5677	14.157	1.5546
4.6783	9.7508	1.531
3.616	5.8336	-0.4908
2.8462	3.9046	-1.6647
2.1199	2.9064	-1.5189
1.277	1.4396	-1.5583
0.64761	-0.070192	-1.5848
-0.46945	-1.104	-1.5544
-2.0383	-2.1599	-1.6021
-3.5499	-3.8941	-1.6345
-5.5725	-5.2785	-1.0045
-7.3122	-6.3329	-0.5064
-8.2182	-6.5554	-0.61557
-8.8877	-5.101	-0.63211
-9.372	-4.7109	-0.60384
-9.3653	-3.6794	-0.67321
-8.0156	-2.0298	-0.56004
-4.8281	-1.8457	-0.029564
-1.6286	-0.91107	0.33086
-1.6385	-2.9564	0.35425
-3.7241	-5.2229	0.3287
-3.1575	-4.2654	0.32961
-1.899	-2.562	0.32029
-1.9799	-1.5557	0.31414
0.23336	1.8392	0.30718
2.0039	5.2765	0.30027
2.7889	5.3491	0.29411
3.421	3.1199	0.28496
3.471	-0.55764	0.28245
2.1523	-5.8422	0.27862
0.64764	-10.941	0.23051
-1.1821	-14.848	0.3087
-3.397	-17.283	0.044005
-4.8709	-18.424	-1.9664
-5.9197	-18.478	-3.9394
-7.18	-17.986	-3.8931
-8.0236	-18.007	-3.7016
-8.7474	-16.728	-3.7991
-8.3601	-13.285	-3.7883
-4.4957	-10.388	-3.7929
-1.098	-8.1306	-3.8031
0.85454	-6.7802	-3.8084
1.2381	-6.6057	-3.8156
0.20739	-7.1361	-3.8224
1.4835	-7.6106	-3.8297
2.7196	-7.5012	-3.834
2.6873	-6.7924	-3.8484
2.3202	-5.5737	-3.8423
2.0002	-4.3822	-3.8426
0.62722	-4.7919	-3.9824
-0.36352	-5.6283	-3.3584
-1.5435	-7.1778	-1.7019
-4.1949	-9.8854	-0.014661
-6.1295	-10.723	0.24939
-7.5134	-10.634	0.051083
-8.475	-10.077	0.1028
-8.4676	-8.2055	0.092602
-7.913	-6.1644	0.079351
-6.5638	-4.1076	0.076233
-4.7355	-2.3293	0.068296
-3.4076	-1.5336	0.061553
-2.774	-1.5606	0.055032
-2.7623	-2.2196	0.047477
-2.9976	-3.208	0.041795
-3.1201	-4.0637	0.035641
-3.343	-4.3842	0.018646
-3.8511	-4.2944	0.046337
-3.7049	-3.4453	-0.022128
-2.1854	-1.5306	-0.042377
-1.015	0.22232	0.74138
-0.57782	0.42382	0.68295
-0.99898	-0.34664	-0.66329
-2.132	-0.67917	-1.9601
-2.9613	-0.60516	-2.1198
-3.3209	0.095003	-1.9956
-3.4551	0.98679	-2.0485
-3.6984	1.3753	-2.0487
-4.1267	1.562	-2.0528
-3.4715	2.8904	-2.0616
-1.6273	5.322	-2.0682
0.35477	7.5554	-2.0744
1.734	8.6597	-2.0798
2.5157	8.7015	-1.888
3.1106	7.588	0.028407
3.7561	6.5606	2.1253
4.1493	6.808	1.9581
3.7021	6.8665	1.8191
3.7509	7.2471	1.8986
4.5324	7.9535	1.8693
4.9456	8.1165	1.868
5.2465	8.1557	1.8209
5.7132	7.9149	1.9828
6.0719	7.3726	2.4092
5.8775	6.7053	2.7963
5.5145	5.6696	2.8596
6.0522	5.2031	2.8123
7.1149	5.2902	2.8179
7.3911	4.9117	2.8098
7.2062	4.1969	2.8019
6.4445	3.3673	2.7958
5.3069	2.2634	2.7888
4.6138	1.0437	2.782
5.0626	1.2457	2.7752
5.4641	1.7256	2.7683
5.0156	1.2194	2.7615
4.3473	0.052504	2.7546
3.5808	-1.3576	2.7483
2.6188	-2.2479	2.7404
1.8659	-1.8703	2.7337
2.3402	-0.23761	2.7334
3.227	1.2033	2.7
4.7218	2.8148	2.7519
6.8267	4.6894	2.7107
7.7439	4.6366	2.0514
8.1356	4.5658	1.686
9.4259	5.451	1.6913
11.937	7.0319	1.6799
14.353	8.7251	1.6872
15.614	8.481	1.6044
15.19	6.7713	1.7464
13.4	5.0686	2.2881
11.578	3.2636	2.6001
10.219	2.1049	2.6424
9.0861	2.0811	2.6331
7.583	2.2925	2.6239
5.6805	2.0839	2.6187
3.5607	1.2248	2.6116
1.4081	0.052719	2.6034
-0.051727	-0.046007	2.6005
-0.46464	1.1177	2.5898
-0.1502	2.3838	2.571
0.56217	3.9787	2.6307
1.7626	5.0511	2.4597
3.1994	5.0439	1.9514
4.1636	5.0358	1.6095
5.6953	5.4849	1.5251
7.0545	5.9392	1.5534
6.9963	5.529	1.5408
5.9874	3.8424	1.4179
4.7439	2.3531	0.99889
3.3683	1.4399	0.51327
1.6654	0.2732	0.47498
1.0279	0.7402	0.51709
2.0086	3.2269	0.49314
3.934	6.0269	0.48859
5.8051	7.302	0.47426
7.5398	7.8551	0.56236
9.3438	7.5131	0.99358
10.661	6.6998	1.4896
10.764	6.7307	1.4789
10.921	6.5254	1.4312
10.925	5.8234	1.4459
10.715	5.2759	1.4339
10.906	5.1798	1.4264
9.6533	3.5659	1.4212
7.4304	1.617	1.4128
6.1274	1.2491	1.4066
6.1829	1.4636	1.406
5.9723	1.6403	1.3714
5.542	1.3348	1.4283
5.5278	0.67607	1.3872
5.1933	0.34867	0.71832
4.5871	-0.4159	0.34494
4.6482	-0.58997	0.36855
5.7133	0.63458	0.35193
6.7074	1.617	0.34426
7.4443	1.9085	0.33928
7.5257	0.86829	0.33155
6.9795	-0.99968	0.32499
6.3931	-2.099	0.31827
5.6143	-2.7011	0.31081
5.2145	-1.6626	0.30575
5.4322	0.63149	0.29658
5.6723	1.6412	0.28586
5.6253	1.1884	0.36589
5.0727	0.96548	0.81464
5.0614	1.2001	1.3113
6.6269	1.4439	1.2763
8.0611	3.7668	1.2453
11.137	1.9426	1.2543
13.171	3.8464	1.2419
9.571	8.1022	1.2365
4.0275	1.9464	1.2294
5.3611	3.7035	1.2226
6.6752	5.0977	1.2158
7.4376	6.9273	1.209
7.2839	6.2903	1.2022
5.9286	3.5719	1.1954
3.5324	1.1029	1.1885
0.9886	-0.66979	1.1817
-0.24378	-0.25836	1.1749
-1.6311	0.73727	1.1681
-2.4651	0.74416	1.1613
-3.3831	0.84808	1.1544
-4.4915	1.2028	1.1476
-5.4482	0.58755	1.1408
-6.7948	-1.1892	1.134
-8.5117	-3.1684	1.1271
-9.9743	-5.7516	1.1204
-11.075	-8.1623	1.1133
-12.094	-9.8861	1.1069
-12.956	-11.697	1.1003
-13.071	-13.264	1.0892
-12.604	-14.42	1.0996
-11.7	-14.972	1.0552
-10.647	-14.847	1.0595
-10.149	-14.403	0.9613
-9.7648	-14.019	-2.2681
-9.0553	-13.241	-5.403
-7.8644	-11.488	-4.958
-6.213	-9.3644	-4.8755
-4.741	-8.6804	-5.0904
-4.3082	-8.4607	-4.7353
-4.3925	-7.8688	-3.8058
-3.5849	-7.7101	-3.0562
-3.004	-5.9118	-2.9543
-0.44917	-2.1492	-3.0162
3.3721	2.381	-3.0097
7.2831	5.3179	-3.0079
10.774	4.6446	-3.0197
9.3572	1.7306	-2.9827
9.1379	0.25741	-1.3804
10.662	-0.12294	0.18471
10.733	-1.1764	-0.0092705
9.7365	-2.1017	-0.11284
8.3929	-3.4008	-0.044038
7.197	-4.4421	-0.072459
6.5041	-3.874	-0.079564
6.7584	-3.4148	-0.083081
6.8601	-3.6274	-0.091466
4.3651	-4.2934	-0.097934
-1.2304	-5.1931	-0.10472
-2.1415	-5.1951	-0.11161
0.048106	-4.7046	-0.1184
0.97605	-4.7235	-0.12523
1.1379	-5.0989	-0.13207
0.68123	-4.368	-0.1388
-0.072627	-4.0465	-0.1459
-0.88955	-4.2907	-0.15221
-1.8524	-3.8664	-0.15899
-3.0032	-4.0693	-0.16969
-3.2232	-2.7146	-0.16008
-1.4415	-0.10137	-0.21065
1.2353	1.4874	-0.14958
2.002	1.1009	-0.094076
0.52496	-0.79944	-1.4926
-1.8997	-2.5391	-2.3458
-3.5337	-2.9566	-2.1797
-4.3648	-2.3883	-2.2196
-6.4529	-1.9946	-2.2333
-7.3979	-0.759	-2.2269
-5.8924	2.0338	-2.2577
-3.47	4.8	-2.2108
-1.9299	5.6675	-2.3004
-1.0787	5.2346	-2.3789
-0.62478	4.5753	-0.29332
-0.39922	4.9354	0.83402
-0.13779	5.4332	0.67569
-0.25519	4.7642	0.71688
-1.3172	3.4756	0.70648
-1.9557	3.198	0.6956
-2.5663	4.232	0.6913
-1.8893	5.3127	0.68358
-0.087331	5.3378	0.677
0.067792	4.1031	0.67013
-1.4642	1.6905	0.66331
-3.9769	0.059743	0.65653
-6.1657	0.021645	0.64957
-7.7727	1.59	0.64316
-9.7387	2.7111	0.63542
-11.776	2.4219	0.6297
-11.825	3.9281	0.62496
-12.009	4.4091	0.59679
-13.209	4.3715	0.68852
-14.195	2.9514	0.27722
-14.574	0.59643	-1.0655
-14.808	-1.1641	-2.4295
-14.174	-3.6508	-2.4731
-12.964	-4.8936	-2.3918
-11.999	-5.3536	-2.4436
-11.778	-6.3001	-2.437
-11.92	-7.328	-2.4458
