# Supplementary material for: Applying time-frequency analysis to assess cerebral autoregulation during hypercapnia
Source: PLoS One. 2017 Jul 27;12(7):e0181851. doi: 10.1371/journal.pone.0181851 (PMC5531479; doi:10.1371/journal.pone.0181851)
Supplement: S1 Dataset — Database of physiological signals registered in 50 volunteers during normocapnia and hypercapnia. (ZIP) [file pone.0181851.s001.zip › n44.csv]

ABP_smoothed_fluctuations[mmHg]	CBFV_smoothed_fluctuations[cm/s]	EtCO2[mmHg]
-2.6672	-7.5088	1.2859
-5.2584	-8.5638	0.23192
-8.5741	-10.041	-1.9989
-13.058	-12.501	-4.1445
-15.736	-12.915	-5.1462
-15.071	-10.333	-4.9877
-12.522	-7.5565	-4.8484
-7.1759	-3.8438	-5.1124
-0.20658	1.1123	-4.9443
4.5034	5.2107	-3.2484
6.2233	5.1807	-1.9921
5.7643	1.2817	-1.9258
4.5228	-2.8371	-1.9736
3.1321	-5.7589	-1.9362
1.52	-7.5295	-1.9303
-1.4383	-9.6809	-1.9413
-4.5281	-11.697	-1.9363
-4.4033	-11.019	-1.9092
-1.7816	-8.3049	-1.9689
1.6694	-5.2103	-1.9758
4.9125	-3.0691	-1.4533
6.1711	-2.565	-0.47366
4.6054	-3.5727	0.58169
2.4665	-4.6704	1.19
1.0804	-5.126	1.1909
-0.50737	-5.6592	1.0538
-2.7874	-6.7271	1.0592
-5.1621	-8.1335	1.096
-6.325	-8.7422	1.0946
-4.3354	-6.3943	1.089
-1.1504	-2.469	1.0929
-1.3689	-0.91077	1.096
-2.7803	-0.52041	1.0973
-2.047	0.86132	1.0991
-1.8531	1.1617	1.1013
-3.4186	0.044417	1.1033
-4.8877	-0.01005	1.1046
-6.0397	0.051747	1.1071
-7.3765	-1.6778	1.1109
-8.1255	-2.8083	1.1081
-7.7415	-1.7837	1.1069
-6.6085	0.019835	1.1355
-6.191	1.283	1.1172
-7.6253	1.3672	0.88381
-8.0187	1.5271	0.19914
-6.0292	2.7146	-0.70879
-3.8714	4.7034	-1.0059
-1.3664	7.0525	-0.86483
1.9849	8.9125	-0.8482
2.9718	8.394	-0.87316
0.92359	5.337	-0.86236
-0.8144	1.9923	-0.89744
-1.6058	-0.53075	-0.87213
-2.2114	-1.9041	-0.70887
-1.1947	-1.653	-1.0536
2.036	0.16392	-2.0269
5.4481	2.4611	-2.5103
7.7444	4.2439	-2.3435
8.4762	4.7188	-2.0191
7.9276	3.3788	-1.8185
6.2855	0.41338	-1.8232
3.3497	-2.867	-1.861
0.66718	-4.8719	-1.8488
0.86486	-4.2317	-1.8192
2.9739	-1.925	-1.8646
5.6699	0.83103	-1.9055
9.4811	4.0108	-1.5282
12.468	6.2037	-0.80348
12.118	5.7864	-0.1232
10.421	4.1121	0.2287
8.9076	2.3683	0.21512
6.6505	0.33365	0.15333
3.4883	-2.0028	0.16947
0.26412	-4.2328	0.17949
-1.8528	-5.1222	0.17888
-1.9467	-3.6654	0.19286
-0.82312	-1.6872	0.16569
0.71703	-0.36546	0.14308
2.5976	1.3221	0.35153
4.4211	3.2472	0.73275
5.5222	4.3534	1.0397
5.3128	3.8879	1.1971
3.441	1.6796	1.2171
0.25549	-0.87269	1.1929
-3.6063	-2.6972	1.1942
-7.1928	-4.1753	1.2013
-9.5234	-5.1265	1.2021
-9.7399	-4.4912	1.2071
-8.0294	-2.1138	1.2049
-5.0595	1.419	1.2581
-1.1542	4.9944	1.6667
3.2362	8.2567	2.2004
7.378	11.197	2.2907
10.067	11.901	2.196
10.748	9.5181	2.2002
10.194	5.9352	2.2269
8.961	2.5517	2.2264
7.1926	-0.14911	2.2218
4.8764	-2.1834	2.2246
1.8945	-4.0321	2.2281
-1.0746	-5.452	2.2297
-2.7264	-5.5866	2.2314
-2.7094	-4.204	2.2334
-1.4065	-1.6964	2.2354
0.029899	0.54667	2.2373
0.90691	1.7212	2.2392
1.4759	2.2094	2.2416
1.9437	2.0547	2.2433
2.3157	1.1212	2.2435
1.9834	-0.04236	2.248
0.65152	-0.88814	2.2554
-0.63839	-1.4582	2.2403
-1.0656	-1.5055	2.2352
-0.41378	-0.36178	2.323
1.1859	1.7356	2.2626
3.2076	3.9916	1.6635
4.2587	5.6896	0.36328
3.5337	6.2173	-1.2486
1.7356	5.1627	-1.9504
-0.19168	3.0394	-1.7624
-1.3221	1.1455	-1.699
-1.2524	0.71822	-1.7204
0.16199	2.2614	-1.667
2.8749	4.8	-1.9191
5.8598	7.2091	-1.8142
7.586	8.5604	-0.242
8.0591	8.8166	1.38
7.6691	8.2927	1.5742
6.389	7.4568	1.2382
4.2044	6.4244	1.2257
1.3159	4.4695	1.3015
-1.4456	1.8532	1.2904
-2.406	0.4317	1.3137
-0.51843	1.5718	1.2979
4.1261	5.4372	1.1648
8.6669	8.8868	1.5123
11.014	9.7524	2.4462
11.469	8.749	3.1011
10.978	6.7864	3.3013
10.369	4.6457	3.3224
8.7489	2.6751	3.3041
6.0186	1.0898	3.3068
4.5301	0.13579	3.3124
5.6547	1.0274	3.3132
8.7958	4.3047	3.3151
9.7618	4.8875	3.3167
7.4738	1.8704	3.319
4.9197	-0.2703	3.3234
3.863	-0.056656	3.3155
6.3	2.5168	3.3348
11.959	6.6109	3.3444
15.555	10.555	3.0332
16.917	11.932	2.021
17.149	10.355	0.6402
16.063	8.3628	0.091482
14.332	6.6444	0.28853
12.98	4.7202	0.4012
11.204	2.9719	0.34561
7.7471	1.9753	0.33721
3.4386	1.1729	0.34262
-0.30969	-0.013341	0.30982
-2.5225	-0.96112	0.40142
-3.0924	-1.2973	0.46744
-3.0784	-1.4108	-0.13564
-2.9576	-1.5458	-1.2519
-2.8129	-1.8222	-2.2159
-3.0883	-2.4576	-2.7033
-4.0445	-3.5423	-2.7008
-5.3627	-4.8468	-2.6137
-6.7725	-6.007	-2.6275
-8.1493	-6.6064	-2.6397
-9.5422	-6.8083	-2.6323
-10.913	-6.9379	-2.6366
-11.296	-6.3565	-2.6211
-10.08	-4.7723	-2.6006
-7.9571	-3.1708	-2.6979
-5.6804	-2.1687	-2.6551
-3.9737	-1.9819	-2.0744
-3.8252	-3.011	-1.5636
-5.4808	-5.177	-1.5736
-7.6155	-7.3842	-1.6393
-9.0709	-8.824	-1.6119
-9.1131	-8.8915	-1.6074
-7.632	-6.7547	-1.6094
-4.8002	-3.1933	-1.6071
-1.0219	0.0016539	-1.4986
2.9556	3.3543	-0.73049
6.2722	6.189	0.33286
8.2064	6.566	0.57634
8.9312	5.3504	0.38046
8.707	3.8534	0.36133
7.2544	2.0589	0.41762
4.7252	0.042434	0.42113
2.1763	-1.5846	0.40046
0.37195	-2.3183	0.39943
-0.41223	-1.8956	0.45026
-0.36575	-0.7271	0.43825
0.024823	0.39624	0.25039
0.41399	1.3352	0.46951
0.53114	2.0593	1.5163
0.15963	2.0545	2.4168
-0.7352	1.2161	2.5273
-1.8526	0.42658	2.3981
-2.9995	0.055237	2.4058
-4.2171	-0.50217	2.4372
-5.724	-1.4819	2.4316
-7.884	-2.4994	2.45
-9.6951	-2.7971	2.456
-9.1075	-1.4225	2.3544
-6.5799	1.4534	2.4433
-3.8498	4.8533	2.8248
-2.2807	7.0269	2.0071
-2.3048	7.0464	-0.41786
-2.8372	5.8389	-2.2039
-3.2493	4.2923	-2.5642
-3.5936	3.0058	-2.5316
-4.193	2.1106	-2.5417
-5.4521	1.4258	-2.5425
-6.9811	0.90746	-2.5395
-8.0397	0.64299	-2.5577
-8.2587	1.0374	-2.5296
-7.2934	2.589	-2.4609
-4.5142	5.7111	-2.6459
-0.64605	9.4826	-2.2794
1.8685	11.409	0.64215
2.5382	11.222	4.2331
2.0638	9.9276	5.0356
0.67289	7.6071	4.4116
-1.0472	4.7933	4.3975
-1.1635	3.9586	4.4955
1.7693	6.1967	4.4743
7.8086	10.589	4.6073
13.235	14.356	4.2928
15.418	15.542	3.3384
15.641	14.633	2.6758
14.86	12.565	2.4884
13.487	10.347	2.4802
11.553	8.7364	2.5005
9.2471	7.2925	2.4986
7.0096	4.7402	2.5005
5.0206	3.2901	2.4994
3.9275	4.1425	2.5005
4.9521	4.9882	2.5289
6.9076	6.5469	2.4605
7.8481	8.6049	2.4778
6.5149	8.5106	3.0493
3.6421	6.9144	3.5526
0.39086	5.0615	3.5508
-2.475	3.2608	3.4976
-4.3715	2.0694	3.5192
-5.0759	2.0703	3.508
-5.4549	2.9925	3.5476
-6.1593	4.1685	3.4446
-7.0849	4.7515	2.6087
-8.0801	4.8195	1.5781
-9.0351	4.873	1.3693
-10.005	4.4294	1.5595
-10.928	3.3406	1.5695
-11.351	2.8864	1.5023
-10.512	3.4341	1.5302
-7.84	4.3345	1.6715
-4.8179	4.9913	1.3229
-2.8302	4.8486	0.38995
-2.0973	3.4551	-0.25703
-2.1122	1.1427	-0.46072
-2.1016	-1.1844	-0.46607
-1.5227	-2.2287	-0.44074
-0.25671	-1.8937	-0.44445
1.3261	-1.3164	-0.44563
2.2387	-1.1745	-0.44155
1.861	-1.7875	-0.43943
1.1561	-3.0559	-0.43803
0.78615	-4.2759	-0.43603
0.61699	-4.1072	-0.43396
0.1876	-3.0069	-0.43204
-0.9969	-2.6838	-0.43016
-1.8852	-2.5174	-0.42817
-1.2776	-1.2145	-0.4261
-0.43461	0.55585	-0.42441
-0.55748	1.7456	-0.42278
-1.4919	1.5861	-0.41936
-2.4275	0.26136	-0.4175
-2.2606	-1.1049	-0.42206
-1.274	-0.99303	-0.41116
-0.052393	1.0948	-0.3909
1.6386	2.6151	-0.46025
3.0957	2.6652	-0.42379
2.863	2.3654	0.10242
1.7966	1.8374	0.63465
1.5339	1.1895	0.65792
3.0548	1.7039	0.57441
5.7208	3.5534	0.59777
7.5682	5.5472	0.6094
7.8844	6.3699	0.60329
6.9058	5.7173	0.60483
5.7834	5.2008	0.61211
5.2832	5.0321	0.6122
5.6111	4.393	0.59779
6.1297	4.2505	0.62866
6.0777	5.1472	0.67272
5.0632	5.4435	0.46917
3.2652	4.4255	0.05311
1.3982	2.6553	-0.25496
0.37359	1.5202	-0.381
0.86639	2.0825	-0.38612
2.5531	3.3007	-0.36714
4.2918	4.1685	-0.36859
4.4565	4.2095	-0.36928
3.3151	3.1554	-0.36588
1.9664	1.1053	-0.36364
1.2148	-0.87172	-0.36216
1.4355	-1.802	-0.36029
2.3302	-1.3073	-0.35785
3.1212	-0.16465	-0.35584
2.725	-0.090579	-0.35575
1.0451	-1.4665	-0.35314
-1.3461	-3.6818	-0.34414
-3.4365	-5.0603	-0.35105
-4.1393	-4.4174	-0.36897
-2.698	-3.1502	-0.2955
0.12991	-1.5792	-0.322
2.2668	1.1556	-0.84113
3.1682	2.8072	-1.3792
3.0396	1.3506	-1.4193
2.3539	-1.0731	-1.311
1.5216	-2.8126	-1.3164
0.80383	-4.0322	-1.3414
0.74497	-4.5991	-1.3331
1.9389	-4.1258	-1.3091
3.4303	-3.2964	-1.3316
3.9887	-3.0427	-1.4741
3.5994	-3.6125	-1.7865
2.5424	-4.8329	-2.1822
1.2176	-6.0597	-2.3719
0.35425	-6.7125	-2.3314
0.81661	-6.4139	-2.2984
1.8309	-5.6506	-2.3115
2.024	-5.2489	-2.3132
1.1155	-5.5766	-2.307
-0.59805	-6.6239	-2.3049
-2.1779	-7.8158	-2.304
-2.7184	-8.364	-2.3019
-1.6115	-7.4621	-2.2995
-0.022898	-5.9511	-2.2978
0.16968	-5.3941	-2.2969
-0.89386	-5.7438	-2.2937
-2.4862	-6.4442	-2.288
-4.1229	-7.0114	-2.2935
-5.3366	-7.1086	-2.3024
-5.6183	-6.6784	-2.261
-5.1875	-5.8995	-2.2408
-5.0944	-5.1895	-2.4511
-5.5864	-4.8772	-2.8287
-6.2918	-5.1416	-3.1372
-6.7181	-5.6892	-3.2876
-6.3755	-5.8853	-3.2907
-4.9204	-4.7348	-3.2659
-2.8639	-2.9146	-3.2689
-1.4567	-2.6262	-3.2714
-0.80199	-3.5781	-3.2667
-0.5599	-4.6005	-3.2611
-0.83443	-5.812	-3.2651
-1.5822	-7.2395	-3.273
-2.1574	-7.9546	-3.24
-2.0587	-7.4654	-3.2209
-1.1474	-6.0791	-3.3686
0.052814	-4.4267	-3.2562
0.67896	-3.2296	-2.274
0.55513	-2.6112	-1.2299
-0.19313	-2.5145	-1.0653
-1.2873	-3.0418	-1.27
-2.4142	-3.9409	-1.2823
-3.2698	-4.0186	-1.2312
-4.0853	-3.2181	-1.2345
-5.7735	-3.2452	-1.2375
-7.2461	-3.0167	-1.2349
-6.4541	-0.16774	-1.2496
-4.5264	2.7254	-1.2047
-3.1485	3.3719	-1.191
-3.2019	2.177	-1.4404
-3.9091	0.32863	-1.0263
-4.4232	-1.2144	0.53732
-5.4363	-2.5965	1.59
-7.4173	-3.6947	1.7833
-10.057	-4.2883	1.7872
-11.728	-4.7093	1.7812
-11.728	-4.1846	1.7862
-10.423	-2.0455	1.7879
-8.3596	0.4792	1.7895
-3.8938	4.5769	1.7916
2.2106	9.2151	1.7935
5.0112	9.3479	1.7958
5.0296	6.5894	1.7967
3.7532	3.2773	1.7994
1.6686	-0.051126	1.8053
-0.047283	-2.3706	1.7906
-0.91246	-2.9551	1.8197
-1.1394	-2.015	1.8447
-1.084	-1.0796	1.2653
-2.3758	-1.7399	-1.3954
-6.2111	-4.2018	-5.0096
-11.736	-6.9963	-5.577
-14.825	-9.355	-5.0527
-14.416	-10.508	-5.1735
-13.936	-9.8779	-5.2049
-15.017	-9.2164	-5.1677
-17.553	-9.6198	-5.1756
-20.508	-10.816	-5.1755
-23.663	-12.574	-5.1685
-25.364	-13.313	-5.1725
-24.165	-11.746	-5.1735
-21.569	-9.3045	-5.1282
-17.448	-5.9684	-5.258
-12.53	-2.1844	-5.1089
-8.9919	0.21807	-4.0141
-7.571	-0.46564	-3.2696
-8.0865	-3.5132	-3.1522
-9.5955	-6.9845	-3.1505
-10.401	-9.8912	-3.1537
-10.187	-11.365	-3.15
-9.4015	-10.922	-3.1487
-7.4897	-9.3403	-3.1438
-4.5605	-7.5014	-3.1455
-1.5642	-5.997	-3.0246
0.16996	-4.9111	-2.2414
0.42353	-4.5811	-1.2054
-0.036095	-5.4576	-0.96749
-0.72213	-6.944	-1.1548
-1.5775	-8.245	-1.1708
-3.3836	-8.9843	-1.1206
-5.9038	-9.1096	-1.122
-7.1441	-8.9373	-1.13
-6.8861	-8.029	-1.1253
-6.4973	-5.6311	-1.1223
-6.4673	-3.5379	-1.121
-6.9462	-3.5402	-1.1908
-8.1511	-4.7481	-1.5747
-9.4573	-6.1485	-2.0787
-9.6198	-7.0514	-2.1774
-8.7021	-6.8937	-2.0952
-7.0472	-5.7266	-2.103
-4.7377	-4.4849	-2.1125
-2.3496	-3.578	-2.1046
-0.64392	-3.1377	-2.1027
-0.11327	-3.3595	-2.1018
-0.37468	-3.8604	-2.0995
-0.7557	-4.1397	-2.0975
-1.7883	-4.8255	-2.0956
-3.5637	-5.8494	-2.0937
-5.3061	-6.312	-2.0918
-5.5886	-5.4935	-2.0894
-3.7714	-3.7525	-2.0883
-0.4883	-1.9352	-2.0869
2.6078	-0.31504	-2.0352
6.1923	0.84888	-1.6305
10.744	2.2189	-1.0751
15.092	4.6356	-1.0244
17.716	5.4493	-1.0992
18.259	3.7803	-1.0738
17.524	1.1383	-1.068
16.323	-1.1464	-1.0722
14.333	-2.6216	-1.0684
10.73	-3.7164	-1.0651
7.2217	-5.0394	-1.0677
5.1001	-6.2622	-1.0601
4.1316	-6.5527	-1.049
2.6931	-6.1239	-1.1108
0.45229	-5.8994	-0.9615
-2.0225	-6.5296	-0.48966
-4.1785	-7.712	-0.15527
-6.2054	-9.005	-0.040846
-8.3655	-10.006	-0.039662
-10.379	-10.472	-0.05062
-12.318	-10.642	-0.04506
-14.286	-10.787	-0.047159
-14.738	-9.4005	-0.033004
-12.99	-6.0903	-0.028752
-10.266	-2.6484	-0.10238
-7.3476	0.67573	0.049751
-5.0795	3.2387	0.54476
-4.7176	2.6659	0.88419
-5.682	0.52945	0.97827
-6.7892	-0.83717	0.97673
-7.6954	-2.1642	0.96868
-7.2891	-2.6267	0.98271
-5.0267	-1.4575	0.98042
-1.4498	0.73321	0.93945
4.6788	4.2164	1.1763
10.89	7.5842	1.9245
14.042	8.9348	2.8778
16.124	8.4799	3.1015
16.844	6.1256	2.9589
15.768	2.55	2.9777
14.182	-0.079049	3.0089
12.576	-0.98862	2.9929
11.131	-0.45243	2.9748
10.685	0.71488	3.0469
10.976	1.495	3.0385
10.598	1.002	2.5476
9.3438	-0.11707	1.561
7.6074	-0.89455	0.41777
6.0049	-0.99363	-0.14643
4.6479	-0.86676	-0.052363
3.1014	-1.6334	0.060554
1.2194	-3.3255	0.024702
-0.88957	-5.2008	-0.0020029
-2.8259	-6.3883	0.020313
-4.1302	-6.255	0.055458
-4.5778	-5.2163	-0.013071
-4.3809	-3.868	-0.085569
-4.4189	-2.6924	0.33284
-5.0405	-2.0406	1.1561
-6.0224	-2.1041	1.7835
-7.0211	-2.7155	2.0522
-7.5578	-3.1796	2.0566
-6.9595	-1.9727	2.0259
-5.2044	0.55758	2.0385
-3.0232	2.6532	2.0428
-1.8607	3.6159	2.0417
-2.0603	3.3709	2.0441
-2.3553	2.3089	2.0466
-2.7938	0.86807	2.0483
-4.0371	-0.51028	2.0499
-5.1229	-1.4168	2.0523
-5.0493	-1.6005	2.055
-4.2491	-1.2145	2.0524
-3.2366	-0.63644	1.9587
-2.312	-0.42397	1.6054
-1.7263	-0.74612	1.1522
-1.6623	-1.4305	0.98087
-1.8941	-2.0668	1.048
-2.0456	-2.1809	1.0906
-2.4112	-1.8436	1.074
-3.4728	-1.3828	1.0657
-4.6942	-1.0877	1.0729
-5.1636	-1.0373	1.077
-4.4974	-0.15516	1.0775
-2.7596	2.4466	1.079
-1.0616	5.0652	1.0814
-0.31057	5.9449	1.0834
0.027791	5.2169	1.0852
0.65071	3.6386	1.0872
2.0158	2.5255	1.0891
4.2481	2.4207	1.0911
7.0719	2.8715	1.0931
9.9048	3.8636	1.095
12.049	5.4425	1.0964
13.053	6.5222	1.0989
12.779	6.1863	1.1028
11.932	5.2982	1.1027
11.17	4.8142	1.0972
10.244	4.5083	1.1049
8.8413	4.0057	1.1342
7.4827	3.6805	1.1146
6.7589	3.9922	1.0178
6.3669	4.6941	1.1291
5.8311	5.3578	1.7089
4.9831	5.6374	2.6145
3.7866	5.37	3.571
2.3977	4.8746	4.1759
1.0161	4.5499	4.2292
-0.13733	4.7712	4.1028
-0.8364	5.6261	4.0926
-0.85324	6.6507	4.1616
-0.0093411	7.8719	4.1795
1.7394	9.9063	3.9658
3.4634	11.828	3.59
3.8685	11.949	3.2826
3.8169	11.05	3.1324
4.5653	10.512	3.1286
5.9577	10.538	3.1408
7.5157	10.856	3.1309
8.7061	10.868	3.1916
9.4115	10.302	3.0386
9.8382	9.197	2.2148
10.26	7.9426	1.2478
10.88	7.0315	0.98395
11.26	6.5011	1.151
10.882	6.2156	1.1825
9.9965	6.0563	1.1638
9.0412	5.9612	1.2355
8.3452	6.0323	1.1177
7.9598	6.2872	0.85543
7.3071	6.4546	1.4806
5.9825	6.2789	2.2145
4.0959	5.6395	-1.1371
2.3632	5.0904	-8.0046
1.907	5.6988	-12.906
2.4215	7.0175	-15.111
