# Supplementary material for: Applying time-frequency analysis to assess cerebral autoregulation during hypercapnia
Source: PLoS One. 2017 Jul 27;12(7):e0181851. doi: 10.1371/journal.pone.0181851 (PMC5531479; doi:10.1371/journal.pone.0181851)
Supplement: S1 Dataset — Database of physiological signals registered in 50 volunteers during normocapnia and hypercapnia. (ZIP) [file pone.0181851.s001.zip › n45.csv]

ABP_smoothed_fluctuations[mmHg]	CBFV_smoothed_fluctuations[cm/s]	EtCO2[mmHg]
8.5432	-2.0457	-7.8713
8.7485	0.30384	-6.9343
9.3267	2.4023	-5.6063
9.1815	2.5201	-5.0615
7.9817	0.64677	-5.2373
6.4133	-1.5817	-5.247
6.0285	-1.8715	-5.3002
6.7001	-0.45591	-5.3317
6.1672	-0.59351	-4.8381
4.2204	-2.6332	-5.4462
1.8831	-5.1768	-8.422
0.67628	-6.1242	-10.85
0.77401	-5.0959	-11.299
0.46511	-4.176	-11.356
-0.83976	-4.522	-11.347
-2.6355	-6.0935	-10.583
-3.3152	-6.4794	-8.6859
-1.9094	-3.902	-6.1293
0.11792	-0.1226	-5.0001
1.8092	3.5266	-5.3174
3.0127	6.4174	-5.1107
3.7119	7.2703	-2.872
4.2062	6.5225	0.34798
5.0926	6.7938	1.0443
6.4341	8.2517	0.52775
7.679	9.4948	0.58053
7.7911	8.5231	0.6556
7.3639	6.4147	0.61081
7.4992	5.3637	0.60115
7.9267	5.47	0.60361
7.8421	5.5	0.59516
6.4128	3.6197	0.58742
4.7864	0.99736	0.58172
4.2875	-0.39546	0.57528
4.3733	-0.10737	0.56865
4.2191	0.90522	0.56223
3.2789	0.94522	0.55578
2.5354	0.63665	0.5493
2.9592	1.1615	0.54284
4.3604	2.9842	0.53637
5.4345	4.9743	0.52991
4.8962	5.383	0.52344
3.5556	3.6576	0.51697
2.6797	1.5877	0.51051
3.1637	2.2376	0.50404
3.6964	3.5634	0.49758
3.0088	3.1659	0.49111
1.3624	1.3554	0.48464
0.0018336	-0.1957	0.47818
0.11633	0.17165	0.47171
0.43206	1.1178	0.46525
-0.090097	1.2825	0.45878
-1.3163	0.33536	0.45231
-2.9479	-1.5877	0.44585
-4.4429	-3.6641	0.43941
-4.6083	-3.5533	0.43286
-3.3031	-0.91255	0.4264
-1.7434	1.9622	0.42035
-0.89404	3.3123	0.41322
-1.2559	2.5043	0.40554
-2.5607	0.84029	0.40376
-4.4129	-0.93164	0.3978
-6.2266	-2.7373	0.36958
-5.9846	-2.6381	0.39132
-2.6466	0.69954	0.44444
0.29904	4.3759	0.18719
1.5413	6.2695	0.29264
2.2476	5.8773	1.8741
2.3116	3.8318	3.3016
1.7233	1.2097	3.4099
1.3393	-0.79478	3.29
1.44	-1.8116	3.3288
1.7668	-2.0746	3.3328
1.6935	-1.9747	3.314
1.1577	-1.8073	3.309
1.0355	-1.7252	3.3043
1.0802	-2.596	3.2971
0.74031	-4.8543	3.2909
0.42184	-6.8831	3.2831
0.59416	-7.3448	3.279
1.704	-6.0681	3.275
4.0251	-4.5804	3.2481
5.5037	-4.1607	3.2744
4.4547	-5.5903	3.3114
2.954	-8.9285	2.9335
2.2453	-11.786	1.9279
2.3279	-11.945	0.59798
2.3187	-11.603	0.058992
1.758	-11.526	0.21704
0.76932	-11.052	0.19417
0.042993	-10.726	0.29512
0.13061	-10.318	0.71443
1.0875	-8.2783	1.0555
2.2086	-5.4915	1.1943
2.6082	-3.8325	1.1944
2.0335	-4.043	1.1681
1.2541	-4.938	1.1667
1.5921	-4.1584	1.1683
2.236	-2.6922	1.147
2.0989	-2.0404	1.1299
1.0082	-2.4724	1.2081
0.012864	-3.1701	1.1181
0.3136	-2.9789	0.59897
1.1097	-1.7863	0.18784
1.4513	-0.4105	0.11491
0.86163	-0.20181	0.11147
-0.080916	-0.88586	0.10276
-0.43095	-1.2619	0.096429
0.50775	0.15602	0.090478
1.509	2.1562	0.083695
1.006	2.5575	0.076761
0.15556	1.6768	0.072087
-0.14014	0.84218	0.064526
0.18056	1.4491	0.050624
0.84171	3.0437	0.064803
1.3132	4.277	0.065451
0.95845	3.589	-0.09077
0.27714	2.3084	-0.42335
-0.0052382	2.1697	-0.82697
-0.50281	0.98655	-1.0252
-1.68	-1.7782	-0.99155
-3.2859	-4.023	-0.97927
-3.9918	-4.5714	-1.0165
-3.1042	-3.1137	-1.0072
-1.1245	-0.20864	-0.93334
1.0889	2.5605	-1.2419
2.4788	3.9732	-1.02
2.2136	3.5407	1.0809
0.8035	1.4216	2.781
-0.97011	-1.7397	2.9718
-2.4087	-4.7662	2.9247
-2.8784	-5.6208	2.9458
-2.3867	-3.8128	2.9388
-2.2003	-2.7023	2.9266
-2.9746	-3.641	2.9219
-4.4928	-5.6795	2.9163
-5.3193	-6.8176	2.9088
-4.5853	-5.9712	2.9019
-3.2905	-4.4234	2.8989
-2.3929	-3.0863	2.89
-2.4598	-2.4963	2.818
-3.1831	-3.4897	2.4769
-4.072	-5.2391	1.9616
-4.6637	-4.7854	1.7889
-4.1532	-2.6244	1.8613
-2.1808	-0.86291	1.8558
-0.44195	-0.45954	1.8562
0.22564	-1.1744	1.8171
0.84593	-1.4122	1.4108
1.558	-0.81322	0.86803
1.8717	0.013971	0.7396
2.2955	0.87102	0.82418
3.4973	1.7296	0.816
5.5319	2.5613	0.79706
6.1842	2.8832	0.79224
3.6776	2.8053	0.77249
3.6736	5.4915	0.82244
7.1248	9.279	0.74724
10.115	10.075	0.57139
10.381	10.039	1.6152
8.7361	9.083	4.0091
7.4983	5.8426	6.6792
7.0367	3.4325	8.0793
6.9915	3.239	7.8808
6.6847	3.3293	7.3782
5.6985	2.7481	7.674
3.8378	1.2557	8.8796
1.2645	-0.92322	7.2662
-1.5372	-3.2023	0.76002
-3.4462	-4.3278	-4.6972
-4.0793	-3.6359	-5.5959
-4.5178	-1.7379	-5.1373
-5.3728	-0.18061	-5.2212
-6.5157	-0.85236	-5.735
-6.8107	-1.0292	-6.6842
-5.0085	2.7672	-7.9187
-1.3567	7.856	-8.396
2.493	11.693	-8.2943
4.0216	13.557	-8.9339
3.6824	13.187	-7.8269
2.9493	11.066	-3.4932
2.6386	8.9531	-0.25325
2.691	7.59	0.59146
2.469	6.5874	0.67908
1.6884	4.7786	0.58181
0.22665	1.4202	0.51066
-1.9133	-2.4924	0.70271
-3.9423	-5.4202	1.1272
-4.1853	-5.6845	1.4042
-3.2981	-4.4574	1.5508
-3.1367	-4.1267	1.736
-3.4193	-3.4275	1.4435
-3.5767	-1.5041	0.43829
-4.0162	-1.2488	-0.31292
-4.9864	-2.4462	-0.4653
-6.3094	-1.8674	-0.46999
-7.1786	-1.3697	-0.48304
-6.8045	-1.7882	-0.49435
-4.9988	0.70784	-0.44828
-3.0578	4.2467	-0.53642
-2.3775	5.3538	-0.69366
-2.7972	4.5497	0.01739
-3.9631	2.5222	1.5416
-5.5512	-0.38154	2.8212
-7.2292	-3.3109	3.4662
-8.5123	-5.1838	3.5393
-8.3228	-5.0938	3.4382
-6.6057	-3.1898	3.4374
-5.2773	-1.3293	3.4505
-5.0855	-0.61563	3.4386
-5.6245	-1.2501	3.4289
-6.3923	-2.4738	3.4243
-6.999	-3.248	3.4179
-7.5415	-3.0305	3.4114
-8.1098	-2.011	3.4055
-8.6049	-1.4343	3.3967
-9.0814	-1.8696	3.3899
-9.6759	-2.9418	3.3947
-9.6998	-2.9128	3.3786
-8.5598	-0.39793	3.3303
-7.7101	1.9415	3.4054
-8.1394	2.0103	3.506
-8.9033	0.86444	2.9724
-9.2631	0.18578	1.83
-8.9936	1.4928	0.80611
-8.4525	3.3553	0.32732
-8.1975	3.6457	0.41097
-8.6151	2.3345	0.17663
-9.6043	0.11433	-0.76123
-10.215	-1.8169	-1.5002
-9.7199	-2.4536	-1.6963
-7.9264	-1.3144	-1.6818
-6.2549	0.072903	-1.7214
-6.1286	-0.097739	-1.851
-6.7903	-1.755	-1.5274
-7.2601	-3.8163	-0.66062
-6.9387	-4.3495	0.0040138
-6.0863	-3.3391	0.24588
-5.4574	-2.1543	0.27191
-5.1965	-1.7739	0.2419
-5.2058	-2.4947	0.3076
-5.3072	-3.1607	0.64458
-5.2424	-2.8405	1.1266
-4.6197	-1.2236	1.2768
-2.5746	2.0468	1.2108
1.2817	6.8495	1.2561
4.3465	10.947	1.1114
4.9496	12.373	0.65368
4.2935	10.711	0.30265
4.0131	7.9892	0.17399
5.1323	6.8861	0.15752
6.4669	7.2227	0.18807
7.2477	7.797	0.15702
7.36	7.3192	0.051467
6.4357	5.65	0.37289
4.8092	3.311	1.1646
3.6083	1.2337	1.8292
3.0652	-0.025705	2.1523
2.8467	-0.40094	2.1697
2.2166	-0.64959	2.0837
0.81353	-1.4589	1.5051
-1.0612	-3.1792	-0.80911
-3.0177	-5.2889	-4.0728
-4.6149	-6.3961	-5.4258
-5.2222	-5.8328	-4.9965
-4.313	-3.5491	-4.8099
-2.8779	0.04222	-4.936
-1.9589	4.074	-4.9091
-0.91871	6.8599	-5.0422
0.41803	7.9598	-5.4463
1.3455	8.4715	-5.8189
1.7374	8.274	-6.0048
1.96	7.3126	-5.9829
2.6953	6.3537	-5.8828
4.4114	6.4988	-6.1218
6.4168	7.2103	-5.9383
6.5531	5.5554	-2.9872
4.76	1.6472	0.65412
2.3749	-2.4091	0.72964
0.029429	-5.8771	-1.0218
-1.9674	-8.4876	-1.3812
-3.4044	-9.5607	-0.97217
-4.2997	-8.9314	-0.89944
-5.1743	-7.9486	-1.1153
-6.3789	-7.6182	-1.2467
-7.8003	-7.8849	-0.67422
-8.6429	-7.5004	0.51962
-7.5946	-4.3146	1.4774
-5.5848	0.23649	1.9135
-4.635	3.0522	1.9572
-5.279	3.8232	1.9156
-6.5924	3.7933	1.8929
-5.7747	5.4713	1.4993
-3.4674	8.265	0.92964
-2.8209	9.2961	0.78917
-3.591	8.3679	0.92081
-4.4247	6.6365	0.91849
-4.1798	5.9036	0.45027
-3.1419	6.0567	-0.13289
-2.4258	5.7902	-0.23658
-2.6834	4.3635	-0.13466
-3.7637	1.9737	-0.14073
-4.1328	0.42353	-0.17113
-3.3337	0.41622	-0.17265
-2.2583	1.2361	-0.17534
-1.9056	1.9142	-0.18359
-2.7821	1.6428	-0.18958
-3.3774	0.6446	-0.19764
-2.2343	0.58631	-0.20528
1.0262	4.3891	-0.19966
4.6765	8.7678	-0.22101
6.5404	9.1386	-0.26411
6.5437	7.6373	-0.11304
6.0437	6.343	0.25166
6.676	5.6391	0.61701
6.0402	3.696	0.78389
4.0662	0.39596	0.74888
4.3901	-1.6917	0.72759
4.2436	-3.0059	0.74823
3.9499	-2.3122	0.71642
6.718	1.784	0.65567
9.3387	3.912	1.0594
10.538	4.2047	2.0319
10.8	5.3082	3.2163
9.7689	4.4423	3.8408
7.6308	0.84826	3.7546
5.4019	-2.6157	3.6364
3.5096	-4.9186	3.6689
1.9991	-6.3414	3.6783
1.3	-6.4056	3.6589
1.5271	-5.0422	3.651
1.8314	-3.629	3.6555
1.6851	-2.8385	3.6442
1.0312	-2.6947	3.5041
0.30445	-3.6953	2.812
0.11888	-5.2939	1.7669
0.99433	-5.4499	1.4929
2.3716	-4.9879	1.6171
3.4646	-5.4014	1.5562
4.0981	-6.5789	1.7888
4.4196	-8.0272	1.6559
4.6687	-9.1839	0.042098
4.5833	-9.8367	-1.386
4.1981	-10.084	-1.4841
4.1921	-10.323	-1.3982
3.9351	-10.483	-1.4468
2.5346	-10.684	-1.4477
0.42221	-11.967	-1.4737
-1.2334	-13.036	-1.447
-1.5178	-12.087	-1.38
-1.1273	-10.271	-1.7542
-0.44006	-8.2651	-1.481
0.21312	-6.2986	0.74658
-1.0884	-5.8019	2.0046
-4.1256	-6.2983	0.97659
-5.5684	-4.8119	-0.12328
-5.5937	-3.2469	-0.54956
-5.8261	-3.9228	-0.54199
-6.6436	-4.3723	-0.50981
-6.8708	-3.4783	-0.53984
-5.4995	-1.1479	-0.54374
-3.2083	2.529	-0.50892
-0.99817	5.4121	-0.64219
0.51088	6.2721	-0.5778
1.217	5.6188	0.29144
1.1954	3.7163	0.51527
0.48693	1.0731	-0.37351
-0.89619	-1.3276	-0.73256
-2.1417	-2.6937	-0.58323
-2.552	-2.741	-0.62414
-3.1334	-2.3472	-0.5039
-4.3285	-2.5758	-0.47684
-5.5151	-4.1389	-1.5448
-6.2005	-5.1071	-2.708
-6.0849	-3.5932	-2.7432
-5.1585	-1.403	-2.6163
-4.1787	0.38364	-2.6596
-4.3501	1.7893	-2.2679
-5.3791	1.634	-1.0225
-6.4436	-0.26464	0.78195
-6.8737	-0.99192	1.5635
-6.8705	0.12812	1.3462
-7.2244	1.512	1.4105
-7.8045	1.8363	1.2593
-8.3209	0.60496	0.24593
-9.0943	-0.55534	-0.60466
-9.9081	-0.41891	-0.73041
-9.6874	0.99684	-0.69651
-8.7017	3.0278	-0.71917
-7.9711	4.6889	-0.73089
-7.5165	5.2344	-0.73233
-7.1633	4.5386	-0.73855
-6.947	3.6187	-0.74784
-6.4915	3.727	-0.75302
-5.3325	5.6478	-0.75133
-4.3282	7.5615	-0.77339
-4.2173	7.7416	-0.73794
-4.7386	6.1907	-0.35659
-5.4271	4.137	0.16724
-5.8047	3.3936	0.28639
-5.8109	3.6744	0.18933
-5.555	4.1242	0.18187
-5.169	4.4131	0.19513
-4.7542	4.0445	0.18393
-4.3644	2.5214	0.17485
-3.9607	0.99307	0.17006
-3.4095	0.75084	0.16353
-2.5012	1.8105	0.1568
-1.6239	3.1957	0.15042
-1.444	3.529	0.14376
-1.8476	2.3838	0.13768
-2.561	0.14656	0.13177
-3.4403	-1.7257	0.12261
-4.0286	-2.7083	0.11714
-3.7704	-3.1608	0.12255
-3.182	-3.0236	0.095632
-2.9361	-2.595	0.10459
-3.2166	-3.172	0.47392
-3.252	-3.5911	1.0235
-1.8371	-0.9533	1.1492
-0.95746	1.592	1.0697
-2.2647	0.88731	1.0987
-3.4764	-0.20221	0.94404
-3.9873	-0.81153	0.55559
-5.0406	-2.3701	0.20048
-4.8747	-1.98	0.021684
-2.3033	2.0714	0.021079
0.11172	5.3139	0.03774
2.2137	6.1076	0.019556
4.6563	5.1268	0.055041
4.8668	2.9244	0.39504
2.4951	0.27185	0.91378
0.39102	-1.7503	1.0714
-0.52977	-1.9756	0.98071
-0.65026	-0.025957	0.96837
-0.88208	2.187	0.98153
-1.3077	2.8674	0.97101
-1.1654	1.1988	0.96122
-0.9853	-0.016262	0.95647
-1.4207	2.1238	0.95051
-1.059	4.0935	0.94307
0.32764	3.8245	0.93655
0.87716	3.3074	0.93315
1.2781	2.5575	0.92016
2.6125	1.865	0.91285
4.5356	3.1763	0.94704
6.5776	5.0273	0.83564
7.2621	5.5458	0.82161
4.4574	4.3701	1.5623
1.0215	1.9912	1.6818
-0.36173	-0.66254	0.34932
-1.758	-2.4267	-0.35511
-3.0206	-2.7952	-0.13921
-2.4983	-1.9525	-0.12214
-1.6969	-0.6978	-0.1114
-0.85347	0.37663	-0.08678
2.2479	1.1521	-0.66266
4.3731	0.9724	-1.2048
3.5607	-0.14163	-1.1825
3.8436	-0.53659	-1.172
5.6178	1.554	-1.1721
8.0543	5.5953	-1.2018
10.241	8.8692	-1.2976
10.342	9.2513	-0.76348
8.8079	7.1623	0.59216
7.4668	4.6251	2.2426
6.5615	2.9252	2.9769
6.1391	2.547	2.7772
6.1838	3.0932	2.6916
5.8135	3.0042	2.8097
4.6332	1.3597	2.8131
3.336	-1.2287	2.2861
2.713	-2.9717	1.6973
3.1244	-2.4203	1.66
3.7186	-0.78104	1.7672
4.1107	0.72321	1.7322
4.4404	1.3961	1.5241
4.0075	1.0618	0.87707
2.7624	0.57341	-0.095865
2.4205	2.1741	-0.43699
2.5338	4.8993	-0.29835
2.3238	6.4202	-0.30015
3.7972	6.3103	-0.33823
5.8997	4.8175	-0.33567
5.4469	2.6682	-0.33865
4.9421	1.4023	-0.348
6.4474	1.5592	-0.35427
7.7188	1.4567	-0.36019
7.4033	0.46994	-0.36685
5.5358	-1.0569	-0.37338
4.1835	-2.55	-0.37979
4.6423	-3.2289	-0.38626
5.7583	-2.1955	-0.39274
6.3156	-0.40537	-0.3992
5.608	0.2071	-0.40566
4.763	-0.54821	-0.41213
4.1896	-1.8226	-0.4186
1.6339	-1.7579	-0.42506
-0.96694	-0.39892	-0.43153
1.2853	0.32041	-0.43799
2.5051	-0.66222	-0.44446
-3.0334	-3.1124	-0.45093
-5.8961	-4.0637	-0.45739
-1.713	-2.5381	-0.46386
3.2974	-0.81551	-0.47032
5.3153	0.19029	-0.47679
3.6151	0.40411	-0.48326
2.2612	-0.39513	-0.48971
2.6705	-1.5299	-0.49617
1.4277	-1.2223	-0.50275
-0.2161	0.12978	-0.50907
0.39689	1.0506	-0.51516
2.2631	0.46252	-0.5229
2.8577	-1.4141	-0.52951
-0.51088	-3.0129	-0.52964
-3.7198	-3.4609	-0.54402
-2.2571	-2.7099	-0.57118
0.047869	-2.0054	-0.5153
-0.2175	-2.209	-0.52338
-3.5398	-3.2506	-1.01
-5.9578	-3.7179	-1.5872
-3.3346	-2.2658	-1.6461
-0.10379	-0.55218	-1.5777
0.89762	0.23811	-1.6093
1.349	0.41034	-1.4751
1.2517	-0.068993	-1.1455
0.19319	-1.0735	-0.77478
0.9516	-0.78271	-0.58144
3.9938	1.2441	-0.60978
5.5668	2.885	-0.64387
5.2461	2.7387	-0.63796
4.5264	0.76669	-0.64283
4.0272	-0.29819	-0.6521
4.1993	0.63116	-0.65789
5.3574	2.2676	-0.66415
6.9993	4.0078	-0.67082
8.0977	4.8343	-0.67725
7.5689	3.3684	-0.68369
6.5754	1.7581	-0.69017
6.5001	2.0853	-0.69661
6.2516	1.3592	-0.70316
4.5355	-1.4537	-0.70962
0.9958	-4.1167	-0.71566
-0.8143	-5.4593	-0.72309
0.71894	-5.1422	-0.72964
2.309	-3.45	-0.7305
3.9495	-1.245	-0.75199
5.6501	0.40566	-0.75477
5.8876	0.64623	-0.57445
5.083	-0.26072	0.067482
3.8838	-2.061	1.0056
2.2672	-4.9658	1.363
1.3115	-7.2295	1.2193
1.8768	-6.5554	1.1832
0.85297	-3.86	1.2142
-2.5573	-1.2035	1.2035
-4.3537	-0.90696	1.1911
-4.4173	-2.4657	1.1872
-4.507	-4.0099	1.1807
-4.246	-4.7211	1.1742
-2.8364	-3.6378	1.1674
-0.42381	-0.52193	1.1598
0.38805	2.3244	1.1595
-0.6615	3.3947	1.1471
-2.0145	2.4774	1.0544
-2.5881	0.8465	0.72111
-2.3526	-0.66145	0.23878
-2.5317	-2.2337	0.054336
-2.9372	-3.0822	0.11476
-2.7007	-2.1949	0.11046
-2.2866	-0.55854	0.1167
-2.1141	0.5413	0.094782
-1.9083	0.33315	-0.33517
-1.6401	-0.40286	-0.90111
-1.3323	0.03394	-0.99018
-0.12866	2.1024	-0.90813
1.7724	4.7213	-0.93028
2.6688	5.548	-0.9487
2.6055	4.4738	-0.94796
2.1203	2.3836	-0.95411
0.92227	0.026015	-0.96222
-0.30543	-1.7646	-0.96834
-0.067759	-2.2117	-0.97453
0.092265	-1.969	-0.98114
-1.8353	-2.2431	-0.98763
-3.879	-3.6473	-0.99406
-4.2245	-5.4918	-1.0005
-3.094	-5.1332	-1.007
-1.1555	-2.5598	-1.0135
0.78612	0.1971	-1.0199
2.1162	1.9102	-1.0264
2.7345	2.1022	-1.0329
3.2682	1.2371	-1.0393
3.9251	0.87367	-1.0458
4.6543	2.3375	-1.0523
5.5237	4.3561	-1.0587
5.8624	5.7534	-1.0652
4.498	5.9364	-1.0717
2.0772	4.2821	-1.0781
-0.0088537	1.0374	-1.0846
-0.51922	-1.0368	-1.0911
0.54191	-0.85408	-1.0975
1.7873	0.14774	-1.1039
2.3364	0.46072	-1.1105
1.7637	-0.85564	-1.1173
0.22043	-2.7551	-1.1229
-1.4887	-3.9029	-1.1288
-1.8026	-3.3821	-1.1404
-0.28442	-1.5596	-1.14
2.2362	0.38413	-1.1317
3.605	1.1735	-1.2008
3.5112	0.60617	-1.1761
3.3017	-0.57885	-0.72174
2.3044	-2.1805	-0.18866
-0.52398	-4.0442	-0.094283
-3.3771	-4.9818	-0.20118
-4.5926	-4.3827	-0.21274
-4.7488	-3.6692	-0.19497
-4.6539	-3.6528	-0.2043
-4.9233	-3.9233	-0.21569
-5.1262	-3.8126	-0.2206
