# Supplementary material for: Applying time-frequency analysis to assess cerebral autoregulation during hypercapnia
Source: PLoS One. 2017 Jul 27;12(7):e0181851. doi: 10.1371/journal.pone.0181851 (PMC5531479; doi:10.1371/journal.pone.0181851)
Supplement: S1 Dataset — Database of physiological signals registered in 50 volunteers during normocapnia and hypercapnia. (ZIP) [file pone.0181851.s001.zip › n46.csv]

ABP_smoothed_fluctuations[mmHg]	CBFV_smoothed_fluctuations[cm/s]	EtCO2[mmHg]
7.6903	3.0195	-4.395
8.4752	4.1089	-3.6351
7.9048	4.4817	-3.6162
7.4039	3.9519	-3.6603
7.2157	2.7021	-3.624
7.0155	1.6357	-3.6133
6.6197	3.1993	-3.6125
5.8912	6.1854	-3.6034
4.7066	5.6002	-3.593
2.8922	3.0654	-3.5893
1.5135	1.7433	-3.5828
3.2704	2.2462	-3.5524
6.3118	5.0861	-3.6031
8.4995	8.3293	-3.5688
9.9478	7.9691	-2.7548
9.89	5.971	-0.13757
8.2704	4.2391	3.1334
6.0545	2.5492	3.948
3.2297	0.6657	3.4136
-0.045689	-1.3456	3.4135
-2.2925	-2.7888	3.532
-3.6819	-2.6463	3.5084
-5.29	-0.19208	3.5075
-4.3696	2.9032	3.524
-0.92829	5.1526	3.5299
0.8347	6.348	3.5371
0.37398	7.0867	3.5452
-1.1863	7.1288	3.5529
-2.3866	5.164	3.5621
-2.988	3.2067	3.5673
-2.9897	3.4309	3.5719
-1.7353	5.0005	3.6002
0.70211	7.107	3.5846
3.3993	9.1391	3.351
4.5863	10.225	2.6217
3.8725	9.748	1.7244
2.3858	7.6145	1.478
0.81307	5.1649	1.6402
-0.47242	3.7573	1.6771
-1.3956	2.837	1.6274
-1.7393	2.1655	1.6259
-1.039	2.5095	1.746
0.29192	3.4572	1.6826
1.3124	3.8981	1.0933
1.5141	3.5241	0.61332
0.85047	2.5135	0.64601
-0.12777	1.4641	0.72899
-0.83054	0.49089	0.70959
-0.81357	-0.47192	0.70645
-0.18741	-0.60722	0.73465
1.0106	0.35175	0.7408
2.9476	1.6664	0.67844
5.1921	2.9614	0.86522
7.1194	3.8729	1.3556
8.1447	3.8394	1.6824
7.533	2.5164	1.7869
5.4239	0.32793	1.7835
3.2102	-1.4623	1.7827
1.4589	-2.7913	1.7946
0.38984	-3.7586	1.8003
0.38148	-3.5501	1.8183
1.1852	-2.4411	1.8155
2.1636	-1.4702	1.6306
3.013	-1.154	0.851
3.385	-1.7575	-0.1139
2.9321	-3.2342	-0.27396
1.8983	-4.6682	-0.10833
0.59751	-5.3482	-0.12129
-0.79187	-5.3173	-0.14961
-1.7352	-4.9208	-0.10722
-1.7986	-4.3206	-0.068959
-1.167	-3.0475	-0.25274
0.44324	-1.4412	-0.020456
2.9228	-0.2896	1.1792
3.9891	0.12159	1.9336
3.2434	-0.3713	1.9261
2.0461	-1.5377	1.9193
0.88536	-1.7871	1.9482
0.092892	-1.3254	1.9507
-0.10187	-1.9149	1.9569
-0.33623	-1.5916	1.9662
-0.73495	0.36067	1.9737
-0.75193	1.923	1.9813
-1.0849	2.2507	1.9894
-1.9497	1.7524	1.9969
-2.5087	1.4419	2.0046
-1.4931	1.9504	2.0143
0.55042	3.2318	2.0161
2.686	4.8928	2.0287
4.2308	6.2603	2.1956
3.9731	6.0769	2.9505
1.7678	4.3471	3.955
-1.2637	2.4249	4.2072
-3.8759	0.98535	4.0441
-5.1552	0.52655	4.0465
-5.0681	1.7255	4.1078
-4.3466	3.6346	4.0963
-4.1186	4.2647	3.949
-4.6556	3.736	3.6173
-5.6492	2.9794	3.2098
-6.2579	3.1158	3.0687
-5.702	4.4913	3.1291
-3.7884	6.6955	3.1254
-2.3975	8.4513	3.1724
-2.7026	8.8656	2.9874
-3.8743	8.0715	1.6515
-4.8804	6.9125	0.13695
-4.779	6.5359	-0.0052208
-3.057	7.6655	0.26437
-0.75345	9.2964	0.21547
-0.15255	9.0317	0.0091025
-1.0184	7.309	-0.31512
-2.2986	5.3033	-0.68333
-3.2609	3.447	-0.83907
-2.8657	2.261	-0.76986
-0.59999	2.0606	-0.68644
0.88889	1.7936	-0.87627
0.31965	0.823	-1.3299
-0.6726	-0.44171	-1.6379
-1.281	-1.6916	-1.7339
-1.2826	-2.5502	-1.7367
-0.47914	-2.1459	-1.6997
1.1735	-0.53353	-1.6962
3.3378	1.0979	-1.7774
4.335	1.7691	-1.6103
3.1459	1.057	-1.062
1.1748	-0.51676	-0.70419
-0.6656	-2.1596	-0.66596
-1.9984	-3.0147	-0.67223
-1.816	-2.5558	-0.64197
-0.34145	-1.1795	-0.61831
-0.20252	-0.64023	-0.71891
-1.8278	-1.3081	-0.64767
-3.8531	-2.3993	-0.025965
-5.0292	-3.0258	0.46443
-4.528	-2.3248	0.42724
-2.3207	0.21231	0.37444
-0.22977	2.5204	0.4153
-0.010088	2.5944	0.35105
-0.9079	1.8697	-0.081647
-2.1195	1.0268	-0.57402
-2.9372	0.070413	-0.61074
-2.1554	0.038933	-0.54232
-0.43526	0.80754	-0.54946
-0.2983	0.83863	-0.46357
-1.6169	-0.089549	-0.61618
-3.1928	-1.4531	-1.1474
-3.8807	-2.3629	-1.4676
-3.4287	-2.4667	-1.5049
-2.904	-1.8433	-1.5232
-5.4743	-0.60809	-1.4264
-3.1946	1.3359	-1.487
12.965	4.1215	-2.1159
12.31	7.0665	-2.4766
-0.44113	8.4576	-2.4504
1.5152	7.6141	-2.4471
20.015	6.8395	-2.4451
30.197	6.7306	-2.4339
15.734	6.7804	-2.426
3.7758	6.1867	-2.419
3.8138	4.8075	-2.4111
1.9528	3.2122	-2.4032
-2.8221	1.7895	-2.3954
-4.5521	0.80682	-2.3876
-4.1477	0.56204	-2.3799
-3.2261	1.0713	-2.3721
-0.994	1.7967	-2.3641
1.1824	1.8767	-2.3565
1.1465	0.57551	-2.3497
-0.66548	-1.8101	-2.3395
-2.9954	-4.5087	-2.33
-4.3407	-6.4434	-2.3351
-4.9023	-7.3923	-2.3195
-5.6217	-7.6348	-2.2644
-5.1766	-6.8467	-2.3783
-3.3194	-4.773	-2.3219
-1.8233	-1.7794	-1.194
0.30784	-0.14117	-0.1379
3.8081	-1.1534	-0.16924
6.4085	-2.6794	-0.32141
5.8082	-3.9774	-0.25783
1.0812	-5.4399	-0.23485
-3.5638	-6.4463	-0.24292
-5.0498	-6.1634	-0.23339
-4.4847	-4.1438	-0.22291
-3.2716	-2.5941	-0.21633
-2.593	-3.9994	-0.20892
-3.0094	-6.1391	-0.20032
-4.4897	-7.2795	-0.19228
-6.3401	-7.8944	-0.18734
-7.6198	-8.4747	-0.17767
-7.6297	-9.1457	-0.15948
-7.2947	-8.8578	-0.17541
-6.8237	-7.0231	-0.18259
-4.7174	-4.3512	0.0049786
-1.6927	-1.5962	0.37572
0.67126	0.52617	0.76087
2.4202	1.2925	0.92447
3.2533	0.26002	0.89006
2.5525	-2.4702	0.88016
1.0167	-5.1995	0.90225
-0.36174	-6.555	0.91081
-0.99765	-7.2965	0.91527
-0.95671	-7.8387	0.9236
-0.93844	-7.7866	0.93196
-0.72976	-6.9206	0.9395
0.10404	-5.3501	0.94726
0.5813	-4.0184	0.95506
-0.32192	-3.7286	0.96275
-2.8548	-4.5124	0.9709
-4.8376	-5.7385	0.97883
-2.0053	-6.2073	0.98487
2.283	-5.8466	0.99355
0.8918	-5.2416	1.0081
-6.5037	-4.434	1.0016
-15.44	-3.1986	0.6259
-16.657	-1.1544	-1.0164
-11.471	1.5932	-2.933
-8.1881	4.353	-3.1617
-3.4755	5.838	-2.8757
4.5135	5.9717	-2.9356
12.13	5.9773	-2.9566
14.636	5.9229	-2.9217
11.157	5.5038	-2.9125
7.8228	4.5129	-2.9293
7.1302	3.3683	-2.9083
8.0183	2.719	-2.8237
8.1027	2.1496	-3.0019
7.0289	1.5236	-2.936
7.4415	1.3941	-1.1731
7.7173	0.87779	0.37129
6.4552	-0.59581	0.21254
5.867	-1.9476	0.078465
6.0899	-2.4543	0.17556
6.6285	-2.3144	0.17128
7.5509	-2.6304	0.16747
7.7153	-2.7022	0.18228
6.2946	-2.1365	0.18985
4.272	-2.6753	0.19403
2.9545	-3.9925	0.20644
2.7362	-4.9017	0.21893
1.997	-5.3592	0.19086
1.1572	-5.4836	0.26045
0.85135	-5.3932	0.2276
-0.43053	-5.2065	-0.83169
-2.1088	-5.042	-1.8748
-3.0852	-5.0181	-1.8026
-3.8947	-5.2533	-1.6886
-4.7101	-5.866	-1.736
-5.5106	-6.9747	-1.7203
-6.4944	-8.6043	-1.7077
-8.0652	-10.164	-1.702
-9.368	-10.576	-1.6947
-8.7615	-9.1995	-1.692
-7.5335	-7.8362	-1.6575
-6.7587	-7.0079	-1.7056
-6.7285	-7.9129	-1.706
-7.3309	-12.698	-1.0965
-8.2721	-8.0239	-0.56026
-9.1005	6.0987	-0.60846
-9.2615	1.7027	-0.64872
-8.7159	-8.816	-0.63001
-7.9121	-5.096	-0.66243
-7.7713	-1.3482	-0.44989
-8.2166	-2.9051	-0.023534
-8.4187	-3.7774	0.29147
-8.5629	-3.9561	0.43016
-8.7454	-4.399	0.43959
-8.1788	-3.7057	0.40949
-6.5625	-2.2186	0.43188
-4.2837	-1.5801	0.52615
-2.6514	-1.3008	0.35831
-2.587	-1.2864	-0.16123
-3.7013	-3.2197	-0.48871
-4.7106	-4.9709	-0.52329
-4.1505	-2.6994	-0.52259
-2.7548	-0.30259	-0.49469
-1.5793	-0.55074	-0.47516
-0.93609	-0.33394	-0.66408
-0.70584	0.10712	-1.0246
-0.53688	-0.49964	-1.3749
0.0027215	-1.0198	-1.5119
0.74838	-1.2107	-1.4659
1.1239	-1.7504	-1.442
1.2785	-2.206	-1.4471
1.3913	-2.1997	-1.4394
1.1508	-2.3242	-1.4285
0.45165	-2.6128	-1.4214
-0.4782	-2.4552	-1.4155
-0.93484	-1.5033	-1.4053
-0.35868	-0.0075157	-1.3936
0.90165	0.65956	-1.4038
2.1778	0.52382	-1.3852
2.7927	0.44636	-1.2282
2.7174	-1.1076	-0.8676
2.2025	-4.1367	-0.43688
1.5844	-5.8494	-0.28903
0.68265	-6.9052	-0.34535
-0.74573	-9.1786	-0.35011
-2.0905	-11.42	-0.32497
-2.9643	-11.912	-0.31839
-3.665	-9.5928	-0.31405
-3.9414	-6.5314	-0.30499
-3.5777	-5.9424	-0.29617
-4.3794	-6.0144	-0.29128
-5.6571	-5.5836	-0.28159
-4.4122	-5.3023	-0.26314
-1.6296	-4.5035	-0.2945
0.72676	-3.4319	-0.26295
1.198	-3.2753	0.078689
0.28203	-3.9965	0.77289
-1.2406	-5.3402	1.5685
-2.9742	-7.2048	1.8842
-4.2637	-8.725	1.7897
-4.4293	-8.712	1.7606
-3.7616	-7.2289	1.8007
-3.0104	-5.1154	1.8105
-3.2542	-4.0566	1.8086
-4.6907	-4.3717	1.8165
-6.3732	-4.6044	1.8363
-7.6853	-4.5427	1.8383
-8.3436	-4.6571	1.8037
-8.4189	-4.3124	1.8742
-8.0061	-3.1361	2.0104
-6.9723	-2.3412	1.5906
-5.2949	-2.1449	0.62677
-3.2023	-1.2852	0.012901
-1.6924	-0.24911	-0.10839
-1.9514	-0.52275	-0.10549
-3.2845	-2.06	-0.094605
-4.4955	-4.1135	-0.088878
-4.8965	-5.5278	-0.075257
-4.336	-5.8058	-0.062698
-3.2452	-5.4863	-0.090581
-0.99855	-4.4678	-0.070457
3.2704	-2.3175	0.1469
7.0038	0.1794	0.49835
7.8597	1.935	0.83761
7.4987	2.2863	1.0096
7.0045	1.4134	1.0006
5.7944	0.4988	0.98387
3.998	-0.094221	0.99948
2.441	-0.64155	0.99153
2.2463	-1.0502	1.0237
3.8784	-0.94524	1.0928
5.7309	0.35615	0.89104
6.8381	2.2411	0.42322
7.4511	2.606	0.12034
7.5744	1.7157	0.055341
7.0533	1.1062	0.05805
6.121	-0.24737	0.068976
5.108	-3.3957	0.077653
4.1235	-5.5937	0.084146
3.5277	-5.0874	0.091213
4.2699	-4.0015	0.09895
6.0556	-3.3547	0.0066495
7.1122	-2.3891	-0.37449
6.7355	-1.7421	-0.82922
5.1291	-2.7268	-0.94136
3.1257	-4.1999	-0.85837
1.5293	-4.5983	-0.85104
0.20834	-4.321	-0.83232
-0.62844	-3.6018	-0.7952
0.043939	-1.7732	-0.9567
1.5194	0.20519	-0.83107
1.9568	0.51774	0.30006
1.1314	0.057923	1.316
-0.42257	-0.23787	1.3134
-1.7629	-1.2468	1.1539
-2.3673	-2.6816	1.2094
-2.1091	-3.1798	1.2469
-0.72788	-2.3404	1.2194
1.3839	-0.65473	0.93021
2.4423	0.3329	-0.21392
1.8936	0.20978	-1.6227
0.41834	-0.39022	-1.9459
-1.2064	-1.1295	-1.698
-2.2546	-1.7782	-1.6856
-2.1996	-2.0699	-1.7282
-1.1222	-1.768	-1.7073
0.36441	-0.74118	-1.6937
1.8306	0.72696	-1.6904
3.0978	2.0083	-1.6824
4.3166	2.1572	-1.6737
5.4526	1.1843	-1.6662
6.063	-0.21999	-1.6585
4.4145	-2.0225	-1.6507
0.37311	-3.4644	-1.6428
-1.9738	-1.9665	-1.6352
-1.6955	0.95807	-1.6273
-0.39899	1.6066	-1.6191
1.8532	0.97575	-1.613
4.0781	0.1467	-1.6031
5.0084	-0.7135	-1.5909
5.6276	-1.4688	-1.6086
5.5991	-1.9824	-1.561
4.5284	-1.8896	-1.4948
4.3443	-0.39719	-1.8489
4.9573	2.0479	-1.3468
5.3715	4.251	0.96697
6.1907	5.488	2.3374
6.3854	6.6692	2.4663
4.8977	8.8647	2.474
2.892	11.173	2.4817
1.1615	9.5757	2.4895
-0.051286	3.382	2.4973
-1.1067	3.7604	2.5051
-2.0377	11.513	2.5129
-2.4321	13.391	2.5207
-2.8027	9.0075	2.5285
-4.0412	6.0961	2.5363
-5.5171	5.7805	2.544
-6.3849	6.7633	2.5518
-6.6279	7.7442	2.5597
-6.8492	7.4227	2.5674
-7.8376	5.0621	2.5749
-8.7685	2.8774	2.5836
-8.5141	2.2545	2.5909
-6.524	2.362	2.5948
-3.4526	2.6061	2.6177
-0.39369	2.3091	2.6067
1.5301	0.83734	2.1602
1.4951	-1.7905	0.19846
0.10596	-4.6994	-2.2165
-1.1813	-6.6091	-2.7244
-2.5749	-7.4049	-2.2745
-4.2994	-7.3307	-2.2354
-5.4317	-6.561	-2.4512
-5.8402	-5.3772	-2.4462
-6.2912	-4.1754	-1.7087
-7.0955	-3.3415	-0.55727
-8.2105	-3.1246	0.31265
-9.1888	-3.0713	0.72963
-9.4062	-2.467	0.76962
-8.1425	-0.55846	0.68852
-5.7732	2.2802	0.011897
-4.1853	4.123	-2.6387
-3.9653	4.23	-5.8821
-4.5952	2.9181	-6.7925
-5.1942	1.1066	-6.2281
-5.0082	-0.14781	-6.0983
-4.2934	-0.18723	-6.2484
-3.8019	0.86827	-6.2564
-4.7907	1.4714	-6.1561
-6.7195	1.3655	-5.4194
-6.7846	2.1302	-2.8687
-4.4197	4.2201	0.39696
-0.97511	7.0385	1.7921
1.5303	9.2986	0.59789
1.3795	9.4896	-2.3846
-1.3557	6.4102	-4.2523
-2.1567	4.0399	-4.1947
4.0139	8.5629	-4.0842
-6.1933	0.93961	-4.1313
-3.4702	3.1725	-4.139
16.167	17.459	-3.8517
6.792	7.7145	-2.6099
9.8942	8.2643	-1.1465
10.696	7.8012	-0.90668
9.6342	6.4396	-1.137
9.799	6.3223	-1.1001
9.7901	6.1836	-1.048
8.9509	5.4633	-1.0575
7.4139	4.3059	-1.0557
5.6746	3.1965	-1.0422
4.2321	2.4661	-1.0332
3.3339	1.8705	-1.0303
2.6869	1.3371	-1.0232
1.5354	1.0112	-0.99764
0.29745	0.325	-1.0042
-0.24465	-1.1671	-1.0609
-0.57554	-1.7938	-0.91328
-1.3222	-1.1275	-0.75827
-2.776	-1.7554	-1.6485
-4.849	-3.5626	-3.3346
-7.1378	-4.3444	-4.5304
-9.1337	-5.1385	-4.9961
-10.508	-6.911	-4.9827
-11.405	-7.8024	-4.8912
-12.007	-7.4574	-4.9479
-12.317	-6.58	-5.0093
-11.969	-5.2153	-4.3763
-10.898	-3.5981	-2.8337
-9.4064	-1.9249	-1.0982
-8.0188	-0.12571	-0.71513
-6.7684	0.69509	-0.93056
-5.4544	1.5809	-0.87269
-3.9697	5.0536	-0.85555
-2.6428	5.4456	-0.86088
-2.2448	2.6384	-0.8459
-2.8373	0.97518	-0.83885
-2.7793	1.4923	-0.85038
-1.0897	2.4374	-0.77101
1.4844	3.4075	-0.89049
3.5496	4.5557	-1.4339
4.9793	3.7214	-1.7501
5.5031	2.3565	-1.7986
5.0129	2.0714	-1.7909
3.9815	1.3432	-1.7727
2.5689	-0.087419	-1.767
0.74632	-1.1477	-1.7826
-0.52444	-1.199	-1.751
-0.44098	-0.18312	-1.6657
-0.26108	0.70206	-1.8413
-0.84128	1.0174	-1.9975
-1.6507	1.95	-0.84873
-2.5012	3.2476	1.2494
-3.5033	3.6406	2.7463
-4.2585	3.4813	3.3539
-4.5149	3.2981	3.3624
-4.7554	2.6793	3.2897
-4.9089	1.7198	3.3208
-4.4457	1.1233	3.3362
-3.5026	1.7351	3.3371
-1.8108	2.8698	3.346
1.5047	2.0845	3.3545
4.9541	1.2498	3.3618
6.6977	1.907	3.3697
6.2494	1.9549	3.3775
4.8442	1.0645	3.3853
4.1492	-0.048734	3.3931
3.7226	-1.4193	3.4008
2.7854	-2.932	3.4083
1.341	-3.3541	3.4167
-0.23353	-2.3794	3.4255
-1.1178	-2.0534	3.43
-1.4426	-2.4416	3.436
-2.4763	-0.95213	3.4593
-3.3875	1.4045	3.4614
-2.2582	1.6154	3.406
-0.10193	1.0925	3.4995
1.416	1.6862	3.7119
1.8082	1.9915	3.1334
1.3289	1.1507	1.6647
1.0328	-0.041967	0.58096
1.9912	-0.55091	0.47475
4.8289	0.3781	0.99197
8.0554	1.6236	0.020575
9.9099	1.9219	-3.1287
9.5082	0.9639	-5.2917
7.336	-0.78697	-5.5144
5.0468	-2.2706	-5.418
3.0909	-3.1985	-5.4486
1.2212	-3.7459	-5.2983
0.21564	-3.5889	-5.4281
0.8393	-2.4247	-6.0119
2.0314	-0.90181	-4.8007
2.7831	0.17949	-1.1374
3.0467	0.19495	1.4469
2.7897	-0.70159	1.7224
1.8819	-1.5557	1.5526
0.36876	-2.261	1.6193
-1.4915	-3.2519	1.6612
-2.8242	-4.1891	1.6499
-2.6933	-4.3979	1.6538
-1.0112	-3.2965	1.6666
1.5804	-1.0253	1.6742
3.5103	0.99807	1.6809
4.1206	1.8749	1.689
3.79	1.4524	1.6969
3.3969	0.51368	1.7046
3.6006	-0.053022	1.7124
3.4209	-0.62634	1.7202
2.5798	-1.1554	1.728
2.518	-0.51961	1.7358
3.4446	0.42913	1.7436
4.7554	0.048369	1.7514
6.917	0.23098	1.7592
9.555	1.7474	1.7669
10.461	1.8687	1.7747
9.3856	0.24507	1.7825
7.6852	-1.4681	1.7903
5.9974	-2.7709	1.7981
4.5354	-3.7048	1.8059
3.1579	-4.18	1.8137
1.6383	-4.1508	1.8215
-0.15015	-3.8783	1.8293
-2.0407	-3.7078	1.837
-3.2412	-3.982	1.8448
-3.6561	-2.8949	1.8526
-4.1135	3.4162	1.8604
-3.3003	7.8305	1.8682
-0.22654	3.624	1.876
1.494	4.1084	1.8838
1.7473	10.764	1.8916
3.2873	13.807	1.8994
4.7958	13.205	1.9071
5.1305	11.343	1.9149
5.2042	9.6935	1.9227
5.1676	8.6775	1.9305
4.6394	8.0003	1.9383
3.7452	6.9077	1.9461
2.6889	4.8927	1.9539
1.2501	2.9783	1.9617
-0.70355	1.7192	1.9695
-2.9081	0.0071779	1.9772
-4.8781	-2.2613	1.985
-6.0343	-3.9337	1.9929
-6.3167	-3.4535	2.0005
-6.1894	-1.0121	2.0082
-6.5969	-0.37438	2.0171
-6.948	-1.193	2.0225
-6.4542	-1.5458	2.0311
-5.443	-1.2619	2.0509
-4.223	-0.95309	2.0086
-2.4198	0.58888	2.1293
0.089556	3.5186	2.0593
2.3953	4.8102	0.81875
4.2743	5.3053	0.088877
5.7035	5.3358	0.09573
6.6798	3.4872	0.097682
7.2273	-1.8499	0.099309
7.3028	-2.664	0.10942
6.9123	4.594	0.11488
6.2259	5.1243	0.13509
5.2305	0.7049	0.13155
3.8768	2.4895	0.092222
