# Supplementary material for: Applying time-frequency analysis to assess cerebral autoregulation during hypercapnia
Source: PLoS One. 2017 Jul 27;12(7):e0181851. doi: 10.1371/journal.pone.0181851 (PMC5531479; doi:10.1371/journal.pone.0181851)
Supplement: S1 Dataset — Database of physiological signals registered in 50 volunteers during normocapnia and hypercapnia. (ZIP) [file pone.0181851.s001.zip › n47.csv]

ABP_smoothed_fluctuations[mmHg]	CBFV_smoothed_fluctuations[cm/s]	EtCO2[mmHg]
8.8683	-2.9395	-4.6601
6.9616	-4.1639	-4.5898
6.6296	-3.6148	-4.5735
7.3492	-2.2819	-4.5875
8.1057	-1.29	-4.5698
7.7727	-1.1447	-4.6501
6.3845	-1.8698	-4.8951
5.0414	-3.0516	-5.2703
4.0116	-4.0064	-5.5806
3.0588	-4.1735	-5.6293
1.7734	-4.1467	-5.5833
0.22942	-4.3296	-5.594
-0.29853	-3.9694	-5.5536
1.2064	-2.7095	-5.5716
4.8044	-0.94432	-5.7958
7.7232	-0.22139	-5.3661
7.8516	-1.4948	-3.8071
6.233	-3.7877	-2.0636
4.3256	-5.9629	-0.85474
3.5038	-7.0442	-0.42562
3.3256	-7.2524	-0.5351
2.1335	-7.6343	-0.62927
0.10146	-8.3238	-0.5898
-1.4969	-8.7954	-0.54843
-1.3048	-7.8579	-0.58942
1.1283	-4.9997	-0.68152
3.2865	-2.6206	-0.48422
3.6164	-2.0805	0.14197
3.5622	-1.6231	0.82921
3.9119	-0.56208	1.2982
4.1544	-0.018828	1.4683
3.7898	-0.11705	1.4334
2.5665	0.014874	1.4186
1.7264	0.48538	1.4228
2.6475	1.0144	1.3716
3.4833	1.6068	1.4491
2.4656	2.1418	1.7847
0.548	1.943	2.158
-1.3936	0.78173	2.3832
-3.2904	-0.67524	2.43
-4.5796	-1.0729	2.4214
-4.5572	0.73147	2.4931
-3.9626	2.6455	2.3269
-3.847	2.9545	1.7436
-5.0103	2.2457	1.0374
-7.2084	1.2045	0.50189
-9.4193	0.34746	0.34729
-11.538	-0.27094	0.42117
-13.785	-0.69561	0.4451
-15.609	-0.31562	0.42274
-16.078	1.3942	0.42024
-14.095	4.3051	0.44483
-10.582	7.8304	0.42762
-7.5936	10.969	0.35441
-5.7353	12.187	0.61709
-4.8947	11.169	1.2387
-4.4432	9.6713	1.5321
-4.5324	8.0915	1.445
-5.6744	5.9026	1.4055
-6.6091	4.3588	1.434
-6.2238	4.4576	1.4356
-5.4524	4.8667	1.4294
-5.3171	4.3672	1.4309
-6.4971	2.3865	1.4321
-8.4807	-0.11352	1.432
-10.067	-1.3315	1.4344
-11.415	-1.5907	1.4338
-13.075	-1.9921	1.4257
-13.6	-1.4722	1.4393
-11.865	0.76053	1.464
-9.1756	3.0752	1.37
-6.8503	4.5566	1.1084
-5.7217	5.5003	0.75262
-5.6081	5.6932	0.45971
-5.8106	4.7259	0.39301
-6.4923	3.3443	0.44063
-7.6073	2.5524	0.44696
-7.6217	2.8259	0.4287
-6.1545	4.0724	0.42875
-4.436	5.6043	0.49004
-3.2623	6.3309	0.70469
-3.0236	5.3012	1.1242
-3.5814	3.2866	1.4622
-4.7263	1.3341	1.4892
-6.4911	-0.22285	1.4263
-8.2019	-0.90476	1.4319
-8.1296	0.10986	1.4448
-6.5057	2.3513	1.4412
-4.9954	4.4214	1.4397
-4.1985	5.5671	1.4413
-4.1824	5.5027	1.4419
-4.6775	4.6025	1.4419
-5.601	3.4014	1.4423
-7.175	2.4752	1.4427
-8.0934	2.2639	1.443
-6.6044	2.9361	1.4433
-4.826	3.7961	1.4438
-4.7332	4.1499	1.4446
-4.9967	3.9736	1.4436
-5.1323	3.3398	1.4438
-5.8918	2.4296	1.4506
-5.7765	2.3368	1.4434
-3.496	3.833	1.4227
-1.906	5.3277	1.4865
-2.3304	5.6253	1.5141
-3.151	4.734	1.1313
-3.9633	3.6771	0.60671
-4.7254	3.6933	0.44419
-3.3477	4.5447	0.44598
0.76353	5.6424	0.44057
5.5344	6.4371	0.50135
9.1124	6.3645	0.4459
10.244	5.0083	0.082507
9.222	2.5519	-0.31844
6.807	-0.19385	-0.50777
3.9886	-1.2674	-0.55636
1.2242	-0.51784	-0.55473
-1.9143	-0.95634	-0.54556
-4.4099	-2.1666	-0.54738
-3.9842	-0.49803	-0.55425
-0.010125	4.5791	-0.53563
7.2269	11.324	-0.54402
16.362	16.787	-0.63104
22.957	18.85	-0.33882
25.426	17.392	0.2862
26.279	14.252	0.53529
26.294	10.86	0.4588
25.232	8.0779	0.42992
22.744	5.3588	0.46009
19.202	2.3833	0.47309
16.838	0.40719	0.43924
16.296	-0.039108	0.40523
15.193	0.0018279	0.52804
12.394	-0.37466	0.83637
8.956	-1.6498	1.1602
5.6342	-3.5559	1.3807
2.5012	-4.8185	1.4754
-0.50726	-4.9587	1.4712
-3.5531	-4.7987	1.4576
-5.5139	-4.0876	1.4638
-3.8015	-1.1949	1.4397
0.52672	2.7342	1.4504
4.0859	4.8862	1.479
6.1433	5.1144	0.56299
6.9056	4.2307	-1.5923
6.6035	3.1144	-2.8327
5.4209	2.3616	-2.6068
3.6279	2.1996	-2.4787
2.5624	2.66	-2.535
3.113	3.8058	-2.492
4.2483	5.7972	-2.7243
5.2746	7.0266	-2.6224
5.9315	5.3844	-1.1801
6.0552	2.9982	0.58906
5.5201	2.539	1.3694
4.2354	2.9195	1.4646
2.1008	2.5547	1.4629
-1.0517	1.5836	1.4658
-4.6713	0.60336	1.4664
-6.1209	0.38934	1.4662
-4.8315	1.2861	1.4666
-4.1199	2.8451	1.467
-4.862	4.0456	1.4673
-5.6605	3.6874	1.4681
-6.5912	2.5743	1.468
-7.9884	1.9303	1.467
-8.7486	1.3939	1.4721
-7.9175	1.1769	1.4704
-5.3101	2.0409	1.4492
-2.2575	2.8741	1.5026
-0.1185	2.7809	1.5327
0.46995	2.0668	1.1645
-0.23514	1.0648	0.65206
-1.5324	-0.03561	0.47397
-2.9789	-1.4153	0.47384
-5.3555	-3.3231	0.47249
-10.427	-5.7938	0.47278
-14.699	-7.4538	0.47112
-14.4	-6.2009	0.47283
-9.5981	-1.0638	0.48511
-3.5531	3.773	0.44003
1.076	5.5117	0.64168
3.4157	4.0874	1.2736
4.3023	0.94794	1.5854
4.3876	-2.5353	1.4901
3.8925	-5.3243	1.446
2.4444	-7.0372	1.478
-0.051565	-7.7076	1.483
-2.1482	-7.9227	1.475
-3.1024	-8.0881	1.4755
-3.9033	-8.0998	1.4786
-4.6068	-7.8849	1.4786
-4.2979	-7.4458	1.4748
-3.2511	-6.7182	1.4801
-1.6758	-5.6067	1.4906
2.0099	-4.0503	1.4463
6.5527	-2.3689	1.4778
8.9859	-1.319	1.6277
10.538	-2.0967	0.87248
12.115	-4.5905	-0.87795
12.358	-6.4594	-1.8206
11.158	-6.9082	-1.6291
9.6453	-6.7783	-1.432
7.6547	-7.0972	-1.4991
4.4265	-8.6888	-1.5394
1.3732	-10.099	-1.5181
0.3042	-9.4812	-1.5114
0.042092	-8.1982	-1.517
-0.88873	-7.8022	-1.5175
-2.3751	-7.7678	-1.5155
-4.0089	-7.6465	-1.5151
-5.3587	-7.8481	-1.5152
-6.232	-8.1236	-1.5148
-6.7755	-7.1985	-1.5142
-7.022	-5.1677	-1.5139
-6.8334	-3.4998	-1.5141
-5.7841	-2.1635	-1.5133
-3.3471	-0.41828	-1.511
0.67665	1.3385	-1.5167
5.7017	2.7394	-1.5169
10.412	3.7555	-1.4624
14.21	4.1331	-1.2538
16.79	3.6515	-0.84246
17.583	2.7279	-0.49603
16.342	1.728	-0.44401
14.091	0.29205	-0.51571
11.755	-1.7376	-0.52855
9.2054	-3.4821	-0.50542
6.6655	-4.0982	-0.49582
5.6397	-3.2984	-0.52113
6.1576	-1.6423	-0.54365
5.6186	-0.88944	-0.43908
3.7527	-1.3501	-0.17142
3.1228	-1.5946	0.17866
3.5781	-1.4797	0.46429
3.1663	-1.714	0.53056
3.1421	-1.352	0.48868
5.2225	0.46115	0.48783
8.8587	2.6124	0.49743
12.141	3.4299	0.4956
12.625	1.4709	0.49453
11.403	-1.0516	0.49571
10.488	-1.6286	0.49617
9.6743	-2.0244	0.49633
8.2966	-3.2289	0.49671
5.8134	-4.1822	0.4971
3.0131	-4.92	0.49744
0.93895	-5.9276	0.4978
-0.54961	-7.1454	0.49816
-1.7692	-8.069	0.49852
-3.0176	-7.9211	0.49888
-4.7276	-7.3054	0.49924
-6.7808	-6.8283	0.49959
-7.2484	-4.8504	0.49995
-5.8918	-1.8316	0.50031
-4.2549	-0.041031	0.50067
-3.8279	0.053414	0.50103
-4.9088	-0.97833	0.50138
-6.0316	-1.8046	0.50174
-6.6767	-2.1434	0.5021
-7.1627	-2.398	0.50246
-8.0893	-2.3613	0.50281
-9.5403	-1.7995	0.50317
-10.098	-0.94276	0.50353
-9.0002	0.19366	0.50389
-6.5612	1.7586	0.50425
-4.2652	2.8761	0.5046
-3.5653	2.5892	0.50496
-3.785	1.483	0.50532
-4.0853	0.43814	0.50568
-4.432	0.14207	0.50604
-4.9205	0.57837	0.50639
-5.6063	0.82129	0.50675
-5.4768	1.2098	0.50711
-3.1271	2.7818	0.50747
0.073049	4.337	0.50783
2.5025	4.5306	0.50818
4.6405	3.8936	0.50854
6.3255	3.0109	0.5089
6.1846	2.1346	0.50926
4.8826	1.7948	0.50962
4.2708	2.4318	0.50997
4.3222	3.0293	0.51033
5.8137	3.5009	0.51069
10.281	5.0019	0.51104
13.392	5.872	0.51142
12.05	4.4955	0.51181
10.399	1.7273	0.51201
9.4397	-1.1177	0.5124
7.0717	-2.7347	0.51344
4.3575	-2.6922	0.5127
2.4922	-1.6528	0.51148
0.23145	-1.8285	0.51986
-1.537	-2.5478	0.51269
-0.80415	-1.5248	0.48548
1.4011	0.43733	0.5875
3.6813	2.21	0.55354
5.1258	3.0377	-0.13771
5.841	2.2721	-0.97156
6.0891	0.2439	-1.4131
5.808	-1.1974	-1.5253
4.8959	-2.0745	-1.4856
3.3096	-3.4877	-1.4716
1.3146	-5.0125	-1.4835
-0.83021	-6.0669	-1.4843
-3.1265	-6.8852	-1.4807
-5.506	-7.6486	-1.4805
-7.7157	-8.2441	-1.4812
-9.3241	-8.5046	-1.4807
-9.9237	-8.2842	-1.4787
-10.582	-7.8258	-1.4808
-11.131	-6.7885	-1.4825
-7.6431	-3.4166	-1.4633
-0.85495	1.5892	-1.5035
5.4795	6.0832	-1.5224
7.6376	7.9321	-1.1575
7.092	6.2827	-0.69013
6.4768	2.4656	-0.49616
5.5409	0.58257	-0.46518
3.8265	0.31393	-0.4782
1.3294	-0.31621	-0.47743
-1.1684	-0.67481	-0.47552
-3.7315	-0.85353	-0.47519
-6.612	-1.379	-0.47208
-8.4409	-1.6083	-0.48289
-8.3019	-0.98363	-0.46906
-6.1971	0.86089	-0.43728
-2.8257	4.3946	-0.59866
0.074801	7.6638	-0.18432
1.4781	8.1285	1.2215
3.4138	6.1025	1.7064
6.0532	4.3512	1.4882
8.2089	4.3026	1.5217
8.704	3.3654	1.537
6.6256	1.3747	1.5245
5.2572	-0.046596	1.5326
7.6755	1.1336	1.5295
11.108	5.2178	1.5108
14.585	7.9173	1.6158
17.481	8.3427	1.3469
18.608	7.1915	0.64388
16.696	3.9572	0.46528
13.399	0.14556	0.55272
10.005	-2.6619	0.53814
6.01	-4.0448	0.52656
2.2777	-5.3168	0.53398
-0.86335	-7.22	0.53402
-5.4033	-7.8786	0.53314
-10.026	-7.7193	0.53399
-11.973	-7.8686	0.53439
-11.859	-5.9363	0.53463
-9.6235	-1.485	0.53504
-5.1363	3.2207	0.53545
-1.3844	4.8102	0.53555
0.21264	2.9994	0.53618
0.14329	-0.055644	0.53749
-0.24155	-2.3448	0.53482
-0.49302	-3.3046	0.53445
-1.3536	-4.0001	0.55044
-2.6243	-4.785	0.53654
-3.8393	-5.5644	0.47921
-5.5362	-6.1774	0.60176
-7.7972	-6.4286	0.73622
-9.4416	-6.0696	-0.036256
-9.5914	-4.5637	-1.1998
-8.0035	-1.4721	-1.3521
-5.8631	1.6622	-1.6433
-4.3803	3.2099	-3.1576
-3.7695	2.8592	-4.9576
-3.955	1.1965	-6.2441
-4.6943	-0.57653	-6.6494
-5.6598	-2.0209	-6.4905
-6.6083	-3.197	-6.3912
-8.1703	-4.484	-6.4539
-10.846	-6.0544	-6.5369
-12.995	-6.619	-6.3845
-13.189	-5.1518	-6.2787
-11.568	-1.9746	-7.1564
-8.3869	2.0468	-5.3829
-4.0969	5.8034	0.22354
0.48947	8.1609	2.3364
5.0161	8.031	1.485
9.0839	5.1572	1.3556
11.381	1.8093	1.5961
11.372	-0.30823	1.5801
10.049	-1.2583	1.5297
7.9205	-1.8813	1.5437
5.0227	-3.349	1.5549
1.8541	-5.3914	1.5473
-0.88195	-7.2449	1.5377
-2.5004	-8.6069	1.5649
-2.5572	-9.3723	1.5759
-1.0115	-9.591	1.4396
1.5164	-9.4012	1.5986
4.2024	-8.9379	2.0037
6.6895	-8.2255	0.27942
8.4236	-7.9754	-2.7415
8.9165	-9.038	-3.609
9.3294	-9.6242	-3.3911
10.072	-8.9752	-3.4317
9.9057	-8.6841	-3.4641
8.7569	-8.1402	-3.444
7.1517	-6.9574	-3.4441
5.5864	-7.383	-3.4479
3.9303	-8.935	-3.4461
1.8132	-9.2771	-3.4445
0.062349	-8.8214	-3.4472
0.053755	-7.5855	-3.4457
2.6432	-4.7565	-3.4321
4.956	-2.5639	-3.4712
5.1642	-2.4942	-3.6708
4.3525	-3.6605	-4.1122
2.9189	-4.8722	-4.4759
0.95146	-5.2595	-4.4862
-1.2127	-4.9133	-4.4252
-3.3074	-4.2548	-4.4384
-5.113	-3.7446	-4.4452
-5.9149	-2.7351	-4.4413
-5.6372	-0.67819	-4.4428
-5.8368	1.7248	-4.4325
-5.7639	3.8732	-4.4512
-3.8657	5.9162	-4.456
-0.27192	8.7695	-4.3202
3.9137	11.094	-4.7444
7.783	12.481	-3.8018
11.06	13.419	0.48503
13.751	11.865	2.2857
15.059	8.2195	1.5019
14.436	4.4889	1.3537
13.743	2.0639	1.5971
13.933	1.3192	1.6233
12.807	0.58535	1.5556
8.9397	-1.4069	1.5463
3.9532	-4.213	1.566
-0.52517	-6.9538	1.5717
-4.237	-8.2413	1.5643
-7.0957	-7.2741	1.5562
-8.7536	-5.4243	1.572
-8.967	-3.7747	1.5948
-7.8534	-1.8201	1.5126
-6.0588	0.22124	1.2632
-4.7493	1.0444	0.87978
-4.1911	0.3704	0.56579
-4.0577	-1.2289	0.52453
-3.8978	-2.4395	0.57863
-3.5274	-2.5642	0.57559
-3.3341	-2.3218	0.56508
-4.6269	-3.0134	0.56925
-8.2521	-5.4486	0.5728
-10.195	-6.8473	0.56501
-8.9766	-5.1096	0.56691
-7.462	-0.83298	0.60466
-6.6304	1.4269	0.52412
-6.4754	-0.76696	0.23806
-6.6173	-3.8071	-0.10859
-6.6799	-5.9531	-0.37683
-6.3877	-7.6185	-0.46761
-6.1742	-8.8704	-0.43574
-6.7603	-9.5396	-0.41623
-7.6484	-9.6567	-0.42541
-7.9534	-9.3485	-0.42847
-7.8582	-8.7334	-0.42542
-7.7783	-7.8761	-0.42473
-7.7379	-6.6856	-0.42502
-7.1516	-5.0521	-0.42459
-4.7961	-2.9497	-0.42411
-1.6602	-1.2035	-0.4238
0.14891	-0.95796	-0.42346
0.94763	-1.9342	-0.42309
1.5331	-3.3532	-0.42273
1.6526	-4.3603	-0.42238
1.1202	-4.5162	-0.42203
0.42126	-4.4396	-0.42165
-0.23748	-4.4814	-0.42126
-1.5051	-4.0298	-0.42098
-3.3866	-2.9881	-0.42073
-4.4012	-2.5176	-0.41999
-4.2581	-2.5473	-0.41949
-4.3015	-1.4598	-0.42094
-4.6637	-0.029467	-0.41909
-4.7159	0.12868	-0.41237
-4.0343	0.081445	-0.42869
-2.5428	0.95764	-0.43464
-0.58758	2.9249	-0.3406
1.5129	5.1766	-0.44484
3.4905	6.615	-0.7098
5.1302	6.7603	0.59207
6.0836	5.5703	3.4956
5.8091	3.5016	5.0647
4.2978	1.4165	4.759
2.057	0.40814	4.4548
-0.53925	0.1906	4.5708
-3.1338	-0.11938	4.6153
-4.9079	0.23716	4.5813
-5.565	1.8055	4.5807
-6.2831	3.3396	4.5918
-5.9382	4.9092	4.5858
-2.5509	7.5306	4.5729
1.5705	10.815	4.6359
4.5177	13.293	4.5388
5.6485	13.423	3.9968
5.0821	11.001	3.2094
3.7123	7.7592	2.5944
2.4662	5.8857	2.5053
0.53569	4.5522	2.6113
-1.6796	3.7886	2.6059
-1.3213	5.9964	2.5521
0.094792	8.552	2.6321
-0.20777	8.499	2.6953
-2.1735	7.9217	1.9706
-4.3419	6.7439	1.0044
-5.5386	4.521	0.63001
-6.551	3.3312	0.57459
-7.7674	3.2877	0.59378
-9.1155	3.0799	0.59888
-10.571	2.2752	0.58754
-11.358	1.9894	0.59208
-10.163	4.1706	0.62499
-7.1947	7.5815	0.52961
-3.8813	10.322	0.54845
-2.0595	11.155	1.2659
-0.82637	10.373	2.1265
0.47111	8.4668	2.539
0.31741	5.4372	2.6272
-1.0661	2.9136	2.5949
-2.1994	2.6066	2.5925
-1.9097	2.924	2.5998
-0.28102	3.2514	2.598
1.5394	3.947	2.5978
2.5138	3.3095	2.5991
2.0758	1.0629	2.5995
0.26279	-0.57669	2.5982
-2.7733	-1.5365	2.5994
-6.5562	-2.8929	2.6055
-9.2042	-3.8903	2.5946
-9.5814	-3.3514	2.5874
-8.6677	-0.61429	2.6612
-6.3424	3.0816	2.5431
-2.7824	5.7045	1.9783
-0.39518	5.8707	1.212
0.57813	4.0594	0.62443
1.4427	1.9607	0.52384
1.4712	0.32427	0.61902
0.30716	-0.65483	0.61787
-0.43503	-1.2589	0.59291
-0.035265	-1.0642	0.60304
1.3513	0.59899	0.63401
3.9244	2.5853	0.56093
7.1165	3.9323	0.30345
9.1387	4.7649	-0.085824
10.163	4.8292	-0.39632
11.174	3.6403	-0.4276
11.097	1.0519	-0.38129
9.6865	-2.1686	-0.39034
8.0881	-4.4537	-0.39548
6.0047	-5.5952	-0.39138
3.3926	-5.9371	-0.39118
1.9353	-5.7686	-0.39147
2.0727	-5.0862	-0.39086
2.9772	-3.8857	-0.39047
3.1003	-2.8048	-0.39018
2.0177	-2.6569	-0.38982
0.72957	-4.1528	-0.38941
-0.64077	-6.1558	-0.38906
-2.5167	-6.7256	-0.38886
-4.8156	-6.5217	-0.38831
-6.7592	-6.4111	-0.38754
-6.2499	-4.8425	-0.38877
-3.3581	-1.7976	-0.38796
-0.39213	0.89421	-0.35589
1.3073	2.1147	-0.15869
1.2075	1.526	0.26886
-0.00037774	0.20906	0.69279
-1.6309	-0.91465	0.92625
-3.4683	-1.7904	0.99348
-5.3563	-2.4732	0.94551
-7.1385	-3.0183	0.83335
-8.6588	-3.4807	0.70804
-9.7609	-3.9156	0.62059
-10.319	-4.3128	0.60619
-10.369	-4.3201	0.61698
-9.8868	-3.5585	0.57007
-8.4148	-1.9744	0.35263
-5.8429	0.22568	-0.061439
-3.4983	2.2522	-0.39782
-2.5173	3.2744	-0.44429
-2.5321	2.6985	-0.37297
-3.0846	0.57374	-0.35906
-4.2592	-1.476	-0.38611
-5.9732	-2.285	-0.40431
-7.5504	-2.3522	-0.36034
-8.5113	-2.2076	-0.32287
-8.9217	-1.9824	-0.59181
-8.8279	-1.7712	-1.1441
-8.1743	-1.6791	-1.4658
-7.4018	-1.6968	-1.4249
-7.4754	-1.7119	-1.3512
-8.5483	-2.09	-1.3662
-10.01	-3.4896	-1.3883
-11.025	-4.9019	-1.3803
-10.79	-4.5434	-1.3514
-9.5467	-2.8218	-1.3884
-7.9136	-0.92444	-1.4632
-6.4067	0.22501	-1.1711
-5.4971	0.35741	-0.55441
-5.5973	-0.056396	-0.26575
-6.793	-1.1526	-0.34848
-8.8413	-3.2952	-0.40142
-10.798	-4.695	-0.37373
-11.673	-3.5583	-0.36637
-11.746	-2.669	-0.37346
-11.261	-3.8879	-0.37314
-9.7013	-4.6772	-0.37105
-7.3942	-4.1363	-0.371
-5.6015	-3.7204	-0.37098
-4.275	-3.8393	-0.37048
-2.754	-4.0872	-0.37005
-1.5708	-3.6944	-0.3698
-0.85834	-2.2832	-0.36951
0.60886	-0.50799	-0.3687
2.3506	-0.00052753	-0.36873
3.0158	-1.8418	-0.36979
3.1085	-2.9207	-0.36413
3.4344	-2.252	-0.36805
4.329	-1.449	-0.38906
4.839	-0.87681	-0.31177
4.3108	-0.85782	-0.067687
2.8048	-1.9116	0.30696
0.61873	-3.5234	0.62289
-1.9155	-4.843	0.68491
-4.7866	-5.967	0.62981
-7.7561	-6.8722	0.62406
-9.6955	-6.4221	0.63885
-10.353	-4.6772	0.63877
-11.034	-3.745	0.63268
-11.489	-2.7376	0.63647
-10.087	0.87167	0.65044
-5.3844	5.5603	0.60704
0.3885	9.1194	0.62962
2.559	10.159	0.9636
3.3325	9.0891	1.3728
4.81	7.345	1.62
6.5404	6.5466	1.6609
7.6937	5.646	1.6395
8.4179	3.8825	1.6504
10.667	2.9998	1.5872
13.515	3.3636	1.6905
15.207	4.086	1.8627
16.257	3.7461	0.82736
16.648	2.6248	-0.84355
15.921	1.9745	-1.4254
14.776	0.94821	-1.3397
13.547	-0.37486	-1.3366
10.956	1.4824	-1.3652
6.8683	4.6786	-1.3593
2.5526	2.0687	-1.3537
-1.5784	-3.5368	-1.3556
-5.5602	-5.1914	-1.3555
-9.0472	-4.3299	-1.3552
-11.723	-4.0344	-1.3568
-13.802	-3.6173	-1.3526
-15.418	-2.3603	-1.3462
-16.286	-1.1598	-1.3683
-15.655	0.56586	-1.3715
-12.598	4.8387	-1.2655
-8.7622	9.1371	-1.4109
-6.1307	10.633	-1.6874
-4.1963	11.679	-0.27756
-3.1338	12.323	2.0448
-3.4723	10.874	2.7415
-3.0505	10.18	2.6117
-0.74218	12.1	2.6378
1.9525	15.021	2.59
3.2568	16.091	1.7481
2.2598	13.508	-0.16245
0.68233	9.8659	-1.5722
-0.29532	7.3241	-1.6019
-1.3911	5.7267	-1.2798
-3.1631	4.6672	-1.2817
-5.5572	3.7532	-1.372
-7.8449	3.0925	-1.3716
-8.4765	3.4815	-1.3082
-6.9508	5.3356	-1.3304
-3.7707	8.4532	-1.4846
0.32654	11.329	-0.78697
4.5246	12.721	0.97674
8.0049	12.738	1.9543
10.36	11.686	1.7608
11.582	9.9363	1.5665
11.73	8.0187	1.6384
10.882	6.4672	1.6832
9.0522	5.1453	1.66
6.3774	3.8711	1.6397
3.8292	3.865	1.6614
2.3968	5.6911	1.7016
2.2297	6.4176	1.5845
3.3077	5.7436	1.5619
5.5353	7.1227	2.3257
8.2533	9.1427	3.2683
10.742	9.5487	3.6226
12.731	9.6027	3.6779
13.75	9.3966	3.6657
13.208	7.8863	3.6566
11.279	5.5292	3.661
8.5779	3.6244	3.6572
5.3953	2.3732	3.6518
1.7491	1.052	3.6748
-2.1592	-0.52646	3.7043
-5.8459	-1.7222	3.6421
-8.808	-2.1991	3.5188
-10.55	-2.5318	3.6963
-10.609	-3.1084	4.1642
-8.6196	-3.282	3.5606
-4.697	-2.6154	1.0381
-0.47193	-2.0416	-1.6696
2.6054	-2.4587	-3.0019
4.4647	-3.8738	-3.3708
5.3255	-5.9096	-3.3814
5.5142	-7.71	-3.3206
5.4498	-8.7802	-3.3217
5.6604	-9.3071	-3.3369
5.9031	-9.6257	-3.3354
4.9251	-10.175	-3.3312
2.5961	-10.999	-3.3314
0.25767	-11.643	-3.3311
-1.3785	-11.876	-3.3298
-2.4981	-11.784	-3.3332
-3.525	-11.557	-3.3353
-5.021	-11.452	-3.3185
-6.0118	-10.988	-3.3167
-4.4081	-9.1684	-3.3861
-0.89344	-6.4513	-3.3452
2.5735	-4.0634	-2.9774
5.4336	-2.9857	-2.5519
7.7019	-3.4898	-2.3624
9.7796	-3.981	-2.324
11.516	-3.4326	-2.3233
11.574	-2.6045	-2.3284
10.082	-1.9769	-2.3277
9.0597	-1.4081	-2.3238
7.786	-0.92586	-2.3249
4.516	-0.68864	-2.3342
3.3152	-0.71077	-2.3128
8.1939	-0.4391	-2.305
18.725	1.2954	-2.4147
25.823	3.7647	-1.9613
22.575	5.4358	-0.72267
14.58	5.1241	-0.11881
6.7833	3.3105	-0.29844
1.7351	1.589	-0.37512
-1.5219	0.4837	-0.31531
-4.5674	-0.047613	-0.31011
-7.4424	-0.47787	-0.32795
