# Supplementary material for: Applying time-frequency analysis to assess cerebral autoregulation during hypercapnia
Source: PLoS One. 2017 Jul 27;12(7):e0181851. doi: 10.1371/journal.pone.0181851 (PMC5531479; doi:10.1371/journal.pone.0181851)
Supplement: S1 Dataset — Database of physiological signals registered in 50 volunteers during normocapnia and hypercapnia. (ZIP) [file pone.0181851.s001.zip › n48.csv]

ABP_smoothed_fluctuations[mmHg]	CBFV_smoothed_fluctuations[cm/s]	EtCO2[mmHg]
4.1439	-2.2111	1.2724
2.5383	-3.7771	1.2325
0.83924	-5.4548	1.2227
-0.53353	-6.8797	1.3373
-1.6187	-7.9855	1.4342
-2.9323	-9.0171	1.1255
-4.7413	-10.068	0.25884
-6.5417	-10.761	-0.61699
-7.7219	-10.655	-0.92269
-7.8944	-9.4625	-0.80466
-6.8117	-7.0096	-0.73175
-4.8411	-3.8682	-0.88597
-2.8557	-1.2193	-1.2045
-1.2107	0.50566	-1.566
0.45763	1.9115	-1.7824
2.2191	3.2606	-1.7877
3.5097	4.0504	-1.7502
3.9158	3.9103	-1.744
3.62	3.0519	-1.5185
2.8955	1.7808	-0.84477
1.9463	0.37359	-0.034095
0.94141	-0.91208	0.39181
-0.065978	-1.9551	0.35886
-1.1323	-2.7639	0.21775
-2.2867	-3.349	0.19527
-3.4939	-3.7153	0.2334
-4.7114	-3.8855	0.25101
-5.9005	-4.006	0.24271
-7.0217	-4.2636	0.23365
-7.9775	-4.5827	0.23321
-8.6105	-4.6154	0.23424
-8.866	-4.1662	0.23231
-8.9453	-3.4423	0.23136
-9.0642	-2.6958	0.23503
-9.2604	-2.0678	0.23507
-9.4841	-1.6375	0.21915
-9.5382	-1.2184	0.20601
-9.0774	-0.3541	0.24543
-8.0577	1.0891	0.29934
-6.9942	2.6372	0.1678
-6.3527	3.7743	-0.26055
-6.2034	4.0656	-0.7107
-6.4357	3.2693	-0.86774
-6.2178	2.5404	-0.80472
-4.53	3.4937	-0.7629
-2.1462	5.3615	-0.77955
-0.83599	6.0385	-0.76378
-0.68841	5.4794	-0.63796
-0.66932	5.0045	-0.34143
-0.2122	5.0751	0.038918
0.76026	5.2814	0.27431
2.043	5.3005	0.2786
3.0863	4.9758	0.16486
3.5423	4.2386	0.099839
3.3942	3.1337	0.30537
3.0296	2.0247	0.78615
3.5074	1.8241	1.1522
5.1284	2.7097	1.209
6.5914	3.329	1.2196
7.0413	2.9187	1.2918
6.7841	2.1231	1.1517
6.1433	1.4131	0.67868
5.1802	0.46039	0.23024
3.9996	-0.98655	0.11741
3.0311	-2.4122	0.18976
2.6346	-3.2763	0.22274
2.3428	-3.939	0.20287
1.4601	-5.0121	0.18599
-0.10138	-6.475	0.18761
-2.0555	-7.9287	0.19885
-3.8524	-8.9656	0.20338
-4.6734	-9.1795	0.17803
-4.4004	-8.5103	0.14694
-4.032	-7.4392	0.20884
-4.2421	-6.4645	0.41657
-4.6521	-6.0083	0.69219
-4.7376	-6.1847	0.94901
-4.0473	-5.7501	1.1522
-2.3026	-3.4166	1.2755
-0.32778	-0.40148	1.248
0.64773	1.1121	0.99247
0.48344	0.8124	0.60889
-0.18	-0.27715	0.31835
-0.54498	-1.0966	0.19955
0.31421	-0.60775	0.17087
2.2569	1.024	0.17095
3.7642	2.0876	0.17584
4.1349	1.6944	0.17468
3.9995	0.31463	0.17206
3.9991	-1.1981	0.17114
4.5915	-1.475	0.17002
5.7435	-0.11194	0.16806
6.4005	1.0782	0.16852
5.8049	0.69181	0.17121
4.3392	-0.82266	0.16552
2.5816	-2.693	0.14981
1.1437	-4.0702	0.16157
0.43327	-4.4003	0.21704
-0.12543	-4.5844	0.19224
-1.282	-5.7428	-0.047079
-2.9334	-7.4453	-0.40244
-4.5758	-8.5826	-0.67792
-5.5904	-8.5398	-0.81515
-5.3308	-7.1127	-0.85793
-4.1538	-4.8549	-0.85215
-3.2559	-2.9445	-0.84219
-3.1493	-2.0088	-0.8447
-3.6189	-2.0766	-0.84885
-3.984	-2.3684	-0.84959
-3.1113	-1.2684	-0.84984
-1.1889	1.0289	-0.851
0.15215	2.3348	-0.85229
0.24953	1.662	-0.85334
-0.37019	-0.48367	-0.85434
-1.125	-3.1628	-0.8554
-1.4489	-4.8875	-0.85649
-1.204	-4.9954	-0.85756
-1.2313	-4.8278	-0.85862
-2.2465	-5.6509	-0.85968
-3.8695	-7.2441	-0.86075
-5.4543	-8.9721	-0.86181
-6.5488	-9.9619	-0.86288
-6.8402	-9.2957	-0.86395
-6.5927	-7.4944	-0.86501
-6.5339	-6.2412	-0.86608
-6.8793	-6.0834	-0.86714
-7.2214	-6.1808	-0.86821
-7.2466	-5.8515	-0.86928
-6.9016	-4.8903	-0.87034
-6.1786	-3.2479	-0.8714
-5.1126	-1.1579	-0.87247
-3.7251	1.0933	-0.87356
-1.9672	3.2069	-0.8746
0.14195	4.8407	-0.87559
2.2576	5.4893	-0.87674
4.0868	4.9129	-0.8781
5.8263	4.005	-0.8788
7.5824	3.5404	-0.87872
8.7899	3.0354	-0.88098
8.9174	1.9046	-0.8865
8.1339	0.199	-0.88468
6.8411	-1.78	-0.86928
5.7633	-3.2111	-0.87652
5.5706	-3.2879	-0.93816
5.6516	-2.7252	-0.93712
4.8968	-2.8386	-0.7082
3.2412	-3.8231	-0.32792
1.3228	-5.1145	-0.031884
-0.33309	-6.1043	0.086003
-1.3602	-6.1528	0.10999
-1.7893	-5.2346	0.10938
-2.373	-4.4727	0.10501
-3.5166	-4.6196	0.10567
-4.5304	-5.153	0.10258
-4.6579	-5.2812	0.093012
-3.5	-3.9889	0.1036
-1.1781	-1.0304	0.13456
0.82252	1.3424	0.086649
1.3382	1.355	-0.11221
0.90906	0.024351	-0.39888
0.29981	-1.3135	-0.68622
-0.082286	-2.1147	-0.88973
-0.031009	-2.1687	-0.94638
0.022237	-2.0145	-0.91671
-0.52483	-2.3937	-0.89761
-1.7054	-3.3943	-0.90515
-3.2375	-4.7382	-0.91348
-4.5633	-5.7536	-0.91363
-4.8963	-5.4376	-0.9123
-4.2786	-3.8392	-0.91324
-3.8811	-2.4409	-0.91543
-4.356	-2.096	-0.91735
-5.1935	-2.2385	-0.91715
-5.8156	-2.2287	-0.91491
-5.8838	-1.7536	-0.91785
-5.2325	-0.6823	-0.93079
-4.5037	0.38582	-0.93108
-4.5991	0.6147	-0.88394
-5.4665	0.016344	-0.74677
-6.4157	-0.82848	-0.47464
-6.9653	-1.4672	-0.12735
-6.9114	-1.622	0.10495
-6.3342	-1.2643	0.12865
-5.8769	-0.86782	0.07104
-6.086	-0.89574	0.054085
-6.8348	-1.5136	0.06612
-7.8209	-2.7509	0.066682
-8.67	-4.024	0.061173
-8.9842	-4.4295	0.0791
-8.7853	-3.8374	0.096348
-8.5256	-2.9139	0.033885
-8.5054	-2.1396	-0.14976
-8.7183	-1.5975	-0.42434
-8.9657	-1.1628	-0.73056
-8.5353	-0.17722	-0.94012
-6.9571	1.814	-0.96573
-5.1601	4.0072	-0.94248
-4.1707	5.4337	-0.98697
-3.9201	5.7812	-0.89731
-4.0166	5.0709	-0.47558
-3.8943	4.1874	-0.0024337
-3.0735	4.0961	0.14873
-2.0641	4.3309	0.070449
-1.686	3.9482	0.032155
-1.9333	2.9719	0.16139
-2.4126	1.8638	0.50258
-2.8592	0.72608	0.90898
-3.1043	-0.5713	1.1113
-3.0667	-1.6857	1.0825
-2.7549	-1.8482	1.0262
-2.3725	-1.1714	1.0303
-2.3283	-0.74252	1.0453
-2.8054	-1.1666	1.0439
-3.6609	-2.3152	1.0382
-4.566	-3.584	1.0369
-4.8903	-3.581	1.0371
-4.3373	-1.6811	1.0361
-3.5684	0.51689	1.0348
-3.1854	1.5245	1.0342
-2.9217	1.7558	1.0329
-2.3156	2.0473	1.0298
-1.08	2.8236	1.0291
0.9348	4.2828	1.0353
3.2177	6.0702	1.0352
4.922	7.5347	1.0032
5.9485	8.4048	0.87695
6.7907	8.7199	0.57198
7.8851	8.7368	0.18093
9.5726	8.9411	-0.0065352
11.619	9.4077	0.039269
12.999	9.624	-0.026426
13.091	9.1625	-0.40053
12.135	7.8391	-0.94819
10.561	5.7876	-1.5096
9.0882	4.0594	-1.9622
8.2781	3.5611	-2.1914
7.6454	3.6424	-2.0845
6.4721	3.2813	-1.5623
4.7662	2.3171	-0.84318
2.9266	1.0624	-0.29571
1.3911	0.10267	-0.047959
0.62763	0.28733	0.022955
0.78059	1.6844	0.020673
1.5247	3.224	0.0037392
2.5309	4.3614	0.0023489
3.5245	5.5631	0.005724
4.3449	6.999	0.0049826
5.0466	8.0711	0.0025227
5.8238	8.4986	0.0010532
7.0921	8.7994	0.0012701
8.8929	9.3434	0.0015082
10.591	10.086	-0.003385
11.68	10.618	-0.0094146
11.99	9.9902	0.0031405
11.615	8.1569	0.02156
11.06	6.7726	-0.026891
10.564	6.6097	-0.11053
9.7474	6.3242	0.023293
8.3222	4.8648	0.49597
6.4864	2.7962	0.96098
4.5786	0.9582	1.0828
3.1829	0.073441	1.0003
2.8071	0.62294	0.95999
3.0091	1.7863	0.97998
3.0705	2.4025	0.9953
3.0186	2.6362	0.98899
3.2232	3.2264	0.96931
3.869	4.2049	0.96863
4.984	5.1603	1.0229
6.1294	5.7481	1.0317
6.6063	5.6962	0.81973
6.4012	5.1024	0.44166
6.0311	4.348	0.12985
5.666	3.6292	-0.0036319
4.9619	2.8675	-0.024912
3.8829	2.1471	-0.010903
3.2492	2.0042	-0.031472
3.6298	2.7321	-0.092139
4.3207	3.5822	0.013131
4.5177	3.7422	0.44213
4.2082	3.1349	0.90997
3.6636	1.9998	1.0622
3.4842	1.257	0.98698
4.2734	1.9283	0.93813
5.4312	3.3776	0.95481
5.8165	4.2008	0.96946
5.2771	4.0788	0.9649
4.3373	3.4378	0.95859
3.466	2.7014	0.95793
3.0481	2.269	0.95843
3.0559	2.2341	0.9574
2.8415	2.2274	0.95583
2.0661	2.0057	0.95462
1.1325	1.665	0.95382
0.49463	1.4335	0.9532
0.46457	1.8606	0.95179
1.178	3.322	0.94918
1.9742	4.8493	0.94864
2.0398	5.2062	0.95315
1.5309	4.7125	0.95254
1.0648	4.4065	0.93302
1.0825	4.7137	0.92383
1.8612	5.5581	0.98294
3.0859	6.509	1.0291
3.8155	6.7757	0.8339
3.6065	6.0469	0.38802
2.7995	4.749	0.018198
1.8581	3.3999	-0.074093
1.392	2.595	-0.062758
1.7495	2.7032	-0.097545
2.3599	3.3206	-0.06555
2.5767	3.9018	0.14947
2.2086	3.9649	0.45826
1.271	3.1965	0.72925
0.38745	2.3238	0.90329
0.32197	2.3735	0.9583
0.72204	3.0503	0.93856
0.66924	3.3624	0.92129
0.096681	2.9949	0.92453
-0.47943	2.1208	0.92589
-0.7994	1.2207	0.92214
-0.86518	1.0626	0.92932
-0.41897	1.9731	0.93741
1.1404	3.6761	0.90083
3.7469	5.6046	0.76693
6.3399	6.8372	0.47819
8.0545	6.8329	0.098333
8.4695	5.7044	-0.11901
7.9196	4.0479	-0.10304
7.8678	3.1232	-0.09957
8.7021	3.2183	-0.15522
9.1193	3.1376	0.0087096
8.3883	2.1211	0.4446
6.8817	0.27589	0.81229
5.2612	-1.7225	0.91671
4.553	-2.2625	0.90589
5.0529	-0.81325	0.90361
5.5175	0.78972	0.90765
5.1145	1.2272	0.90707
4.3189	0.93579	0.90462
3.8902	0.78237	0.9034
4.8675	2.1346	0.90269
7.4811	5.3379	0.90166
10.062	8.2872	0.90048
11.457	9.482	0.89937
11.968	9.1941	0.89841
12.038	8.0139	0.89749
12.055	6.8145	0.89618
12.182	6.1365	0.89456
11.971	5.4598	0.89417
11.058	4.2603	0.89539
9.7621	2.6834	0.89332
8.5052	1.0081	0.88401
7.2265	-0.6483	0.88119
5.6528	-2.2355	0.90499
4.0107	-3.4331	0.92374
3.0291	-3.6521	0.85375
2.9885	-2.7666	0.66016
3.3262	-1.5019	0.39969
3.4729	-0.5719	0.13758
3.2081	-0.26134	-0.065335
2.4248	-0.71039	-0.15393
1.3264	-1.6002	-0.14572
0.36317	-2.2465	-0.1162
-0.23829	-2.3109	-0.11323
-0.74589	-2.2176	-0.12207
-1.4482	-2.4292	-0.12339
-2.3399	-2.9997	-0.12186
-3.2894	-3.8053	-0.13157
-4.0189	-4.4555	-0.14488
-4.0591	-4.2087	-0.12542
-3.1525	-2.6387	-0.071196
-1.7954	-0.45358	-0.10163
-0.58672	1.4731	-0.33347
0.27852	2.7956	-0.6764
0.78903	3.4152	-0.95175
1.0038	3.487	-1.0912
1.0543	3.4292	-1.1416
1.1033	3.6267	-1.1474
1.3734	4.3687	-1.1372
1.9781	5.7043	-1.1326
2.6423	6.9193	-1.1382
3.0341	7.2561	-1.1523
2.9832	6.7113	-1.153
2.4102	5.594	-1.116
1.6497	4.3753	-1.0979
1.3461	3.6387	-1.213
1.5044	3.4181	-1.3364
1.311	3.0479	-1.0392
0.21231	2.0285	-0.15944
-1.5517	0.39519	0.73884
-3.5938	-1.643	1.0763
-5.362	-3.2508	0.95328
-6.2718	-3.3955	0.75069
-6.4725	-2.3783	0.70885
-6.7777	-1.7097	0.93737
-7.5095	-2.0073	1.3986
-8.0273	-2.1411	1.7891
-7.7148	-1.0923	1.8813
-6.4438	1.0194	1.8419
-4.3356	3.6981	1.8739
-2.2509	5.8526	1.8695
-1.1826	6.3397	1.6458
-1.0941	5.309	1.2858
-1.431	3.5637	1.0012
-1.7643	1.8446	0.86864
-1.7995	0.81703	0.82693
-1.5606	0.60329	0.82354
-1.6081	0.39803	0.83166
-2.3548	-0.41958	0.83308
-3.542	-1.5478	0.82973
-4.7734	-2.5042	0.82728
-5.6736	-2.9195	0.82662
-5.8973	-2.5015	0.82607
-5.5555	-1.3564	0.82498
-5.2323	-0.0034479	0.82374
-5.2652	1.1129	0.82265
-5.4335	1.7435	0.82164
-5.3985	1.865	0.82059
-4.611	2.3347	0.81951
-2.6492	3.9976	0.81842
-0.26196	6.1034	0.81736
1.4236	7.3565	0.81636
2.1006	7.2694	0.81531
1.9694	5.8707	0.81404
1.4712	3.8389	0.81281
1.2873	2.5179	0.81234
1.6116	2.3135	0.81217
1.7925	1.9873	0.80985
1.3083	0.58202	0.80496
0.43708	-1.1999	0.80545
-0.38922	-2.3625	0.81774
-1.0298	-2.7439	0.81825
-1.5064	-2.623	0.76807
-2.0905	-2.5728	0.62633
-3.2492	-3.3906	0.35242
-4.8287	-4.8681	0.0040389
-5.7341	-5.2766	-0.21354
-5.3822	-3.7238	-0.20376
-4.7715	-1.8982	-0.19468
-4.9189	-1.4997	-0.40541
-5.6167	-2.136	-0.74025
-6.2626	-2.7604	-1.0186
-6.1457	-2.3243	-1.1797
-4.6139	0.042318	-1.2292
-2.2617	3.2565	-1.2152
-0.38516	5.152	-1.2067
0.57298	5.0924	-1.2127
0.80516	3.5694	-1.2017
0.94724	1.6787	-1.1926
2.0034	1.0134	-1.249
3.8148	1.6095	-1.297
4.8959	1.7242	-1.1085
4.5791	0.53074	-0.67141
3.4996	-1.3147	-0.30162
2.3016	-3.087	-0.19641
1.4125	-4.1728	-0.2211
1.0249	-4.2627	-0.2328
0.60458	-4.0692	-0.22398
-0.44009	-4.4203	-0.21564
-2.0379	-5.4339	-0.21919
-3.8282	-6.8833	-0.23925
-5.1092	-7.7651	-0.24372
-5.0129	-6.6661	-0.18466
-3.6803	-3.9605	-0.15955
-2.0765	-1.482	-0.3765
-0.72716	-0.24266	-0.79347
0.31844	-0.35923	-1.116
1.2302	-1.2672	-1.2233
2.4282	-1.5836	-1.2344
3.9087	-0.88118	-1.2355
4.9696	-0.33287	-1.2358
5.1443	-0.80649	-1.2368
4.6113	-2.1993	-1.2381
3.6891	-4.1053	-1.2392
2.8963	-5.4854	-1.2402
2.6635	-5.4071	-1.2412
2.5968	-4.4885	-1.2423
2.029	-3.8856	-1.2434
0.8772	-3.9932	-1.2444
-0.51367	-4.642	-1.2455
-1.5126	-5.0446	-1.2466
-1.1225	-3.6081	-1.2477
0.8447	-0.083733	-1.2487
3.0222	3.1672	-1.2498
4.3601	4.5109	-1.2507
4.9103	4.605	-1.252
4.9839	4.2609	-1.2534
5.1982	3.8324	-1.2539
5.8909	3.4535	-1.2533
6.3318	2.8149	-1.2558
5.7549	1.5816	-1.2635
4.2552	-0.27768	-1.2634
2.2006	-2.659	-1.2424
0.091444	-4.9593	-1.2346
-1.502	-6.2765	-1.3005
-2.5484	-6.5242	-1.3704
-3.6728	-6.614	-1.2154
-5.2938	-7.2129	-0.75366
-7.2062	-8.2153	-0.30153
-9.0827	-9.3166	-0.16575
-10.454	-9.7628	-0.24171
-10.876	-8.7654	-0.29617
-10.678	-6.8358	-0.28296
-10.631	-5.2259	-0.26478
-10.995	-4.5307	-0.26704
-11.492	-4.6402	-0.27438
-11.826	-5.084	-0.27627
-11.721	-4.7668	-0.27507
-11.108	-3.1584	-0.27439
-10.508	-1.564	-0.27708
-10.451	-1.3389	-0.2837
-10.95	-2.3724	-0.28349
-11.803	-4.0264	-0.26615
-12.331	-5.1629	-0.26436
-11.642	-4.4558	-0.32701
-10.001	-2.3119	-0.35458
-8.5801	-0.50052	-0.13754
-7.8225	0.28197	0.28047
-7.3894	0.48429	0.59839
-6.7665	0.68041	0.70179
-5.3013	1.5048	0.7128
-3.2235	2.7946	0.71061
-1.7542	3.4915	0.70912
-1.3775	3.1113	0.70976
-1.638	1.9136	0.7036
-1.9912	0.49653	0.69562
-1.8433	-0.092162	0.71283
-1.0901	0.41482	0.74162
-0.57278	0.71579	0.68696
-0.92068	-0.12301	0.48814
-1.8958	-1.5505	0.20295
-3.0433	-2.7726	-0.088051
-3.6051	-3.0265	-0.29235
-2.977	-1.8458	-0.3418
-1.7542	-0.22928	-0.3087
-0.78224	0.56463	-0.29408
-0.12113	0.51132	-0.30367
0.46668	0.050696	-0.31016
1.2638	-0.33357	-0.30927
2.5376	-0.18345	-0.30873
4.0911	0.38566	-0.31027
5.4615	0.91064	-0.31179
6.6211	1.2247	-0.31274
7.8286	1.3709	-0.31367
9.1132	1.4487	-0.31477
10.306	1.5942	-0.31586
11.16	1.8326	-0.31692
11.371	2.0843	-0.318
10.876	2.0742	-0.31908
9.864	1.3282	-0.3201
8.6027	-0.098146	-0.32107
7.4996	-1.0418	-0.32226
6.8614	-0.70961	-0.32369
6.5836	-0.076627	-0.32442
6.5022	-0.16562	-0.32411
6.5868	-0.49569	-0.32589
6.7995	-0.36272	-0.33199
6.801	-0.36772	-0.33229
6.204	-1.4767	-0.31577
5.403	-2.8768	-0.31512
5.1781	-2.8598	-0.37799
5.2611	-1.851	-0.40252
4.6461	-1.7824	-0.18777
3.0825	-3.1884	0.22603
1.1029	-5.1509	0.5542
-0.65735	-6.663	0.65976
-1.4564	-6.6826	0.66045
-1.0677	-4.9659	0.65726
-0.46955	-3.1091	0.66003
-0.46539	-2.429	0.66404
-0.74427	-2.5021	0.65867
-0.83116	-2.6166	0.64012
-0.56904	-2.3942	0.64566
0.040334	-1.6423	0.70721
0.55076	-0.78847	0.7097
0.34443	-0.52355	0.4841
-0.61434	-1.0838	0.09557
-1.9119	-2.3457	-0.21285
-3.1112	-3.75	-0.33211
-3.7595	-4.1248	-0.35322
-3.7096	-3.0448	-0.35525
-3.5177	-1.9083	-0.35418
-3.6202	-1.8175	-0.35524
-3.6549	-1.8613	-0.35657
-3.1767	-0.91683	-0.35562
-2.4618	0.33159	-0.35661
-2.0457	0.54687	-0.36529
-1.6802	0.29698	-0.36825
-0.62197	1.3591	-0.337
0.94973	3.3361	-0.21593
2.1024	4.0607	0.067388
2.5167	2.9715	0.44046
2.5529	1.2767	0.67716
2.5775	-0.036306	0.68696
2.9107	-0.50933	0.62522
3.5842	-0.13253	0.61437
3.9	0.084765	0.62979
3.2524	-0.72955	0.63367
1.8663	-2.2528	0.62846
0.20261	-3.8291	0.62529
-1.0708	-4.5517	0.62516
-1.2752	-3.5487	0.62482
-0.59127	-1.506	0.62355
0.29983	0.024962	0.62214
1.0031	0.59047	0.62109
1.3739	0.57887	0.62055
1.8466	0.73698	0.61959
3.2473	1.993	0.61674
5.0812	3.7754	0.61545
5.9446	4.4946	0.61469
5.5102	3.8766	0.51551
4.1997	2.5406	0.17611
2.7882	1.2609	-0.26007
2.2307	0.85261	-0.46581
2.498	1.1948	-0.42577
2.795	1.4483	-0.36973
2.8253	1.3776	-0.37934
2.7589	1.3057	-0.39754
2.7221	1.4099	-0.39742
2.7687	1.6721	-0.39357
2.944	2.0994	-0.39469
3.2853	2.7513	-0.39713
3.6851	3.6012	-0.39826
3.7854	4.4649	-0.39894
3.581	5.149	-0.39996
3.971	5.478	-0.40113
5.7039	6.0261	-0.40221
8.7825	9.2762	-0.40325
12.433	14.762	-0.40431
14.825	16.756	-0.4054
15.283	14.813	-0.40646
14.214	12.764	-0.40743
12.27	10.728	-0.40857
10.107	7.7021	-0.41003
7.9923	4.8972	-0.41074
6.0569	3.6561	-0.41025
4.3182	3.1224	-0.41221
2.7631	2.0414	-0.41918
1.3786	0.38333	-0.41996
0.15193	-1.4007	-0.40139
-0.93003	-2.8055	-0.39549
-1.8802	-3.3099	-0.46024
-2.7115	-2.8971	-0.50841
-3.437	-2.0609	-0.30936
-4.0696	-1.2223	0.14206
-4.6205	-0.65785	0.50793
-4.8543	-0.21302	0.59614
-4.033	1.1221	0.57034
-2.0365	3.5755	0.56692
-0.15745	5.5318	0.57457
0.71581	5.9076	0.57431
0.97215	5.2969	0.57089
1.226	4.5606	0.56958
2.2242	4.6616	0.56913
4.0071	5.8428	0.56811
5.0427	6.7543	0.56688
4.5035	6.4516	0.5658
3.4047	5.2351	0.56478
2.6911	3.7659	0.56372
2.6048	3.2049	0.56264
3.0829	4.0259	0.56157
3.5633	4.8277	0.56051
3.5678	4.4081	0.55944
3.0982	3.0179	0.55838
2.2464	1.2338	0.55731
1.1042	-0.095104	0.55625
-0.23645	-0.20059	0.55517
-1.6838	0.35428	0.55411
-3.1458	0.4419	0.55307
-4.5308	-0.20289	0.55201
-5.737	-1.2231	0.55086
-6.4098	-1.8823	0.54974
-5.9498	-1.0919	0.54896
-4.6065	0.92507	0.54812
-3.6668	2.3513	0.54605
-4.0333	2.196	0.54404
-6.0112	0.67609	0.54644
-8.9958	-1.5823	0.54816
-11.142	-3.4742	0.53236
-11.602	-4.0663	0.53818
-10.607	-2.9311	0.60389
-8.4511	-1.0873	0.49993
-5.5587	0.44176	0.083608
-2.6669	1.7133	-0.36253
-0.47108	2.8985	-0.54359
0.91231	3.821	-0.51069
1.5931	4.1733	-0.44918
1.5879	3.9093	-0.44839
0.78802	3.3318	-0.4691
-0.79707	2.6837	-0.47522
-2.7275	1.9223	-0.47147
-4.5126	0.93192	-0.46991
-5.9852	-0.50114	-0.47193
-7.1165	-2.5906	-0.47396
-7.5724	-4.7156	-0.47487
-6.7852	-5.5847	-0.47564
-5.0458	-5.234	-0.47673
-3.6468	-5.2606	-0.47788
-3.3631	-6.5103	-0.47894
-4.156	-8.6433	-0.47999
-5.469	-10.943	-0.48105
-5.9238	-12.176	-0.48212
-4.9995	-12.002	-0.48319
-4.0818	-11.984	-0.48425
-4.2616	-13.176	-0.48532
-5.6526	-15.258	-0.48639
-7.5073	-17.059	-0.48745
-7.8072	-16.232	-0.48852
-6.432	-12.768	-0.48958
-6.475	-10.553	-0.49065
-8.8655	-11.126	-0.49172
-10.778	-11.872	-0.49278
-10.594	-10.999	-0.49385
-8.7743	-8.3636	-0.49491
-6.9688	-5.5486	-0.49598
-7.2783	-5.0333	-0.49704
-8.4666	-5.7874	-0.49811
-8.2012	-5.5106	-0.49918
