# Supplementary material for: Applying time-frequency analysis to assess cerebral autoregulation during hypercapnia
Source: PLoS One. 2017 Jul 27;12(7):e0181851. doi: 10.1371/journal.pone.0181851 (PMC5531479; doi:10.1371/journal.pone.0181851)
Supplement: S1 Dataset — Database of physiological signals registered in 50 volunteers during normocapnia and hypercapnia. (ZIP) [file pone.0181851.s001.zip › n49.csv]

ABP_smoothed_fluctuations[mmHg]	CBFV_smoothed_fluctuations[cm/s]	EtCO2[mmHg]
-1.0301	0.6975	-0.37953
-1.8998	-0.25695	-0.25688
-2.7263	-0.60116	-0.25324
-3.4651	-0.88055	-0.28061
-3.9041	-1.0921	-0.27428
-3.5663	-0.12502	-0.28519
-2.4616	2.0121	-0.29707
-1.2891	3.6684	-0.20529
-0.37273	4.3731	-0.23903
0.26368	4.5329	-0.80582
0.46346	3.9222	-1.8571
0.42222	2.7224	-2.9694
1.1844	2.4748	-3.3
2.8124	3.4065	-3.1872
4.3328	4.2863	-4.0038
5.1779	4.0685	-5.5127
4.9958	2.2735	-6.7655
3.3905	0.19821	-7.3507
1.1549	-0.9949	-7.3151
0.95553	-1.1941	-7.2366
2.3225	-0.57951	-7.2629
2.9758	0.38884	-7.25
3.0561	0.62158	-7.275
2.9445	-0.52795	-6.5129
2.3643	-2.5994	-2.8135
2.0015	-4.3158	1.5757
2.8192	-4.3989	2.4195
3.5585	-4.0112	1.6253
3.108	-4.3695	1.6044
2.1489	-5.1907	1.7981
1.3203	-5.8931	1.7718
0.90739	-5.8297	1.7101
0.98108	-4.9818	1.7347
1.4329	-3.7639	1.8469
1.8487	-2.6874	1.7265
1.8868	-2.087	1.164
1.8131	-1.6006	0.70512
1.828	-0.97662	0.69332
1.7561	-0.46978	0.77154
1.4705	-0.44434	0.75771
1.0085	-1.1859	0.75864
1.0274	-1.4576	0.7563
2.2042	0.22092	0.69963
3.5114	2.0145	0.79693
4.0199	2.2824	1.2791
4.2146	2.146	2.241
4.3954	2.3992	3.3866
4.3271	2.8133	3.9265
4.1514	3.3824	3.8136
4.3549	4.3388	3.6845
4.9924	5.5125	3.7539
5.8081	6.5416	3.9143
6.2214	7.1997	3.6856
5.9616	7.4005	2.5714
5.8146	7.3289	0.32778
6.2892	7.4149	-2.3839
7.2076	8.3107	-3.7286
7.8828	9.4064	-3.4261
7.4322	9.2184	-2.5377
6.6022	8.1298	-1.5488
6.5108	7.2278	-0.65575
6.459	6.6005	-0.14359
6.0532	6.3158	-0.12629
6.2473	6.8317	-0.3575
7.0816	7.8181	-0.38204
7.6113	8.1893	0.35309
7.4463	7.5143	1.5509
6.5319	5.91	2.4323
4.3968	4.0312	2.8118
1.3805	2.7867	2.8135
-0.11416	3.1055	2.7277
0.33437	4.7561	2.81
2.115	6.6129	2.8299
5.8626	7.7139	1.6914
11.14	10.653	0.61978
16.033	16.109	0.74158
17.781	18.738	0.82452
16.703	17.578	0.77005
14.094	13.296	0.78433
10.515	6.8158	0.78715
5.3788	1.663	0.78464
0.60357	-2.1918	0.78698
-1.9452	-6.5319	0.78808
-5.0121	-9.8722	0.78533
-7.7999	-11.899	0.79494
-9.2499	-13.3	0.79101
-10.592	-14.815	0.75042
-12.277	-16.25	0.91377
-14.133	-17.87	0.70391
-15.72	-19.822	-0.45898
-16.74	-20.384	-1.1558
-17.2	-19.612	-1.2027
-17.241	-18.539	-1.2029
-16.876	-17.266	-1.2046
-15.806	-15.338	-1.2025
-13.839	-12.658	-1.2019
-11.355	-10.099	-1.2012
-9.1548	-7.3155	-1.2003
-7.3347	-4.4237	-1.1995
-4.8698	-2.6618	-1.1986
-1.8874	-0.35371	-1.198
0.80735	2.753	-1.1972
2.3866	4.0568	-1.195
3.6621	4.2535	-1.1973
5.0596	4.21	-1.1978
5.6595	3.2593	-1.1765
6.6965	3.2074	-1.2036
9.2376	5.4038	-1.2722
10.898	6.539	-1.0444
10.584	5.2781	-0.050007
9.7231	3.9839	2.2283
8.9995	3.4691	4.9933
8.1915	2.7971	6.2603
7.2515	1.7984	5.9829
6.295	0.96552	5.6841
5.2571	0.28784	5.7734
3.9952	-0.51887	5.8779
2.8575	-0.88397	5.8386
2.3557	0.079757	5.681
2.2623	2.172	5.7995
2.1283	4.6198	6.336
1.8621	6.0683	5.6217
1.6053	5.98	2.7687
1.8795	6.6667	0.63758
2.8582	9.4442	0.6412
4.0489	13.196	0.90407
4.849	16.205	0.82405
4.7322	16.8	0.98058
3.937	15.671	1.3713
3.2261	14.578	1.7372
3.9026	15.55	1.8075
5.5039	18.063	1.7477
5.5147	18.68	2.1968
4.0643	17.228	3.0224
3.0061	15.751	3.5965
2.439	14.804	3.817
1.7349	14.282	3.8545
1.5966	14.96	3.8326
2.5939	17.43	3.8311
2.5856	20.079	3.8322
0.6389	21.355	3.8267
-0.4113	21.111	3.8631
0.59032	21.086	3.8273
2.523	22.369	3.7147
2.2926	20.162	4.1777
1.8869	16.625	3.7724
5.6605	18.234	0.68582
9.0702	20.919	-1.278
8.4962	20.235	-1.1493
3.9088	14.63	-1.1112
-1.579	6.2644	-1.1761
-4.8689	-0.28083	-1.1565
-4.2449	-0.3432	-1.1518
-0.93771	4.5498	-1.1558
2.7041	10.509	-1.1537
4.9868	13.281	-1.1527
8.2706	10.484	-1.1522
8.1303	2.2435	-1.1513
-2.493	-8.3486	-1.1504
-12.91	-15.077	-1.1496
-19.377	-17.959	-1.1488
-24.679	-20.742	-1.148
-27.129	-23.399	-1.1472
-28.993	-27.334	-1.1463
-31.781	-30.697	-1.1455
-33.023	-28.026	-1.1449
-31.359	-22.021	-1.1431
-27.345	-14.21	-1.1449
-21.799	-4.1186	-1.1401
-15.405	6.9273	-1.1365
-10.33	13.818	-1.1775
-6.5914	17.879	-0.85995
-4.5116	18.897	0.84069
-4.0338	16.869	2.9682
-3.7199	15.108	2.9994
-2.8833	14.197	2.7653
-1.0569	12.628	2.8939
1.3797	9.3448	2.9163
2.4989	5.9814	2.6795
2.0593	2.8081	2.2958
1.0402	-0.78796	1.9924
0.19072	-4.2934	1.8395
-0.10202	-7.1909	1.8347
0.034434	-9.4681	1.9191
0.14866	-11.174	1.9456
-0.4435	-12.386	1.7006
-1.769	-13.495	1.2558
-3.2291	-15.146	0.94684
-4.4141	-16.808	0.87347
-5.1317	-16.739	0.87653
-4.9807	-14.355	0.87628
-3.5325	-10.327	0.87573
-2.0261	-6.9166	0.87729
-2.0478	-6.3842	0.87998
-2.5696	-7.1416	0.87696
-2.5975	-7.6087	0.87422
-2.4616	-8.0713	0.89793
-1.9989	-8.0231	0.88971
-0.77703	-6.5727	0.7908
0.44865	-4.878	0.90903
0.84966	-4.2956	1.456
0.69283	-4.5265	1.9288
0.37688	-4.9953	1.9698
0.11789	-5.2486	1.8277
0.12281	-5.1098	1.7964
0.58628	-4.7436	2.0892
1.1294	-4.3478	2.1688
0.92703	-4.1426	0.9437
0.053032	-4.5451	-1.1417
-0.76536	-5.9729	-2.5902
-1.0801	-7.12	-3.0803
-0.71938	-5.9091	-3.0814
-0.24545	-3.4516	-3.0854
-0.37905	-2.0852	-3.4923
-0.62133	-1.6978	-4.1727
-0.32398	-1.3323	-4.8226
0.35132	-0.035692	-5.1589
0.97883	1.9964	-5.1384
1.007	2.7908	-5.0944
1.0847	2.6794	-5.1072
2.6437	3.8605	-5.0403
4.5588	5.2786	-5.1374
5.2077	5.1426	-5.3434
4.7205	3.6361	-4.5139
4.2013	1.654	-4.8403
5.1208	0.45977	-10.21
7.2642	1.2212	-14.988
9.3633	3.2898	-14.745
9.5677	3.3787	-12.361
8.2952	1.6486	-9.593
6.9911	0.066211	-7.1326
5.6474	-1.0846	-5.8469
4.3404	-1.7129	-5.9082
3.7432	-1.4544	-6.2934
3.4352	-0.73348	-5.3627
2.2991	-0.4863	-1.5979
0.50056	-0.87602	2.5853
-1.308	-1.667	3.7296
-3.1733	-2.4451	2.9742
-5.2237	-2.7832	2.6634
-6.7293	-2.5082	2.9101
-6.9971	-1.6175	3.1417
-6.6476	-0.49004	2.8837
-6.4987	0.42878	1.8486
-6.8525	0.81258	0.295
-7.7819	0.57447	-1.3043
-9.0027	0.25798	-2.193
-9.6234	0.87488	-2.1568
-7.8193	4.017	-2.0959
-4.4508	8.8856	-2.1298
-2.7469	12.467	-1.5704
-2.7172	13.578	-0.50198
-3.0886	12.614	0.57657
-3.2861	11.804	1.0774
-2.7416	12.514	0.95757
-1.0619	14.618	0.74513
0.54596	16.165	1.0704
0.96513	15.496	2.0839
0.50607	12.955	2.8404
-0.23439	9.5584	2.9587
-0.58365	6.7414	2.9072
-0.52795	4.8538	2.9175
-0.5621	3.3455	2.9576
-0.92739	1.5735	2.6326
-1.6672	-1.0183	1.4623
-2.5361	-3.8672	0.11899
-3.1881	-5.9568	-0.31048
-3.6308	-7.184	-0.093804
-4.0043	-7.8215	0.0018507
-4.27	-7.8827	-0.058333
-4.3854	-7.4117	-0.075109
-4.5882	-7.0147	-0.055353
-5.0278	-7.1504	-0.048349
-5.4201	-7.4872	-0.067879
-4.9313	-6.7359	-0.072266
-2.3828	-2.9558	0.011862
0.66313	1.6018	-0.067251
1.6984	3.159	-0.58906
1.2754	2.2768	-1.0848
0.58443	0.63377	-1.1293
0.11274	-0.47659	-1.0408
0.11654	-0.37638	-1.0605
0.63474	0.51587	-1.0105
1.2659	1.4092	-0.71989
1.0056	1.1749	-0.11004
-0.31489	-0.24027	0.6452
-1.6986	-1.4411	1.0564
-2.6615	-1.8379	1.0192
-3.4416	-1.9411	0.92068
-4.0694	-1.903	0.9344
-4.3434	-1.4747	1.0048
-4.3207	-0.69319	1.2554
-4.2628	0.16385	1.9232
-4.352	0.75995	2.7432
-4.6961	0.75701	3.1101
-5.2624	0.34382	3.0141
-5.8745	0.10763	2.8694
-5.9357	0.77099	2.9256
-4.857	2.8245	3.192
-3.6355	4.7828	2.7563
-3.5268	4.8408	0.82042
-3.9519	3.4867	-1.068
-4.0225	1.8069	-1.3439
-3.7555	0.52981	-0.98132
-3.2238	0.12151	-0.97009
-2.1772	0.63405	-1.0443
-0.87583	1.5926	-0.92407
-0.24806	1.958	-0.54655
-0.29869	1.5391	-0.10927
-0.27655	0.85824	0.02404
-0.28987	-0.12244	-0.026349
-0.68612	-1.4393	0.033363
-0.39923	-1.3999	-0.079592
1.0976	0.74579	-0.31363
2.1105	2.3912	0.52877
2.0172	2.4166	2.4159
1.8426	2.0896	3.6732
1.4744	1.8826	3.9697
0.25978	1.6424	4.0022
0.29529	1.8512	3.976
3.1747	2.9496	3.9313
5.4598	4.4028	4.0532
5.0926	4.8996	3.9183
3.3674	2.5778	2.4211
1.4358	-1.3387	0.86492
0.44117	-3.5398	0.85858
1.9372	-0.51297	1.0653
4.9368	5.8597	0.97145
6.4349	9.9196	0.99642
3.4772	6.9215	1.5144
-0.7428	1.4827	2.0422
-2.2391	0.066219	2.0227
-4.1002	-0.38442	1.9719
-5.4791	-0.91639	1.9949
-5.1708	-1.0565	1.9912
-5.5781	-1.0498	2.0752
-5.5698	-1.644	2.497
-4.5086	-1.4019	3.0086
-3.8351	1.5795	3.0294
-4.0154	1.8971	2.9803
-4.9291	-0.36198	3.0026
-5.9844	-1.8981	2.9992
-6.4359	-2.0499	2.9993
-6.6116	-2.3315	3.001
-7.6442	-3.8643	3.0016
-8.6096	-5.588	3.0024
-6.8844	-5.2379	3.0029
-5.6866	-4.2855	3.0054
-4.3691	-2.8965	3.0013
-1.5672	-0.86011	3.0084
1.3937	0.898	3.0244
2.886	1.063	2.8825
2.3253	-0.75086	2.4983
0.80942	-3.6439	2.0498
0.92479	-5.6832	1.9629
2.7987	-6.3623	2.0291
5.3617	-6.3336	2.0121
7.3123	-7.0516	1.8509
7.3159	-10.332	1.0703
5.809	-15.086	0.062253
4.4858	-18.126	-0.14536
2.9621	-19.848	0.03702
0.6141	-21.397	0.040016
-2.1286	-22.927	0.024072
-4.4172	-24.22	0.055012
-5.0832	-24.743	-0.077192
-4.3812	-24.23	-0.11389
-3.8717	-22.777	0.60047
-3.9098	-21.301	1.7903
-4.0311	-20.767	2.6763
-3.6972	-19.462	3.0618
-2.475	-15.51	3.059
-0.21575	-8.974	2.9913
3.1229	-3.417	3.0358
6.7295	-2.4644	2.7483
7.5902	-3.0362	0.46677
4.9773	-4.3061	-2.1102
1.1902	-7.3398	-2.1985
1.0426	-10.788	-1.8569
3.3556	-11.96	-1.9769
3.3516	-9.6915	-1.9885
1.2777	-9.8408	-1.9602
-1.3347	-13.324	-1.967
-3.1703	-15.976	-1.9663
-4.9051	-18.622	-1.969
-6.4397	-21.4	-1.9667
-6.1433	-21.607	-1.9392
-3.5088	-16.777	-2.0213
-0.48806	-10.154	-1.968
-0.20905	-8.8475	-1.3479
-1.0588	-10.085	-0.93158
-1.669	-11.47	-0.96061
-2.171	-13.276	-0.96866
-2.7492	-14.609	-0.95725
-3.05	-15.024	-0.95822
-2.4862	-14.892	-0.93844
-1.8907	-14.816	-0.98816
-1.5948	-15.149	-0.95265
-0.80312	-15.812	-0.40657
-0.010224	-16.762	0.095381
0.40807	-17.569	0.060941
1.6867	-17.034	0.13341
3.4995	-16.072	0.071454
4.5051	-16.615	-0.97551
4.9248	-17.503	-3.0159
5.2033	-17.706	-5.3052
5.348	-18.094	-6.2484
5.3883	-18.936	-5.9714
5.4855	-19.566	-5.8575
6.1492	-18.034	-6.0041
7.0287	-14.562	-6.0022
6.7077	-12.684	-5.3606
6.5105	-12.006	-3.9619
6.898	-11.649	-2.2528
5.416	-12.722	-1.3297
2.7618	-15.451	-2.3524
1.0009	-18.216	-5.1436
1.4071	-16.892	-6.7687
2.6097	-13.098	-6.9408
2.4678	-11.234	-6.9899
1.8348	-11.274	-6.7817
1.0137	-12.691	-6.334
-0.57906	-15.09	-6.0495
-1.8425	-16.639	-5.9147
-1.8079	-16.004	-5.8552
-1.4598	-14.416	-6.0243
-1.5038	-12.405	-5.2215
-1.8455	-9.1631	-0.87208
-1.8274	-5.0806	4.0555
-0.92825	-1.5906	4.6879
-0.53545	-0.75417	3.8096
-1.2122	-2.4244	3.9784
-1.9452	-3.8252	4.6353
-2.1746	-4.2784	3.123
-1.6196	-3.5604	-0.81412
-0.20084	-1.0803	-3.2973
1.5068	2.1949	-4.0003
2.6897	4.6221	-3.8241
2.7101	4.7586	-2.8976
2.5695	4.1489	-1.9489
3.8538	5.5634	-1.8645
5.2417	7.1875	-1.8624
5.4717	7.1839	-1.6396
5.1182	6.3913	-2.7438
4.6611	5.6908	-4.9406
4.29	5.5865	-6.3643
4.2119	5.7174	-6.9347
4.586	5.6316	-7.1559
5.3603	5.8612	-6.7238
6.2053	6.7328	-5.6591
6.3597	7.7519	-4.9406
5.8016	8.4029	-4.8843
5.3817	8.3894	-4.9558
5.72	8.6547	-4.9012
6.9422	10.182	-4.7873
8.0494	11.857	-5.1117
8.5977	12.525	-4.7468
9.1094	11.784	-1.1054
9.7578	11.173	2.435
9.3803	10.719	2.388
4.7977	5.4806	1.8873
1.1101	0.70106	2.167
4.2944	3.6268	2.317
8.5314	8.4849	1.0843
10.52	10.765	-1.1532
10.264	9.3275	-3.1111
9.2209	6.7591	-4.0823
8.1353	4.6657	-4.0434
6.2685	2.0936	-3.8378
3.6072	-1.0818	-3.8613
1.0912	-3.8085	-3.9126
-1.0279	-5.8109	-3.9038
-3.2091	-7.622	-3.8902
-5.4106	-9.2365	-3.8923
-7.0669	-10.085	-3.8897
-8.0404	-10.069	-3.8842
-8.702	-9.6497	-3.9032
-9.2244	-9.0994	-3.9165
-9.5038	-8.4248	-3.8333
-9.2857	-7.5807	-3.797
-8.2197	-6.4657	-4.1322
-6.5982	-4.6715	-4.1975
-5.1942	-1.8361	-2.7091
-4.2138	-1.2894	-0.25165
-3.4607	-7.8326	1.4454
-2.6876	-15.96	2.0776
-1.6569	-15.995	2.1513
-0.36736	-9.7669	2.1132
1.0959	-3.2294	2.2209
2.7109	1.3672	1.8924
4.4086	3.2304	0.56647
5.7743	2.8001	-0.81597
6.4027	0.93536	-1.1519
6.4765	-1.3626	-0.89196
6.3154	-3.1821	-0.80446
6.0222	-4.259	-0.87317
5.6869	-4.5847	-0.89282
5.6304	-4.4089	-0.87313
5.9997	-4.0585	-0.86754
6.0331	-3.8848	-0.87174
5.0779	-4.0946	-0.87175
3.784	-4.2929	-0.87007
2.9235	-4.0566	-0.87112
2.2936	-3.5467	-0.86898
1.5087	-2.9811	-0.85992
0.73719	-1.9764	-0.8671
0.15054	-0.35934	-0.89472
-0.74479	0.49736	-0.83986
-1.6962	0.3069	-0.49527
-0.65027	1.7822	0.48616
1.757	5.357	1.9001
2.6329	8.9944	2.9068
2.3754	10.85	1.9726
2.1729	10.109	-1.4788
1.2012	8.8895	-4.0442
-0.42162	8.7776	-4.0509
-0.65012	9.523	-3.7238
-0.19496	10.146	-3.846
-1.2384	9.5785	-3.9603
-3.0221	8.2617	-3.7773
-4.5345	6.86	-3.2577
-6.0472	5.5788	-2.7678
-7.0661	4.9945	-2.7971
-6.622	5.8376	-3.4574
-5.603	7.6167	-2.4401
-5.1213	9.4538	1.3632
-5.2485	10.575	4.1359
-5.6731	10.921	4.2888
-5.8603	11.258	4.0636
-6.2387	11.062	4.1506
-7.2917	9.7429	4.1405
-6.8305	10.439	4.1883
-3.9591	14.247	4.2878
-1.5598	16.571	3.8456
-0.78257	16.012	2.9282
-0.52519	15.107	2.3229
-0.24956	14.466	2.1631
0.15738	13.483	2.1492
0.97349	12.72	2.1615
2.2211	12.513	2.1633
3.1404	11.615	2.1611
3.2802	9.4853	2.162
2.8621	7.054	2.1636
2.1721	4.8541	2.1645
1.4998	2.7283	2.1649
0.9036	0.63687	2.1655
0.11904	-1.228	2.167
-0.94484	-2.6211	2.1686
-2.0469	-3.2401	2.1674
-2.791	-2.991	2.1654
-2.5559	-2.1865	2.1742
-1.5587	-0.91733	2.1817
-1.303	1.1544	2.1436
-0.90317	4.156	2.1599
1.6769	7.8005	2.3169
3.0839	10.752	1.9586
1.7453	11.356	0.94736
1.5999	8.6865	0.29735
3.5432	7.3482	0.18094
6.7249	10.779	0.2181
10.174	14.869	-0.016767
11.615	16.383	0.33556
9.6426	14.419	1.9479
6.9383	11.288	3.1312
5.0967	8.7548	3.2449
3.8391	7.3721	3.1367
2.4477	6.2808	3.1624
0.054052	3.7627	3.2301
-2.7034	0.86219	3.3649
-4.3375	0.19528	3.6613
-5.0087	1.4276	4.0279
-6.0701	2.084	4.2407
-8.037	0.99463	4.2383
-10.302	-1.2471	4.1739
-12.287	-3.6938	4.1592
-13.611	-4.9735	4.2045
-14.141	-4.4946	4.2578
-14.253	-3.4554	4.1561
-14.275	-2.7867	3.7802
-14.27	-2.2002	3.1528
-14.103	-1.3223	2.4517
-13.331	0.0085782	2.1149
-12.007	1.5195	2.1763
-10.619	2.7057	2.2182
-8.3596	4.8476	2.1945
-4.9276	8.5204	2.1949
-2.5589	10.763	2.2009
-0.93923	10.819	2.2004
2.7735	10.414	2.2016
8.7915	9.872	2.2022
15.819	8.8461	2.1978
21.61	7.3788	2.2013
23.957	5.6468	2.228
22.904	3.819	2.2723
19.361	2.0616	2.3208
14.239	0.5405	2.3597
8.4508	-0.57816	2.3756
2.9066	-1.1284	2.3547
-1.4819	-0.94406	2.2836
-3.8291	0.12589	2.1467
-4.3185	1.6185	1.8512
-4.5267	2.2891	1.2112
-4.8535	2.3439	0.42605
-4.0876	3.8532	0.15323
-2.2011	6.7723	-0.02859
-0.2464	9.234	-1.2888
1.3148	10.834	-2.7571
2.2886	11.775	-3.0018
2.2633	11.538	-2.7335
1.7445	10.518	-2.7404
2.8991	11.088	-2.8452
5.6505	14.059	-2.7742
8.4596	18.494	-2.2914
