# Supplementary material for: Applying time-frequency analysis to assess cerebral autoregulation during hypercapnia
Source: PLoS One. 2017 Jul 27;12(7):e0181851. doi: 10.1371/journal.pone.0181851 (PMC5531479; doi:10.1371/journal.pone.0181851)
Supplement: S1 Dataset — Database of physiological signals registered in 50 volunteers during normocapnia and hypercapnia. (ZIP) [file pone.0181851.s001.zip › n50.csv]

ABP_smoothed_fluctuations[mmHg]	CBFV_smoothed_fluctuations[cm/s]	EtCO2[mmHg]
2.9877	4.1763	1.9262
3.2338	4.346	1.9217
4.2851	6.3454	1.9183
5.0184	8.0085	1.9203
4.9634	8.3372	1.9188
4.1566	7.2588	1.8978
2.9402	5.4253	1.8874
1.9004	4.0718	1.9501
1.3653	3.7737	1.9955
1.413	4.4776	1.7957
1.7457	5.6092	1.3312
1.4761	5.7945	0.92579
0.34321	4.5255	0.8166
0.044219	4.0003	0.90222
1.6679	5.8363	0.99111
3.6911	8.7491	0.8128
4.768	11.026	0.3061
4.9748	11.125	-0.084042
4.8702	9.3208	-0.14432
5.4361	8.567	-0.12444
7.339	9.8492	-0.13484
10.563	12.124	-0.14253
12.567	12.94	-0.14207
11.248	10.554	-0.14186
8.7841	6.9392	-0.1535
6.9998	3.809	-0.16235
5.9242	1.383	-0.12317
5.3698	-0.36507	-0.14496
5.0599	-1.5067	-0.32739
4.492	-1.8808	-0.093488
3.2299	-1.7026	0.91429
1.2453	-2.488	1.7739
-1.0438	-4.7401	1.8951
-2.5103	-6.5391	1.7849
-2.7558	-6.7782	1.7911
-2.3424	-5.7232	1.9012
-1.9678	-4.6337	1.8414
-2.2089	-4.915	1.3242
-2.7076	-5.7134	0.79333
-3.0106	-5.9332	0.72203
-3.446	-6.3309	0.81454
-3.867	-7.0875	0.80263
-2.8616	-6.441	0.81289
-0.60125	-4.3823	0.82472
0.9765	-2.9644	0.62484
1.7035	-2.6378	0.26592
2.4261	-2.8581	-0.048405
3.2343	-3.4139	-0.22336
3.9795	-4.1563	-0.24239
4.6482	-4.7144	-0.22732
5.1689	-4.9366	-0.25136
5.2693	-5.2857	-0.20527
4.8232	-5.9574	-0.021173
4.0243	-6.4967	0.24563
3.0687	-6.542	0.52376
2.055	-6.2239	0.73326
1.0699	-5.7755	0.8066
0.23837	-5.4955	0.76657
-0.32138	-5.64	0.67953
-0.66779	-5.9167	0.67583
-0.93962	-5.7951	0.90425
-1.1969	-5.1841	1.3016
-1.4328	-4.365	1.6264
-1.6284	-3.5243	1.7353
-1.7419	-2.602	1.7277
-1.7173	-1.5191	1.7166
-1.4488	-0.27169	1.7181
-0.84121	1.1035	1.7205
-0.14458	2.3173	1.7181
0.14562	2.9022	1.7092
-0.072699	2.8424	1.699
-0.12699	3.007	1.7054
0.52807	4.0974	1.7172
1.6111	5.7844	1.6059
2.6218	7.4403	1.2521
2.8968	8.031	0.82115
1.7606	6.4403	0.59517
-0.45808	3.2312	0.60631
-2.6365	0.29497	0.68834
-3.9363	-1.0018	0.71344
-4.4976	-1.0852	0.69395
-4.6545	-0.73517	0.66998
-4.6232	-0.37665	0.66403
-4.4059	0.20917	0.66667
-3.9956	1.231	0.66649
-3.4875	2.3111	0.66241
-3.0179	2.8263	0.65802
-2.5699	2.7936	0.65487
-1.9496	2.9712	0.65219
-1.0558	3.8847	0.64923
-0.2563	4.8078	0.64603
-0.018085	4.7326	0.64284
-0.28927	3.7772	0.63974
-0.62487	2.913	0.63666
-0.75407	2.7017	0.63356
-0.8108	2.7575	0.63044
-0.96117	2.6071	0.62733
-1.0331	2.3821	0.62422
-0.58898	2.6899	0.62111
0.42262	3.6256	0.618
1.1754	4.1123	0.61489
0.96011	3.2605	0.61178
0.14595	1.7644	0.60867
-0.60276	0.74115	0.60556
-0.97522	0.53036	0.60245
-1.0381	0.64177	0.59934
-0.91458	0.63468	0.59623
-0.86201	0.38311	0.59312
-1.1082	-0.11904	0.59001
-1.4335	-0.48737	0.5869
-1.4266	-0.17934	0.5838
-1.1093	0.6881	0.58069
-1.002	1.2397	0.57758
-1.2009	1.147	0.57447
-0.89774	1.2645	0.57136
0.10498	1.9836	0.56825
0.97217	2.8152	0.56514
2.5206	4.4933	0.56203
5.945	7.728	0.55892
7.5378	8.1087	0.55581
5.1933	3.5592	0.5527
1.8115	-1.708	0.54959
-0.050149	-4.157	0.54649
-0.37548	-4.2308	0.54338
0.34429	-3.1615	0.54025
1.5785	-1.8978	0.53711
2.7343	-0.93878	0.53404
3.3112	-0.68071	0.53105
3.2656	-1.2272	0.52788
2.6897	-2.5464	0.52432
1.6983	-4.2739	0.52129
0.42611	-5.9384	0.51975
-0.88475	-7.3571	0.51706
-1.9435	-8.5163	0.50891
-2.7648	-9.4241	0.50216
-3.6575	-10.108	0.51391
-4.7102	-10.628	0.52842
-5.6532	-11.088	0.47871
-6.2552	-11.489	0.31357
-6.4216	-11.61	0.021703
-6.167	-11.387	-0.3337
-5.7387	-11.198	-0.5152
-5.3113	-11.081	-0.44154
-4.7377	-9.8605	-0.57548
-3.8679	-7.2344	-1.5379
-2.6993	-5.652	-4.0729
-1.5524	-6.2587	-7.516
-1.1636	-7.4889	-9.1065
-1.3466	-8.2259	-8.6426
-1.28	-8.0846	-7.9182
-0.93996	-7.7417	-7.5221
-0.65336	-7.9517	-7.4832
-0.89091	-8.5845	-7.5583
-1.8332	-9.2761	-7.5653
-3.004	-9.5087	-7.5509
-4.0149	-9.0939	-7.5569
-4.8251	-8.5564	-7.5558
-5.2928	-8.0417	-7.5453
-5.0017	-6.7871	-7.5871
-3.9845	-4.6303	-7.6344
-3.0269	-2.5212	-7.4542
-2.5094	-1.1088	-6.7128
-2.2032	-0.51377	-4.9898
-1.9936	-0.50453	-2.6948
-1.9626	-0.44761	-1.2935
-2.0572	0.0249	-1.2951
-2.0011	0.83488	-1.6488
-1.7017	1.7411	-1.6617
-1.4556	2.2647	-1.5878
-1.0427	2.6286	-1.6096
0.7898	4.4026	-1.562
3.574	7.091	-1.2355
4.4709	7.3386	-0.4308
3.0859	4.748	0.65955
1.5753	2.0095	1.4614
1.3738	0.96411	1.6298
1.7572	0.90452	1.4593
1.697	0.75451	1.3323
0.97468	0.21521	1.3503
0.090248	-0.32224	1.3658
-0.60194	-0.55134	1.3261
-1.0574	-0.36276	1.3663
-1.3073	0.23853	1.5878
-1.5427	0.90066	1.894
-1.951	1.2433	2.1504
-2.2657	1.4628	2.3068
-1.9572	2.0935	2.3664
-0.96442	3.1632	2.3576
0.28653	4.1808	2.3297
1.4672	5.0449	2.2298
2.3841	6.0951	1.898
2.789	6.9278	1.4494
2.4454	6.4602	1.2654
2.232	5.4658	1.3169
3.4734	5.7073	1.307
4.6124	5.7986	1.3095
3.4167	3.6041	1.5153
0.97638	0.58993	1.838
-0.59467	-0.68995	2.1043
-0.87364	0.03953	2.2478
-1.0433	0.88961	2.3041
-1.9498	0.48138	2.3109
-2.8634	-0.21814	2.2992
-2.8132	0.15405	2.2756
-2.067	1.4307	2.0533
-1.4722	2.7023	1.3795
-1.1706	3.4721	0.52739
-0.69922	3.656	0.17066
0.53024	4.1916	0.26178
3.0299	6.5359	0.22597
5.8078	9.223	0.25
7.3704	9.8088	0.76128
7.7771	8.9061	1.2854
7.5719	7.6355	1.3391
7.265	5.7806	1.2402
7.0879	3.5737	1.2421
6.8231	2.2984	1.2621
6.1089	1.7211	1.2559
4.4997	0.077331	1.2463
2.1313	-2.8447	1.2441
-0.14859	-5.2886	1.2419
-1.6254	-5.8135	1.2342
-2.5099	-5.2574	1.23
-3.2986	-5.1509	1.2423
-4.0772	-5.7273	1.2507
-4.5092	-5.8848	1.2006
-4.5531	-5.2666	1.047
-4.6512	-4.759	0.76244
-4.8956	-4.7406	0.40445
-4.588	-4.3479	0.19846
-3.4221	-3.1665	0.22591
-2.2254	-2.1745	0.18587
-1.685	-2.1308	-0.16165
-1.6786	-2.6736	-0.74744
-1.9344	-3.2851	-1.4062
-2.1359	-3.5361	-1.8418
-2.1006	-3.2283	-1.8914
-2.0162	-2.7247	-1.8017
-2.0215	-2.3292	-1.7897
-1.963	-1.9439	-1.8167
-1.8069	-1.576	-1.8195
-2.2883	-2.0166	-1.8204
-4.1317	-3.9943	-1.8539
-6.4369	-6.2146	-1.869
-7.6336	-6.5569	-1.7796
-7.3068	-4.6562	-1.5685
-6.5861	-2.4939	-1.3108
-6.4596	-1.7867	-1.08
-6.2675	-1.4219	-0.8986
-4.8045	0.66805	-0.77372
-2.4109	4.1179	-0.77991
-0.43846	6.9568	-1.026
0.53	8.1904	-1.4223
0.58919	7.7023	-1.7209
0.27333	6.1845	-1.8435
0.47689	5.0235	-1.8756
1.2383	4.5104	-1.8759
1.7441	3.8343	-1.8693
1.6673	2.7302	-1.8705
1.2473	1.5733	-1.8847
0.69003	0.55582	-1.899
0.10358	-0.46898	-1.8741
-0.35332	-1.4315	-1.8318
-0.39964	-1.7504	-1.9264
0.017706	-1.1353	-2.1102
0.3858	-0.12282	-1.8279
0.34416	0.74175	-0.82428
0.21396	1.2311	0.065965
0.32121	1.3052	0.19679
0.63232	1.314	0.089943
1.0527	1.5604	0.18453
1.5098	1.9393	-0.10462
1.9104	2.236	-1.3357
2.0227	2.1073	-2.7271
1.6145	1.2487	-3.2093
0.81059	-0.016456	-3.0082
-0.09912	-1.0932	-2.8995
-0.81836	-1.6016	-3.093
-1.0503	-1.3073	-3.4246
-0.84226	-0.39711	-3.7437
-0.90135	0.13939	-3.9372
-1.761	-0.45538	-3.9414
-2.6333	-1.2212	-3.9329
-2.4794	-0.85638	-4.0957
-1.6256	0.28139	-4.0878
-0.94489	1.1715	-3.4039
-0.69788	1.5586	-2.2871
-0.76479	1.6562	-1.4202
-0.96763	1.6063	-1.0428
-1.0821	1.4753	-0.95735
-1.0566	1.3313	-0.97787
-1.0492	1.2495	-0.95605
-1.0973	1.3036	-0.80713
-1.0563	1.5624	-0.53202
-1.0212	1.8188	-0.19368
-1.5566	1.3544	0.041486
-2.7123	0.070964	0.074159
-3.3128	-0.66632	-0.024406
-2.7484	-0.12053	-0.11165
-1.9619	0.69144	0.059016
-1.7423	0.92007	0.54813
-2.0535	0.63228	0.95269
-2.6068	0.10231	1.0183
-2.8076	-0.21157	0.97348
-2.0442	0.64517	0.97509
0.15418	4.0629	0.98076
2.79	7.8893	0.97465
4.1542	8.4985	0.97009
4.4691	8.4305	0.96843
4.3585	9.9097	0.96644
3.8596	9.4225	0.96003
2.9435	5.5894	0.95405
1.6238	1.3741	0.96512
0.16686	-1.5078	0.97005
-0.91712	-3.0588	0.90947
-1.5657	-3.6297	0.87311
-2.1432	-3.8125	1.0832
-2.8832	-4.0069	1.5094
-3.8493	-4.3802	1.8389
-4.7363	-4.6399	1.9329
-4.727	-3.8583	1.9275
-3.5399	-1.8718	1.9219
-1.6589	0.422	1.9326
0.28055	2.3406	1.8511
1.5745	3.4872	1.4778
1.9549	3.5016	0.99634
1.5959	2.2196	0.82561
1.659	1.029	0.90313
3.2351	1.473	0.95432
4.6653	2.0184	0.89068
4.3697	1.0899	0.69779
3.4503	-0.27212	0.41419
3.0042	-1.0316	0.10509
2.5024	-1.7353	-0.10963
1.376	-2.9403	-0.14703
0.21189	-3.9626	-0.11633
-0.33754	-4.0717	-0.1214
-0.61483	-3.7111	-0.028933
-1.1643	-3.5528	0.31657
-1.9714	-3.5393	0.74253
-2.7674	-3.3004	0.94438
-3.2729	-2.7829	0.90546
-3.2155	-2.1882	0.84407
-2.6859	-1.4672	0.84801
-2.1494	-0.31704	0.86108
-1.8668	1.0471	0.85662
-1.8436	1.8279	0.84884
-1.8265	1.9585	0.84587
-1.2221	2.4535	0.84402
-0.17356	3.3506	0.84088
0.047618	3.115	0.83742
-0.8952	1.4107	0.83427
-1.8119	-0.12615	0.83128
-1.6705	-0.088324	0.82822
-0.98616	0.79631	0.82509
-0.77864	1.1024	0.82195
-1.1439	0.63324	0.81884
-0.98372	0.78057	0.81575
0.22312	2.2036	0.81265
1.79	4.0184	0.80952
2.985	5.2743	0.80636
3.3157	5.3012	0.8033
2.579	3.8145	0.80037
1.6352	1.9764	0.79714
1.4125	1.0658	0.79334
1.6557	0.88327	0.79037
1.7529	0.7648	0.78966
1.5177	0.38593	0.78747
1.0191	-0.36791	0.77743
0.48032	-1.2873	0.76811
0.30547	-1.7727	0.78586
0.57062	-1.6544	0.81154
0.78463	-1.5217	0.7482
0.57736	-1.7648	0.54079
0.0037696	-2.1154	0.25415
-0.74148	-2.2623	-0.029185
-1.0863	-2.1661	-0.22706
-0.44511	-1.8036	-0.27834
1.1307	-0.72962	-0.25152
3.1968	1.3166	-0.24464
4.5772	2.8892	-0.25602
4.3679	2.664	-0.26085
3.4559	1.6484	-0.26175
2.9115	1.0671	-0.26467
3.2302	1.3443	-0.26833
4.132	2.1189	-0.2714
4.284	2.0203	-0.27439
3.5146	0.87707	-0.27753
2.7221	-0.37512	-0.28067
1.7887	-1.7431	-0.28377
0.073443	-3.7277	-0.28685
-2.084	-5.9738	-0.28997
-3.9155	-7.7388	-0.29316
-5.1876	-8.6336	-0.29627
-5.9574	-8.5054	-0.29912
-6.4318	-7.9289	-0.30212
-6.9125	-7.9766	-0.30608
-7.3087	-8.5388	-0.30973
-7.1234	-8.2643	-0.30981
-6.2991	-6.7445	-0.31093
-5.2898	-4.7042	-0.33841
-4.4285	-3.0183	-0.72174
-3.8709	-2.5883	-2.0615
-3.3704	-2.8721	-3.8604
-2.378	-2.1293	-4.674
-1.2735	-0.87123	-4.4473
-0.97119	-0.96492	-4.061
-1.2485	-1.9451	-3.7946
-1.3439	-2.2439	-3.5993
-1.3104	-2.0298	-3.4322
-1.7056	-2.5458	-3.2626
-2.4729	-3.7217	-3.216
-2.9451	-4.1816	-3.5544
-2.8592	-3.3895	-3.8827
-2.4768	-1.902	-3.0043
-2.0976	-0.33895	-0.62936
-2.0363	0.68493	1.5167
-2.3881	0.8593	1.9937
-2.3247	1.1441	1.6261
-1.113	2.4874	1.531
0.63374	4.4602	1.6277
2.1434	6.3754	1.6415
3.1739	7.8003	1.611
3.6291	8.3444	1.6038
3.5464	7.6041	1.6081
3.1256	5.7135	1.606
2.9496	4.297	1.6009
3.2679	4.3194	1.5976
3.346	4.4926	1.595
2.564	3.686	1.5918
1.0963	2.2703	1.5887
-0.7394	0.83566	1.5863
-2.6652	-0.46919	1.5834
-4.4215	-1.677	1.5779
-5.779	-2.599	1.5722
-6.5407	-2.8065	1.5731
-6.6223	-2.0881	1.582
-6.4041	-1.1923	1.5776
-6.3445	-1.0381	1.5377
-6.241	-1.3195	1.5226
-5.4114	-0.82183	1.6418
-3.8875	0.74756	1.7134
-2.3682	2.7977	1.2975
-1.3908	4.4205	0.42339
-1.2558	4.363	-0.28391
-1.7769	2.6124	-0.48282
-1.8536	1.6025	-0.45494
-0.88724	2.5775	-0.45075
0.22604	3.1572	-0.46767
0.59676	1.434	-0.47446
0.16181	-0.87934	-0.47399
-0.88243	-1.6273	-0.47541
-1.8427	-1.0005	-0.47932
-1.8996	-0.07077	-0.48307
-1.116	0.78614	-0.48604
-0.13987	1.6449	-0.48893
0.43086	2.1508	-0.49205
0.077776	1.4654	-0.49522
-1.0071	-0.22096	-0.49834
-1.4727	-0.98461	-0.50143
-0.72435	0.08521	-0.50454
0.12869	1.5845	-0.50765
0.24817	2.3107	-0.51076
0.19303	2.4626	-0.51387
0.55122	2.3786	-0.51698
1.1328	1.9925	-0.52009
1.6489	1.3466	-0.5232
1.9932	1.0198	-0.52631
2.0069	1.1486	-0.52942
1.3146	0.4783	-0.53253
-0.074323	-1.6744	-0.53564
-1.1458	-4.0882	-0.53874
-1.2279	-5.6452	-0.54184
-0.85427	-6.1699	-0.54497
-0.55363	-5.7527	-0.54812
-0.23884	-4.8906	-0.55117
0.14941	-3.9984	-0.55413
0.15464	-2.9373	-0.55748
-0.45563	-1.6159	-0.56115
-1.0373	-0.37436	-0.56318
-1.0979	0.51077	-0.56442
-0.80221	1.0638	-0.57247
-0.2692	1.4766	-0.58093
0.59763	2.14	-0.56318
1.6313	3.0841	-0.6275
2.3422	3.8879	-1.0079
2.1935	3.7575	-1.5096
0.82431	1.9324	-1.6682
-0.49891	0.14233	-1.5926
-0.32164	0.42975	-1.5872
0.28595	1.0679	-1.5918
0.18383	0.49005	-1.4756
-0.39168	-0.20976	-1.1698
-1.1451	-0.45564	-0.7607
-1.9997	-1.0717	-0.55668
-2.9586	-2.3906	-0.59518
-4.061	-4.0323	-0.61648
-4.9796	-5.1362	-0.61287
-5.2912	-4.8713	-0.6963
-5.4859	-4.3947	-0.62161
-6.1306	-4.9839	-0.16327
-6.7609	-5.4973	0.30859
-6.9314	-4.8664	0.42638
-7.1842	-4.4404	0.36061
-7.837	-5.2758	0.34189
-7.4997	-5.2165	0.35714
-5.2983	-2.7089	0.35648
-2.9634	-0.057244	0.34851
-1.748	0.93647	0.34506
-0.98447	0.89846	0.34347
-0.2718	0.46073	0.3407
-0.074873	-0.25328	0.33628
-0.24115	-1.0891	0.33216
0.47567	-1.7629	0.33336
2.1395	-2.0602	0.33276
3.3458	-1.8615	0.31992
3.9321	-1.0038	0.49423
4.7978	0.63424	1.1951
5.433	1.8562	2.1067
4.4038	0.72624	2.4635
2.823	-1.1736	2.3348
3.0103	-0.61465	2.2659
4.1525	1.2228	2.302
4.4998	1.8905	2.3091
3.9292	1.4396	2.2953
2.868	0.49533	2.2915
2.0414	-0.54102	2.2908
2.0481	-0.9504	2.2873
3.1502	0.22033	2.2839
4.4775	1.5502	2.2809
4.8447	1.1149	2.2776
4.3918	0.50373	2.275
3.4696	0.53141	2.2723
2.2767	-0.47202	2.2661
1.4574	-1.7679	2.2642
1.7017	-1.2045	2.2741
1.9781	0.0065979	2.2523
1.2801	0.17474	2.1292
0.26988	-0.48271	1.8157
-0.49328	-1.4246	1.3885
-1.0108	-2.0947	1.1674
-1.0829	-1.9818	1.2157
-0.3967	-0.79641	1.3424
0.59634	0.38834	1.2488
1.1853	0.29722	0.73397
1.0622	-0.49663	0.23434
0.37977	-1.0416	0.15531
0.39792	-0.82198	0.23849
1.7236	0.18759	0.23803
3.1333	1.1704	0.21321
3.8581	1.6237	0.2118
4.0521	1.6082	0.21418
3.72	1.0496	0.21035
2.6606	-0.28055	0.20581
1.2779	-1.795	0.20292
0.5443	-2.155	0.20019
0.51863	-1.4398	0.19702
0.42023	-1.016	0.19379
-0.076976	-1.3068	0.19069
-0.78302	-1.6916	0.18764
-1.2805	-1.5879	0.18457
-0.86715	-0.553	0.18133
0.51408	1.2265	0.1781
1.923	2.645	0.17544
2.6991	3.0398	0.1728
2.6932	2.4782	0.16806
2.268	1.6267	0.16326
2.4795	1.9417	0.16639
3.5321	3.5865	0.16917
4.3806	4.8577	0.13929
4.3844	4.7507	0.017192
3.5578	3.3566	-0.28549
2.6553	1.7748	-0.69283
3.3194	2.2884	-0.91236
5.558	4.7361	-0.88808
7.497	6.1905	-0.84556
8.5327	6.2603	-0.86002
9.1325	6.5677	-0.87291
8.9864	6.3901	-0.87216
7.609	4.1811	-0.87339
6.4845	2.2868	-0.87767
7.123	3.3744	-0.8811
