# Supplementary material for: Applying time-frequency analysis to assess cerebral autoregulation during hypercapnia
Source: PLoS One. 2017 Jul 27;12(7):e0181851. doi: 10.1371/journal.pone.0181851 (PMC5531479; doi:10.1371/journal.pone.0181851)
Supplement: S1 Dataset — Database of physiological signals registered in 50 volunteers during normocapnia and hypercapnia. (ZIP) [file pone.0181851.s001.zip › n51.csv]

ABP_smoothed_fluctuations[mmHg]	CBFV_smoothed_fluctuations[cm/s]	EtCO2[mmHg]
2.8592	3.5217	2.7497
3.0377	2.7662	2.7502
3.498	5.0747	2.7507
2.9572	4.9133	2.7517
1.1683	1.7949	2.7518
-0.85801	-0.68354	2.7511
-1.3801	-1.441	2.7573
-0.38042	-0.41449	2.7506
0.87058	1.6181	2.736
1.6495	2.6998	2.8188
1.4966	2.0611	2.718
0.25483	0.2321	2.1818
-1.6379	-1.3516	1.8256
-2.7692	-1.4274	1.7521
-1.9998	0.33199	1.6969
-1.3242	2.1412	1.9334
-1.3443	2.9741	1.6736
-1.13	3.283	0.055986
-0.32451	4.8462	-1.0683
1.6694	7.8981	-1.2407
4.794	11.242	-1.2212
6.9406	13.402	-1.3645
7.5847	13.7	-1.7143
7.1684	12.177	-2.1123
5.5858	9.4391	-2.2847
3.9186	6.9723	-2.2402
3.9035	6.5092	-2.2252
4.4678	7.2865	-2.2381
4.6956	8.1196	-2.2357
5.1505	8.4331	-2.2329
5.4194	8.0912	-2.2338
4.8022	7.2336	-2.2344
3.3576	6.1802	-2.2296
1.1765	4.8443	-2.2292
-1.5646	2.9109	-2.2474
-3.3619	1.7566	-2.2156
-3.1208	2.565	-2.1788
-1.9015	4.457	-2.4165
-0.75723	6.3796	-2.0917
-0.341	7.3729	-0.54311
-0.68594	6.7033	0.54977
-0.80826	5.6362	0.78348
0.13038	5.8511	0.77635
1.2803	6.8605	0.79021
3.5434	9.2312	0.7419
7.1668	12.352	0.72606
9.6322	12.834	1.265
10.65	11.475	1.7847
10.575	9.4472	1.8034
9.2037	5.6829	1.7593
7.5716	1.9969	1.7777
7.0456	1.2288	1.77
7.0736	2.5772	1.7948
6.9491	4.3669	1.821
6.4892	5.084	1.6289
5.3706	4.5699	1.2575
3.2864	3.5816	0.9384
0.99863	2.0909	0.77323
-0.56263	0.3146	0.76474
-1.2656	0.10913	0.78905
-1.2412	1.6862	0.78447
-0.78979	3.1997	0.78218
-0.45908	3.8311	0.78468
-0.71402	3.7223	0.78514
-1.5971	3.89	0.7854
-2.4005	3.4616	0.78608
-1.9175	2.7465	0.78662
0.62677	5.5177	0.78716
3.1391	8.7955	0.78773
3.5481	8.8083	0.78829
2.5551	6.683	0.78885
1.9171	4.8014	0.7894
3.1403	5.107	0.78994
5.5992	7.0418	0.79063
8.033	8.59	0.79102
9.1829	7.8776	0.79118
8.3448	5.3662	0.79345
6.1245	2.0668	0.79348
4.1266	-0.79489	0.78647
3.2962	-1.5769	0.80136
3.577	-0.21581	0.81896
3.4959	0.13386	0.72371
2.4864	-1.0241	0.75591
0.8193	-2.036	1.298
-1.4375	-3.1012	1.8201
-3.9424	-4.4579	1.8428
-5.5513	-4.8151	1.7849
-6.0333	-3.5738	1.7994
-6.0097	-1.2196	1.7571
-5.6238	0.72458	1.9092
-4.3003	2.1901	2.3169
-1.4583	4.5651	2.6974
0.73165	6.7076	2.8387
1.9339	7.6447	2.7996
3.5401	7.5632	2.795
4.7773	7.7514	2.8058
4.7281	7.4771	2.8039
3.0631	4.3471	2.8036
1.0729	0.81296	2.8043
0.06904	-0.11115	2.8035
-0.19543	0.89641	2.8104
0.083747	2.0687	2.8061
0.75463	1.7923	2.6127
0.92674	0.80503	1.5617
0.22871	-0.28281	0.031945
-0.93749	-1.7302	-0.42103
-2.8095	-3.8441	-0.16943
-5.3114	-6.2991	-0.15238
-6.587	-7.033	-0.20525
-6.0791	-5.6262	-0.1907
-4.769	-3.5445	-0.18533
-3.1306	-1.7788	-0.18929
-1.5633	-0.87983	-0.1881
-0.61522	-0.98462	-0.18599
-0.7437	-1.98	-0.18735
-1.8077	-3.4666	-0.18892
-2.4736	-4.6224	-0.17582
-1.9855	-4.495	-0.18855
-0.37292	-2.7299	-0.22833
1.5487	-0.99747	-0.0525
3.0549	-0.2081	0.33637
3.6593	-0.22775	0.67815
2.8913	-1.3032	0.84171
0.85472	-3.3506	0.83258
-1.3524	-5.4463	0.81045
-2.7919	-6.3583	0.81956
-2.8965	-5.2005	0.8219
-1.864	-3.1155	0.82018
-0.44034	-1.2826	0.8211
0.27375	-0.19396	0.82215
0.21253	-0.087267	0.8223
-0.46907	-0.92658	0.82233
-2.3764	-2.1968	0.82477
-4.863	-3.3559	0.82531
-6.0199	-3.9109	0.81712
-6.0152	-3.285	0.83286
-5.3891	-1.5083	0.84954
-3.5769	0.21201	0.70276
-0.95729	2.6574	0.35986
1.3249	6.0005	-0.048538
2.0012	5.2723	-0.22433
1.0587	0.96656	-0.17586
-0.46211	-1.8131	-0.15922
-1.9373	-3.2748	-0.17319
-2.633	-4.2513	-0.17086
-1.6021	-3.9143	-0.16832
0.33026	-3.0139	-0.16881
1.8106	-2.4657	-0.16821
2.3928	-1.6964	-0.16746
2.1988	-1.3145	-0.16698
1.5008	-2.28	-0.16643
0.004671	-3.4174	-0.16585
-2.2135	-4.5921	-0.1653
-4.3561	-6.4052	-0.16474
-4.8818	-6.4127	-0.16418
-3.6243	-4.4548	-0.16362
-1.6164	-2.454	-0.16306
0.30823	-1.1805	-0.1625
0.89952	-1.5014	-0.16194
-0.64397	-3.6787	-0.16138
-3.6697	-6.5133	-0.16082
-6.3016	-8.5869	-0.16026
-6.9689	-9.0314	-0.1597
-5.9783	-8.1749	-0.15914
-4.3311	-6.2008	-0.15859
-2.8236	-3.603	-0.15803
-1.357	-1.8242	-0.15747
-0.77086	-1.6148	-0.15691
-1.8674	-2.8755	-0.15635
-3.5403	-4.556	-0.15579
-4.3016	-5.5298	-0.15523
-3.1794	-5.0602	-0.15467
-1.1524	-3.5488	-0.15411
1.1263	-1.8961	-0.15355
3.3614	-1.1157	-0.15299
4.0264	-1.7749	-0.15243
2.7528	-3.726	-0.15187
0.94878	-6.0541	-0.15132
-0.6028	-7.8316	-0.15076
-1.476	-8.2967	-0.15018
-1.1873	-7.1709	-0.14967
0.020431	-5.1334	-0.14912
1.0717	-3.7266	-0.14829
1.3031	-3.1339	-0.14806
0.43781	-3.0948	-0.14841
-1.2951	-4.0205	-0.14519
-3.4174	-5.7437	-0.14349
-5.2345	-7.1531	-0.15666
-5.9917	-7.3408	-0.1411
-5.2694	-5.933	-0.099156
-3.7643	-3.7154	-0.27386
-1.8661	-1.4512	-0.66481
0.2713	0.22386	-1.0086
1.0711	0.080535	-1.1667
-0.0019079	-1.9704	-1.1519
-1.1484	-3.9937	-1.1384
-1.8983	-5.7266	-1.1383
-2.3153	-7.3527	-1.1212
-1.4965	-7.3843	-1.2015
0.47681	-5.8079	-1.1226
2.5835	-3.9359	-0.58252
3.6943	-2.8831	-0.17065
3.5127	-3.1175	-0.13174
2.6155	-4.4183	-0.14198
0.9975	-6.4448	-0.13689
-1.0597	-8.3811	-0.14426
-1.9014	-8.3726	-0.11313
-1.1953	-6.5953	-0.11953
-0.11215	-5.1515	-0.37334
0.63194	-4.2229	-1.0265
0.73769	-3.6627	-1.8958
0.31632	-4.0739	-2.2548
-0.75552	-5.4542	-2.1407
-2.6313	-7.1795	-2.1095
-4.5302	-8.1834	-2.1297
-5.4867	-7.7262	-2.1173
-4.854	-5.9385	-2.1919
-3.253	-3.4755	-2.0734
-1.7637	-1.54	-1.5617
-0.84276	-1.8211	-1.2044
-1.0417	-3.323	-1.1235
-2.5502	-4.3866	-1.1231
-4.2906	-6.2002	-1.1296
-4.9321	-7.5792	-1.1233
-3.9753	-6.8636	-1.1206
-2.6293	-5.1251	-1.1921
-1.5975	-3.5518	-1.5608
-1.2034	-2.9696	-2.0888
-1.6097	-3.5605	-2.1813
-2.4962	-4.0311	-2.1037
-4.0857	-3.8973	-2.1202
-7.0496	-4.2401	-2.1246
-9.9293	-5.6772	-2.1193
-11.024	-6.5075	-2.1201
-9.6935	-4.4218	-2.1196
-7.1297	-1.4947	-2.1188
-4.1801	1.0732	-2.1183
-1.5122	2.6773	-2.1177
-0.060133	2.3133	-2.1175
-0.4207	-0.037589	-2.1159
-1.9174	-3.0844	-2.116
-2.8605	-4.9114	-2.1201
-2.5546	-5.4391	-2.1048
-1.3196	-4.9109	-2.108
-0.12059	-3.482	-2.182
1.1163	-1.9938	-2.0328
2.2243	-1.3422	-1.5515
1.9272	-2.0212	-1.1981
0.2688	-3.6441	-1.1139
-1.5469	-5.1801	-1.1092
-3.5227	-6.5186	-1.1104
-5.9003	-7.7978	-1.1103
-7.2037	-8.1631	-1.1093
-6.5549	-7.0837	-1.1088
-5.2496	-5.2732	-1.1083
-4.206	-3.7529	-1.1077
-3.7947	-3.3461	-1.1071
-4.3059	-3.386	-1.1066
-4.6983	-3.1736	-1.106
-2.7507	-2.5231	-1.1055
0.13063	-1.1434	-1.1048
2.4924	0.76034	-1.1042
4.9307	2.0737	-1.1045
6.4102	1.4285	-1.103
5.5939	-1.6952	-1.0992
3.3905	-4.7836	-1.1069
0.96423	-6.2675	-1.1137
-0.86256	-6.9863	-1.0696
-1.6786	-6.7274	-1.0764
-1.4742	-4.5772	-1.2632
-0.72952	-2.3165	-1.0283
-0.036078	-1.8202	0.027353
0.26857	-1.9333	0.83352
-0.29108	-2.1896	0.91921
-2.2236	-3.4894	0.88675
-4.251	-4.6352	0.90732
-4.7402	-4.0657	0.9109
-3.4576	-2.0335	0.88204
-1.284	0.47848	0.92984
0.87874	2.5839	0.96551
3.1359	4.1286	0.44073
4.472	4.2046	-0.14894
3.955	2.2357	-0.15497
2.5541	-0.40887	-0.062238
0.68052	-3.0247	-0.089292
-1.7049	-5.5099	-0.097587
-3.2045	-6.5884	-0.08866
-3.0165	-5.821	-0.08903
-2.044	-4.663	-0.089814
-1.2731	-3.9307	-0.088643
-1.3669	-3.8838	-0.088026
-2.1169	-4.5379	-0.087603
-3.4038	-5.637	-0.08701
-5.1693	-6.6196	-0.086448
-6.1587	-6.5659	-0.085875
-5.3129	-5.1534	-0.085312
-2.7382	-3.0985	-0.084894
-0.058678	-0.8333	-0.083995
1.5151	0.83811	-0.083412
2.2421	0.68411	-0.084842
2.3327	-0.2823	-0.079573
1.5912	-1.28	-0.078557
-0.33667	-2.9509	-0.10504
-1.5352	-3.9773	-0.035533
-0.7491	-3.3915	-0.052989
0.94946	-1.9696	-0.624
1.794	-0.98025	-1.088
1.1738	-1.155	-1.089
-0.03654	-2.3807	-1.0622
-2.0483	-4.375	-1.081
-4.8636	-6.4952	-1.0824
-7.063	-7.473	-1.066
-7.909	-6.8732	-1.0758
-7.3495	-5.0282	-1.1203
-5.2771	-2.3704	-0.9575
-2.2799	0.65178	-0.56079
0.31553	3.4179	-0.19209
1.4151	4.5629	-0.037415
1.2473	3.886	-0.068278
1.0869	2.5552	-0.080758
0.30728	0.7949	-0.069186
-1.188	-0.96091	-0.069739
-1.6053	-1.4308	-0.070975
-0.50158	-0.28314	-0.069617
1.4679	1.8708	-0.068975
3.1451	3.4623	-0.068605
3.7085	3.6452	-0.068005
2.9234	2.605	-0.06742
1.3173	0.68718	-0.066876
-0.33229	-1.5034	-0.066318
-1.4422	-2.799	-0.065757
-1.4322	-2.6688	-0.065199
0.085864	-1.5274	-0.064629
1.6107	-0.43238	-0.064083
1.5778	-0.29959	-0.063561
1.0578	-0.72359	-0.06289
0.56474	-1.2633	-0.062277
-0.67689	-1.7556	-0.062293
-2.0488	-1.9145	-0.061263
-2.1311	-1.1053	-0.058836
-0.14362	2.1792	-0.064383
2.8937	6.1843	-0.06037
4.6746	6.6718	-0.079497
5.1071	5.0671	-0.48524
4.5734	2.6651	-1.0562
3.3674	-0.59608	-1.1303
2.0524	-3.1871	-1.0315
0.72674	-4.6243	-1.0456
-1.0777	-6.1551	-1.0731
-2.5588	-7.1588	-1.0517
-2.5836	-6.3099	-0.87287
-1.305	-3.5699	-0.1794
0.123	-0.40094	0.78617
-0.11367	0.5362	1.0901
-1.4928	-0.28141	0.93698
-2.5637	-1.0359	0.92219
-2.8251	-0.92618	0.95823
-2.2809	0.19321	0.95127
-1.1977	1.9653	0.94737
0.86691	4.1908	0.95089
3.6497	6.2716	0.95144
4.7593	6.6254	0.95137
3.7803	5.0381	0.9521
2.2374	2.6427	0.95275
0.97329	0.52545	0.95325
0.44365	-0.53219	0.9538
0.86297	-0.5099	0.95438
2.0282	0.32253	0.95494
3.2718	1.4641	0.95548
3.8417	1.9976	0.95605
3.1716	1.1122	0.95669
1.756	-0.35664	0.95714
0.2529	-1.4817	0.95742
-1.1341	-2.495	0.95862
-2.4122	-3.4805	0.95995
-3.815	-3.9165	0.95727
-5.3904	-3.9852	0.95689
-6.919	-4.5616	0.97201
-7.8057	-4.8124	0.96058
-7.3048	-3.2139	0.91253
-4.9891	0.24513	1.0568
-1.8369	4.1662	1.0518
-0.087186	6.2161	-0.19024
0.56467	6.3979	-3.5075
0.90397	5.4666	-7.9449
0.65273	3.8261	-9.6424
0.23183	2.7132	-9.0199
0.59848	3.3397	-8.9128
2.5062	4.5537	-9.0764
4.9194	5.1165	-9.0482
5.0219	4.4669	-9.0027
3.4511	2.8016	-9.0371
2.0825	0.7956	-9.1093
1.0353	-0.48378	-8.9215
0.26925	-0.64685	-8.7932
0.075882	-0.37547	-9.79
1.0322	0.73082	-9.3074
3.3846	3.3429	-3.8013
4.7212	5.166	1.2258
3.5232	4.6684	1.4196
1.8395	3.815	0.75332
0.69001	3.2095	0.95065
-0.19847	2.1939	1.026
-1.0777	1.8079	0.9563
-1.3845	2.8141	0.96158
0.36815	4.5968	1.0867
3.1103	6.5661	1.4232
5.0619	7.8751	1.8829
5.4745	7.2331	2.0384
4.6941	5.064	1.9748
3.5735	2.7622	1.9815
2.6863	1.3768	1.9524
2.6427	1.3619	1.9652
3.9221	2.5213	2.1697
5.8219	4.0729	1.7019
7.2213	4.9819	0.32003
7.0454	4.2082	-0.69191
5.5177	2.2079	-1.0032
3.6494	0.33423	-1.0416
1.5451	-1.1954	-1.0147
-0.97388	-2.5601	-1.0101
-3.8571	-3.7988	-1.0161
-6.6685	-4.6691	-1.0149
-8.44	-4.5301	-1.0139
-8.7403	-3.1044	-1.0132
-7.6524	-0.55798	-0.95275
-5.5829	2.3708	-0.57965
-3.3726	4.8476	-0.053355
-2.031	6.1534	0.058
-1.0932	5.9485	-0.027186
-0.33863	4.4289	-0.018388
-0.72876	2.4522	-0.0026236
-1.4526	0.64329	-0.0094676
-0.93424	-0.24372	-0.01277
1.0939	1.3988	0.0023043
3.7274	4.6645	-0.008409
5.5546	6.5614	-0.013327
6.421	5.7877	0.44539
5.9624	3.3849	1.0294
3.7782	1.033	1.0451
0.6814	-2.3575	0.96972
-1.6972	-5.4887	0.99862
-2.1158	-5.7573	1.0007
-1.7736	-3.2985	0.99551
-1.0202	-0.11869	0.99807
0.39548	1.4738	0.99888
1.1529	1.9258	0.9991
0.66497	1.7746	0.99978
-0.44096	0.95944	0.99943
-1.9906	-0.43875	1.0011
-3.7734	-1.8884	1.0048
-4.7573	-1.8167	0.99518
-4.24	-0.071014	0.99699
-2.2734	1.8967	1.0963
-0.090872	4.3254	1.4498
1.4284	6.8124	1.9405
2.603	7.1992	2.0594
3.1094	6.2903	1.9962
2.5112	5.1756	2.0087
0.89123	3.3228	1.9674
-0.79863	1.9889	2.0982
-1.5698	1.7123	1.9976
-0.93554	1.9379	0.87496
0.98111	4.689	0.096002
2.6167	7.0736	0.0084385
2.6158	5.2262	0.009155
2.2819	2.6359	0.01065
1.4725	0.67093	0.010845
-0.67921	-1.1997	0.011484
-3.3617	-2.7609	0.011729
-5.5129	-3.4625	0.012231
-6.3157	-2.6566	0.014835
-5.6881	-0.52651	0.011251
-3.5179	2.4438	0.010433
0.57104	5.8264	0.082702
4.4238	8.6369	0.4501
6.5075	9.9934	0.97835
7.7001	9.717	1.0705
8.0509	8.6685	0.99885
7.0639	6.6153	1.0182
4.8263	2.8131	1.0217
4.0778	0.45581	1.0138
5.0495	0.31473	1.0246
6.3441	0.97047	1.0303
7.6173	1.3664	0.91197
7.9059	0.61617	0.57961
6.4901	-1.4716	0.13216
3.773	-3.9136	-0.046476
0.53499	-5.8835	0.018539
-2.3494	-6.7839	0.048022
-4.3983	-6.1693	0.0092611
-5.3456	-4.2702	-0.0079765
-5.1336	-2.3752	0.16175
-4.0027	-0.35217	0.51592
-2.5348	2.3151	0.90042
-1.7937	3.9271	1.0682
-2.1279	3.6239	1.0296
-2.947	2.1789	1.023
-3.1954	1.6828	1.023
-2.1672	2.6954	1.0256
0.030427	3.7599	1.0835
2.1706	4.8299	0.91688
3.3223	5.6955	0.48304
3.4191	5.3997	0.15795
2.6528	3.7955	0.027899
1.2144	1.3405	0.016857
-1.0275	-0.92343	0.036298
-3.4689	-2.0657	0.035616
-4.2305	-1.5909	0.032548
-3.0536	0.40924	0.034302
-1.1291	3.153	0.03528
0.2169	4.8008	0.035143
0.21891	4.5393	0.035674
-1.0009	3.2723	0.038337
-2.5436	1.4905	0.035862
-3.5173	-0.33624	0.031256
-3.8753	-1.1836	0.056837
-3.0871	-0.607	0.035877
-0.62369	1.2305	-0.052444
2.2106	3.9032	0.29231
4.1194	5.8533	1.0829
4.4196	5.0382	1.7572
3.3684	3.0051	2.0791
1.7239	1.608	2.0728
0.56813	0.72784	2.0272
0.32643	0.48883	2.0423
0.83248	1.2634	2.0473
1.8623	2.6558	2.0436
2.767	3.7071	2.0445
2.2921	3.0242	2.0457
0.53621	0.91817	2.046
-1.4711	-1.1511	2.0476
-3.5546	-2.7993	2.0465
-5.4526	-3.8435	2.0443
-5.9385	-3.6178	2.0572
-4.5132	-1.8326	2.0505
-1.6563	1.2092	1.8841
1.3074	4.3696	1.1805
3.2539	6.2299	0.1879
3.7316	5.5765	-0.09243
3.0824	3.2977	0.06889
1.9496	0.87809	0.072141
0.86219	-1.1582	0.054396
0.45811	-2.1706	0.060258
1.3467	-1.4664	-0.014805
3.1737	0.27921	0.12157
4.8758	1.6962	0.61471
4.7315	1.1414	0.97738
2.7043	-0.96475	1.055
0.28339	-2.5383	1.0578
-1.8253	-3.4362	1.0572
-3.3113	-3.9895	1.0576
-3.9661	-3.4452	1.0584
-3.3647	-1.5844	1.0589
-1.1466	0.89715	1.0596
0.7693	2.8222	1.0599
0.86657	3.3749	1.0602
0.48946	2.9116	1.0626
-0.16683	1.8229	1.0621
-1.737	0.47646	1.0553
-2.9398	-0.41159	1.0741
-2.726	-0.25462	1.0799
-1.284	1.0976	0.92981
0.82631	3.0525	0.59816
2.6474	4.5289	0.19719
2.6534	4.1697	0.012317
0.94124	2.2502	0.055262
-0.87663	0.4714	0.080982
-2.0881	-0.77222	0.06606
-2.4997	-1.5165	0.06526
-2.2215	-1.3447	0.069382
-1.4172	-0.10754	0.069259
-0.33448	1.7392	0.069315
0.11498	2.3008	0.070163
-0.83541	0.38238	0.070733
-2.7261	-1.7032	0.071232
-4.4351	-3.0446	0.071808
-4.7046	-4.1	0.072372
-3.721	-2.9156	0.072927
-1.9035	0.15369	0.073487
0.38778	1.5456	0.074047
1.6493	1.4919	0.074606
1.0489	1.0067	0.075165
-0.30379	-0.16521	0.075724
-1.8809	-1.8589	0.076283
-3.4553	-3.4008	0.076842
-4.0684	-3.6562	0.077402
-3.519	-2.5919	0.077961
-2.5675	-1.3929	0.07852
-1.5078	-0.41595	0.079079
-0.44925	0.29943	0.079638
0.4989	0.71425	0.080198
1.2274	0.78947	0.080757
1.6271	0.48607	0.081316
1.5888	-0.23499	0.081875
1.0033	-1.4126	0.082435
0.060443	-2.8836	0.082994
-0.15823	-3.8728	0.083553
0.77035	-3.7369	0.084112
2.1608	-2.3158	0.084671
2.7409	-1.0556	0.085231
1.5105	-1.5698	0.08579
-0.49836	-2.903	0.086349
-2.3652	-3.949	0.086908
-4.0901	-4.3471	0.087467
-5.2501	-4.1079	0.088027
-5.1256	-3.2925	0.088586
-3.537	-1.0447	0.089145
-1.112	2.1491	0.089704
0.61461	3.4732	0.090264
1.2903	3.1889	0.090823
1.2244	2.6042	0.091382
0.60507	0.84796	0.091941
0.46577	-0.53084	0.0925
2.2659	1.4039	0.093059
5.8974	4.7156	0.09362
9.9534	6.8431	0.094178
12.567	6.4781	0.094729
13.682	4.43	0.09532
13.203	1.6065	0.095845
11.042	-1.4357	0.096288
8.4659	-4.1207	0.097277
