# Supplementary material for: Applying time-frequency analysis to assess cerebral autoregulation during hypercapnia
Source: PLoS One. 2017 Jul 27;12(7):e0181851. doi: 10.1371/journal.pone.0181851 (PMC5531479; doi:10.1371/journal.pone.0181851)
Supplement: S1 Dataset — Database of physiological signals registered in 50 volunteers during normocapnia and hypercapnia. (ZIP) [file pone.0181851.s001.zip › n52.csv]

ABP_smoothed_fluctuations[mmHg]	CBFV_smoothed_fluctuations[cm/s]	EtCO2[mmHg]
9.3892	5.6955	0.33108
8.6206	2.5991	0.31085
5.7394	-3.2073	0.061615
2.4013	-8.8128	-0.38473
1.0265	-10.567	-0.72454
2.3712	-7.2307	-0.71984
2.5984	-4.4178	-0.69359
1.3734	-3.9525	-0.71294
-0.41649	-5.3216	-0.71428
-3.2846	-8.2454	-0.71705
-6.154	-11.248	-0.72184
-6.6569	-10.654	-0.72548
-4.169	-5.1218	-0.72943
-2.4824	-0.8861	-0.7334
-1.8064	0.94138	-0.73719
-1.8447	1.2295	-0.74124
-3.1513	0.28724	-0.74546
-5.9252	-2.4924	-0.74773
-7.4915	-4.6072	-0.75548
-5.7676	-2.9972	-0.75594
-2.4246	2.1425	-0.74722
0.45652	7.2902	-0.83072
2.5397	9.4506	-0.54039
3.9428	8.3813	0.020454
4.6041	5.6707	0.21604
5.275	2.5375	0.22667
7.778	2.7768	0.213
11.534	6.1304	0.21226
14.026	8.325	0.20801
14.217	6.9629	0.20406
12.104	2.8887	0.19949
9.3643	-1.7383	0.19597
8.6625	-4.7083	0.19607
9.4031	-4.0583	0.17688
9.8519	-2.3611	0.19382
8.691	-3.8564	0.22621
6.1931	-6.8561	-0.091481
2.8651	-10.199	-0.56575
0.39382	-11.796	-0.82453
1.2422	-8.3089	-0.84832
2.3397	-4.5291	-0.83877
2.3765	-2.7601	-0.83601
2.0565	-2.0881	-0.96935
0.81168	-3.0376	-1.6226
-1.037	-5.8038	-1.9344
-1.6387	-7.0907	-1.8398
0.36335	-4.0946	-1.8637
3.5653	0.42101	-1.871
5.6942	3.3362	-1.8577
6.3139	3.7458	-1.9003
5.7165	2.1573	-1.7561
3.9492	-0.64458	-1.1076
1.4309	-4.1641	-0.79604
-1.036	-7.5096	-0.90313
-2.328	-8.849	-0.90341
-1.4978	-5.8266	-0.88208
-0.61011	-2.9715	-0.92555
-1.2118	-3.5077	-0.90402
-2.3866	-4.8329	-0.48394
-3.9718	-6.3786	0.50285
-5.195	-7.0706	1.1845
-4.4961	-4.84	1.0742
-1.2849	0.96987	1.0668
0.79311	5.1712	1.0582
0.99677	5.9977	1.1109
0.091827	4.3316	0.97681
-1.8963	1.2004	0.23032
-4.7451	-2.0073	-0.029602
-5.4242	-1.3259	0.074116
-2.4449	4.026	0.045634
0.96884	8.7605	0.046094
0.96909	8.8417	0.015772
-0.75099	5.6636	0.10809
-0.52421	4.7692	-0.084536
2.3411	8.447	-0.84957
4.1951	9.7903	-1.0469
3.9086	8.2279	-0.87609
1.9901	4.8631	-1.1006
-0.67055	0.22793	-1.8562
-3.5236	-4.785	-2.0562
-6.7607	-8.9516	-1.9758
-8.5397	-9.2761	-2.0016
-6.6865	-4.0954	-2.002
-4.2743	1.008	-2.027
-1.8522	4.4876	-1.9402
0.041314	5.675	-2.2066
0.094885	4.4214	-2.8508
-1.4687	2.3622	-3.0218
-1.2243	1.4709	-3.028
1.4195	4.9517	-3.0316
4.81	10.142	-3.0327
6.8485	12.617	-3.041
6.5932	11.564	-2.6163
5.0638	7.9023	-0.80552
2.9168	2.7305	0.19454
0.18689	-1.8442	-0.087613
-2.7888	-4.1978	-0.073951
-4.0567	-5.6887	-0.050112
-2.5754	-2.902	-0.073268
-0.28802	1.468	-0.064638
0.24132	1.2317	-0.073122
-0.69221	-1.9857	-0.11857
-3.1804	-5.3972	0.16133
-4.8026	-7.3135	0.64595
-4.0592	-6.0801	0.92514
-2.6851	-1.7093	0.90569
-2.0381	-0.022697	0.949
-2.4014	-1.3519	0.67863
-3.4865	-3.1102	0.1618
-4.8878	-4.3899	-0.11181
-5.8979	-6.0513	-0.12349
-4.7744	-3.7298	-0.10968
-2.4106	0.23525	-0.1284
-0.45097	2.9824	-0.11799
0.47972	4.6841	-0.11556
0.3219	3.6942	-0.35735
-0.65188	0.044451	-0.84818
-2.1613	-3.8432	-1.183
-2.7784	-4.9458	-1.1434
-0.11528	-2.1655	-1.1489
3.9232	3.0585	-1.1304
6.5501	4.9602	-1.229
6.7455	2.3588	-1.0609
5.3959	-1.0842	-0.29302
3.6097	-5.4709	-0.10174
1.0552	-9.3814	-0.19559
-1.0412	-10.337	-0.1727
-0.55073	-7.4363	-0.17864
1.1725	-3.957	-0.18589
2.5486	-1.4376	-0.1847
2.7754	-0.77621	-0.19505
1.8965	-2.1003	-0.05678
0.41368	-3.8824	0.55704
-1.7471	-6.6911	0.87614
-4.1704	-9.2671	0.77821
-5.2592	-8.8066	0.78584
-3.1281	-4.8587	0.78832
-0.40301	0.32258	0.77933
1.2365	4.1219	0.77723
1.8103	4.5532	0.77302
0.86248	0.90123	0.76899
-1.3748	-3.6733	0.76518
-3.1687	-5.7116	0.76122
-2.6686	-4.0748	0.75731
-0.30975	-0.77723	0.7534
1.6713	2.5841	0.74948
2.1811	4.3621	0.74556
1.5194	3.5635	0.74164
0.092201	0.95459	0.73772
-2.1237	-2.4389	0.7338
-4.7129	-5.6177	0.72989
-6.3648	-7.1605	0.72597
-5.3572	-4.7384	0.72205
-2.7506	-0.3013	0.71813
-0.49165	3.6927	0.71422
0.42096	6.1431	0.7103
-0.12813	4.9334	0.70638
-1.6465	1.7721	0.70246
-3.6425	-1.2496	0.69854
-5.7974	-3.7047	0.69463
-7.5024	-5.3768	0.69071
-7.2056	-4.4664	0.68679
-4.544	-0.11519	0.68287
-1.1912	5.6792	0.67895
1.5226	9.7327	0.67504
2.6414	11.033	0.67111
1.997	9.0677	0.66721
0.33261	4.4737	0.6633
-1.244	1.0334	0.65926
-3.2686	-1.4246	0.65567
-5.3139	-3.5325	0.65145
-5.5033	-4.025	0.64653
-4.1088	-1.3995	0.64835
-1.9992	2.315	0.62932
-0.44003	4.1507	0.63922
-0.58237	3.2466	0.84399
-1.6342	0.89214	1.3154
-3.2821	-1.8712	1.669
-5.5776	-4.7839	1.6297
-7.8083	-7.6175	1.6051
-7.6147	-7.0204	1.6192
-4.6193	-2.1855	1.6025
-1.031	3.317	1.6018
0.89154	5.1	1.6488
1.353	4.3868	1.3439
1.0607	2.453	0.85472
0.082128	-0.55313	0.59457
-1.8192	-4.0914	0.56953
-2.7877	-5.7483	0.58739
-2.2132	-4.4814	0.57576
-0.93114	-1.3721	0.57296
0.30149	1.2959	0.56957
0.4103	0.89542	0.5652
-0.41051	-1.3282	0.56143
-1.5943	-2.7505	0.55751
-4.3715	-5.6684	0.55357
-6.1399	-7.1798	0.54967
-4.2732	-3.7333	0.54574
0.016219	3.3642	0.54183
3.7281	9.5639	0.53791
6.0326	11.292	0.53399
6.7831	9.2772	0.53007
5.7518	6.4248	0.52616
4.0847	2.4027	0.52224
4.7141	1.4662	0.51832
7.5211	4.634	0.5144
9.2545	7.4687	0.51049
9.1913	7.1301	0.50654
7.6014	3.9298	0.50269
5.0947	-0.11912	0.49879
2.311	-2.949	0.49446
-0.75605	-5.39	0.49123
-4.0293	-8.3029	0.48809
-6.5667	-9.7875	0.479
-7.0524	-8.7808	0.485
-5.4478	-5.8231	0.48033
-4.0575	-2.8436	0.41637
-3.4597	-0.90225	0.7001
-3.8318	-0.94542	1.1973
-5.2802	-3.1298	1.4463
-7.4418	-5.8509	1.4707
-10.29	-8.4099	1.4451
-11.485	-8.6771	1.4506
-8.9405	-4.8991	1.4456
-5.6719	0.23551	1.4198
-3.4562	3.9404	1.51
-2.9147	4.6417	1.2652
-3.7389	2.3543	0.60707
-5.0718	-1.3201	0.41621
-7.0958	-3.801	0.42596
-8.7688	-5.1116	0.41501
-8.4878	-5.3509	0.41227
-6.0347	-1.8581	0.41135
-2.9434	3.6777	0.39566
-0.55621	7.2652	0.41597
0.50273	6.7784	0.2844
0.089026	4.1793	-0.37956
-1.4418	0.87507	-0.69807
-2.7615	-1.3324	-0.59786
-2.4126	-0.87502	-0.61541
-0.37392	1.8638	-0.62705
1.5754	4.4013	-0.62492
2.1116	4.8197	-0.63083
1.2264	2.9277	-0.6346
-0.2396	0.013707	-0.63846
-2.0486	-2.6935	-0.64204
-4.1275	-4.9034	-0.64604
-5.7919	-6.8544	-0.65243
-5.0584	-5.4049	-0.64676
-2.2624	-0.43553	-0.66967
0.49948	4.8414	-0.67326
2.1235	7.5039	-0.4106
2.1961	6.0672	0.023485
0.82513	2.0146	0.34143
-1.5154	-1.7576	0.34705
-4.1149	-5.0041	0.30755
-5.3667	-5.9515	0.31529
-4.2005	-2.9048	0.3085
-2.3486	1.7562	0.32245
-0.701	5.284	0.26771
0.37143	6.2103	0.39926
0.57639	5.1361	1.0915
0.24148	4.6404	1.3843
-0.89243	3.3981	1.2686
-2.5742	0.085588	1.2793
-2.7353	-0.96253	1.2853
-0.53989	2.3229	1.2675
2.6074	7.8352	1.2829
4.6329	11.505	1.2739
4.989	11.096	1.0215
3.9004	7.7473	0.57657
2.0216	3.5193	0.23464
-0.082157	-0.13676	0.22761
-2.5336	-3.2304	0.26074
-3.8105	-3.9949	0.24177
-2.8308	-1.3897	0.23936
-1.7422	1.4594	0.23695
-0.9871	3.4639	0.23208
-0.71143	3.9916	0.22841
-1.3814	2.5642	0.2245
-2.2596	1.443	0.22054
-3.412	0.32948	0.21664
-4.3452	-0.90046	0.21272
-3.2072	0.27778	0.2088
0.48995	5.047	0.20489
5.1117	11.193	0.20097
8.7087	15.45	0.19705
10.475	16.05	0.19313
10.785	13.505	0.1892
9.9625	9.327	0.18533
8.3392	5.0588	0.18136
6.1926	1.4291	0.1773
3.6033	-2.4993	0.17406
2.1554	-4.2906	0.16913
3.196	-1.5342	0.16399
4.8702	1.8723	0.16972
5.9179	3.8408	0.14557
6.1084	4.0147	0.27627
5.8626	2.5674	0.89952
5.3235	0.29357	1.233
4.0591	-2.3195	1.1314
2.2403	-4.3275	1.1298
2.4586	-2.8281	1.1429
4.2438	1.1233	1.1208
6.2364	5.2557	1.1314
7.9903	8.3328	1.1632
8.4809	8.654	0.85006
7.6217	6.4948	0.38417
5.873	3.313	0.12065
3.5311	0.19928	0.087333
0.50501	-3.6148	0.11145
-2.0153	-6.3147	0.097449
-2.0055	-4.3414	0.088955
0.60178	1.2223	0.11782
3.6964	6.159	0.019322
5.6619	8.7956	0.15909
6.4984	10.409	0.93102
6.1974	9.3778	1.158
4.6755	6.3971	1.046
2.1028	2.6468	1.0663
-0.60604	-1.0212	1.0684
-1.0126	-0.59393	1.0581
0.56124	2.9677	1.0563
1.8439	5.5563	1.0522
2.4281	7.2476	1.0481
1.9478	6.542	1.0442
0.44761	3.8684	1.0404
-1.639	1.2585	1.0367
-4.117	-2.5256	1.0312
-5.5073	-4.3183	1.0316
-4.5744	-1.2556	1.0226
-1.8836	4.6127	1.0076
0.60669	9.1371	1.0866
1.82	10.872	0.79269
1.7567	10.254	0.21212
0.9173	8.2271	0.013862
-0.44989	5.6887	-0.003444
-2.3416	2.1722	-0.0014291
-3.5415	-0.095897	-0.0068299
-2.1382	2.8967	-0.01069
0.88203	7.9026	-0.014447
3.781	11.563	-0.018461
5.318	12.665	-0.022347
5.3518	11.34	-0.026269
4.6954	7.7758	-0.030189
3.1916	3.5265	-0.034105
1.358	-0.34878	-0.038024
0.6878	-2.7138	-0.041942
2.1519	-0.59011	-0.04586
3.9076	2.4553	-0.049777
4.6092	3.7371	-0.053695
4.5665	4.1299	-0.057613
3.2236	1.9082	-0.061531
0.81817	-1.2695	-0.065449
-1.882	-4.243	-0.069367
-3.7266	-7.2915	-0.073285
-2.604	-3.9235	-0.077203
-0.090331	1.7643	-0.081121
1.6276	5.0488	-0.085039
2.3444	7.4051	-0.088957
1.9161	6.6352	-0.092875
0.56704	3.098	-0.096792
-1.4886	-0.96202	-0.10071
-3.823	-3.6264	-0.10463
-5.0195	-4.8249	-0.10855
-3.9789	-2.5866	-0.11247
-1.6494	2.0642	-0.11638
-0.0057139	5.3934	-0.1203
0.66334	6.4315	-0.12424
0.18241	5.2308	-0.12807
-1.2782	2.607	-0.13212
-3.4034	-0.46012	-0.13616
-6.0089	-3.5019	-0.1388
-6.4832	-4.2409	-0.14671
-4.352	-1.2737	-0.14382
-1.7317	3.9269	-0.14644
0.94207	7.9137	-0.20684
2.6422	9.7127	0.093457
2.692	8.584	0.5873
1.4606	4.863	0.82849
-0.0054786	1.0504	0.84196
-1.7414	-2.0444	0.81915
-2.038	-2.2021	0.82228
0.096955	1.3265	0.81704
2.1074	4.7054	0.81287
2.8125	5.8978	0.80929
2.2387	4.883	0.80523
0.68505	2.0378	0.80134
-1.5708	-2.3285	0.79743
-2.7129	-4.2594	0.79351
-1.7951	-2.1656	0.78959
0.29023	1.8628	0.78567
1.6917	4.6229	0.78177
2.476	5.6962	0.77776
2.4039	5.0381	0.77404
0.96129	2.5135	0.77014
-1.3712	-1.1637	0.76488
-2.227	-2.8967	0.76549
-1.4587	-1.8178	0.75407
-0.56651	0.46414	0.74717
1.0385	3.1475	0.80772
1.6498	4.1723	0.50591
1.3081	3.6699	-0.012041
1.1077	2.9036	-0.25238
0.13902	1.2079	-0.27875
-1.1972	-1.1197	-0.26391
-2.8679	-3.2342	-0.27381
-5.1413	-4.9107	-0.27735
-7.0932	-7.5391	-0.28101
-8.7631	-10.332	-0.28402
-9.5595	-10.849	-0.28984
-7.8751	-7.1297	-0.29442
-3.4269	-0.26152	-0.28121
1.308	6.4759	-0.36232
4.471	9.8675	-0.093019
5.3999	8.8275	0.47147
4.4386	4.9622	0.6802
3.1367	0.91412	0.69326
1.3298	-4.1175	0.67598
-0.4971	-8.2794	0.67682
-1.0291	-8.0095	0.6737
-0.26243	-5.2042	0.66078
0.43553	-2.7652	0.67938
0.080382	-2.7407	0.662
-1.0551	-5.2248	0.41472
-2.7642	-7.4265	-0.03799
-5.0499	-9.2335	-0.3799
-7.2756	-11.276	-0.36838
-7.3012	-9.8896	-0.34943
-5.5328	-6.0621	-0.3666
-3.3147	-2.2024	-0.36666
-1.609	0.5656	-0.37076
-1.1102	1.8132	-0.37518
-1.5348	1.2195	-0.37882
-2.6675	-1.4322	-0.3828
-4.5356	-5.3552	-0.38673
-5.6496	-6.7795	-0.39063
-4.6932	-4.1482	-0.39455
-2.3013	0.16463	-0.39847
-0.86688	2.0452	-0.40239
-0.26266	2.4833	-0.40631
-0.26901	1.7358	-0.41023
-1.0756	-0.59815	-0.41414
-2.8544	-3.7503	-0.41806
-5.3073	-7.3191	-0.42198
-7.0231	-9.5229	-0.4259
-6.317	-8.0988	-0.42981
-3.5084	-3.9263	-0.43373
-0.12011	0.82265	-0.43765
2.5317	4.0426	-0.44157
3.7789	4.1362	-0.44549
3.4289	0.71267	-0.4494
2.1134	-2.7676	-0.45332
0.21418	-5.7364	-0.45724
-1.4427	-8.5881	-0.46116
-0.6161	-7.3293	-0.46508
1.2251	-4.6412	-0.46899
2.35	-3.1523	-0.47291
2.6323	-2.5122	-0.47683
1.9409	-3.921	-0.48075
0.26743	-6.5216	-0.48467
-2.1284	-9.1563	-0.48858
-4.4808	-11.689	-0.4925
-5.0662	-11.476	-0.49642
-3.4442	-8.0875	-0.50034
-0.8686	-3.7991	-0.50426
0.98598	-0.76311	-0.50817
1.886	0.57817	-0.51209
1.6729	0.12411	-0.51601
0.22484	-2.1244	-0.51993
-1.6994	-5.3952	-0.52384
-3.3144	-8.0843	-0.52776
-3.2478	-7.5879	-0.53168
-0.96698	-3.3336	-0.5356
1.2775	0.736	-0.53952
2.3309	5.3849	-0.54344
2.3463	6.069	-0.54735
1.8792	0.94282	-0.55127
1.3379	-3.041	-0.55519
1.0279	-2.6263	-0.55908
0.036376	-2.1633	-0.56316
-1.644	-2.8086	-0.56651
-3.0788	-5.0704	-0.57196
-2.6536	-5.7313	-0.57293
0.29711	0.26234	-0.57803
3.1361	5.0285	-0.6021
5.026	8.3283	-0.48938
5.4324	8.4473	-1.0495
4.2136	5.4814	-2.0922
1.83	1.7741	-2.633
-0.87582	-1.7113	-2.6054
-3.0969	-4.5193	-2.6002
-5.7017	-6.6159	-2.6131
-7.148	-7.6826	-2.6128
-5.4654	-5.4687	-2.6184
-1.4578	1.1798	-2.6212
2.3091	8.77	-2.6259
4.9127	12.453	-2.2734
5.3363	12.011	-0.38706
4.0068	8.5224	0.62753
2.0133	4.1226	0.30767
0.070415	0.77997	0.33838
-1.6161	-1.4307	0.36599
-1.1679	-0.73188	0.34184
0.95564	2.3993	0.34361
2.1064	4.8477	0.33936
2.5897	5.4801	0.33482
2.3863	4.1912	0.33131
1.4694	1.9882	0.32726
-0.039667	-0.11783	0.3233
-2.4947	-3.3694	0.31964
-4.3435	-5.773	0.31515
-3.9618	-5.0035	0.31162
-1.7878	-1.7809	0.31006
0.44656	2.2807	0.29409
1.8952	5.0875	0.31757
2.5392	5.0036	0.17964
2.3672	1.9155	-0.4775
0.81682	-2.0111	-0.80147
-1.5991	-5.6224	-0.70156
-3.4786	-8.4208	-0.71393
-3.758	-8.5529	-0.72992
-1.7729	-5.6395	-0.72032
1.4504	-1.0339	-0.74124
4.2239	2.9276	-0.74327
6.298	4.3096	-0.49925
6.7154	3.2756	-0.048691
5.6358	0.29386	0.28365
3.9931	-3.8464	0.26713
1.9289	-7.1471	0.23093
0.1481	-9.2516	0.24727
-0.11133	-9.3669	0.23823
1.9689	-5.6516	0.21143
4.3034	-1.0361	0.30734
5.8856	2.1557	0.064295
6.6534	2.7474	-0.61442
6.0973	-0.013521	-0.79933
4.4408	-3.4597	-0.77715
2.3767	-6.5876	-0.792
0.97069	-8.9376	-0.79453
1.3531	-7.5957	-0.79769
2.9535	-3.3348	-0.80219
3.9943	-0.15732	-0.8059
3.4297	-0.81353	-0.80984
