# Supplementary material for: Applying time-frequency analysis to assess cerebral autoregulation during hypercapnia
Source: PLoS One. 2017 Jul 27;12(7):e0181851. doi: 10.1371/journal.pone.0181851 (PMC5531479; doi:10.1371/journal.pone.0181851)
Supplement: S1 Dataset — Database of physiological signals registered in 50 volunteers during normocapnia and hypercapnia. (ZIP) [file pone.0181851.s001.zip › n53.csv]

ABP_smoothed_fluctuations[mmHg]	CBFV_smoothed_fluctuations[cm/s]	EtCO2[mmHg]
0.26426	-0.82615	0.18697
1.1342	0.086873	0.18645
0.97387	-0.073662	0.18729
-0.59286	-1.4824	0.18759
-2.5882	-3.1682	0.18203
-3.4326	-3.6894	0.19043
-2.3247	-2.441	0.20131
-0.81358	-1.0961	0.12865
-0.034706	-0.20574	0.21785
-0.028275	0.36712	0.68969
0.93342	0.14825	1.077
4.9324	0.29233	1.1897
11.262	2.29	1.1793
12.719	4.9949	1.2308
8.693	6.8502	1.1267
3.3509	6.9891	0.69221
0.99531	5.9885	0.31945
0.65012	4.5971	0.17402
-0.12581	3.5872	0.18209
0.063015	3.6782	0.16668
0.7163	4.4436	0.21263
0.59059	4.7825	0.26231
-0.37324	3.6214	-0.23011
-2.1481	1.2445	-0.84278
-4.2331	-1.0007	-0.87859
-4.6131	-1.187	-0.79074
-3.1837	0.46744	-0.81753
-1.5541	1.9644	-0.82148
-0.059662	2.5209	-0.8149
0.97613	1.9243	-0.81679
1.0902	0.34943	-0.81728
0.69422	-1.4122	-0.81762
0.60692	-2.4898	-0.81827
1.6321	-2.3682	-0.81338
2.9172	-1.6495	-0.82039
3.2239	-1.2968	-0.78366
2.6553	-1.6726	-0.43459
1.3257	-2.8335	0.095302
-0.72524	-4.5164	0.25752
-2.0662	-5.7304	0.17274
-1.558	-5.5497	0.16887
-0.7133	-4.2215	0.18713
-0.5632	-2.7474	0.18222
-1.1971	-2.4536	0.17961
-2.288	-3.3201	0.18113
-3.2112	-4.4696	0.18099
-3.0561	-4.3819	0.18055
-1.8973	-3.1573	0.18052
-0.63121	-2.0422	0.1804
-0.16797	-1.5102	0.18023
-0.73173	-1.6704	0.1801
-1.6526	-2.3532	0.17997
-2.0786	-2.9193	0.17983
-1.4313	-2.6844	0.17969
-0.26144	-1.7181	0.17955
0.90978	-0.68612	0.17942
1.8302	-0.39255	0.17928
2.3538	-0.15339	0.17914
2.3818	0.39202	0.179
1.8747	-0.1623	0.17887
1.2839	-1.4899	0.17873
1.2977	-1.8796	0.17859
1.5463	-1.9067	0.17845
1.4811	-2.2994	0.17832
0.85862	-2.6712	0.17818
-0.36189	-3.0956	0.17804
-1.9654	-4.227	0.17791
-3.0847	-5.0462	0.17777
-2.801	-4.1132	0.17763
-1.6616	-2.8042	0.17749
-0.5762	-2.01	0.17736
-0.3922	-1.0936	0.17722
-1.0993	-0.69166	0.17708
-2.003	-1.7892	0.17694
-1.8862	-2.1865	0.17681
-0.22288	-0.42637	0.17667
1.9413	1.7483	0.17653
3.3491	3.1312	0.17639
3.1811	3.233	0.17626
2.1486	2.2063	0.17612
1.245	0.79794	0.17598
1.3178	0.23504	0.17584
2.4725	0.87737	0.17571
4.356	2.3568	0.17557
6.3989	3.8011	0.17543
8.1373	4.7756	0.17529
9.1024	4.9758	0.17516
8.6693	3.7908	0.17502
7.5933	2.1092	0.17488
7.668	1.9474	0.17474
7.94	2.1821	0.17461
7.2622	1.5104	0.17447
5.8944	0.31636	0.17433
3.9052	-1.1706	0.17419
1.1286	-2.9791	0.17406
-1.3355	-4.2291	0.17392
-2.0129	-3.8428	0.17378
-1.7308	-2.7677	0.17364
-1.5585	-2.0299	0.17351
-1.6373	-1.5938	0.17337
-2.0984	-1.538	0.17323
-3.0375	-2.0055	0.17309
-3.6995	-2.1262	0.17296
-3.2226	-1.1164	0.17282
-1.4793	0.4923	0.17268
0.61162	2.3756	0.17255
1.6394	4.2962	0.17241
1.3945	4.8994	0.17227
0.53097	3.8654	0.17213
0.62798	3.5001	0.172
1.6359	4.1727	0.17186
2.2709	4.5657	0.17172
2.0876	4.0735	0.17158
1.0719	2.6444	0.17145
-0.42986	0.85253	0.17131
-1.8467	-0.7751	0.17117
-2.4727	-1.8383	0.17103
-2.2829	-1.9836	0.1709
-1.6672	-1.2206	0.17076
-1.0981	-0.71798	0.17062
-0.81513	-0.96354	0.17048
-0.63287	-0.87391	0.17035
-0.49268	-0.34606	0.17021
-0.51302	-0.56623	0.17007
-0.35076	-0.98095	0.16993
0.4962	-0.16402	0.1698
1.7024	1.2845	0.16966
2.6316	2.2863	0.16952
2.5437	1.9876	0.16938
1.756	0.78538	0.16925
1.5271	0.17947	0.16911
1.8853	0.43601	0.16897
2.3245	1.0843	0.16883
2.5431	1.3595	0.1687
2.1257	0.87475	0.16856
0.58857	-0.21527	0.16842
-1.0783	-1.3349	0.16828
-1.2473	-1.7654	0.16815
-0.49345	-1.4971	0.16801
0.2048	-0.79382	0.16787
0.40511	-0.0050547	0.16773
-0.13846	0.32347	0.1676
-1.3895	-0.25867	0.16746
-2.1131	-0.56086	0.16732
-1.2766	0.58407	0.16719
0.23442	2.3843	0.16705
1.4887	3.7337	0.16691
1.8842	3.6823	0.16677
1.2957	2.3718	0.16664
-0.016836	0.49993	0.1665
-0.95125	-1.0029	0.16636
-0.68326	-1.4285	0.16622
0.11632	-0.90198	0.16609
0.48808	-0.31209	0.16595
-0.3661	-1.0151	0.16581
-1.0682	-1.4428	0.16567
-0.3304	-0.015496	0.16554
-4.7896	-5.1775	0.1654
-12.091	-13.446	0.16526
-10.655	-9.4946	0.16512
-4.3749	0.25241	0.16499
-1.2866	4.1608	0.16484
-2.2459	3.6195	0.16472
-4.4023	2.8955	0.16458
-3.0417	3.8535	0.16439
1.8394	5.8603	0.16435
6.7688	7.3324	0.16435
6.6174	7.2376	0.16351
2.4674	5.8465	0.16345
0.21868	4.3753	0.16639
0.24086	3.1398	0.16226
0.69951	2.1116	0.15282
0.69016	1.4397	0.18467
0.67119	0.86603	0.19965
2.2237	-0.34126	0.022978
3.175	-2.3889	-0.31677
-0.42627	-4.9584	-0.64708
-4.9903	-6.6734	-0.84066
-5.4024	-6.2607	-0.85214
-4.1475	-4.6307	-0.84419
-3.4907	-3.1385	-0.86218
-2.9575	-2.9955	-0.72566
-2.7564	-4.4047	-0.39884
-3.3102	-6.4502	0.0025132
-3.1074	-6.3886	0.20308
-1.3477	-3.5125	0.16535
1.0739	-0.13451	0.1519
2.747	2.2729	0.16428
3.1853	2.9329	0.16163
3.1009	1.7805	0.1603
2.2354	0.11425	0.16107
0.45277	-1.4169	0.16076
-1.4729	-3.3589	0.16054
-1.7206	-4.0574	0.16047
0.04855	-2.6204	0.16031
1.9653	-0.25125	0.16017
2.394	1.1328	0.16004
0.92849	0.44144	0.1599
-1.209	-1.6909	0.15976
-1.4853	-1.8446	0.15963
0.74467	1.5374	0.15949
2.7787	5.5849	0.15935
3.5678	7.5228	0.15921
3.0651	6.4725	0.15908
1.6813	4.4119	0.15894
0.51691	2.8836	0.1588
0.65109	2.5412	0.15866
1.3471	2.4795	0.15853
1.7604	2.1055	0.15839
1.503	1.6487	0.15825
0.49759	1.1814	0.15811
-1.0159	0.79238	0.15798
-2.1966	0.93922	0.15784
-2.5229	2.0701	0.1577
-2.1347	3.8689	0.15756
-1.6627	1.2402	0.15743
-1.6933	-4.1254	0.15729
-2.2058	10.526	0.15715
-3.2253	30.448	0.15701
-4.6819	7.7484	0.15689
-4.5726	10.59	0.15672
-2.2978	65.138	0.15657
-0.86618	52.488	0.15665
-0.60032	16.555	0.1561
-0.97516	20.969	0.15571
-2.3462	11.819	0.15843
-2.712	-2.0014	0.15147
-1.0132	-0.037958	0.15386
0.68124	2.3963	0.19034
0.58249	1.7726	0.048657
-0.47881	-0.13279	-0.30058
0.16436	-1.0901	-0.64236
1.0874	-1.6902	-0.85013
0.10477	-3.165	-0.87953
-2.0768	-5.2073	-0.84123
-4.5285	-7.2901	-0.83592
-7.4225	-9.2006	-0.84666
-10.879	-10.767	-0.84837
-14.413	-11.791	-0.84523
-17.371	-12.153	-0.84422
-18.926	-11.937	-0.84771
-18.757	-10.909	-0.84921
-17.359	-8.4935	-0.83492
-15.493	-6.1309	-0.84593
-13.938	-5.815	-1.0054
-13.031	-6.5003	-1.6238
-12.69	-7.2425	-2.5801
-12.315	-8.568	-2.9812
-11.581	-9.91	-2.8504
-10.429	-10.093	-2.8204
-8.8695	-9.4437	-2.8561
-7.3824	-8.9122	-2.8505
-6.9067	-9.5647	-2.8447
-7.0566	-10.961	-2.8478
-7.1438	-12.122	-2.8491
-8.1504	-13.122	-2.8476
-10.116	-13.779	-2.8466
-10.303	-12.82	-2.8521
-8.4791	-9.5797	-2.85
-6.7638	-4.8052	-2.8276
-5.6034	-2.7931	-2.8759
-4.991	-5.1508	-2.8945
-5.0194	-7.153	-2.449
-4.5453	-7.7993	-1.8598
-2.588	-8.774	-1.7833
-2.6956	-9.7169	-1.8634
-4.8789	-9.3272	-1.8462
-4.0221	-6.501	-1.9051
-1.706	-4.3261	-1.7898
-0.52288	-4.9132	-1.3432
0.61158	-4.9373	-0.9758
1.4813	-4.2689	-0.85586
0.65642	-5.724	-0.84838
0.15861	-6.4327	-0.84604
1.649	-3.8891	-0.83079
3.1102	-1.2401	-0.91484
3.5598	-0.47471	-0.89723
3.1893	-1.8677	-0.42548
2.1157	-4.1108	0.11445
0.58004	-5.6092	0.21691
-0.49538	-6.1815	0.13452
-0.52843	-5.9223	0.13735
0.045232	-4.7977	0.15426
0.57769	-3.3498	0.14924
0.46371	-2.4989	0.14593
-0.078669	-2.3741	0.14782
-0.62332	-2.794	0.14941
-1.2784	-3.6746	0.14612
-1.8144	-4.5187	0.14327
-1.1865	-4.0683	0.16027
0.1902	-2.409	0.14834
1.0331	-0.6806	0.077453
1.2737	0.016026	0.21532
0.94599	-0.70505	0.66086
-0.32442	-1.8323	1.0217
-1.6845	-2.6199	1.14
-1.3422	-2.79	1.1546
-0.096668	-2.1766	1.145
0.67099	-0.95924	1.1445
0.83529	-0.068023	1.1461
0.39554	-0.21514	1.1453
-0.66453	-1.5567	1.1478
-1.4501	-2.4918	1.146
-0.8053	-0.96075	1.1338
0.62581	1.5455	1.1599
1.9249	3.0865	1.1886
2.6294	2.8297	1.021
2.616	1.5975	0.66527
2.0471	1.2511	0.3248
1.2316	0.68508	0.13378
1.4642	-0.25305	0.12514
6.2401	4.605	0.1502
7.4369	6.4871	0.14295
-4.4292	-6.6993	0.14244
-11.505	-14.046	0.1445
-7.2445	-8.4412	0.14411
-2.143	-3.4605	0.14341
-0.098866	-2.7262	0.14339
3.09	1.3827	0.1433
7.1502	6.0515	0.14312
10.524	7.7978	0.14299
12.414	8.006	0.14286
12.846	7.8005	0.14272
12.45	7.6819	0.14258
12.411	7.2832	0.14245
13.033	6.325	0.14231
13.206	4.9583	0.14217
12.478	3.312	0.14203
10.942	1.5136	0.1419
9.1836	-0.11535	0.14176
7.7154	-1.3503	0.14162
5.9279	-2.724	0.14148
3.6751	-4.5379	0.14134
2.7101	-5.9756	0.14123
3.1837	-6.2837	0.14109
3.4735	-5.1585	0.14081
3.1961	-3.7447	0.14084
2.4861	-3.4894	0.14117
1.3309	-4.8118	0.1397
0.42967	-6.2743	0.13932
1.2493	-4.7549	0.14595
3.2756	-1.7623	0.13229
5.1882	0.34937	0.12301
6.0402	1.7004	0.2538
5.8045	2.1166	0.55731
4.8337	1.052	0.94977
3.1633	-2.1936	1.1794
1.3897	-4.5816	1.1623
0.98751	1.4264	1.1264
1.6614	1.2837	1.139
2.0101	-21.893	1.1418
1.7552	-27.443	1.1379
0.94981	0.1809	1.138
-0.27392	13.787	1.1387
-1.5432	3.5982	1.1384
-2.2728	-1.4283	1.1381
-1.9947	0.87355	1.1381
-0.86972	1.9936	1.138
-0.52895	2.0331	1.1376
-1.3732	3.1302	1.1374
-2.2202	8.0056	1.1384
-2.6586	18.54	1.1372
-2.6775	32.267	1.1338
-1.9417	33.961	1.1453
-0.59622	26.208	1.142
0.62732	27.812	1.0385
0.9002	29.36	0.73291
0.22458	20.367	0.27818
0.52372	11.656	0.080233
2.1485	9.5919	0.13821
3.96	12.487	0.14516
5.3043	13.731	0.13202
5.8838	11.789	0.136
5.5839	9.6415	0.13624
4.2113	6.9587	0.13588
2.0364	3.5282	0.13586
-0.010662	0.34835	0.13173
-0.35889	-0.45547	0.14163
1.1283	1.35	0.14153
2.3675	2.927	0.082424
2.3495	2.8664	0.21097
1.2422	1.1951	0.62509
0.28094	-0.77856	0.98234
-0.81249	-2.7231	1.1408
-2.1696	-4.3621	1.1451
-0.63711	-3.6349	1.1287
3.0395	-0.94385	1.1346
5.5494	1.2452	1.1346
6.1739	0.93737	1.1333
5.417	-0.91635	1.1335
4.3726	-1.6924	1.1328
4.0625	-1.2069	1.1344
4.9445	0.27044	1.1341
6.5925	2.5317	1.1241
7.6221	3.9504	1.1426
7.0969	3.5884	1.1184
5.5958	2.8412	0.75499
3.3532	1.9372	0.21555
0.353	0.020679	0.049046
-1.399	-1.358	0.14381
-0.28028	-0.48721	0.16273
1.6499	1.5684	0.069279
2.8386	4.0671	0.12442
2.8168	6.5849	0.61527
1.7307	7.2383	1.0596
0.19675	5.6168	1.1379
-0.69182	4.2685	1.1261
-0.24401	4.4621	1.1316
1.4697	5.9988	1.1316
3.1062	7.3767	1.1305
3.8735	7.7075	1.1307
3.6515	6.8674	1.1296
2.3673	4.9695	1.1313
0.71816	2.7426	1.1335
0.81528	1.9253	1.1195
2.2024	2.4818	1.131
2.8125	3.1326	1.1843
2.194	3.2312	1.0365
0.55359	2.2063	0.63906
-1.4471	-0.38953	0.29585
-2.3289	-2.2347	0.12215
-0.97751	-0.71422	0.096087
0.96108	2.0519	0.18782
2.2463	3.9483	0.14287
2.5868	4.081	-0.33427
1.9946	3.1058	-0.78353
0.70458	1.771	-0.87478
-0.74967	0.30054	-0.87287
-1.227	-0.14443	-0.86982
0.11589	1.5195	-0.85059
2.0867	4.1504	-0.929
3.6041	6.1971	-0.90882
4.1146	6.3482	-0.41702
3.4044	4.6567	0.080912
2.1411	2.3511	0.14999
2.5555	2.003	0.11511
4.4261	3.3576	0.12742
5.8306	4.2724	0.12936
6.5446	4.6182	0.12587
6.718	4.1115	0.12631
6.4318	1.8994	0.12678
5.4186	-0.9594	0.12638
3.6089	-2.5592	0.12617
2.7184	-2.3016	0.12611
3.6111	-0.31842	0.12596
4.937	2.6131	0.12581
6.0933	5.2608	0.12568
6.9035	6.3791	0.12554
6.6965	5.4851	0.1254
5.2309	3.0891	0.12527
3.0365	0.76777	0.12513
1.0332	-0.58068	0.12499
1.5378	0.66114	0.12485
8.0054	7.176	0.12472
3.5933	2.6062	0.12458
-10.125	-10.553	0.12444
-7.0246	-5.8119	0.12431
0.77238	4.3456	0.12417
0.022438	4.9755	0.12403
0.97617	3.1715	0.12389
4.0036	6.5356	0.12376
5.6524	12.587	0.12362
6.4882	12.365	0.12348
8.8226	8.6421	0.12335
11.31	6.3019	0.1232
11.91	7.1969	0.12306
11.245	7.7103	0.12296
9.5633	6.3445	0.12283
6.5901	3.9432	0.12251
2.6718	0.71602	0.12246
-1.538	-3.3122	0.123
-5.6528	-6.9321	0.12208
-9.4863	-9.205	0.11968
-13.183	-11.408	0.12483
-16.085	-13.691	0.12899
-16.26	-13.734	0.099193
-14.741	-12.2	0.12263
-13.963	-11.376	0.22354
-13.061	-10.7	-0.1479
-11.046	-9.8266	-1.1826
-8.0706	-9.3381	-2.4258
-5.8801	-9.4915	-3.0241
-5.2288	-10.346	-2.9025
-5.3377	-11.77	-2.8393
-5.592	-13.123	-2.886
-5.6056	-13.809	-2.8871
-5.3274	-13.777	-2.8764
-5.2324	-13.518	-2.8792
-5.8426	-13.664	-2.8836
-5.0165	-12.79	-2.8748
-1.9483	-10.166	-2.8763
1.0158	-7.2441	-2.9216
2.4147	-6.0231	-2.7987
2.149	-7.0982	-2.4359
1.4154	-8.9206	-2.0709
0.94225	-10.063	-1.8655
0.74773	-10.207	-1.8593
-0.19399	-11.39	-1.8977
-0.95578	-12.373	-1.8796
0.33204	-10.239	-1.8395
2.1961	-7.6142	-1.9936
3.3328	-6.3486	-1.894
3.3858	-6.195	-0.86666
2.3486	-6.0897	-0.01671
0.75009	-5.9081	0.11781
-0.29618	-6.2559	0.11707
0.48291	-5.2299	0.11764
2.2887	-2.905	0.11729
2.8034	-1.5525	0.11715
1.7467	-1.8335	0.11696
-0.1354	-3.0803	0.11679
-1.6592	-3.744	0.11723
-3.2239	-4.3417	0.11623
-4.9992	-5.3686	0.11491
-4.8541	-4.8365	0.12221
-3.0335	-2.3043	0.11125
-1.343	0.85568	0.091958
-0.96523	2.077	0.21825
-1.819	1.51	0.54164
-2.9933	0.99995	0.96091
-3.7536	0.56095	1.1616
-3.3829	0.5299	1.1167
-1.6274	1.8316	1.1057
-0.32198	4.1865	1.1187
-0.31219	5.5461	1.1156
-0.83842	3.0946	1.1139
-2.0666	-0.48248	1.1148
-3.7128	-1.9034	1.1147
-3.7968	-1.507	1.1144
-2.5627	-0.25012	1.1143
-1.6266	0.91952	1.114
-1.5016	1.4031	1.1142
-2.1742	0.99507	1.1142
-3.2236	-0.043436	1.1127
-4.4129	-1.2772	1.1127
-5.5962	-2.1296	1.1183
-5.875	-1.8689	1.1106
-4.675	-0.29694	1.0932
-3.2479	1.1755	1.1523
-2.446	1.995	1.1416
-2.3056	2.7877	0.69189
-2.8801	2.7738	0.12981
-3.9594	1.1085	0.040255
-3.9507	0.91412	0.13218
-2.2846	3.3629	0.11981
-0.49277	5.1694	0.10545
0.45337	5.3614	0.11235
0.22188	4.4585	0.11308
-0.72056	3.123	0.11126
-1.2615	2.3954	0.11144
-0.023948	3.4939	0.11148
2.0378	5.8382	0.11122
3.6726	7.8644	0.1111
4.6078	7.9102	0.11098
4.3671	6.25	0.11083
2.89	3.9596	0.1107
1.2389	1.9964	0.11056
0.70516	1.2214	0.11042
1.8029	1.9179	0.11029
