# Supplementary material for: Applying time-frequency analysis to assess cerebral autoregulation during hypercapnia
Source: PLoS One. 2017 Jul 27;12(7):e0181851. doi: 10.1371/journal.pone.0181851 (PMC5531479; doi:10.1371/journal.pone.0181851)
Supplement: S1 Dataset — Database of physiological signals registered in 50 volunteers during normocapnia and hypercapnia. (ZIP) [file pone.0181851.s001.zip › n54.csv]

ABP_smoothed_fluctuations[mmHg]	CBFV_smoothed_fluctuations[cm/s]	EtCO2[mmHg]
19.685	1.3588	0.20414
20.769	0.20912	0.20448
15.026	-0.38651	0.20979
6.3106	1.3698	0.21224
4.7307	6.0693	0.19194
5.8692	8.0744	0.24833
4.4115	4.7543	0.25962
2.3584	1.1219	-0.20792
0.88321	-0.92504	-0.78221
0.06093	-1.6985	-0.86199
-1.2435	-2.0524	-0.756
-3.2836	-2.5291	-0.76303
-4.3844	-2.8082	-0.78794
-3.4588	-1.2987	-0.7621
-0.93769	2.3783	-0.73383
0.3839	4.1777	-0.88828
0.3254	3.4796	-0.72211
0.32061	2.2178	0.27807
0.33477	1.3297	1.0853
0.2638	0.83257	1.2413
0.24107	0.090032	1.2423
0.18722	-0.52514	1.2452
0.094865	-0.57939	1.247
0.24263	-0.38757	1.2495
0.20579	-0.003183	1.2507
-0.48866	0.58375	1.2506
-0.86166	0.91276	1.2614
0.44653	2.0106	1.2494
3.6292	4.8618	1.2369
6.1818	7.3466	1.3833
6.8813	7.1011	1.1724
5.7629	3.5201	0.23657
3.9224	0.14579	-0.5447
1.9502	-1.4865	-0.72932
-0.37198	-3.2928	-0.7342
-1.5228	-3.9004	-0.72846
0.24191	-0.79175	-0.68992
1.7129	1.8566	-0.78311
0.77313	1.3965	-0.76663
-1.2173	-0.10304	0.12649
-3.1093	-1.5568	1.2542
-4.2791	-2.6977	1.4491
-5.1301	-3.1629	1.2534
-6.4109	-3.1894	1.2693
-8.7612	-3.9061	1.3002
-10.284	-2.8965	1.2901
-9.0367	0.81053	1.2938
-5.849	2.6719	1.2968
-0.50103	6.2455	1.2978
6.1305	12.561	1.2999
10.884	14.762	1.3018
12.352	12.086	1.3038
10.816	8.5695	1.3068
6.9693	4.6894	1.3063
1.8287	0.73918	1.3077
-3.2936	-1.7315	1.323
-7.3564	-2.093	1.2935
-9.9919	-0.38085	1.2969
-11.682	2.5677	1.4963
-13.178	2.9525	1.0873
-15.088	-1.245	-0.24387
-17.587	-6.8601	-1.2976
-20.072	-11.371	-1.6537
-21.503	-13.629	-1.6979
-22.262	-14.679	-1.6664
-22.577	-14.979	-1.6651
-21.027	-11.954	-1.6728
-16.663	-6.0412	-1.6581
-10.768	-0.76837	-1.6499
-7.5659	-0.88385	-1.8074
-7.2736	-5.0081	-2.4579
-8.2321	-9.8376	-3.4601
-9.2369	-14.102	-3.7903
-9.79	-16.887	-3.6356
-10.152	-17.713	-3.6341
-11.352	-16.956	-3.6555
-11.681	-14.446	-3.6481
-8.8499	-10.365	-3.6494
-4.1723	-6.7197	-3.6098
0.076942	-4.7554	-3.7396
1.9964	-5.7115	-3.6479
0.91236	-10.273	-2.6442
-0.99872	-15.184	-1.7223
-2.0733	-17.639	-1.5866
-2.8464	-17.501	-1.6562
-3.6991	-15.905	-1.6364
-4.6671	-14.731	-1.6206
-5.9068	-14.08	-1.6253
-7.516	-13.294	-1.6251
-9.0191	-12.545	-1.6213
-10.024	-12	-1.6194
-10.651	-11.335	-1.6178
-11.035	-10.471	-1.6158
-11.248	-9.5601	-1.6137
-11.222	-8.3732	-1.6118
-10.842	-6.7909	-1.6099
-10.046	-5.2887	-1.6079
-9.1557	-4.0978	-1.6059
-8.6244	-3.1489	-1.6039
-8.2415	-2.214	-1.6021
-7.7257	-1.2894	-1.6002
-6.9578	-0.61548	-1.5973
-6.1043	0.059123	-1.5972
-5.3589	0.95802	-1.5965
-4.7595	1.9067	-1.5819
-4.1938	2.67	-1.5955
-3.7241	2.9846	-1.5845
-4.066	2.5671	-1.1601
-4.4009	1.7555	-0.58269
-2.5481	2.0879	-0.53418
2.3196	6.8795	-0.6045
7.0429	12.118	-0.5765
7.5754	10.845	-0.57035
6.2903	6.496	-0.57623
5.3836	2.8449	-0.57388
4.7144	0.84173	-0.57048
4.2076	0.58989	-0.56912
4.0633	1.3813	-0.56504
3.0637	1.5593	-0.56343
-0.29143	-0.41376	-0.57141
-1.1087	-0.11594	-0.54937
3.16	5.0934	-0.53859
6.6619	10.428	-0.67283
7.0376	11.857	-0.42856
4.9524	8.4602	0.48026
3.0078	4.2448	1.2056
2.0991	1.2662	1.4368
1.4075	-0.76757	1.4682
0.63313	-2.0916	1.454
-0.1798	-2.8292	1.4536
-0.73974	-2.9544	1.4597
-0.98049	-2.5216	1.4613
-1.2196	-1.7546	1.4622
-1.2999	-0.88523	1.4646
-0.88832	-0.15767	1.4678
-0.44858	0.11207	1.467
-0.35219	-0.20908	1.4672
-0.46769	-0.92308	1.485
-0.68404	-1.7597	1.4736
-0.92125	-2.4831	1.419
-1.0596	-3.093	1.5766
-1.1031	-3.6365	1.62
-1.2421	-4.0725	0.57394
-1.7047	-3.7233	-0.57782
-2.4762	-2.4294	-0.62626
-2.8617	-2.1295	-0.46078
-2.3155	-1.6968	-0.5085
-0.88427	1.5946	-0.51973
-0.12301	4.1267	-0.50262
-0.83207	3.514	-0.50221
-2.0454	1.9143	-0.50316
-3.0303	1.0353	-0.50014
-3.4461	1.6436	-0.4977
-3.5586	2.7497	-0.4963
-3.7698	3.5322	-0.49467
-4.3415	4.5608	-0.491
-4.9046	5.1992	-0.49006
-4.2584	5.0396	-0.49379
-0.15728	9.5173	-0.47154
4.9733	16.57	-0.49159
6.3698	18.281	-0.48516
6.6174	15.566	0.30118
7.8164	11.715	1.448
10.051	9.7222	1.6889
11.996	8.248	1.4918
12.668	5.9978	1.5014
12.633	4.5506	1.5434
12.226	4.1391	1.5333
11.441	3.7761	1.5298
10.266	3.472	1.5357
8.9112	3.4737	1.5378
8.1086	3.6511	1.5389
7.5741	3.9256	1.5411
6.443	4.401	1.5431
7.4866	5.5778	1.545
11.261	7.6087	1.547
13.507	9.6602	1.549
13.475	9.6037	1.5509
12.086	7.0797	1.5529
10.582	4.6741	1.5549
9.303	3.002	1.5568
8.0652	1.7091	1.5588
6.6029	1.0917	1.5607
4.8715	1.2528	1.5627
3.1762	1.8479	1.5647
2.1292	2.4556	1.5666
2.4112	3.3787	1.5686
4.3118	6.7709	1.5705
6.7801	11.018	1.5725
8.0575	12.599	1.5745
7.0073	10.736	1.5764
4.717	7.2345	1.5784
3.5962	5.103	1.5803
3.3317	3.9563	1.5823
2.9688	3.0474	1.5843
2.2743	3.1159	1.5862
2.3585	3.6677	1.5882
4.95	5.0963	1.5901
10.57	10.365	1.5921
14.563	15.047	1.5941
14.774	15.267	1.596
13.892	11.824	1.598
13.501	7.9955	1.6
13.887	5.7504	1.6019
14.093	4.2932	1.6039
13.875	3.5052	1.6058
13.333	3.3893	1.6078
12.359	3.0851	1.6098
11.099	2.4618	1.6117
9.8506	2.038	1.6137
8.5144	1.9191	1.6156
7.1401	1.8608	1.6176
6.0477	1.42	1.6196
5.1323	0.84063	1.6215
5.7005	2.5082	1.6235
9.8527	8.8349	1.6254
13.763	11.805	1.6274
14.246	9.1354	1.6294
11.567	4.435	1.6313
8.5601	0.54049	1.6333
6.6854	-1.7456	1.6352
5.8392	-2.6174	1.6372
5.119	-2.6085	1.6392
4.1186	-2.0584	1.6411
3.5388	-0.9093	1.6431
3.9505	0.90692	1.6451
4.6645	2.9545	1.647
5.3005	3.9616	1.649
5.7174	4.0506	1.6509
5.8252	4.7955	1.6529
5.4223	5.4108	1.6549
4.2564	5.3703	1.6568
3.6415	5.23	1.6588
6.8302	6.2955	1.6607
11.296	9.4202	1.6627
13.814	11.737	1.6647
13.218	9.826	1.6666
11.868	6.1653	1.6686
11.29	3.2558	1.6706
10.943	2.0442	1.6725
10.31	2.0947	1.6744
9.0333	2.1408	1.6766
6.8644	2.1729	1.6784
3.9141	2.4063	1.6796
1.542	1.8506	1.6832
1.528	2.0382	1.6857
5.0734	7.6393	1.678
7.8205	12.431	1.6983
6.4935	10.53	1.668
4.4264	6.1787	1.2812
2.9844	2.6614	0.7519
1.4686	1.1361	0.62326
-0.087281	-0.26447	0.7114
-0.73161	-1.8132	0.70925
1.2701	1.2095	0.68713
3.2171	4.7727	0.71236
1.984	3.2624	0.7081
-0.28112	0.26638	0.33953
-2.0933	-1.7225	-0.21849
-3.5007	-2.7637	-0.36795
-5.4375	-3.9908	-0.27499
-7.6392	-5.6009	-0.27556
-6.5061	-4.702	-0.29069
-2.2471	0.062481	-0.27444
1.9026	6.0159	-0.26778
2.4342	6.2035	-0.36845
0.38435	2.2624	-0.67395
-1.6591	-1.2813	-1.1258
-2.8545	-3.7255	-1.3316
-3.3896	-5.0337	-1.2738
-4.0454	-5.3152	-1.2543
-5.0396	-4.8804	-1.2675
-6.0136	-4.2564	-1.2628
-5.9501	-3.85	-1.2648
-3.4241	-2.1076	-1.2469
0.80029	1.0479	-1.2642
3.8824	3.1059	-1.3075
4.0556	0.84127	-0.89646
1.9742	-4.4671	-0.27497
-0.1486	-8.4396	-0.15491
-1.3254	-10.139	-0.2657
-1.7398	-10.12	-0.26067
-3.0252	-9.6956	-0.23569
-4.6194	-8.5751	-0.24019
-4.5668	-5.6641	-0.24097
-5.1146	-4.0374	-0.23697
-7.0144	-5.067	-0.23519
-5.7167	-4.2417	-0.23349
-1.7172	-0.21406	-0.23139
1.7818	4.5503	-0.22944
2.2266	4.7734	-0.22751
0.53929	1.1727	-0.22554
-0.65134	-1.9923	-0.22357
-1.4144	-3.2834	-0.22161
-2.5592	-2.8543	-0.21965
-4.0352	-3.2745	-0.21769
-4.8025	-4.5399	-0.21573
-2.6386	-0.9857	-0.21376
0.5695	4.9525	-0.21181
1.2084	6.8209	-0.20989
0.12992	5.569	-0.20785
-1.1807	3.3695	-0.20574
-2.3507	0.93447	-0.20421
-3.4096	-1.1528	-0.20263
-4.7408	-2.2487	-0.19867
-6.1123	-2.674	-0.1968
-6.6757	-3.3834	-0.20317
-5.6724	-3.0228	-0.1867
-2.8716	-0.23735	-0.17002
0.86248	3.9221	-0.30941
3.3819	6.0753	-0.62398
2.8813	3.3348	-1.0027
1.0922	-1.3091	-1.2243
-0.43328	-5.0389	-1.2136
-1.656	-7.3572	-1.1664
-2.9523	-8.68	-1.1721
-4.834	-9.963	-1.1843
-5.9508	-9.8076	-1.1749
-4.525	-6.2376	-1.1526
-2.1101	-1.3888	-1.2043
-0.6706	1.9737	-1.2037
-1.3452	1.9675	-0.76712
-3.2241	-0.42593	-0.19439
-4.5489	-2.7833	-0.063923
-5.4857	-4.1295	-0.1692
-6.6039	-4.3276	-0.18069
-7.8306	-4.3251	-0.14851
-8.4297	-4.3768	-0.14906
-7.022	-3.3512	-0.17806
-3.448	0.3804	-0.1139
0.5838	5.2506	-0.090798
1.8155	5.0616	-0.61536
1.2814	0.94457	-1.1588
1.1292	-3.4829	-1.1832
1.5703	-6.8576	-1.1189
2.1056	-8.512	-1.1379
1.9967	-8.2894	-1.1402
1.1472	-6.9347	-1.1368
0.38119	-5.7423	-1.1357
1.312	-5.6592	-1.1106
3.8232	-3.2526	-1.1731
6.1704	1.0811	-1.1819
5.7877	0.82697	-0.70554
3.3732	-3.1656	-0.12892
0.82231	-7.1155	-0.020312
-1.3466	-9.9518	-0.13019
-3.1517	-11.481	-0.14066
-5.1296	-12.045	-0.11081
-7.1574	-11.674	-0.11047
-7.8367	-9.7521	-0.11341
-6.9328	-6.8576	-0.10974
-5.0408	-3.9123	-0.10761
-2.1919	0.12573	-0.10605
0.27842	3.61	-0.10398
0.20575	2.8228	-0.10197
-1.4455	-0.78246	-0.10005
-3.0531	-4.3742	-0.098088
-4.2794	-6.5718	-0.096118
-5.2414	-7.5569	-0.094159
-6.3163	-8.8181	-0.092199
-7.6312	-10.148	-0.090238
-8.7053	-10.555	-0.088277
-8.0533	-9.1873	-0.086316
-5.2488	-5.3956	-0.084356
-1.5707	-0.42292	-0.082395
0.22054	1.6914	-0.080434
-0.14993	0.23078	-0.078473
-1.6631	-3.4012	-0.076512
-3.2214	-6.8966	-0.074552
-4.3589	-9.293	-0.072591
-5.2718	-11.012	-0.07063
-6.3537	-11.98	-0.068669
-7.6188	-11.797	-0.066708
-7.9832	-9.9054	-0.064747
-6.6245	-6.5161	-0.062787
-3.6665	-2.5295	-0.060826
-0.82265	0.8777	-0.058865
0.40754	2.0278	-0.056904
-0.43969	0.015	-0.054943
-1.7618	-2.9431	-0.052983
-2.7474	-4.9685	-0.051022
-3.6674	-5.3731	-0.049061
-4.1051	-5.0046	-0.0471
-3.8243	-4.183	-0.045139
-3.3551	-1.7946	-0.043179
-3.1166	0.00020149	-0.041218
-3.2722	-0.4114	-0.039257
-3.6705	-0.63267	-0.037296
-4.1515	-0.17809	-0.035335
-4.5852	0.21962	-0.033374
-4.8787	0.36801	-0.031415
-4.9448	0.67347	-0.029453
-4.733	1.7504	-0.027485
-4.3646	3.0551	-0.025545
-3.897	4.2033	-0.023585
-3.2686	5.448	-0.02151
-2.6418	6.7935	-0.019788
-2.1237	7.6415	-0.017966
-1.5877	6.9216	-0.014429
-1.1453	6.8201	-0.015049
-1.0246	8.3667	-0.016123
-1.3046	6.7613	0.0065134
-0.97272	4.0014	-0.028246
1.5042	4.6534	-0.039945
6.6639	8.1421	0.24398
10.699	9.2885	-0.59483
11.549	5.9925	-2.9256
11.548	2.1257	-4.9146
11.812	-0.0516	-5.786
11.884	-0.37005	-6.0174
11.386	0.69436	-6.0273
10.257	1.511	-5.9872
8.4047	1.1121	-5.987
5.5394	0.69883	-5.9823
2.0067	1.0768	-5.9622
-0.40899	1.4381	-6.0283
-0.67376	2.1456	-6.0097
1.0075	4.6656	-5.3212
3.3148	8.0356	-2.8529
4.8089	10.388	0.90389
4.5645	9.9461	2.6037
2.9343	7.0964	2.1307
1.1365	3.8617	1.8896
-0.49813	1.5209	2.049
-2.0456	0.55117	2.0618
-3.6465	0.1599	2.0279
-4.9516	0.059853	2.0373
-5.1595	0.74653	2.0443
-4.3415	2.3017	2.0397
-2.4201	5.0732	2.0453
0.88869	9.2628	2.0231
4.2222	12.354	1.6617
6.2088	12.043	1.1136
6.1099	7.5442	0.96262
4.6996	2.2384	1.0615
3.1498	-0.41048	1.0758
1.9508	-1.9274	1.0538
0.98682	-3.2431	1.0585
-0.53191	-3.0828	1.063
-2.6762	-2.7097	1.0648
-4.7561	-3.5178	1.0718
-5.3675	-0.81933	1.0536
-4.2624	3.4426	1.0835
-2.2685	4.1836	1.129
0.028264	6.0671	0.69302
2.4371	8.6395	0.086228
4.7099	8.1679	-0.02505
5.3805	5.5882	0.094805
3.5624	2.628	0.10264
0.55535	-0.16341	0.077335
-2.8202	-2.4016	0.083498
-6.6992	-3.6988	0.090516
-10.579	-3.7806	0.090058
-13.811	-2.8113	0.090323
-16.719	-2.2659	0.097128
-18.86	-2.5691	0.096601
-19.062	-2.525	0.081508
-17.949	-0.78504	0.1506
-15.576	2.8551	0.080052
-11.835	6.5778	-0.4068
-8.9883	5.5166	-0.80499
-7.8402	0.040571	-0.89091
-7.2327	-3.8281	-0.89116
-6.8587	-4.461	-0.88815
-6.8647	-3.4769	-0.88622
-7.4357	-4.7776	-0.88441
-8.6108	-7.521	-0.88238
-10.313	-9.146	-0.88043
-12.3	-9.7878	-0.87847
-13.575	-9.7602	-0.87651
-13.247	-8.6459	-0.87455
-10.994	-5.5763	-0.87259
-7.0482	-0.79319	-0.87062
-3.0493	3.6869	-0.86867
-0.63589	5.5541	-0.86671
-0.41291	3.4943	-0.86469
-1.4354	-0.9109	-0.86284
-2.5709	-5.2816	-0.86102
-3.594	-8.1183	-0.85827
-4.6577	-9.479	-0.8568
-5.919	-10.325	-0.85777
-6.6546	-10.659	-0.84762
-6.342	-9.8865	-0.84956
-4.9559	-7.2014	-0.88431
-2.233	-2.7834	-0.73782
0.31078	0.95479	-0.37698
0.12293	0.67267	-0.010616
-1.3395	-1.9936	0.18752
-2.4935	-4.8225	0.18144
-3.7582	-7.3095	0.1522
-5.2722	-8.892	0.16327
-6.7585	-9.0349	0.16772
-7.9412	-8.5968	0.16953
-8.3738	-7.3984	0.17406
-7.3359	-2.6469	0.15708
-4.964	2.6671	0.19042
-2.4554	4.522	0.20913
-2.0182	4.4579	-0.22789
-3.4186	3.0282	-0.81416
-4.9166	-0.02659	-0.90126
-6.1807	-3.1536	-0.79524
-7.3922	-5.1412	-0.803
-8.8551	-6.1247	-0.8181
-9.6614	-5.975	-0.80916
-8.7009	-4.5078	-0.80727
-6.4389	-1.9426	-0.80632
-2.4422	3.0204	-0.80387
2.3663	8.8875	-0.80196
4.1341	8.6757	-0.8001
4.6031	4.53	-0.79806
6.6372	1.1646	-0.79601
8.9867	-1.6492	-0.79436
10.597	-4.0897	-0.7924
11.348	-5.4626	-0.78901
10.896	-5.6427	-0.78945
10.103	-4.5703	-0.78976
12.097	-1.8821	-0.76955
14.327	1.3789	-0.80006
13.253	3.0235	-0.80802
10.305	0.56557	-0.37125
7.1832	-3.8147	0.21083
4.9719	-5.8115	0.30738
3.1234	-6.3879	0.20792
1.0938	-6.5874	0.21873
-0.8744	-5.2503	0.23814
-2.4488	-3.5612	0.23287
-3.5356	-3.4079	0.23331
-4.8067	-3.3669	0.23984
-5.8628	-2.4909	0.23806
-5.2276	-0.38682	0.23296
-1.9909	4.682	0.28196
2.4949	10.692	0.16149
5.7543	13.619	-0.22958
5.911	10.702	-0.59923
4.4884	5.3115	-0.77558
3.3345	1.1165	-0.75987
2.6027	-1.7178	-0.73621
1.8493	-3.6881	-0.74419
0.97243	-4.8214	-0.74268
1.3832	-3.501	-0.73707
2.9726	0.026256	-0.73964
4.5262	3.7987	-0.74009
5.1559	5.557	-0.66957
5.1972	5.0235	-0.34002
5.1605	3.3012	0.17974
4.923	2.0558	0.34306
4.8019	1.1901	0.26345
4.907	0.1278	0.26635
4.3863	-0.5774	0.28838
4.2823	-0.62001	0.27254
6.2392	0.65809	0.26815
9.8885	4.5416	0.37308
11.918	7.6364	0.11488
10.578	6.7908	-0.6809
8.0907	2.696	-1.408
5.7919	-1.3802	-1.7494
3.9843	-2.9173	-1.7265
2.0697	-2.7337	-1.6898
0.27963	-2.009	-1.7047
-1.042	-1.3546	-1.701
-2.3132	-0.42389	-1.6976
-3.5437	0.085928	-1.6955
-4.4174	-0.13387	-1.6945
-4.2678	0.050415	-1.6958
-1.8258	2.1902	-1.6714
2.8439	7.1093	-1.7487
7.3176	10.941	-1.5681
8.9649	9.2722	-0.76327
7.9151	4.1183	0.099797
6.0447	-1.0817	0.39976
4.2498	-4.8864	0.30634
2.387	-7.3506	0.31976
0.55709	-8.0267	0.32969
-1.1744	-7.3137	0.32586
-3.0645	-6.2439	0.32958
-5.0171	-5.4957	0.33142
-5.4679	-4.1476	0.33323
-3.9961	-1.5285	0.33528
-1.2807	1.9046	0.33721
0.79631	3.884	0.33918
-0.039336	1.6258	0.34112
-1.6786	-1.3444	0.34316
-2.9228	-3.2648	0.34503
-4.4744	-5.2482	0.34671
-6.0417	-6.1064	0.35001
-7.2682	-5.5418	0.34983
-7.8129	-4.0912	0.35056
-7.0982	-1.7062	0.3704
-4.5336	2.5383	0.31426
-1.9231	6.5341	0.38591
-2.0347	6.6334	0.86888
-3.2587	4.8258	1.2554
-4.5049	2.6405	1.3739
-5.5511	0.881	1.3716
-6.1473	0.79529	1.365
-6.694	1.4733	1.3714
-7.3169	1.841	1.3726
-7.143	2.7368	1.3743
-5.5187	5.8983	1.3765
-2.0331	9.6826	1.3784
3.1522	12.56	1.3804
8.72	15.192	1.3823
11.874	12.799	1.3843
12.694	7.8735	1.3862
13.092	6.3912	1.3882
13.135	4.4788	1.3902
12.334	0.25221	1.3921
10.262	-2.5029	1.3941
8.7335	-2.6815	1.396
8.9138	-1.1552	1.398
8.8793	0.80458	1.4
8.9227	3.1277	1.4019
8.9606	4.7091	1.4039
7.2031	2.6799	1.4059
4.38	-1.4594	1.4078
2.2067	-4.3752	1.4096
0.27036	-5.7621	1.4119
-1.8886	-6.0765	1.4141
-3.9525	-5.7987	1.4142
-5.1957	-4.8889	1.4186
-4.81	-2.7535	1.424
-2.5595	1.4376	1.4014
0.042489	5.6531	1.4624
1.7846	7.562	1.4566
3.0486	7.1652	0.92285
3.1619	6.6774	0.47262
2.3514	5.2789	0.43197
1.5701	0.13393	0.43472
-0.77334	-3.9521	0.43446
-3.856	-6.9952	0.43745
-6.283	-9.6382	0.43917
-7.6725	-9.2581	0.44112
-6.2273	-6.2965	0.44311
-2.41	-1.4519	0.44506
1.5998	3.5121	0.44703
3.8247	5.8476	0.44899
3.9412	3.8667	0.45095
