# Supplementary material for: Applying time-frequency analysis to assess cerebral autoregulation during hypercapnia
Source: PLoS One. 2017 Jul 27;12(7):e0181851. doi: 10.1371/journal.pone.0181851 (PMC5531479; doi:10.1371/journal.pone.0181851)
Supplement: S1 Dataset — Database of physiological signals registered in 50 volunteers during normocapnia and hypercapnia. (ZIP) [file pone.0181851.s001.zip › n55.csv]

ABP_smoothed_fluctuations[mmHg]	CBFV_smoothed_fluctuations[cm/s]	EtCO2[mmHg]
-1.7813	-4.5832	0.79554
-3.6523	-4.8852	0.80053
-4.6751	-4.5599	0.80469
-4.5762	-3.6975	0.81373
-3.3443	-2.4866	0.8151
-1.2557	-1.1539	0.87862
0.78762	-0.07759	1.3527
1.9206	-0.083404	1.8722
1.9296	-1.5775	1.8824
1.9141	-3.1254	1.8165
1.9515	-4.2954	1.8473
1.366	-5.4654	1.8584
0.20527	-6.3112	1.8564
-1.3845	-6.7047	1.8624
-3.3376	-7.0624	1.8688
-4.8655	-7.1528	1.8735
-5.0638	-6.3915	1.8787
-4.1633	-4.5336	1.884
-2.7498	-2.2567	1.8892
-1.4369	-0.70409	1.8944
-0.47868	0.24628	1.8996
0.10574	0.74692	1.9049
0.41011	0.69945	1.9101
0.31008	0.30544	1.9153
-0.26863	-0.19118	1.9205
-1.2023	-0.66694	1.9257
-2.5534	-1.2215	1.9309
-4.2717	-1.9104	1.9362
-5.1718	-1.9383	1.9414
-4.5445	-0.92773	1.9466
-2.8398	0.6043	1.9518
-0.90986	2.2	1.9569
0.87567	3.5136	1.9621
2.8037	4.3042	1.9682
3.871	4.4123	1.9714
3.369	3.6553	1.9763
1.9471	1.9958	1.9934
1.2809	0.9116	1.9731
2.1679	1.1843	1.9677
3.3515	1.4733	2.1432
4.2296	1.4839	1.8635
4.4704	1.2987	0.79008
3.465	0.52201	0.067948
1.2059	-0.9381	0.0097973
-1.5957	-2.6962	0.038048
-3.3661	-3.4396	0.028219
-3.245	-2.3826	0.033268
-2.9046	-0.92511	0.041272
-2.726	0.20709	0.045692
-2.0494	1.0175	0.051514
-2.2113	0.80779	0.054858
-3.525	-0.26268	0.059395
-4.0161	-0.57408	0.076639
-2.8699	0.33116	0.058679
-0.3982	2.0763	0.050522
2.2309	3.8826	0.22197
4.1021	4.9555	-0.094175
4.9204	4.8945	-1.1805
5.2286	4.0283	-1.8451
5.1866	2.6289	-1.8995
4.5855	0.89182	-1.8821
3.0455	-0.88219	-1.888
0.62276	-2.3983	-1.8844
-1.4286	-3.4559	-1.8732
-2.3349	-3.7458	-1.8677
-2.2204	-2.9628	-1.8804
-1.8939	-2.1069	-1.8504
-2.027	-2.0865	-1.6053
-2.1281	-1.9132	-0.81528
-1.9601	-1.4389	0.10479
-1.7075	-1.3846	0.2781
-1.6198	-1.4715	0.13706
-1.8478	-1.4045	0.15922
-2.2764	-1.3779	0.18507
-2.1087	-1.1369	0.17981
-0.73627	-0.18632	0.18547
1.2251	1.7953	0.19237
3.068	3.8795	0.19684
4.2679	4.8876	0.20207
4.6536	4.938	0.20739
4.473	4.2628	0.21258
4.1501	3.079	0.21796
3.5235	1.8719	0.22294
2.3319	0.92033	0.22754
0.58654	-0.31826	0.23434
-1.526	-1.8376	0.24085
-3.5922	-2.5778	0.23777
-4.8461	-2.3254	0.24779
-4.4885	-1.5317	0.28372
-2.7851	-0.24382	0.20396
-0.36714	1.3883	0.23075
2.1281	2.8774	0.87935
4.4464	3.4808	1.3755
6.165	2.8135	1.3016
6.5761	1.156	1.2563
5.7733	-0.73615	1.2963
4.3122	-2.196	1.3009
3.0044	-3.0995	1.298
2.3715	-3.2259	1.3061
2.5055	-2.4459	1.3172
2.7426	-1.7073	1.3088
2.5001	-1.6649	1.1978
1.7171	-1.9524	0.828
0.53035	-2.4124	0.38687
-0.82404	-3.0446	0.27002
-2.2434	-3.2049	0.34778
-3.6118	-2.4035	0.35867
-4.6239	-1.4962	0.34945
-5.7606	-1.3	0.35875
-7.3239	-1.7125	0.36438
-6.2342	-0.55708	0.36881
-2.221	2.2063	0.37433
2.5078	5.2109	0.3795
6.1343	7.8101	0.3847
7.7651	8.4317	0.38993
8.1676	7.3479	0.39514
8.7219	6.315	0.40035
8.6603	5.2128	0.40557
7.2822	3.6387	0.41079
4.6437	1.4578	0.41599
2.4411	-0.40593	0.42123
1.9181	-1.1565	0.42647
1.6152	-1.3884	0.43156
1.2095	-1.5298	0.43686
1.1456	-1.7947	0.44257
-0.016098	-2.7346	0.44646
-2.4557	-4.0714	0.45138
-4.1224	-4.4424	0.46376
-4.4183	-3.9279	0.45624
-3.6838	-3.0182	0.44879
-2.5858	-1.6356	0.55007
-1.6617	-0.54023	0.42625
-1.36	-0.50918	-0.16539
-2.0908	-0.88095	-0.51721
-3.0053	-1.0907	-0.50338
-2.6733	-0.84449	-0.49121
-1.1181	0.11793	-0.50928
0.75728	1.503	-0.48655
1.7656	2.5473	-0.42661
1.3981	2.4805	-0.6407
-0.059279	1.3129	-1.0911
-1.6083	-0.11447	-1.3872
-1.9914	-0.77073	-1.4806
-1.1695	-0.47734	-1.4631
-0.73444	-0.22008	-1.4489
-0.67624	-0.049069	-1.4493
-0.75637	0.046653	-1.4437
-1.6328	-0.5659	-1.4376
-2.3421	-1.1766	-1.4328
-1.6216	-0.78149	-1.4276
-0.3145	0.01917	-1.4223
0.80518	0.65841	-1.4171
1.2033	0.79466	-1.4119
0.15483	0.1087	-1.4067
-1.549	-1.0041	-1.4014
-1.9885	-1.5583	-1.3962
-1.6548	-1.2958	-1.3911
-1.1799	-0.53949	-1.3859
-0.42	-0.051675	-1.3802
-0.41604	-0.31127	-1.3758
-1.7206	-1.1664	-1.3715
-2.6462	-1.4795	-1.3601
-1.9351	-0.80354	-1.3641
0.59141	0.68525	-1.3713
3.6359	2.5416	-1.2794
5.7249	3.7793	-1.4124
5.995	3.6072	-1.9762
4.9894	2.4264	-2.3235
4.1075	1.2941	-2.3297
4.7179	1.3071	-2.3166
5.7076	2.0029	-2.3199
5.703	2.3912	-2.3136
4.1306	1.4867	-2.3069
1.8467	-0.1802	-2.3023
0.29998	-1.3354	-2.2972
-0.18476	-1.6022	-2.2919
0.022136	-1.1506	-2.2868
-0.026303	-0.61877	-2.2812
-1.0167	-0.65599	-2.2763
-2.9741	-1.491	-2.2724
-4.2458	-1.9412	-2.2633
-3.9074	-1.3659	-2.2587
-2.4546	-0.21724	-2.272
-0.7891	0.80362	-2.2228
0.4103	1.1923	-2.2648
0.92574	0.84443	-2.8111
0.25649	-0.25917	-3.301
-1.3816	-1.8195	-3.2637
-2.2245	-2.9818	-3.2055
-1.5877	-3.0291	-3.2178
0.018	-1.9923	-3.2003
1.1975	-1.2038	-3.2762
1.7237	-0.98717	-3.1131
2.185	-1.0079	-2.5483
3.1897	-1.0237	-2.2284
3.9685	-1.4004	-2.1863
3.7049	-2.4345	-2.182
2.9239	-3.6514	-2.1762
2.3013	-4.376	-2.1734
2.3944	-4.1561	-2.1708
3.4195	-3.1956	-2.142
4.7191	-2.1892	-2.1826
5.5042	-1.7366	-2.0765
5.5556	-1.8678	-1.0939
4.7594	-2.5659	-0.062845
3.1117	-3.675	-0.0054619
0.85947	-4.6473	-0.1782
-1.3701	-5.1353	-0.13768
-2.6858	-5.1134	-0.10686
-3.1899	-4.6761	-0.11619
-3.3613	-3.9734	-0.11159
-3.4148	-3.1737	-0.10307
-3.6847	-2.4782	-0.09874
-4.5293	-2.0647	-0.094728
-5.5645	-1.8235	-0.087252
-5.8713	-1.3095	-0.081322
-4.298	0.19765	-0.088276
-1.4523	2.5545	-0.059887
1.3938	5.061	-0.036124
3.3721	6.7981	-0.24935
3.8769	7.0436	-0.63082
2.8559	5.6864	-0.95522
1.4326	3.9417	-1.081
0.57683	2.9955	-1.0464
0.722	3.4846	-1.0279
1.2654	4.3619	-1.0329
1.3618	4.4828	-1.0274
0.44875	3.7068	-1.0197
-1.3669	2.2791	-1.0152
-3.3461	0.76577	-1.0116
-4.1858	0.2888	-1.0039
-3.2544	1.3671	-0.996
-1.7524	2.844	-1.0068
-0.86196	3.8023	-0.9888
-1.2194	3.9019	-0.83985
-2.0632	3.7388	-0.45174
-2.2678	4.0243	-0.0077175
-0.96415	5.2052	0.064657
0.97842	6.9503	0.053306
2.3435	8.4768	0.089551
2.4773	8.8369	-0.31088
1.5001	7.9183	-1.0639
0.17379	6.3322	-1.7601
-0.1093	5.3699	-2.0133
1.026	5.4791	-1.9301
2.974	6.2766	-1.9123
4.987	7.2605	-1.9274
6.169	7.3685	-1.9175
5.7204	5.34	-1.9083
4.2749	2.3546	-1.9072
3.0354	0.15283	-1.906
3.1571	-0.49024	-1.8825
4.0734	0.02748	-1.8886
4.1827	0.58596	-1.9556
4.0567	0.95944	-1.7454
3.9453	1.0107	-1.2367
2.9316	0.44217	-0.92868
0.9529	-0.49448	-0.86293
-1.2284	-1.2377	-0.856
-1.9246	-1.2216	-0.85492
-0.97545	-0.34223	-0.84872
0.08142	0.95391	-0.84307
0.54042	1.9327	-0.8382
0.054164	2.0289	-0.83295
-1.5662	1.2134	-0.82768
-3.3314	0.27081	-0.82249
-3.8169	0.22737	-0.81727
-2.4699	1.4154	-0.81205
0.034762	3.3005	-0.80684
2.4114	4.9265	-0.80162
4.0788	5.8291	-0.79641
4.7534	5.7095	-0.79119
4.3271	4.4327	-0.78597
2.8582	2.4573	-0.78076
0.76863	0.48751	-0.77556
-0.70779	-0.70865	-0.77029
-0.89673	-0.84992	-0.76507
-0.054536	-0.32155	-0.7601
1.3238	0.30919	-0.75405
2.8252	0.64702	-0.65634
4.3991	0.83336	-0.21991
5.8557	1.102	0.26816
6.8526	1.4774	0.3283
6.9938	1.1711	0.25212
6.1033	-0.0024636	0.26968
4.4141	-1.1856	0.28761
3.0147	-1.8703	0.28617
2.9742	-1.8012	0.29031
4.0726	-0.85798	0.3018
5.2561	-0.079681	0.30027
5.6252	-0.25152	0.36976
5.9571	0.72592	0.86644
6.11	1.9598	1.3677
5.6045	1.5392	1.3473
5.0551	0.76706	1.3094
4.4302	0.37615	1.3394
3.4949	0.20119	1.3403
2.2627	-0.39246	1.3433
0.59942	-1.1728	1.3494
-1.7314	-2.0368	1.3538
-4.8845	-3.5918	1.3654
-7.6691	-5.0336	1.3591
-8.6937	-5.1556	1.357
-7.7207	-3.699	1.4487
-4.8599	-1.0402	1.2254
-1.1435	1.9249	1.4158
1.7624	3.9987	3.3855
3.798	4.3168	4.4739
4.6597	3.3373	4.3743
4.3802	2.2004	4.387
4.4626	1.614	4.4257
4.3589	1.1915	4.418
2.5614	0.058723	4.4176
0.18308	-1.6363	4.4314
-1.3023	-3.1726	4.4393
-1.2425	-3.4934	4.4129
-0.58143	-2.9512	4.4641
-0.50246	-2.431	4.5504
-0.68637	-2.1091	4.0993
-1.1782	-2.1281	3.2444
-2.4447	-2.6459	2.6567
-4.6073	-3.5817	2.4449
-6.8448	-4.3854	2.4652
-6.9804	-3.864	2.4653
-5.3956	-2.0441	2.4943
-3.833	0.13661	2.5978
-2.4923	1.6871	2.1701
-1.6284	2.2053	1.2913
-1.748	1.8722	0.68908
-2.8826	0.95448	0.47731
-4.1068	0.10894	0.50417
-3.5565	0.4135	0.53206
-2.1425	1.5964	0.52526
-1.376	2.7158	0.53077
-0.8279	3.0013	0.53823
-0.55372	2.5418	0.54262
-1.0932	1.8075	0.54767
-2.7019	0.39394	0.55311
-4.7699	-1.4008	0.55828
-5.7562	-2.1876	0.56347
-4.9852	-1.4919	0.56871
-2.6778	0.25686	0.57392
0.079261	1.8794	0.57913
1.9581	2.5547	0.58435
2.4622	2.1161	0.58957
2.4476	1.1388	0.59478
1.6648	0.015322	0.6
-0.23795	-1.0014	0.60521
-1.938	-1.6852	0.61043
-2.558	-1.7178	0.61565
-2.3157	-0.78451	0.62086
-1.8644	0.27812	0.62608
-1.7666	0.58347	0.63129
-1.9099	0.59262	0.63651
-2.6279	0.25537	0.64172
-4.5262	-0.92991	0.64694
-6.7668	-2.1302	0.65216
-8.2134	-2.5543	0.65737
-8.268	-2.4397	0.66259
-7.2471	-1.4807	0.6678
-5.7899	0.55548	0.67299
-3.8423	2.4551	0.67831
-1.7778	3.8744	0.68343
-0.36053	4.9676	0.68827
-0.12751	4.4831	0.69482
-1.121	2.5166	0.69958
-2.6895	0.7484	0.69876
-2.9676	0.089641	0.71843
-1.3991	0.58195	0.72676
0.15052	1.4059	0.64733
0.97078	1.9479	0.82287
1.0595	1.8363	1.3732
0.56276	0.93355	1.7023
-0.83663	-0.72147	1.7406
-3.2583	-2.7067	1.7439
-5.0193	-3.5789	1.7527
-5.2593	-2.8957	1.7576
-4.6724	-1.7207	1.7551
-3.4872	-0.32231	1.7736
-2.0681	1.0389	1.7122
-1.4635	1.4165	1.2426
-1.6454	0.91793	0.74985
-1.627	0.4405	0.74908
-0.012527	0.92765	0.80329
2.3459	1.9929	0.80241
3.5576	2.5203	0.85539
3.7965	2.2278	0.63913
2.9732	1.2414	0.19345
0.79074	-0.034337	-0.09218
-0.77038	-0.92528	-0.18724
-0.4168	-0.97134	-0.18265
0.11338	-0.38009	-0.14581
-0.32362	0.056395	-0.15931
-1.9504	-0.52898	-0.31414
-4.1435	-1.7685	-0.67556
-5.8027	-2.6743	-1.092
-5.7038	-2.0784	-1.1918
-4.3916	-0.54228	-1.1233
-3.077	0.84707	-1.1224
-2.6484	1.5381	-1.1274
-3.381	1.2523	-1.1182
-4.6621	0.35953	-1.1138
-4.3812	0.72396	-1.1047
-2.426	2.4231	-1.1026
-0.50474	3.9242	-1.1165
0.98044	5.0362	-1.051
2.0244	5.5728	-1.104
2.5545	5.0408	-1.6669
1.8132	3.4973	-2.1451
-0.33249	1.3171	-2.1058
-2.3943	-0.86229	-2.0582
-2.9236	-1.6917	-2.0529
-1.4776	-0.52592	-1.9959
0.12947	0.39644	-2.264
1.1769	1.2267	-1.9376
1.7987	2.8573	-0.12522
1.5054	2.2877	1.0606
0.099215	-0.59789	0.99719
-2.0026	-2.6759	0.93191
-3.1993	-3.1296	0.98918
-2.8322	-2.3563	0.98831
-2.6383	-1.2878	0.99883
-2.8293	-0.44397	0.99208
-2.8586	0.049052	0.85849
-3.2376	0.37138	0.48846
-4.2615	0.3927	0.055646
-5.6371	-0.22	-0.039874
-6.3053	-0.4623	0.033982
-5.6712	0.41392	0.034845
-4.6215	1.5895	0.028223
-3.9741	2.202	0.038392
-4.2241	1.7392	0.044724
-5.2869	0.56856	0.047268
-6.0948	-0.54051	0.052769
-4.9107	-0.68192	0.065429
-2.424	0.22974	0.056022
-0.061717	1.5579	0.050513
1.3389	2.083	0.15602
1.6341	1.6569	0.032769
1.2127	0.8122	-0.5681
0.92625	0.14712	-0.93593
1.4522	0.18735	-0.9072
2.9946	1.0693	-0.89935
4.6723	1.4873	-0.8774
5.8599	0.79183	-0.93151
6.6711	-0.2637	-1.4174
6.8735	-1.5026	-1.9149
6.1146	-2.9478	-1.937
4.2586	-4.2808	-1.8508
2.0038	-5.1733	-1.8632
0.89396	-5.359	-1.8283
1.0969	-4.5877	-1.8749
1.9601	-3.0147	-1.9749
2.7611	-1.7824	-1.3305
3.3318	-1.1694	-0.091747
3.8446	-0.83038	0.90601
4.1698	-0.9064	1.2737
3.6921	-1.4463	1.187
1.8167	-2.3053	1.1619
0.030358	-3.2633	1.1952
-0.57717	-3.7836	1.1966
-0.55294	-3.0812	1.198
-0.44842	-2.1179	1.2053
-0.72863	-2.0536	1.2106
-1.7954	-2.4655	1.2152
-3.6549	-3.2521	1.2206
-5.8514	-4.516	1.2264
-7.2997	-4.9108	1.2304
-7.4031	-3.7	1.235
-6.6971	-1.9147	1.2473
-5.6921	-0.38617	1.2434
-4.9591	0.43917	1.1376
-5.3639	0.63561	0.74084
-6.2465	0.53988	0.27759
-5.8296	0.72175	0.21928
-4.1358	2.0431	0.27955
-1.9821	4.0521	0.27227
-0.43422	4.7945	0.35228
-0.1289	4.1626	0.17491
-1.0226	2.6335	-0.35329
-2.1522	0.58367	-0.65493
-1.8909	-0.39961	-0.69875
0.3928	0.64468	-0.69149
2.8032	2.1987	-0.6875
3.6731	2.6968	-0.67751
2.4771	1.5288	-0.74901
0.5764	-0.12012	-1.2022
-0.51504	-1.0842	-1.6912
-0.023372	-0.81037	-1.7081
0.83204	-0.049304	-1.6316
1.1266	0.38069	-1.6482
0.55149	-0.048613	-1.6487
-1.0989	-1.2754	-1.6371
-3.1588	-2.6831	-1.6328
-3.9106	-3.1661	-1.6285
-3.1966	-2.343	-1.6228
-1.6707	-0.58163	-1.6176
0.050074	1.0431	-1.6126
1.3708	1.8989	-1.6071
1.8025	1.8067	-1.6015
1.178	0.97709	-1.5985
0.63496	0.26322	-1.5909
1.4743	0.51746	-1.5786
2.6471	1.2405	-1.6019
3.438	1.8653	-1.5844
3.7454	2.0019	-1.3741
2.7875	1.2044	-1.023
0.47144	-0.49036	-0.67363
-1.342	-1.9649	-0.51486
-1.9946	-2.6244	-0.54049
-2.3056	-2.6267	-0.55589
-2.6345	-2.507	-0.53841
-3.2145	-2.7652	-0.53129
-4.5996	-3.332	-0.53057
-6.6381	-4.0771	-0.52561
-8.1244	-4.865	-0.512
-8.0696	-4.8484	-0.51663
-6.1999	-3.3089	-0.53258
-3.749	-1.1126	-0.43092
-1.3751	0.63082	-0.52336
0.87396	1.2515	-1.1476
2.6683	1.358	-1.5209
3.5884	0.84177	-1.48
3.4888	-0.79828	-1.4669
3.2872	-2.4713	-1.4749
3.9632	-3.2171	-1.4664
5.9041	-2.8131	-1.4651
7.8268	-2.0442	-1.4412
8.6429	-1.8398	-1.3299
8.0204	-2.8163	-1.0619
6.1954	-4.4237	-0.67303
3.6615	-5.8522	-0.23753
1.1151	-6.8039	0.17034
-0.84752	-7.0726	0.47632
-1.9648	-6.4435	0.60895
-2.4274	-5.3249	0.59687
-2.916	-4.8006	0.58253
-3.9443	-4.8629	0.59603
-5.7395	-4.9512	0.60325
-7.8103	-5.0911	0.60623
-9.2684	-5.111	0.61167
-8.9686	-4.2755	0.61722
-6.7395	-2.3468	0.62228
-3.2288	0.39415	0.6275
0.43061	3.1865	0.63274
3.3386	4.812	0.63795
4.939	4.5245	0.64316
5.084	3.36	0.64838
4.0966	1.9536	0.6536
2.6904	0.35452	0.65881
1.5617	-0.84715	0.66403
1.1541	-1.1219	0.66924
1.1346	-1.0183	0.67446
1.1235	-1.0252	0.67968
0.89072	-1.2495	0.68489
0.13861	-1.8443	0.69011
-1.393	-2.92	0.69532
-3.323	-3.9233	0.70054
-4.9194	-4.1444	0.70576
-5.1379	-3.4199	0.71097
-3.689	-1.9113	0.71619
-1.8942	-0.13996	0.7214
-0.5278	1.2456	0.72662
0.23699	1.6498	0.73183
0.041658	1.2947	0.73705
-1.1765	0.67384	0.74227
-2.3459	0.11356	0.74748
-2.4384	0.094308	0.7527
-0.9302	1.1999	0.75791
1.1298	2.6335	0.76313
2.2447	3.146	0.76835
2.3044	2.5857	0.77356
1.4781	1.2968	0.77878
-0.034361	-0.0043776	0.78399
-1.4435	-0.59899	0.78921
-1.792	-0.025514	0.79443
-1.2662	1.0173	0.79963
-0.39283	1.9007	0.80483
0.43684	2.7681	0.81015
2.3249	3.8936	0.81529
6.8783	5.2307	0.82011
13.692	5.3437	0.8263
20.265	3.846	0.83204
21.981	2.4288	0.83179
17.711	2.0515	0.84367
10.243	2.815	0.86441
6.9143	3.9251	0.80432
8.1597	4.5517	0.87692
8.4826	4.1305	1.4169
7.2569	2.9014	1.9179
