# Supplementary material for: Applying time-frequency analysis to assess cerebral autoregulation during hypercapnia
Source: PLoS One. 2017 Jul 27;12(7):e0181851. doi: 10.1371/journal.pone.0181851 (PMC5531479; doi:10.1371/journal.pone.0181851)
Supplement: S1 Dataset — Database of physiological signals registered in 50 volunteers during normocapnia and hypercapnia. (ZIP) [file pone.0181851.s001.zip › n56.csv]

ABP_smoothed_fluctuations[mmHg]	CBFV_smoothed_fluctuations[cm/s]	EtCO2[mmHg]
-6.1075	-0.21592	-0.92188
-6.2441	-1.8626	-0.92437
-6.2232	-1.1745	-0.92107
-5.2844	2.2411	-0.92929
-2.7602	5.2216	-0.93629
-1.6143	6.1812	-0.8681
-1.2975	6.3125	-1.1087
-0.86832	5.6037	-1.628
-0.48872	3.0692	-1.897
0.80018	2.4004	-1.9527
3.3733	4.3836	-1.9233
6.1487	6.8674	-1.9248
6.8251	7.4254	-2.0111
5.7098	6.3029	-1.7751
3.714	4.4052	-1.2128
1.167	2.0665	-0.96089
-1.415	-0.64339	-0.93877
-3.2303	-2.8261	-0.94218
-3.47	-2.8009	-0.94569
-2.4679	-0.59252	-0.93895
-1.3683	0.88797	-0.951
-1.1545	-0.66641	-0.76004
-1.4181	-1.6014	0.3284
-1.8558	-1.917	1.193
-2.2437	-2.6957	1.066
-2.1088	-3.0095	1.021
-0.46455	-1.7728	1.0482
1.6024	0.10684	1.049
1.7691	0.53553	1.101
0.99265	0.023799	0.8361
-0.21559	-1.7098	0.35011
-2.0079	-4.7351	0.088921
-3.3675	-4.2088	0.026219
-3.5419	-1.1458	0.038042
-2.7268	-1.7547	0.040006
-2.6914	-2.5713	0.035223
-3.7938	-2.0402	0.034935
-4.7026	-3.0508	0.033971
-5.6232	-5.0526	0.032521
-6.2055	-5.7374	0.031391
-5.3155	-3.3091	0.030207
-3.2509	-0.99284	0.028996
-1.2154	0.95449	0.027806
-0.28341	3.72	0.026611
-0.078438	3.5182	0.025415
-0.33045	1.5	0.02422
-0.50621	0.97503	0.023024
0.67807	2.466	0.021829
2.1948	3.9044	0.020634
2.3346	3.1239	0.019438
1.7429	1.7197	0.018243
0.84662	0.22091	0.017048
-0.67881	-2.6891	0.015852
-2.6798	-5.429	0.014657
-4.5985	-5.614	0.013461
-5.4664	-4.8867	0.012266
-5.2398	-4.7418	0.011071
-5.5626	-4.6025	0.0098754
-6.2767	-5.0077	0.00868
-6.1195	-6.7909	0.0074847
-5.4661	-7.6537	0.0062893
-4.7603	-5.9726	0.0050939
-3.7469	-2.7796	0.0038986
-1.659	-0.8595	0.0027032
1.2256	-1.1145	0.0015079
2.8168	-0.51319	0.00031251
3.3503	0.58338	-0.00088284
3.5351	0.9081	-0.0020782
3.1282	0.50634	-0.0032736
2.5359	-0.24453	-0.0044689
2.5078	-0.63206	-0.0056643
3.543	0.10155	-0.0068596
4.2906	0.53609	-0.008055
3.7166	-0.34336	-0.0092503
2.3892	-1.6851	-0.010446
0.8695	-3.3124	-0.011641
-0.51211	-5.1131	-0.012836
-1.7923	-6.2075	-0.014032
-2.3586	-6.0998	-0.015227
-1.4763	-4.9398	-0.016422
-0.52057	-3.7479	-0.017618
-0.3659	-3.1828	-0.018813
-0.6247	-3.2163	-0.020009
-1.3814	-4.1218	-0.021204
-2.4826	-5.6205	-0.022399
-3.0281	-6.2797	-0.023595
-2.5195	-5.115	-0.02479
-1.3526	-2.7938	-0.025985
-1.2157	-2.6246	-0.027181
-2.2045	-3.4807	-0.028376
-3.3422	-2.5334	-0.029572
-4.179	-2.3497	-0.030766
-4.2088	-2.9434	-0.031962
-2.9075	-1.4368	-0.03316
-0.50323	0.62774	-0.034347
1.9927	1.9254	-0.035548
3.3191	2.7322	-0.036777
3.5703	3.4547	-0.037853
3.1462	3.4916	-0.039093
2.4326	1.8796	-0.040836
1.9216	1.1566	-0.040747
1.9394	2.5686	-0.041619
2.3815	3.7541	-0.050457
2.2692	3.8413	-0.035858
0.92447	3.0316	0.11065
-1.0489	1.9983	0.56338
-3.1508	1.2372	0.98063
-4.9457	0.75358	0.98192
-5.7494	-0.12167	0.93235
-4.7586	1.2696	0.95059
-2.0488	6.2766	0.94766
0.47454	8.9983	0.94437
2.2819	9.1333	0.94443
3.49	8.8179	0.94293
4.1747	9.0286	0.94169
4.6071	8.7648	0.94057
4.5717	7.4088	0.93935
4.4535	6.7396	0.93815
6.4242	10.91	0.93696
9.8425	13.941	0.93576
12.875	12.017	0.93457
14.178	11.098	0.93337
13.519	8.5984	0.93218
11.448	3.3288	0.93098
8.9875	2.1771	0.92979
6.4224	1.8781	0.92859
3.6761	-1.6564	0.92738
0.76376	-2.8976	0.92625
-2.2394	-3.0151	0.92491
-4.8632	-4.4361	0.92379
-6.1048	-5.2649	0.92322
-5.1902	-3.8223	0.91916
-2.8701	-0.088415	0.92527
-0.60636	3.2125	0.91527
0.85357	3.1777	0.97508
1.7957	3.1604	1.5887
2.4793	2.0455	2.0069
3.2269	0.50744	1.9048
4.5928	2.0297	1.8998
7.0646	3.6351	1.93
9.1087	3.5237	1.8943
9.3064	1.9033	1.7261
8.8006	0.045258	1.3322
8.0489	-1.8818	0.92686
6.8814	-4.3484	0.84662
5.56	-6.6093	0.91933
4.6045	-7.8885	0.92179
4.6512	-8.1381	0.86147
4.86	-7.5958	0.90287
3.8287	-6.8167	1.0799
2.0901	-7.001	0.58099
0.23427	-7.9617	-0.58343
-1.6694	-7.7029	-1.1181
-2.9843	-7.3526	-1.0963
-3.1681	-7.8225	-1.0998
-2.6356	-5.9941	-1.1111
-1.8905	-3.2884	-1.1078
-1.4163	-2.679	-1.1092
-1.6604	-3.2487	-1.1115
-2.4638	-4.1134	-1.1116
-3.1955	-4.6474	-1.1123
-3.0714	-4.1817	-1.1194
-1.961	-3.0801	-1.1066
-0.64934	-2.1401	-1.109
-0.51065	-1.8634	-1.1917
-1.1711	-1.5432	-0.95275
-2.0249	-1.3555	-0.40025
-2.8235	-2.3656	-0.14394
-2.5649	-1.9347	-0.12724
-1.4292	0.34587	-0.12288
-0.86712	1.6915	-0.070242
-1.4297	0.89945	-0.31327
-2.8032	-0.79925	-0.78626
-3.9675	-1.2691	-1.0767
-3.5977	-1.3985	-1.1504
-2.657	-0.57838	-1.1283
-2.5455	2.1745	-1.1303
-1.411	4.6049	-1.135
-0.35981	5.5176	-1.1344
-0.99021	4.8412	-1.1357
-2.19	3.04	-1.1378
-2.9087	1.4207	-1.1376
-2.528	1.2004	-1.1379
-1.0455	2.4633	-1.1485
0.38521	3.6426	-1.1326
0.5428	3.2754	-0.98446
-0.66631	1.8491	-0.5467
-2.6515	0.25879	-0.12531
-4.4603	-0.7204	-0.10405
-5.1564	-1.0046	-0.17116
-4.6981	-0.55415	-0.14736
-3.88	0.5016	-0.11915
-3.5765	1.1867	-0.23217
-3.8582	1.3167	-0.12269
-4.1938	1.4091	0.59468
-4.4126	1.467	0.93407
-3.7327	2.1797	0.82888
-1.8854	4.0347	0.83396
-0.83876	5.6643	0.84793
-1.0836	5.841	0.83814
-2.0737	4.6809	0.83794
-3.0156	4.0161	0.84251
-2.6263	4.4593	0.82778
-1.142	5.5849	0.83166
-0.63667	6.3931	0.89479
-1.0014	6.2348	0.6535
-1.842	5.4466	0.15641
-3.0789	4.7637	-0.12273
-4.1828	3.2124	-0.18665
-4.232	2.3063	-0.16975
-2.8368	4.1032	-0.17147
-1.4863	5.8104	-0.17524
-0.48112	6.5432	-0.17514
0.37475	6.596	-0.17657
0.82095	5.9057	-0.17783
0.81546	4.9516	-0.17903
1.3233	4.7699	-0.18016
3.2962	5.9696	-0.18108
4.5792	6.5937	-0.18367
4.609	5.9448	-0.18205
4.0331	4.4594	-0.06334
2.6853	2.294	0.43697
0.74598	-0.12736	0.86711
-1.0208	-1.7746	0.83082
-1.4462	-1.219	0.79344
-0.99859	-0.25071	0.8139
-0.75791	-0.14459	0.80814
-1.3529	0.015815	0.80574
-2.3341	-1.2719	0.80584
-3.4149	-3.2828	0.80423
-3.9768	-3.4838	0.80305
-1.8672	-1.9313	0.8019
0.98049	0.078872	0.80068
3.1625	1.7985	0.79949
5.511	3.1626	0.7983
5.0737	2.6188	0.7971
2.7587	1.481	0.79591
1.7238	1.4004	0.79471
2.8396	0.64794	0.79352
5.2113	0.87973	0.79232
7.259	2.4086	0.79113
7.7498	2.8688	0.78993
6.8735	2.2588	0.78873
4.8893	0.66924	0.78754
2.1111	-1.6953	0.78634
0.20951	-2.0234	0.78515
0.029192	-0.2173	0.78395
0.65683	0.24918	0.78276
0.3478	0.43243	0.78155
-1.0963	0.49071	0.78037
-2.2824	-1.1754	0.77925
-3.3806	-2.4047	0.77774
-4.2268	-2.0082	0.77701
-3.9501	-0.63964	0.7763
-1.8306	0.72701	0.77046
0.60026	1.8997	0.78272
2.0307	2.6553	0.76894
2.6133	2.547	0.59551
2.4631	2.0032	0.17069
1.6712	0.96953	-0.24083
0.66044	-0.64568	-0.27335
0.92307	-1.1412	-0.21706
1.9888	-0.45229	-0.23453
1.7121	-0.18319	-0.24011
0.035051	-0.53297	-0.23642
-2.334	-1.5779	-0.23839
-4.4981	-3.5954	-0.24027
-5.8554	-5.1755	-0.2411
-6.0047	-4.6444	-0.24231
-4.7567	-1.8851	-0.24356
-3.2323	0.73365	-0.24473
-2.6968	0.89775	-0.24593
-2.6336	0.29346	-0.24713
-2.8415	0.59886	-0.24832
-3.1827	1.9001	-0.24951
-2.6845	1.867	-0.25074
-1.1446	2.9955	-0.25187
0.75953	6.7074	-0.25301
1.8571	6.9823	-0.25479
2.3485	5.0032	-0.25484
2.6362	3.6541	-0.25523
2.3411	1.8864	-0.26462
2.4291	1.3511	-0.25198
3.4428	2.9695	-0.23693
3.4895	2.8164	-0.35062
2.2723	1.1703	-0.2134
0.54738	0.17546	0.47005
-1.4188	-1.4786	0.82784
-2.9389	-3.0121	0.73043
-3.0954	-2.1102	0.7179
-1.8121	0.4381	0.73784
-0.091157	2.5052	0.72942
0.83433	2.6556	0.72811
1.1627	2.6244	0.7286
1.1189	2.0324	0.72604
0.92521	0.45671	0.72426
1.0925	0.49367	0.72986
2.1024	1.6282	0.71361
3.4581	2.2442	0.70853
3.4055	1.7783	0.80669
2.1215	-0.018429	0.6074
0.43775	-2.7283	-0.012921
-1.2245	-4.9076	-0.31462
-2.1052	-5.6615	-0.27951
-1.8492	-5.0959	-0.27688
-1.9672	-4.9667	-0.29031
-3.0283	-5.8078	-0.28801
-4.4507	-6.8354	-0.28817
-5.9179	-7.8028	-0.29039
-7.0735	-8.3396	-0.2914
-7.3353	-7.7787	-0.2925
-5.8996	-6.2202	-0.29376
-3.154	-3.9696	-0.29494
-0.9749	-1.4163	-0.29613
-0.14811	0.026125	-0.29733
-0.32923	-0.21093	-0.29853
-0.48501	-1.3894	-0.29972
-0.0068002	-2.3937	-0.30092
1.1573	-2.3436	-0.30211
2.488	-1.2119	-0.30331
2.8473	-1.3151	-0.3045
1.9296	-3.2989	-0.3057
0.80542	-4.7212	-0.3069
-0.045307	-5.5095	-0.30809
-0.47145	-6.4166	-0.30928
-0.048318	-5.7415	-0.3105
0.71415	-3.8013	-0.31168
0.51939	-3.2309	-0.31278
-0.39934	-4.3189	-0.31421
-1.4409	-5.6478	-0.31548
-2.1902	-4.9533	-0.31531
-1.8156	-3.8763	-0.31937
-0.18794	-3.1702	-0.32113
1.3606	0.064275	-0.30413
2.0365	2.021	-0.3513
1.8361	0.5543	-0.26431
1.4005	-0.74463	0.36095
1.1435	-0.21685	0.76433
1.7444	1.2537	0.67249
3.7617	1.9085	0.65803
5.7843	4.1007	0.6785
6.8772	5.9528	0.66973
7.0227	3.9885	0.6681
6.5715	2.5165	0.66853
5.6184	1.7867	0.6668
4.3572	-0.5958	0.66553
4.2504	-0.052076	0.66445
5.1805	2.8941	0.66322
5.5931	3.1202	0.66202
5.1652	1.8866	0.66083
4.0549	1.2089	0.65964
2.6516	1.398	0.65844
1.5378	-0.28061	0.65725
1.1062	-1.1715	0.65605
1.7063	1.2187	0.65485
3.6261	1.1182	0.65366
5.0572	1.5055	0.65246
5.1669	3.2838	0.65127
4.989	2.0792	0.65007
4.5169	0.45272	0.64888
4.0222	-0.44513	0.64768
4.2118	-1.0924	0.64649
5.6094	0.17117	0.64529
6.8672	1.7345	0.6441
6.4459	1.1032	0.6429
5.1771	-0.63057	0.6417
3.5628	-2.0051	0.64051
1.7483	-2.2774	0.63932
0.35082	-2.7763	0.63811
-0.2772	-3.1254	0.63692
-0.34302	-1.712	0.63577
-0.77393	-0.77481	0.63444
-2.0066	-1.1059	0.63334
-3.7622	-1.54	0.63264
-5.6008	-3.0565	0.62958
-5.9753	-4.5131	0.63077
-3.9786	-3.8129	0.63338
-2.7172	-2.729	0.60462
-1.5762	-0.98666	0.68103
0.5884	2.0454	0.57777
3.3897	5.664	-0.10577
7.8629	8.9881	-0.43314
12.647	11.1	-0.36913
15.636	11.471	-0.36634
16.888	10.619	-0.38691
16.302	9.3114	-0.38396
13.43	8.2028	-0.38173
9.3387	6.1452	-0.38457
5.5022	1.995	-0.38613
1.709	-1.4203	-0.3869
-1.8371	-2.6334	-0.38814
-3.8619	-3.8917	-0.3894
-6.436	-5.2151	-0.39057
-10.622	-5.3313	-0.39176
-11.414	-3.6167	-0.39296
-9.383	-1.417	-0.39415
-7.5	-0.98015	-0.39535
-6.8469	-3.1797	-0.39655
-7.0488	-4.4424	-0.39772
-7.0422	-5.3581	-0.39898
-6.4348	-6.5802	-0.40007
-5.9779	-6.1858	-0.40121
-6.1302	-5.5423	-0.40349
-5.2102	-5.41	-0.40039
-2.927	-4.0846	-0.41101
-0.80306	-1.8137	-0.40969
-0.17947	-3.2503	-0.34829
-0.4949	-4.6475	-0.60394
-1.3167	-4.5994	-1.1045
-2.7087	-5.4175	-1.3691
-4.1075	-5.6979	-1.4266
-4.548	-5.7082	-1.4118
-3.5954	-6.7067	-1.4129
-2.8579	-6.767	-1.4166
-3.0254	-5.7902	-1.4167
-3.737	-5.0021	-1.418
-4.2924	-5.213	-1.4193
-4.833	-6.289	-1.4204
-5.1043	-7.2784	-1.4216
-4.0704	-6.7389	-1.4228
-1.3543	-3.7828	-1.424
1.8707	-0.58773	-1.4252
4.1506	0.2623	-1.4264
5.151	-1.0688	-1.4276
5.1562	-2.754	-1.4288
4.7648	-3.6528	-1.43
4.6696	-4.2928	-1.4312
4.922	-4.7865	-1.4324
5.1023	-5.1351	-1.4337
4.4756	-5.5852	-1.4346
2.8956	-6.1881	-1.436
0.87929	-6.894	-1.4381
-0.19745	-7.8413	-1.4366
0.24005	-8.2501	-1.4378
1.3898	-6.6956	-1.453
1.9699	-5.7717	-1.4256
1.3411	-6.9816	-1.4104
0.24312	-7.3161	-1.6687
-0.9931	-7.4201	-2.0901
-1.9093	-8.2163	-2.4064
-1.3573	-7.165	-2.4767
0.53727	-4.3834	-2.4417
2.7823	-1.8656	-2.449
4.2278	-1.4336	-2.4535
4.446	-1.1326	-2.452
3.511	-0.38279	-2.4537
1.934	-1.4651	-2.4559
0.98361	-2.6153	-2.4552
1.2673	-2.1219	-2.456
1.9666	-0.76864	-2.468
2.1604	0.40812	-2.4483
1.3084	0.40592	-2.294
-0.36378	-1.4861	-1.8636
-2.3168	-3.6699	-1.4483
-3.7917	-4.1052	-1.4242
-3.8669	-4.2257	-1.4878
-2.7861	-3.5471	-1.4638
-1.6781	-0.8279	-1.441
-1.0614	0.31344	-1.5519
-0.98889	-0.41177	-1.4083
-1.1409	-0.76317	-0.71729
-0.87575	-0.53424	-0.41551
0.5558	0.6892	-0.48825
2.8029	2.851	-0.48112
3.5288	4.3221	-0.47174
2.213	3.6445	-0.47896
-0.31839	0.95249	-0.47946
-2.6296	-1.2553	-0.47987
-3.4148	-1.8202	-0.48149
-2.3709	-0.98783	-0.48263
-0.83184	-0.0050024	-0.48378
0.11996	0.67001	-0.48501
0.11735	0.96988	-0.4862
-0.49675	0.77817	-0.48739
-1.5212	-0.25029	-0.48859
-2.3341	-1.3359	-0.48978
-1.9818	-0.81475	-0.49097
-0.67876	0.50678	-0.49219
0.31865	1.6181	-0.49336
-0.20421	1.9881	-0.49451
-1.432	1.2474	-0.49598
-2.9356	0.078144	-0.49673
-4.2744	-0.52931	-0.49748
-3.9822	-0.36938	-0.50255
-2.4532	1.7732	-0.49413
-0.78386	4.9308	-0.50148
0.39103	5.649	-0.5448
0.51332	5.9423	-0.30619
0.12989	5.7893	0.14788
0.43522	4.6947	0.47237
2.0977	5.4967	0.51275
4.3559	7.0393	0.49654
5.7506	7.6453	0.48947
5.0936	6.9814	0.28466
3.0578	5.2063	-0.11387
0.53641	3.6579	-0.49175
-1.7503	4.0433	-0.55779
-2.6352	3.8418	-0.50417
-2.2812	2.1008	-0.51413
-2.7534	1.7325	-0.52176
-4.0657	1.5413	-0.51893
-5.3869	0.37094	-0.5206
-6.1494	0.2422	-0.52226
-6.1034	0.53233	-0.5232
-4.835	1.6193	-0.52445
-2.1144	5.6009	-0.52565
-0.23576	7.3311	-0.52684
0.22701	6.9018	-0.52804
0.082869	7.452	-0.52923
-0.81169	6.5374	-0.53043
-0.85975	5.5173	-0.53162
0.77249	6.125	-0.53282
2.3356	6.8053	-0.53401
4.7898	7.4284	-0.53521
8.158	7.6061	-0.53641
9.2831	5.7912	-0.53754
7.8975	4.158	-0.53886
5.455	4.2795	-0.54015
3.4239	2.8713	-0.54043
1.3977	0.17341	-0.54395
-0.83414	-2.6932	-0.54287
-1.7053	-4.2412	-0.53763
0.48673	1.4916	-0.58041
2.7558	3.9618	-0.44032
3.4661	2.1413	-0.7654
3.3781	3.6485	-0.5264
1.9576	3.3637	3.3216
0.22352	1.5697	4.8184
-1.2839	0.82211	4.3397
-1.6968	2.7312	4.4525
-0.17873	6.0675	4.4245
1.0359	6.9596	4.6036
1.087	6.6526	3.9124
0.4371	6.4885	2.3851
-0.27613	5.6358	1.5486
-1.2842	4.4396	1.385
-2.4568	2.5096	1.4484
-2.9807	0.73939	1.4378
-1.6906	2.3113	1.4349
1.0245	3.9855	1.4271
4.0035	5.07	1.4431
6.0234	6.5971	1.366
6.3707	5.5406	0.79069
6.0565	4.2034	0.34516
5.9006	4.1961	0.40951
5.4798	2.9793	0.44865
4.4946	0.097945	0.41906
3.0866	-2.4821	0.42228
1.9139	-1.685	0.43014
1.4428	-1.2256	0.40834
1.6232	-2.399	0.41924
1.997	-1.7376	0.61293
2.5335	-1.3979	1.0166
2.7713	-2.6437	1.4058
1.8846	-4.0797	1.4566
-0.014779	-3.6678	1.4011
-1.3865	-2.5741	1.4125
0.075172	-3.7795	1.4149
3.7405	-0.34639	1.41
6.3872	4.9626	1.4098
4.375	0.82543	1.4088
-0.47669	-4.2745	1.4073
-6.0668	-6.1681	1.4062
-11.318	-7.8382	1.405
-15.52	-9.2162	1.4039
-18.524	-9.7926	1.4026
-20.305	-9.4187	1.4013
-20.588	-8.3223	1.4009
-20.389	-6.5199	1.3972
-17.82	-4.1763	1.4008
-11.36	-1.2056	1.3981
-5.8512	3.1079	1.3678
-2.2399	7.6245	1.5075
-0.66187	7.8152	1.0701
-0.11351	4.5516	-0.0091559
1.2157	4.522	-0.56135
2.2029	5.1144	-0.63936
2.6901	3.2443	-0.60223
2.8245	0.4261	-0.6142
2.5355	-0.091685	-0.61494
2.3981	-1.6815	-0.61531
1.9374	-4.0114	-0.61548
1.3248	-5.1346	-0.61617
2.3049	-4.9604	-0.62999
