# Supplementary material for: Applying time-frequency analysis to assess cerebral autoregulation during hypercapnia
Source: PLoS One. 2017 Jul 27;12(7):e0181851. doi: 10.1371/journal.pone.0181851 (PMC5531479; doi:10.1371/journal.pone.0181851)
Supplement: S1 Dataset — Database of physiological signals registered in 50 volunteers during normocapnia and hypercapnia. (ZIP) [file pone.0181851.s001.zip › !readme.txt]

This is the database of physiological signals registered in 50 volunteers.
Raw signals were detrended, smoothed, and then down-sampled to the frequency 2Hz.
Data initially processed in the given way were exported to csv files.
File names consist of a letter and 2-digit number. Letters ‘n’ and ‘h’ indicate
normocapnia and hypercapnia, respectively. Numbers represent particular volunteers.
